# Supplementary material for: Integrated OMICs unveil the bone-marrow microenvironment in human leukemia
Source: Cell Rep. 2021 May 11;35(6):109119. doi: 10.1016/j.celrep.2021.109119 (PMC8131581; doi:10.1016/j.celrep.2021.109119)
Supplement: Table S1. Differentially expressed genes among BM niche populations, related to Figure 2 — Z scores of genes associated to each cluster. [file mmc2.xlsx]

## Sheet: z-scores
Gene	Cluster	X180_CTRL_CD31	X574_CTRL_CD31	X575_CTRL_CD31	X87_CTRL_CD31	X94_CTRL_CD31	X95_CTRL_CD31	X96_CTRL_CD31	X153_CTRL_NESHIGH	X220_CTRL_NESHIGH	X221_CTRL_NESHIGH	X222_CTRL_NESHIGH	X118_CTRL_NESLOW	X129_CTRL_NESLOW	X217_CTRL_NESLOW	X218_CTRL_NESLOW	X219_CTRL_NESLOW	X251_CTRL_NG2	X252_CTRL_NG2	X253_CTRL_NG2	X1_CTRL_OSX	X1B_CTRL_OSX	X2_CTRL_OSX	X2B_CTRL_OSX	X8_CTRL_OSX	X334_CTRL_COLLOW	X337_CTRL_COLLOW	X338_CTRL_COLLOW	X569_CTRL_COLLOW	X299_CTRL_COLHIGH	X302_CTRL_COLHIGH	X303_CTRL_COLHIGH	X562_CTRL_COLHIGH	X563_CTRL_COLHIGH
1190002N15Rik	1	-1.59564	-0.483455	-0.769901	-0.812592	-0.214167	-1.01349	-0.205001	-0.866687	-1.6142	-2.0382	-1.57437	0.0845547	-0.266396	0.23499	-0.189124	-0.271946	-0.0570607	-0.308507	-0.0307076	0.634739	0.658542	0.546631	0.745044	-0.977244	0.439993	0.384623	1.00969	0.967309	1.33144	1.48315	1.46817	1.70191	1.59792
1500015O10Rik	1	-1.93702	-1.69661	-1.14921	-0.732838	-1.26808	-1.93702	-1.93702	-0.872478	0.424832	0.709889	1.1197	0.535032	0.887745	0.693854	1.12049	0.635874	-0.0460902	-0.864345	0.42644	0.215852	0.237921	1.20111	1.16989	0.955612	0.640786	0.655085	0.464155	0.97882	0.0916359	-0.067754	-0.553999	0.781762	-0.884007
1700010H22Rik	1	-0.678557	-0.678557	-0.678557	-0.678557	-0.678557	-0.678557	-0.678557	-0.678557	-0.678557	-0.678557	-0.678557	-0.678557	-0.678557	1.03287	0.124313	-0.678557	-0.678557	0.370908	0.680745	0.277439	0.72406	-0.678557	-0.678557	-0.678557	-0.236662	-0.379251	-0.31398	0.406753	2.39305	0.683313	2.91236	1.88983	1.64828
1700019D03Rik	1	-1.01951	-0.525746	-0.659267	-1.01951	-1.01951	-1.01951	-0.502181	-1.01951	-0.174049	-1.01951	-1.01951	0.145687	-1.01951	-0.20759	0.562892	0.00618987	1.59792	2.62266	0.848353	0.13229	0.254407	-0.0143373	0.297827	-1.01951	1.44466	1.72673	1.52673	1.60303	-0.492365	-0.679123	0.276111	-0.377241	-0.237971
1700066M21Rik	1	-1.82081	-0.421336	-0.41289	-0.71796	-0.721471	-1.82081	-0.706209	-1.82081	-0.651975	-1.82081	-1.23824	0.149748	0.556078	-0.475394	-0.034401	0.576913	-0.0934686	-0.0218271	0.0569075	1.39839	1.46036	0.637606	0.804234	-0.599277	0.140581	0.363629	0.412128	0.582148	1.12959	1.16485	1.36366	1.22252	1.35836
1810055G02Rik	1	-1.34465	-1.56598	-1.3385	-0.730932	-1.59399	-1.77846	-2.04311	-0.318472	-0.0518796	-0.318695	-1.6276	0.664027	0.274003	0.183916	-0.0839766	0.233216	0.935258	0.128177	0.397805	0.210592	0.158819	0.958193	0.831179	0.570883	0.0990654	0.147209	0.672904	-0.00146734	1.60782	0.732496	1.4175	1.07968	1.49497
2010300C02Rik	1	-1.21711	-0.90973	-0.831462	-1.21711	-1.21711	-0.695052	-1.21711	-1.21711	-1.21711	-1.21711	-1.21711	0.272646	-0.00307323	0.752783	0.476859	-0.119091	-0.310883	-0.405856	0.0458905	1.09452	1.22729	1.12073	0.960005	-0.0739281	0.421591	-0.534049	-0.167857	-0.110871	1.52929	1.53714	1.07645	1.80577	1.57774
2310022B05Rik	1	-1.94982	-0.93513	-1.10545	-0.746333	-0.743024	-1.26979	-1.07773	-0.978739	-1.07834	-0.435569	-2.36232	0.264905	0.214298	0.174397	0.490462	-0.0212089	-0.527185	0.549484	0.0763706	0.805603	0.918353	0.932764	0.889494	-0.339566	0.608698	0.125772	0.736617	0.0240797	1.46711	1.28275	1.34702	1.31395	1.34806
2510009E07Rik	1	-0.631481	0.792313	1.25663	-1.77584	-0.833175	-0.865143	0.0508629	-1.89973	-1.36098	-1.32982	-1.21698	0.498174	0.929119	-0.0145618	-0.30118	-1.00003	0.80911	0.771965	-0.0243387	-0.864912	-0.904627	0.153007	0.387982	-1.35341	0.545915	1.06488	0.72874	1.13045	0.749464	1.07633	0.806353	1.34906	1.27586
2510039O18Rik	1	-1.01404	1.29558	0.650172	0.286117	-0.211599	-0.302814	-0.83056	-0.850308	-0.816234	-2.63834	-1.12478	1.08217	-0.0918696	0.155426	-0.0982234	0.348241	-0.0044869	-2.64317	-0.362492	0.656146	0.715746	-0.586472	-0.894559	0.917604	-0.0492839	0.36851	0.330631	0.400061	0.912032	0.50145	1.76314	0.862527	1.27367
2610027K06Rik	1	-1.2627	-0.848367	-0.0232523	-1.2627	-1.2627	-1.2627	-1.2627	-1.2627	-0.0427071	-1.2627	-1.2627	0.213376	-0.409992	0.153144	-0.0961183	1.00929	0.417095	-0.16917	1.17831	0.814653	0.615168	0.479341	0.815493	-1.2627	1.11522	1.88032	0.0609068	-0.157717	0.586975	1.91865	-0.187044	0.250734	1.78996
2610300M13Rik	1	-1.1028	-1.1028	-0.77159	-1.1028	-1.1028	-1.1028	-1.1028	0.387986	-1.1028	-1.1028	-1.1028	0.22343	0.520971	0.49945	-0.0546465	-1.1028	0.40647	-1.1028	0.16979	-0.20779	-0.233356	0.67213	0.713809	0.0454755	1.94272	1.92372	1.69873	1.41942	0.873645	-0.481835	1.26913	1.02903	0.0841501
8030451A03Rik	1	-0.961599	-0.961599	-0.678092	-0.961599	-0.961599	-0.961599	-0.961599	-0.961599	-0.961599	-0.961599	-0.961599	1.36674	1.16344	-0.961599	-0.0530286	-0.961599	-0.961599	-0.961599	0.148495	1.63255	0.896498	0.176268	0.0877156	0.711957	1.60522	2.11841	0.789809	1.58823	0.507158	-0.0468422	0.377018	0.807648	0.263202
9130024F11Rik	1	-0.308632	-1.22545	-1.36143	-1.36143	-0.826976	-1.36143	-1.36143	-1.36143	-1.36143	-1.36143	-1.36143	-0.309077	0.599477	-0.123663	-0.35421	-0.0730274	0.14935	0.870191	-0.0612916	1.19523	0.957371	0.639705	0.792861	0.15484	0.637718	0.457923	0.743104	0.445944	1.53212	1.1178	1.54427	1.0613	1.27456
9430099M06Rik	1	-0.961771	-0.961771	-0.961771	-0.961771	-0.961771	-0.961771	-0.961771	-0.961771	-0.961771	-0.961771	-0.961771	0.732946	-0.961771	0.202837	-0.961771	0.258649	0.73128	1.13287	-0.961771	0.953165	-0.103457	1.04854	0.13869	-0.961771	1.54118	0.765975	0.872734	0.832896	2.12893	-0.281002	0.746533	0.956851	1.76695
9530013L04Rik	1	-1.22715	-1.22715	-1.22715	-1.22715	-1.22715	-1.22715	-1.22715	0.291715	-1.22715	-1.22715	-1.22715	0.652133	-0.0236154	-0.376221	0.571534	0.656992	1.06609	1.05583	0.924922	0.455968	0.891425	1.1443	1.26094	0.333348	0.831722	2.3911	0.329862	-0.508535	0.937075	-0.374191	-0.330646	-0.456251	0.546043
9530068E07Rik	1	-1.34165	-0.423279	-0.764713	-1.59125	-1.60461	-2.10622	-1.30095	-0.850356	0.169869	0.097995	-1.74711	0.727833	-0.057775	-0.132758	-0.665839	-0.133298	0.690568	0.267594	0.152209	-0.119392	-0.0424631	1.28168	1.22922	0.423427	1.10873	1.10318	1.82314	1.28166	1.06616	-0.000191054	0.125535	0.653498	0.679566
A130050O07Rik	1	-1.27789	-0.350121	-0.729225	-1.27789	-0.463371	-0.245213	-0.632733	-1.27789	-1.27789	-1.27789	-1.27789	-0.00220538	-0.540948	-1.27789	0.11157	-0.516892	-1.27789	-0.332819	-0.0538015	0.660066	0.585407	0.429393	0.469483	0.75808	0.906506	1.03651	0.944148	0.454298	1.74476	1.21106	1.42134	1.68457	1.67328
Aak1	1	-1.18002	0.0724468	0.526235	-0.832395	0.750401	0.420922	-0.226418	-1.50617	-1.41599	-1.40169	-3.52831	-0.176971	0.030598	-0.0241157	0.0895518	0.242188	0.812055	1.01403	-0.398482	0.952744	0.802609	0.415158	0.56841	-0.0794102	0.259756	-0.875115	0.358945	-0.0990094	0.763095	0.743653	0.305753	0.791695	1.82386
Abca8a	1	-2.01054	-1.36538	-1.50751	-0.886369	-2.01054	-2.01054	-1.61902	1.47388	1.3119	1.31385	0.89864	0.397917	0.630823	0.702504	0.675845	0.769863	0.693795	-0.177185	0.845491	0.289869	0.380462	-0.159766	0.165016	0.484139	0.618705	0.594407	0.287079	0.606085	-0.287952	-0.244913	-0.845025	0.0830972	-0.0986162
Abca9	1	-1.29325	-1.54628	-1.67998	-1.39754	-1.88924	-2.50376	-1.82317	-0.0829921	-0.206223	-0.523878	0.580213	1.18846	0.0497815	0.622043	0.558012	0.549174	0.178386	0.581392	0.189866	0.454782	0.407854	0.332749	0.23882	0.884616	0.793316	0.626212	0.10434	0.997344	0.103105	0.661939	1.03092	0.828154	0.984831
Abcd2	1	-1.64486	-1.18685	-1.35567	-1.64486	-1.64486	-1.09281	-1.64486	-0.614533	-0.95765	0.422705	-1.64486	1.12392	0.255264	0.373984	0.366778	0.579106	0.445153	-0.45925	0.270108	0.332137	0.225372	0.75683	0.538295	0.452748	0.275626	0.936702	0.689741	0.0946294	0.64016	1.15651	1.4635	0.757269	1.73453
Abi3bp	1	-1.00811	-2.02106	-2.06761	-1.35559	-0.34007	-0.753889	-0.877402	-0.56912	-0.932481	-0.81655	-0.323191	0.738854	0.932712	0.684688	0.568827	0.687823	1.47581	1.62501	0.655366	0.244154	0.261156	-0.00240633	0.0094602	-0.651534	1.29783	1.65401	1.10817	1.36185	-0.770485	-0.525708	-0.520335	0.443562	-0.213745
Acbd3	1	-1.0749	-0.369113	-0.069872	0.148168	-0.925941	0.108488	-0.398193	-0.483662	-2.45254	-1.08544	-3.59387	0.674876	0.540456	-0.0556986	-0.00168812	-0.243257	0.0874785	0.604474	0.437326	0.244657	0.498377	0.719678	1.02836	-0.0971427	0.604364	-0.0203062	0.232494	-0.0695374	1.38553	0.777688	1.43052	0.563363	0.854859
Acbd5	1	-0.338528	0.196376	0.255603	-0.448735	-0.169465	-0.141262	0.128205	-1.15153	-1.09142	-1.10941	-2.80996	0.419155	-1.26251	0.134371	-0.859537	-0.128484	0.990316	-1.22785	0.454101	0.344471	0.239477	-0.908483	-1.013	-0.652252	1.22118	1.46736	0.957693	0.67915	1.47	0.955379	1.10463	0.807994	1.48698
Ackr3	1	-0.579355	-0.569055	-1.00472	-0.0730998	0.206657	-0.176977	0.0220217	0.413374	0.756419	0.564972	0.047412	-0.373895	0.986312	-0.220576	-0.153705	-0.201998	1.22055	1.83414	0.709689	-0.374431	-0.310427	-0.265188	-0.083763	-1.83525	1.36569	1.66418	1.73811	1.31081	-1.08232	-0.918022	-2.07226	-1.27312	-1.27216
Ackr4	1	-1.65506	-0.983654	-0.906081	-1.34644	-1.05626	-1.20463	-0.923548	-1.3	-1.65506	-1.65506	-1.65506	1.32946	0.815682	0.391096	0.246346	0.376233	-0.436966	0.561451	0.13357	0.741631	0.708129	0.590875	0.497152	0.599688	0.557201	0.785417	0.843776	0.816778	0.881607	0.938386	0.710835	1.18196	1.07052
Acp5	1	-1.63529	-0.738876	-0.855388	-1.63529	-0.80976	-1.0189	-1.63529	0.241421	-1.63529	-0.844643	0.452047	-0.34236	0.568796	-0.395118	0.269357	-0.561277	0.536522	1.13466	1.07407	0.184316	0.280184	-0.109393	-0.152018	0.0582367	1.67817	0.896773	2.20593	1.07045	0.674402	0.246678	1.65948	-0.76101	-0.101563
Adam12	1	-0.452145	-0.104292	0.085057	-2.41664	-1.26796	-1.33221	-2.02195	-1.38101	-1.45467	-1.01873	-1.37505	0.427253	0.449861	-0.0131332	0.0871362	0.447195	0.287425	0.559973	0.448223	0.471956	0.43221	0.36737	0.388392	0.0227872	0.476344	0.281091	0.361875	0.649034	1.29162	1.1033	1.43902	1.33544	1.42521
Adam23	1	-1.39708	-0.913335	-1.26681	-2.40575	-0.936526	-1.28049	-1.33202	-0.305474	0.277794	-0.51974	-1.78449	0.0306295	1.42855	1.05111	0.559693	0.254968	1.31451	1.06346	1.7612	0.0220051	-0.201766	-0.13132	-0.204409	-0.228683	1.0487	0.373792	0.613247	0.48461	-0.153182	1.23271	0.313069	0.711245	0.519785
Adamts14	1	-1.69645	-1.32557	-0.927852	-1.69645	-1.69645	-1.69645	-1.69645	-1.69645	0.227047	-0.553465	-0.695494	0.54759	1.19861	0.232996	0.333531	-0.110436	0.379724	0.665094	0.364186	0.788634	0.719578	0.955335	0.948259	0.331079	0.280567	0.0667284	0.635902	0.249056	1.35822	0.682409	0.84106	1.13227	0.853643
Adamts15	1	-1.96265	-1.96265	-1.47584	-0.539553	-1.17211	-1.37238	-1.33648	0.78675	1.20267	-0.23662	1.13641	1.49	0.774762	1.1153	1.50342	1.47087	-0.279742	0.0744436	1.31874	0.428564	0.255116	-0.140994	0.0270921	0.782531	-0.226112	0.326752	-0.152838	0.0432521	-0.77713	-0.713357	-0.394451	0.605765	-0.599529
Adamts17	1	-0.0305028	-0.646455	-0.644737	-1.87835	-1.23566	-1.87835	-1.36929	-0.746889	-1.87835	-1.87835	-0.39609	0.528408	-0.544059	0.485675	0.203624	0.105576	0.392975	1.08835	-0.0403619	1.19608	1.13121	0.925908	0.900475	0.0652526	0.558647	0.157677	0.247926	0.637321	0.699199	0.00540642	1.54822	1.00748	1.28206
Adamts18	1	-1.57872	-0.93003	-1.03763	-0.0113101	-0.981326	-0.332327	0.385209	-1.57872	-1.57872	-1.57872	-1.57872	-0.512964	0.384388	0.19954	-0.131364	-0.138584	0.304524	-0.885574	-0.0314516	0.828542	0.812202	0.000903234	0.076754	0.37219	1.40258	1.21482	1.25074	0.816108	0.891829	0.805064	-0.393671	1.78721	1.74726
Adamts2	1	-1.86982	-1.10594	-1.36327	-1.86982	-1.86982	-1.61825	-1.60295	-0.565329	-1.10497	-0.600484	-0.374266	0.713716	0.24074	0.206253	0.269359	0.380206	0.156995	0.198342	0.341368	0.840568	0.836998	0.699462	0.713966	0.395549	0.661817	0.65253	0.595577	0.634012	1.0954	1.04579	1.40749	0.99111	0.867657
Adamts3	1	-0.497275	-0.790313	-1.13093	-1.0136	-1.52407	-1.52407	-0.959505	0.922068	-1.52407	-1.52407	-1.52407	0.823525	-0.157298	0.597615	-0.0692486	0.497027	0.722873	-1.52407	0.322014	1.23084	1.22427	1.03974	1.05764	0.344345	-0.229759	-0.26355	0.268978	0.44573	1.26044	0.212765	1.47247	0.861732	0.951824
Adamtsl5	1	-1.29081	-1.69562	-1.42285	-0.129919	0.0450441	-2.08219	-1.47829	-0.130702	0.651605	0.37426	0.601536	-0.248672	1.112	0.486943	-0.234982	0.382672	1.83404	0.219258	0.188038	0.723357	0.594013	0.232806	0.291872	0.0808713	1.7908	0.78156	1.31415	1.26835	-0.434354	-1.2992	-0.569753	-1.46636	-0.489486
Adarb2	1	-0.908327	-0.518268	-0.908327	-0.908327	-0.908327	-0.908327	-0.908327	-0.908327	-0.908327	-0.908327	-0.908327	-0.191606	-0.212274	0.247407	0.242583	0.735024	0.729405	-0.908327	-0.908327	0.44837	0.371555	-0.908327	-0.00335221	-0.908327	1.58328	0.489548	0.732513	1.00815	1.43981	1.91426	2.72008	1.06077	-0.0806673
Adcy2	1	-1.54244	-1.08553	-1.02476	-0.992607	0.0439257	-1.54244	-1.10841	1.1028	1.05979	1.195	0.933635	1.13976	0.695843	1.05954	1.15606	1.15627	-0.83221	0.398958	0.204199	0.693568	0.396094	0.965406	1.02569	-0.418318	0.211769	0.378554	0.339305	0.399125	-0.281451	-1.54244	-1.54244	-1.09984	-1.54244
Adcy3	1	-1.83522	-1.09404	-0.483233	-1.09141	-1.09393	-1.83522	-1.24806	-0.802202	0.385543	-0.847309	-1.83522	0.940794	-1.83522	0.662679	1.15484	0.871858	0.501653	-0.220558	0.839436	0.24098	0.37141	0.497061	0.620421	0.190982	0.913146	0.551829	0.581296	0.743656	0.289194	0.861114	1.54149	0.896398	0.565844
Adcy9	1	-0.828562	-0.603672	-0.871657	-1.43604	-0.909406	-1.2531	-1.65621	-1.29902	-0.586524	-1.15257	-0.341659	1.2075	-1.26375	0.701267	1.09981	0.831146	0.359627	2.24656	0.536244	0.529696	0.36101	0.0504649	0.507267	-1.48735	-0.24133	-0.0426589	0.451042	0.262021	1.60733	0.881212	1.03325	0.878357	0.4297
Adcyap1r1	1	-0.518849	-0.690594	-0.813281	-1.0576	-0.907353	-1.04147	-1.01743	0.699347	1.00997	-0.467929	1.47569	1.86637	0.997703	1.19743	0.659453	1.11039	0.0597153	-0.822502	0.347622	0.668516	0.592773	1.1209	1.05522	1.34346	-0.564073	-0.450106	-0.0517628	0.467033	-1.43674	-1.43674	-1.43674	-0.521693	-1.43674
Adgra3	1	-1.35757	-1.13329	-0.581817	-1.39158	-0.639516	-2.51844	-0.746757	-2.0619	-0.0350556	-0.174257	-1.4664	-0.528704	0.716109	0.442988	0.679951	0.185564	0.456343	0.853986	-0.0594179	1.09218	0.797414	1.29177	1.18289	-0.118416	0.426371	0.366895	1.32919	0.994251	-0.234154	0.958958	-0.363863	0.797662	0.838614
Adgrd1	1	-1.73336	-1.1467	-1.31951	-1.73336	-1.73336	-1.48313	-1.46791	-1.04901	-1.29955	-0.830674	-0.739561	0.326831	0.129337	0.378288	0.502305	0.488794	0.76856	0.7175	0.622767	0.888642	0.883925	0.799781	0.731037	0.265862	0.476509	0.43596	0.487902	0.282933	1.11492	1.03262	1.11689	0.948509	1.13624
Adgrg2	1	-1.18026	-1.18026	-1.01958	-1.18026	-1.18026	-1.18026	-0.720756	-1.18026	-1.18026	-0.407128	0.344	0.60661	0.82856	0.230527	0.398148	0.0589603	1.65773	1.69413	1.16718	0.954469	0.715566	0.0357341	0.163995	-0.6146	1.33891	1.49709	1.49105	1.14156	-0.907712	-0.222798	-1.18026	-0.565871	-0.423665
Adipoq	1	-0.521759	-0.115194	-0.145454	-0.597408	-0.389056	-0.469819	-1.39983	0.500589	-0.52397	-1.39983	-1.00432	1.84846	1.6534	1.74515	1.43036	1.74178	-0.822081	-1.39983	-1.39983	0.441048	0.370738	0.409137	0.471932	0.385313	0.500104	1.2109	0.0854516	0.990738	-0.939026	-0.606633	-0.645179	-0.249771	-1.15612
Adk	1	-0.16379	-1.5862	-1.29789	-2.00473	-0.659957	-1.38019	-0.893661	-1.23788	-0.245453	0.233941	-1.12255	-1.04242	-0.644621	-0.495671	-0.681956	0.589842	0.162872	-0.107491	1.18446	0.608881	0.748074	0.621966	0.842088	0.39636	0.125148	0.8963	1.21455	1.23606	-0.21027	0.616676	2.29256	0.933103	1.07186
Aebp1	1	-0.196242	-0.615086	-0.329098	-0.843863	-0.390605	-0.992263	-0.915929	-1.35857	-0.694734	-1.59191	-1.89711	0.202938	1.26757	0.229538	0.0136881	0.0515461	1.35295	1.31295	1.28634	0.59193	0.598499	0.281314	0.272988	0.721584	1.43927	1.29226	1.61955	1.29299	-0.517738	-1.25018	-1.0327	-0.168601	-1.03327
Aff2	1	-0.988762	-1.83587	-0.966295	-1.98156	-1.18589	-1.98156	-0.926857	-0.264024	0.0401157	-1.98156	-1.12531	0.0749275	1.34762	0.468146	0.144211	-0.130446	1.09807	0.66155	0.664441	0.354926	0.436756	0.0780342	-0.0847785	0.661636	0.81296	0.768562	0.657823	0.875642	0.893958	0.454049	0.883906	1.11638	0.95921
Aff3	1	-1.29671	-0.967106	-1.16011	-1.29671	-1.29671	-0.781179	-0.634919	0.765769	0.838335	2.43563	0.759864	-0.837238	0.188309	1.08802	1.28066	1.02819	0.755439	0.672842	1.12901	0.41335	0.468022	0.808494	0.767109	-0.815818	0.137588	0.680979	0.139738	0.185302	-0.970378	-1.03968	-1.29671	-0.852664	-1.29671
Aga	1	-2.82438	-0.770285	-0.849809	-1.29589	-1.55986	-1.12318	-0.570544	-0.576156	-0.532402	-0.47424	-1.69847	1.31274	0.514345	-0.611446	0.00516384	0.40055	1.08839	0.620349	1.34704	0.888866	0.930392	-0.287964	0.213998	0.00500699	0.139468	0.359344	0.450967	0.695666	0.66013	0.485535	1.76711	0.900294	0.389267
Agt	1	-1.61488	-0.960004	-1.18099	-0.839314	-1.61488	-1.09042	-1.61488	-0.288733	0.0347843	-1.13434	-0.669685	2.10262	1.30793	1.12528	0.715102	1.1358	-0.409338	-1.61488	-0.860853	0.124784	0.303001	0.661178	0.772151	0.324036	0.171315	0.883697	0.542404	1.26726	0.382096	0.50874	0.11152	0.868228	0.551269
Ahi1	1	-0.836689	-0.978007	-0.9937	-1.3915	-1.51389	-0.996051	-2.78621	-0.411344	0.214381	-0.0059647	0.275513	-0.00131372	0.449717	0.349108	-0.57932	0.857855	1.63021	2.32336	1.32304	0.274886	0.668399	0.33216	0.157556	0.352788	0.5111	0.536397	0.749951	0.387279	0.278521	-1.13238	0.967004	-0.386252	-0.626617
AI464131	1	-2.05623	-0.975264	-1.11524	-0.75396	-2.05623	-1.42719	-0.92576	0.0252064	0.534035	0.299682	0.377027	0.162017	-0.77283	0.513414	0.158094	-0.02528	-0.964284	1.06854	0.353116	0.401423	0.417099	0.29202	0.245295	-2.05623	0.413256	0.453604	0.908486	0.424791	1.10091	0.895475	1.99005	1.04028	1.05469
Akap9	1	-1.00491	-1.27194	-0.443166	-1.38179	-0.301048	-0.683089	-0.877154	-0.503821	-1.25402	-1.48854	-1.57544	-0.514416	-0.536006	0.0625376	0.538045	0.335992	1.46463	0.227239	1.60727	0.616922	0.777141	0.683762	0.730092	-1.36948	0.0996445	0.278178	-0.0747034	-0.594085	2.02274	0.893909	1.37246	0.722738	1.44031
Alcam	1	-1.03188	-1.07435	-0.744377	-1.23061	-1.05533	-1.67293	-1.67293	-0.411742	-1.09889	-1.08143	0.246829	0.319386	0.39441	-0.320883	0.327756	0.18477	0.638231	0.266198	0.826106	-0.203502	0.114166	1.04976	0.938101	-0.0539897	-0.844341	-0.322587	0.0962071	-0.473711	2.14457	1.33039	2.03981	0.80986	1.56693
Aldh18a1	1	-2.12016	-0.752215	-0.740225	-0.400165	-0.744597	-0.976018	-1.11488	-0.868653	-2.12016	-0.688869	-2.12016	0.841633	-0.25138	-0.120659	0.221021	0.307291	0.333034	-0.324001	0.196012	0.64865	0.625841	0.645402	0.444833	0.0206685	0.535591	0.598501	0.598223	0.634106	1.48327	1.18322	1.7261	1.03967	1.2591
Aldh1a1	1	-1.7721	-0.312291	-0.928847	0.263473	-1.7721	-0.803241	-1.03227	0.096072	1.61821	1.25826	0.793174	-0.905438	0.956498	1.25532	1.0778	1.03847	0.116193	0.244301	0.479486	0.315288	0.175035	-0.00577842	-0.122373	0.872839	0.252339	0.786887	1.50518	0.630164	-1.08154	-0.669613	-1.32475	-1.23254	-1.7721
Aldh1a2	1	-1.0948	-0.634534	-0.840894	-0.266127	-1.0948	-1.0948	-1.0948	-0.215975	-0.666933	-1.0948	-1.0948	0.066909	2.39292	1.76123	1.79258	1.71682	0.285683	0.449787	0.221685	-0.283	-0.0729717	0.444407	0.488562	-0.150448	0.653628	1.60588	0.525142	0.92468	-0.324038	-1.0948	-1.0948	-0.517065	-0.599556
Aldh1a3	1	-0.607736	-0.986238	-0.975349	-0.520816	-1.10915	-0.748458	0.233221	-1.10915	-1.10915	-1.10915	-1.10915	0.109936	0.961887	0.291411	0.160532	0.112862	1.25402	1.75456	1.64899	0.243826	0.0854475	-0.0966008	-0.0728242	0.0338255	1.76333	1.73839	1.6674	1.29567	-1.10915	-0.613055	-1.10915	-0.125135	-0.845035
Aldh1l2	1	-1.35927	-1.44884	-1.24911	-1.02488	-1.81467	-1.48708	-1.22595	-0.471566	-1.24674	-0.0226768	-1.81467	0.510383	0.635512	0.126584	0.291978	0.195698	0.331618	0.581624	0.783176	0.788248	0.767787	0.604711	0.735909	-0.237126	0.0181944	-0.0297643	0.565334	-0.154893	1.38822	1.15793	1.54471	1.1212	1.43843
Alpl	1	-2.38146	-0.822788	-1.1165	-0.441558	-0.494058	-0.186384	-0.862892	-1.23315	-1.36911	-1.43398	-1.36815	0.129081	-0.0762408	0.10638	-0.0306172	-0.06793	-0.309579	-1.24032	-0.0324345	0.782288	0.787266	0.828863	0.802454	-0.143172	1.05749	1.0479	1.02935	0.961024	1.1715	1.18288	1.15496	1.30591	1.26299
Alx4	1	-1.40486	-1.24051	-1.22595	-1.40486	-1.40486	-1.40486	-1.40486	-0.872613	-0.254941	-1.40486	-0.438897	1.78521	-0.420832	0.771784	0.835907	0.42679	-0.567626	0.259654	0.051669	0.882865	0.767836	-0.0508946	-0.355314	-0.528924	1.01137	0.899524	1.75122	0.969872	0.661997	0.934324	0.66916	0.726094	0.980393
Amy1	1	-1.37705	-0.882373	-0.91476	-1.37705	-1.37705	-1.37705	-1.37705	-0.164587	-1.37705	-0.556519	-1.37705	0.818967	1.35033	1.12244	1.08449	1.33195	-1.37705	-0.265327	-0.45508	0.0524492	0.307502	1.30904	1.26501	-0.245004	0.266481	0.641223	0.280436	0.615418	0.588853	0.585599	1.06814	0.82336	0.988341
Angpt4	1	-1.29979	-0.853571	-1.09047	-1.29979	-1.29979	-1.29979	-1.29979	-1.29979	-1.29979	-0.787254	-1.29979	0.704226	0.311533	-0.28722	0.364208	-0.342564	-0.34598	0.440281	-0.33311	1.27662	1.03876	-0.0666547	0.242963	0.558504	1.2639	1.6482	1.06637	1.70096	0.796555	0.536729	0.661867	0.859505	1.03392
Angptl2	1	-1.39361	-1.46536	-1.97016	-0.99704	-1.28855	-1.34365	-1.2292	0.205326	1.06523	0.188524	0.533052	0.174408	0.683274	1.10719	0.966777	0.727405	0.784874	0.526744	0.742031	0.497561	0.479073	0.85653	0.801975	-0.990535	1.18595	1.14078	1.30433	0.7978	-0.430315	-1.47225	-0.713945	-0.512392	-0.961827
Angptl7	1	-0.58795	-1.08542	-1.08542	0.0416742	-1.08542	-0.315187	-0.442311	-1.08542	-0.639955	-1.08542	0.218122	-0.0642325	0.649592	0.341225	0.944408	0.273588	2.02501	1.42114	1.35299	0.0548968	0.190245	-1.08542	-0.79801	-1.08542	1.75389	1.47485	1.86212	1.1268	-0.768299	-0.537737	-1.08542	-0.256994	-0.636513
Ank	1	-0.899727	-0.945016	-1.05528	-1.61512	-1.31223	-1.97719	-2.37535	-0.877457	0.129302	-0.762299	-0.147779	-0.477071	0.00594136	-0.0701438	0.0815109	0.731339	0.592538	-0.20841	0.450436	1.12423	1.04674	0.963575	1.08374	-0.311062	0.989955	0.339774	1.24345	1.69029	0.382089	0.199924	0.00473188	1.40392	0.570647
Ank2	1	-1.25496	-1.5841	-1.2931	-1.44292	-1.2879	-0.423997	-0.998724	0.761211	0.465559	1.39005	1.09177	0.269604	1.32606	-0.082437	-0.185305	-0.0861091	1.19085	1.68847	0.761106	-0.215561	-0.0747261	0.0311849	0.0337669	0.488394	1.16172	1.0412	1.24137	1.00013	-1.499	-1.00048	-0.718834	-0.76453	-1.02976
Ankrd28	1	-0.766217	-0.132118	0.386451	-0.894174	-0.679982	-1.40214	-0.431378	-0.256403	-1.904	-1.35145	-2.04114	-1.07226	0.228803	-0.372037	-0.503674	-0.218438	0.50433	1.01672	-0.0875145	-0.168492	-0.13501	-0.695298	0.00303442	0.502555	1.25118	0.845807	0.997765	1.05378	1.73226	0.27915	1.94825	0.745836	1.6158
Ankrd6	1	-1.5362	-1.17896	-0.992084	-1.29941	-1.11318	-1.53133	-0.378991	-0.957131	-2.22617	-0.589583	-1.09267	0.541556	-0.00104319	-0.472672	0.241695	0.330565	1.08291	0.338466	0.264777	0.932847	0.927381	1.18558	1.10501	-0.862507	1.01806	0.657104	0.0565626	0.262884	1.21093	1.04256	0.712955	1.16658	1.15351
Ano1	1	-2.41274	-1.93259	-1.8115	-1.43108	-1.43405	-1.35285	-1.43838	-0.03834	0.468835	0.377234	0.312955	0.394482	-0.138136	0.357811	0.405435	0.529936	0.466317	0.399244	0.409872	0.647806	0.608931	0.867221	0.796903	-0.763786	-0.115696	0.0130799	0.222171	-0.105997	1.10653	0.922389	1.14546	1.27485	1.24767
Antxr1	1	-1.62263	-1.80891	-1.655	-1.75125	-1.7391	-1.76661	-2.29821	-0.276236	0.399988	-0.00827343	0.12066	0.774022	0.931869	0.621696	0.377463	0.583261	0.243415	0.679924	0.296045	0.539102	0.527018	0.922965	0.88191	0.341965	0.724095	0.896058	0.852621	0.907378	0.319857	0.0320061	0.109291	0.394291	0.449316
Antxr2	1	-0.51061	0.0967055	0.110415	-2.81772	-2.38244	-1.02153	-1.46898	-1.60521	-0.135333	-0.711633	0.144464	0.546026	0.698502	0.323193	0.118689	0.348784	0.763181	-0.977372	-0.219543	0.817164	0.768697	0.17848	0.0330394	-0.717889	0.407926	0.632089	0.766019	0.373775	1.295	0.911637	0.943482	1.29429	0.996713
Anxa1	1	-0.673979	-0.875714	-0.980736	-0.404893	-0.83681	-1.43766	-1.30811	-0.0488229	0.367811	0.42153	-0.0176812	0.0594262	0.551123	0.0828003	-0.190356	-0.0163421	1.37379	1.49806	0.97233	-0.240706	-0.19092	-0.650007	-0.620026	1.46636	1.48378	1.63075	1.68673	1.49509	-1.49826	-0.279765	-1.83878	-0.846656	-0.133377
Anxa4	1	-0.821373	-0.883475	-1.48001	-0.998556	-1.10829	-0.283058	-0.263953	-1.32433	0.366339	-1.2231	-0.639912	-0.750176	0.435681	-0.10839	-0.797904	-0.567346	1.45963	1.96872	1.09156	0.256031	0.297518	1.07028	1.30874	0.408269	1.04043	1.46689	2.00377	0.656565	0.0326463	-0.131083	-0.357772	-1.09923	-1.02512
Anxa6	1	-3.00037	-0.830765	-0.916355	-1.8388	-0.653259	-1.14918	-1.4968	0.413291	1.84129	1.59446	0.631567	-0.264062	0.5245	-0.0295232	0.231459	0.142441	-0.673307	-1.17639	-0.226503	0.860466	0.915687	0.540686	0.234218	-0.432206	0.440564	0.580875	0.446713	0.0887469	1.01449	0.502239	0.932984	0.413588	0.337249
Anxa8	1	-0.470615	-1.11178	-1.22205	-0.552139	-1.22205	-1.22205	-0.878779	-1.22205	-1.22205	-1.22205	-1.22205	0.613234	0.872897	0.499077	0.912184	0.852861	1.5433	0.910506	1.14532	0.823625	0.796432	0.778384	0.747769	0.361324	1.22182	1.10855	1.3569	0.897681	-0.600171	-1.22205	-0.93182	-0.231338	-0.888811
Ap1s2	1	0.25203	-0.573302	-0.303211	-1.58125	0.202489	-1.36886	0.369363	-0.615948	-1.78631	-0.45055	-1.34537	1.00927	-0.578791	-0.414855	-1.09267	-1.06654	0.0727053	-0.221448	-0.318449	-0.0511244	0.0743494	-0.614478	-0.0750958	0.284584	0.949025	-0.148637	0.453593	0.0896981	1.99334	1.64174	1.76383	1.61324	1.83763
Ap3m1	1	-1.30053	0.11729	0.243662	-0.341736	0.0527217	-0.00615581	-0.0307482	-1.03665	-1.93893	-2.16232	-2.46252	0.733935	0.045806	-0.401644	-0.0659394	-0.323665	0.58123	0.625629	-0.761804	-0.0811155	-0.172615	-0.35605	-0.0796664	0.149542	0.649191	0.351689	0.691503	0.170519	1.22616	1.14909	2.34461	1.18275	1.20676
Apcdd1	1	-1.32643	-1.05494	-0.763148	-1.32643	-1.32643	-1.32643	-1.32643	-1.32643	-0.633304	-1.32643	0.0804346	1.01212	-0.00801963	0.643137	-0.317328	0.440922	0.43582	-1.32643	-0.228837	0.910406	0.837602	0.556944	0.254626	-0.450954	1.02606	0.393201	0.0316491	0.405068	1.85661	0.9109	1.46775	1.38111	1.4236
Apod	1	-1.62894	-0.901813	-0.967359	-0.871186	-1.10532	-1.62894	-1.05111	0.585967	0.464025	0.990594	1.26552	0.654359	0.76763	1.15417	0.854476	1.10848	0.895539	0.636662	1.11434	0.431183	0.52371	0.448938	0.404817	-0.119903	0.819136	0.808449	0.550346	0.454935	-0.858089	-1.62894	-1.62894	-1.20355	-1.3392
App	1	-0.984125	0.408776	0.41166	-1.03334	-0.00230544	-0.404073	-0.859535	-2.90209	-0.896634	-2.21947	-1.30325	-0.388228	-0.205622	0.0578936	-0.231527	0.139939	1.10073	0.512381	0.64289	0.224164	0.260133	-0.325264	-0.346995	-0.745374	1.24647	0.887896	1.43282	0.787684	1.11628	0.753916	1.35993	0.811502	0.692762
Arcn1	1	-0.965655	-0.469483	-0.661444	-1.29672	-1.53303	-1.00195	-1.24324	-1.0771	-1.21064	-1.18912	-1.30586	0.533761	-0.499714	-0.116227	-0.10158	-0.541963	0.14786	0.651075	-0.30531	0.532889	0.68089	0.753401	0.720215	-0.64726	0.549491	0.456181	0.980795	0.23469	1.93252	1.43462	1.87931	1.34993	1.32867
Arf1	1	-1.09414	1.4935	0.906692	-0.754415	-1.06869	-1.14752	-1.62241	-0.578455	-0.844475	-0.328858	-1.17765	0.286844	-0.31649	-1.02988	-1.73691	-0.916576	0.374241	0.302561	-0.290533	-0.0876519	-0.0426906	-0.564696	-0.376207	0.248143	0.290338	0.718893	0.992414	0.936869	1.48318	1.48625	1.63289	1.22654	1.59888
Arf4	1	-0.926579	-0.998765	-1.15108	-1.48467	-1.3127	-1.23308	-1.22435	-1.10602	-0.154186	-0.466246	-0.876588	0.416194	-0.326911	-0.351755	-0.157045	-0.00677869	0.365844	1.23542	1.09408	0.544656	0.570178	0.440893	0.612177	-0.977803	-0.557802	-0.626737	0.260284	0.372157	1.58954	1.48671	2.06309	1.18592	1.70194
Arfgap1	1	-0.649825	-0.613907	-0.877541	-0.428564	-0.418898	-1.16316	-1.1515	-0.788201	-0.769569	-3.15903	0.271203	-0.687579	0.364199	-0.380367	-0.217427	0.457153	-0.0386062	0.351748	-0.340255	1.62878	1.65075	1.49835	1.21005	-0.345983	-0.0762361	-0.155798	-0.133645	-0.234854	1.27836	0.797533	0.874661	1.06725	1.18091
Arfgap3	1	-0.75996	-0.155247	-0.645257	-0.431766	-0.331204	-0.799913	-0.630175	-0.133586	-1.61441	-3.16721	-1.52398	0.0562623	-0.608747	-0.131722	-0.647058	-0.474593	-0.296444	0.89562	-0.672661	0.950099	0.976131	0.678212	0.715139	0.401588	1.24527	0.40204	0.655102	0.175173	1.50364	1.03778	0.866582	1.18058	1.28471
Arfip1	1	-2.40453	-0.085991	-0.403838	-0.683421	-0.670366	-1.35851	-0.341552	-1.23486	-0.895473	-2.2907	-0.334682	0.00822096	0.217526	-0.51516	-0.578149	0.167055	1.05278	0.358883	1.31117	0.329165	0.63962	0.657162	1.00551	0.40547	-0.726454	-0.190549	0.840391	-0.0181773	0.651149	0.881394	1.90222	0.451901	1.8528
Arfip2	1	-1.35316	-1.10109	-0.6037	-0.676289	0.338858	-0.307433	-0.973435	-1.39748	-1.07616	-2.70519	0.552046	0.294357	-0.286145	-0.221635	0.450515	0.386955	-0.0900835	-1.37643	-0.740336	1.09338	1.29043	0.235712	0.402495	1.50259	0.399353	0.0786886	0.692378	-0.0230117	1.39384	0.0612108	1.3649	0.664791	1.72911
Arhgap24	1	-1.90851	-1.73572	-1.72046	-1.23821	-1.90851	-1.90851	-1.90851	1.1101	1.02066	1.07737	0.127174	0.486257	0.668024	0.148436	0.389689	-0.178216	0.48487	-0.295302	0.198933	0.514482	0.518059	0.73256	0.734113	0.324912	0.303097	-0.0533654	0.0349915	-0.0751434	0.821851	0.887275	1.04967	0.629798	0.668138
Arhgap42	1	-1.76424	-2.30762	-2.87436	-0.640995	-1.49861	-1.52023	-1.53095	0.986802	0.644486	0.60738	0.432646	0.879132	0.197581	-0.0666857	0.00590458	0.234053	0.150385	0.00784027	0.373451	0.3784	0.38431	0.820521	0.797046	0.274495	0.277951	0.424861	0.196675	0.325538	0.706131	0.751304	0.7184	0.695825	0.932574
Arhgef10l	1	-1.62076	-1.62076	-1.41375	-1.62076	-1.62076	-0.839495	-1.02875	-0.431323	-0.45274	0.540966	-0.9576	0.176644	0.629721	0.196836	0.00918901	0.351845	0.345551	0.725978	0.516732	0.157543	0.227542	-1.62076	-0.277838	-0.0874781	1.18953	0.664597	1.48357	1.27044	0.882587	0.37833	0.83102	1.43317	1.581
Arhgef17	1	-1.47429	-1.88336	-1.57458	-2.07776	-1.89024	-2.11224	-1.50608	0.530214	1.07951	0.814938	1.06455	0.388317	-0.103912	0.974606	0.768817	0.618792	0.97003	0.268888	0.638616	0.493835	0.491805	0.415809	0.272778	-0.364054	0.366458	0.0168783	0.233009	0.144626	0.545414	0.451665	0.21412	0.439018	0.783822
Arhgef19	1	-1.24871	-1.24871	-0.873134	-1.24871	-1.24871	-1.24871	-0.626817	-1.24871	0.148997	-1.24871	-1.24871	0.732703	-0.538341	0.744542	-0.0741257	0.301266	-1.24871	-1.24871	1.08916	1.20474	0.971653	0.939751	0.763348	1.12571	1.09675	0.300763	0.641255	0.72186	0.325377	-0.351491	1.37895	1.08238	1.38185
Arhgef25	1	-1.15859	-1.58408	-1.37713	-1.77228	-1.95011	-1.14828	-1.51472	-0.00412464	0.501505	0.599946	0.689297	0.873371	1.80214	0.674074	-0.122425	0.296088	-0.459236	-1.45754	-0.0877465	0.643107	0.748525	1.23008	1.1405	0.6396	0.441238	-0.420358	0.634331	0.372992	1.27754	0.0194516	0.708171	0.344146	-0.579483
Arl1	1	-2.15689	-0.993237	-1.05531	-0.96058	-0.954172	-1.22796	-0.477046	-1.82275	-1.06621	-0.776482	-1.12775	0.637121	-0.194955	-0.344275	0.0197512	-0.221478	0.235451	0.982168	1.01143	0.19465	0.272035	0.577312	0.898841	-0.315857	0.43825	0.107424	0.746955	0.610346	1.93809	1.33969	1.50681	1.15451	1.02413
Arl5a	1	-0.255658	0.573699	0.347258	-0.768058	-1.03981	-0.40167	-0.184455	-1.12633	-0.729544	-0.628996	-2.08205	0.202806	-0.51208	-1.15828	-1.17258	-0.965766	-0.658973	-0.114166	0.195524	-0.363664	-0.286553	0.336874	0.735011	-1.12287	0.9206	0.423364	0.986165	0.650598	1.99969	1.04635	1.854	1.40176	1.89778
Arrdc4	1	-0.165038	-0.528305	-0.42955	-0.490202	0.0325977	0.0247534	-0.517785	-0.771951	-1.30631	-0.109113	-0.503966	1.98162	1.13478	0.63173	0.764209	0.464384	-0.501188	-3.14518	-1.06572	0.978181	0.979052	0.331047	0.405655	0.905459	0.930474	1.24527	0.442882	1.07434	-0.653243	-0.197933	-1.86905	-0.0491819	-0.0227077
Arvcf	1	-1.12557	-1.20409	-1.37991	-1.06887	-1.42009	-1.3681	-2.60889	-0.419208	0.781416	-1.04328	-0.445787	0.150866	0.488082	0.576943	0.745741	-0.0356048	-0.0433762	-0.2649	0.652426	0.964921	1.12958	-0.113185	0.414172	1.05939	1.38412	1.1353	0.281218	1.08893	-0.824853	-0.320727	0.52707	1.39381	0.912451
Ascc3	1	0.587151	-0.376473	0.153981	-0.488803	-0.491907	-0.623218	0.214149	-1.44457	-0.6244	-0.360715	-3.18488	-0.72172	-0.300482	-0.816222	0.234951	-0.0856169	-0.486596	-0.661288	0.0583427	0.831317	0.885092	-0.277504	-0.205662	-0.596108	0.66282	-0.176027	-0.0787289	0.422313	1.09274	1.85767	2.04473	1.54546	1.4102
Asph	1	-2.24038	-1.30653	-1.03778	-0.970054	-0.70908	-1.52862	-1.57358	-1.02824	-0.971427	-1.64182	-0.823393	1.13388	0.379678	-0.188022	-0.165207	-0.122703	1.143	0.486928	0.395291	0.473087	0.486786	0.763709	0.795042	0.186895	0.733544	1.07696	0.56183	0.696009	1.10246	0.643316	1.1172	1.08537	1.04584
Aspn	1	-1.36503	-1.39501	-1.08353	-0.984884	-1.21173	-0.75561	-1.23255	0.185064	0.585278	0.457747	0.370362	0.47039	0.639562	0.252603	0.164131	0.215199	0.629817	0.884385	0.994767	0.805183	0.738855	1.04998	1.15752	0.543008	1.29152	0.904381	1.69946	0.454808	-1.61273	-1.81755	-0.709734	-0.843364	-1.48232
Atf5	1	-1.83814	-0.935242	-1.34475	-1.43854	-1.15663	-2.65496	-1.31907	-0.398364	0.208286	1.16788	0.115009	0.806616	-0.411642	-0.199765	0.193695	0.297837	1.57751	-0.627167	1.03777	0.738161	0.668641	-0.359261	-0.2536	-0.0850709	0.219782	0.868468	0.348517	-0.042226	1.53655	0.70879	1.00533	0.780377	0.785211
Atp1a1	1	-0.602289	0.528607	0.781897	-0.597931	-0.750276	-0.465905	-1.14648	-1.37521	-0.260261	0.151494	-1.30497	0.171901	-1.5988	0.139525	0.118249	-0.0970737	-0.503259	-1.82672	-0.38833	0.752296	0.723489	0.518884	0.365521	-1.32742	-0.00359944	-0.499505	-0.0217641	-0.0036058	1.98447	1.75504	1.34773	1.76237	1.67191
Atp2b1	1	-1.90223	-0.794596	-1.07117	-0.499384	-0.782072	-0.864964	-0.750912	-1.79973	-0.868987	-0.707429	-1.74288	-0.198773	-0.151322	-0.0645575	-0.00835339	0.0397484	1.21252	1.51623	1.26676	0.436998	0.460573	0.538359	0.475116	-1.05841	0.452337	0.0688693	0.518426	-0.125535	1.31667	1.27229	1.95258	1.03383	0.829997
Atp6v0d2	1	-0.941737	-0.369216	-0.941737	-0.488342	-0.941737	-0.0235443	-0.941737	-0.941737	-0.941737	-0.941737	-0.941737	0.725141	0.748498	0.00930752	-0.941737	-0.350264	1.14179	1.35525	1.34244	0.174678	0.144817	-0.941737	-0.941737	-0.941737	1.51304	2.07099	1.9254	1.75017	0.535872	-0.941737	0.367132	0.0181979	-0.348776
Atp8b2	1	-1.78412	0.147763	-0.338103	-0.798825	0.362068	-0.668492	-0.190691	-1.03058	-0.225147	-1.37965	-2.31573	-0.095517	-1.61477	-0.0988804	0.690164	-0.146086	-0.649449	0.0305047	-0.327988	0.947416	1.1247	-0.156159	-0.256862	-0.459738	0.282202	0.890544	0.473869	0.524797	2.41169	0.724332	1.36777	1.08926	1.4697
AU021092	1	0.499925	-0.173071	0.00687874	-0.832404	0.358629	0.24053	0.329647	-1.54662	-1.54662	-1.54662	-1.54662	0.589654	-0.310685	0.45881	0.884078	0.331977	-1.54662	-1.54662	-0.476906	0.446967	0.253884	0.22198	0.176412	-1.54662	0.03067	-0.127055	0.642728	-0.134666	1.09484	1.23866	1.94622	1.61809	1.51058
Avpr1a	1	-1.42575	-1.42575	-1.42575	-0.0590823	-1.42575	-0.918315	-1.42575	-0.865777	0.205345	0.658274	-0.0391392	0.4326	1.0001	0.7831	0.640068	0.561666	1.04927	1.8705	1.832	-0.429462	-0.881016	0.556839	0.34592	-0.161383	0.611863	0.696688	0.806303	0.523342	1.21446	-1.42575	-1.42575	0.240704	-0.694612
Axl	1	-1.21457	0.097804	-0.0182098	-0.989735	-1.37505	-1.05854	-1.22125	0.250203	0.273736	0.234397	0.110138	0.239018	0.553406	0.36651	0.384651	0.196198	1.48151	1.42524	1.20304	0.141881	0.055722	-0.355519	-0.481661	-1.40414	1.63831	1.61971	1.62809	1.35947	-1.36186	-1.34397	-1.44635	-0.307465	-0.680718
B2m	1	-0.0496407	0.71185	0.498532	-1.1043	-1.1185	-0.315417	-0.650142	-2.19004	-2.2606	-2.08145	-1.51003	1.61639	0.386041	0.265291	-0.0929376	0.187531	-0.122497	0.466215	-0.0237067	-0.518117	-0.383695	0.00541024	0.115644	0.0602236	0.437452	0.958471	0.551197	1.28627	1.06423	1.14901	0.462848	1.23497	0.963481
B3galt2	1	-0.672162	0.313995	-0.165868	-0.516148	-1.91138	-0.931632	-0.0163353	0.103296	-1.11202	-1.94639	-1.17916	-0.97466	-1.01989	-0.0999603	-0.413984	-0.120499	-0.560352	0.332886	0.656389	0.554712	0.507998	-0.549272	-0.544612	-0.0974224	1.00605	-0.0863734	0.632684	0.525819	1.28825	1.47485	2.27501	1.71554	1.53065
B3gnt9	1	0.0977645	-1.54333	-1.36989	-1.1936	-2.40268	-1.99086	-1.6626	-1.27638	-1.07895	-0.512345	0.256649	0.538542	-0.0380999	0.125008	0.184421	-0.122337	0.365661	0.742869	0.550977	1.01985	0.974759	0.805946	0.742784	-0.0793568	0.407664	0.24315	0.631684	0.619455	1.2362	0.759187	1.2304	0.923912	0.813545
B4galnt3	1	-1.1918	-1.1918	-1.1918	-1.1918	-1.1918	-1.1918	-1.1918	-1.1918	-1.1918	-1.1918	-1.1918	0.459066	-0.718359	0.13664	0.231917	0.601681	0.861683	0.241938	0.423236	1.06447	0.976853	0.191841	-0.0692216	1.03246	0.0436795	0.300855	0.332259	-0.271488	1.38983	1.42877	1.82137	1.23365	1.39665
B4galt2	1	-1.67733	-0.138677	-0.113511	-1.67733	-0.976622	-1.67733	-1.67733	0.116169	0.0875459	-1.67733	-0.482485	-0.083412	0.859303	0.296858	0.289902	0.0118627	-0.42843	-1.67733	-0.62428	1.43025	1.09161	0.175473	0.0531695	-0.239867	0.585568	0.659457	1.16022	0.802283	1.42478	1.10988	1.05912	0.843546	1.09429
Bace1	1	-2.97388	-0.203138	0.322258	-1.46644	-1.07008	-1.10139	-1.18311	-1.41035	0.472809	-0.897756	-0.112185	-0.639125	0.44883	0.245973	0.58029	0.244423	0.0816759	-0.814958	-0.0160273	0.202268	0.515481	0.38697	0.523051	-1.11516	0.894788	0.29119	0.874504	0.911975	1.45694	0.553158	1.42583	1.521	1.05018
Bambi	1	0.50492	0.310227	0.279005	-0.762357	-1.15632	-0.464317	-0.424729	-0.430677	-1.55909	-0.662599	-1.99675	0.347211	-0.724556	-0.15627	-0.112198	0.119881	-1.27968	-0.385175	0.233469	0.664575	0.872967	1.04801	1.25138	-1.72851	-0.31845	-0.122637	-0.36101	-0.525122	1.82128	1.37379	2.17655	1.01764	1.14954
Basp1	1	-1.4526	-0.220999	-0.251174	-1.4526	-1.4526	-0.497669	-0.728998	-0.69986	-1.4526	-1.4526	-1.4526	1.67198	0.796795	0.547364	0.948549	-0.599072	-1.4526	0.0123396	0.197638	0.376848	0.724776	1.60203	1.73334	0.421509	0.704346	0.740695	1.14938	0.597802	-0.848125	0.59142	0.359617	0.161456	0.676226
BC055402	1	-0.918713	-0.918713	-0.580554	-0.918713	-0.918713	-0.918713	-0.918713	-0.918713	-0.918713	-0.918713	-0.918713	-0.918713	0.582457	-0.147909	-0.918713	-0.110969	0.201845	0.964423	0.380566	1.39303	1.42527	0.893441	0.881872	-0.918713	-0.0362537	-0.120856	-0.570235	-0.686392	2.49547	1.39367	0.7188	1.27611	1.58949
Bcat1	1	-1.29375	-0.886651	-0.771336	-0.778793	-1.29375	-1.29375	-1.29375	-1.29375	-1.29375	-1.29375	-1.29375	-0.0110066	0.0850189	1.28217	1.40744	0.242157	-0.012205	-0.140753	1.12981	1.30358	1.3166	0.710396	0.670519	-1.29375	0.257322	0.841018	-0.0634428	0.311898	1.13696	0.755929	1.22312	0.863003	0.770951
Bean1	1	-1.01459	-0.20425	0.453362	0.00368409	-0.1785	-0.140635	0.107309	-1.01459	-0.237476	-1.01459	0.411102	-1.01459	1.13411	0.241443	0.0203156	0.635944	0.765268	0.326124	1.26909	-0.130891	0.177283	-1.01459	-1.01459	-1.01459	1.51924	1.9454	2.61521	1.44191	-1.01459	-1.01459	-1.01459	-1.01459	-1.01459
Bend6	1	-1.57393	-1.57393	-1.21025	-0.51397	-1.57393	-1.57393	-0.55376	0.923225	-1.57393	-1.57393	0.493889	-0.383201	0.111983	-0.628823	-0.632866	-0.379976	0.575193	0.509161	0.27555	0.80179	0.487337	0.545195	0.617845	-0.542974	0.0661272	1.22181	1.11709	0.837009	0.845306	0.947911	0.920023	1.47673	1.51621
Bet1	1	-0.529359	-0.230015	-0.298847	-1.38176	-0.960755	-0.362673	-1.17092	-1.08415	-0.0107339	-0.887461	-2.1736	0.46607	1.45351	-0.125979	-1.62198	-0.945675	-1.12411	-0.232661	-0.263533	1.63635	1.63732	0.777609	1.07636	-0.176605	0.507727	0.277038	0.781734	0.768567	1.4232	0.574826	1.27596	0.148966	0.775592
Bglap	1	-1.77079	-1.54379	-1.38981	-1.11551	-1.53658	-1.25958	-1.19069	-0.557891	-1.13155	-1.77079	-0.923196	0.996817	0.484288	0.22767	0.35561	0.548696	0.476284	0.344096	0.435825	0.955214	0.94805	0.970738	0.947931	0.235218	0.206903	0.0918141	0.312682	0.11861	1.1841	1.161	1.33069	0.934914	0.923028
Bglap2	1	-1.39787	-1.55726	-1.25521	-1.28514	-1.57838	-1.11315	-1.37128	-0.64593	-1.34105	-1.49655	-1.28814	0.89105	0.410886	0.188051	0.283236	0.450789	0.33775	0.485185	0.404404	0.91898	0.918039	0.893609	0.880936	0.174269	0.300297	0.207202	0.387355	0.193682	1.24559	1.23492	1.34815	1.07822	1.09736
Bglap3	1	-1.29105	-1.19487	-1.0164	-1.29105	-1.29105	-1.29105	-1.29105	-0.979575	-1.29105	-1.29105	-1.29105	0.847361	0.164213	0.0994366	0.176371	0.325706	0.123575	0.242461	0.173537	0.906778	0.955601	0.914555	0.928074	-0.00320631	0.222114	-0.0128016	0.315701	-0.0900968	1.51404	1.54778	1.73512	1.22684	1.20611
Bgn	1	-1.61213	-0.795221	-0.585772	-1.72962	-1.15233	-1.23948	-1.93735	-1.72155	-1.03828	-1.31612	-0.96918	0.571662	0.289925	0.213809	0.105441	0.119051	0.832998	0.882085	0.560696	0.677475	0.666814	0.750035	0.703736	0.0718899	0.416428	0.393306	0.542498	0.344161	1.25013	1.11502	1.28061	1.06745	1.24181
Bicc1	1	-1.87713	-1.5441	-1.63932	-2.06241	-1.43021	-1.41465	-1.27102	-0.541976	-0.732458	-0.510883	-0.823391	0.604249	0.323553	0.192642	0.220806	0.191456	0.0379038	-0.217795	0.423043	0.605728	0.534911	1.02491	1.02573	0.544694	0.855707	0.970743	0.794991	0.749774	0.889378	0.971786	0.899626	1.15518	1.04855
Bmp1	1	-1.78555	-1.73861	-1.60141	-1.40684	-1.41094	-1.31274	-0.93866	-0.478102	-0.926404	-1.37959	-0.769505	0.34353	0.368666	-0.150509	0.241385	0.407087	0.584486	-0.433307	0.250447	1.06551	1.04795	0.760862	0.713101	0.189513	0.793152	0.53889	0.473658	0.579913	1.18836	1.20511	1.19744	1.17855	1.20455
Bmp2k	1	-0.129677	1.37272	1.27854	-1.40638	0.0585575	-1.25397	-1.02059	-1.17857	-1.58706	-1.21831	-2.24422	-0.285669	-0.269064	-0.31664	-0.465056	-0.636072	0.155155	0.82147	0.0675208	-0.388942	-0.00968246	-0.392372	-0.0684388	0.100922	1.27478	1.48159	1.22716	1.65713	0.39726	-0.0688357	0.674945	1.3245	1.04731
Bmp3	1	-1.56922	-1.30304	-1.33502	-1.16953	-1.56922	-1.37616	-1.36442	-1.07559	-1.23451	-1.56922	-1.12831	0.594	0.197537	0.163767	0.287528	0.340363	0.443871	0.520496	0.53213	0.763842	0.769829	0.802607	0.813198	0.309827	0.666065	0.551529	0.608275	0.547003	1.16883	1.11129	1.20694	1.15825	1.13707
Bmp5	1	-2.04456	-1.37731	-1.57384	-1.24574	-2.04456	-2.04456	-1.59073	0.854813	0.676398	0.48311	0.131877	1.3799	0.185176	0.725876	0.417317	0.345515	-0.667868	-0.245565	0.389551	0.450132	0.365483	1.06538	1.13838	0.412259	0.849265	0.986965	0.658813	0.941046	0.292667	0.075331	-0.225569	0.00520722	0.229849
Bmp7	1	-1.05491	-1.56592	-1.56592	-1.56592	-1.56592	-1.56592	-1.56592	-0.264666	0.0194672	-0.418908	-1.56592	-0.0495345	0.813894	0.443202	0.28359	0.648045	0.11667	0.461092	0.612932	0.96485	0.956379	1.1279	1.18025	-0.0351764	0.0639814	0.0797684	-0.438849	-0.307834	1.28802	1.28609	1.02942	1.01901	1.13672
Bmp8a	1	-1.29156	-0.886154	-0.87312	-1.29156	-1.29156	-0.552829	-1.29156	-0.481004	-1.29156	-1.29156	-1.29156	0.450488	-0.162105	-0.247869	-0.422702	-0.130084	-1.29156	-0.474812	0.22504	1.24823	1.25118	0.907071	0.736295	-0.0184257	1.08398	0.82302	0.621789	1.11461	1.17919	1.05032	1.40673	1.61673	0.866898
Bmper	1	-1.47741	-0.844914	-0.839977	-0.994184	-1.47741	-0.973619	-1.47741	-0.189294	-1.47741	-0.115332	-1.47741	2.16424	-0.449555	-0.200732	0.996804	0.835153	1.27966	-0.179807	0.60506	1.40259	1.19579	0.199081	0.281542	-0.22212	0.904495	0.566148	1.22543	1.41563	0.0974286	-0.874414	0.197723	-0.0628341	-0.0329193
Bmpr1a	1	-1.9237	-2.18785	-1.57823	-2.01687	-1.7161	-1.54892	-1.74138	-0.0707046	0.328371	0.45347	-0.239628	0.614998	0.0305333	0.211973	0.183079	0.455639	0.613128	0.766806	0.749882	0.437032	0.451251	0.761061	0.781281	-0.0379004	0.636614	0.550177	0.896808	0.579611	0.804466	0.559157	0.663625	0.733675	0.798652
Boc	1	-1.15989	-0.699045	-0.704922	-2.24006	-2.24281	-1.87945	-1.45907	-0.681596	0.679179	-0.965986	0.314593	0.3386	-0.560768	-0.331026	0.0495178	0.64721	1.06373	0.639933	0.12426	0.705092	0.542816	0.0264046	0.0784224	0.80922	0.528255	0.299875	0.262928	-0.0509771	1.80797	0.725022	0.863353	1.27234	1.19688
Borcs7	1	-1.73665	-0.806448	-1.50857	-2.56621	-1.32275	-0.696872	-0.991806	-0.0354179	0.239254	-0.046823	-0.175628	-0.297365	-0.673645	-0.241866	0.108627	0.254112	0.934778	0.675776	0.623604	-1.00371	-0.172213	1.99446	2.09514	-0.271322	1.07664	0.307027	1.13543	0.506138	0.743023	0.292915	0.678328	0.413625	0.468423
Brd3	1	-1.02097	0.374612	0.714239	-1.07823	-0.232697	-0.949177	-1.74471	-1.43807	-0.0949769	-0.338288	-2.069	-0.49241	0.00954122	-0.404701	-0.508334	-0.9037	-0.633454	-1.07908	-0.0188059	0.634694	0.468671	0.595837	1.01006	-0.107822	0.400407	0.447259	0.0636484	0.753136	2.11712	0.92537	1.09187	1.7297	1.77825
Bscl2	1	-0.828737	-0.957716	-0.998222	-0.736822	-0.184665	-0.350804	-0.879506	-2.00219	0.202435	-2.26203	-1.55131	0.753753	1.21013	0.42577	0.588698	0.513969	-0.295027	-1.66899	-0.728217	0.547304	0.399047	0.475401	0.219369	0.280756	0.978796	-0.324141	0.82343	0.818216	1.35994	1.2555	1.6223	0.58032	0.713242
Bsg	1	-2.36195	0.24942	0.399014	0.27288	-0.21863	0.380855	-0.991977	-1.02991	-1.02611	-1.37792	-1.87552	0.50908	-0.536034	0.654693	0.128688	0.306686	0.274506	-2.49757	0.072882	0.0360144	0.122585	0.286994	0.0332276	-0.51957	0.66175	0.632852	0.617092	0.570098	1.53817	0.78951	1.1635	1.46235	1.27234
Btf3l4	1	-2.15995	-0.910829	-0.910587	-0.00308781	-0.218981	-1.00422	-0.596845	-1.34278	-1.54923	-0.865544	-1.95148	-0.212762	1.25693	0.39425	-0.20061	-1.52803	0.591525	1.49774	0.541	1.35637	0.57984	0.190715	0.22	0.483948	0.494163	-0.14513	0.678369	0.415434	0.775428	1.10494	1.35521	0.721264	0.942939
Btla	1	-1.11005	-1.31475	-1.5572	-0.212406	-0.57134	-0.66369	0.0938182	-2.40387	-0.201886	-0.240572	-2.40387	-1.1106	0.0671275	-0.118186	0.614489	0.261298	0.115687	-0.268196	0.937795	0.630318	0.798819	0.491686	0.418396	-0.762115	0.881222	0.737362	0.536154	0.139187	1.19438	1.39619	1.37821	1.2127	1.03392
Bves	1	-0.870997	-0.870997	-0.870997	-0.870997	-0.870997	-0.870997	-0.870997	-0.870997	-0.870997	2.11161	-0.0298831	0.0121617	0.573119	0.752752	-0.0295265	0.014691	0.818619	1.39656	1.4351	0.518718	0.102341	-0.870997	-0.302513	-0.870997	1.64519	0.999812	1.90484	1.62597	-0.870997	-0.870997	-0.870997	-0.484596	-0.870997
C130050O18Rik	1	-0.138414	-0.64672	-0.428405	-0.644258	-0.376815	-0.822045	0.432729	-1.3391	-1.3391	-1.3391	0.48036	0.136382	-0.712566	-0.721702	0.171057	-1.3391	-0.104855	-1.3391	-0.588076	1.67598	1.57367	0.491959	0.30202	0.0814949	-0.1771	-0.350966	-0.521069	-0.284012	2.16951	0.957886	1.8054	1.53405	1.39999
C1d	1	0.100884	0.0522864	0.576405	-0.69337	-0.387471	-0.949828	-0.379351	-1.16308	-1.03527	-0.342991	-2.38412	-0.810125	-1.11146	-0.409631	-0.952659	-0.801549	1.10059	0.117398	-0.117268	-0.416121	-0.423551	-1.08118	-0.0569435	1.3662	1.3331	1.39215	1.24359	0.514354	0.93693	0.515113	1.30021	0.870519	2.09624
C1galt1c1	1	-0.49685	0.666909	0.561157	-0.202579	-0.0767659	0.310843	-0.477331	-0.99472	-0.865016	-2.3413	-3.32161	0.82387	0.433805	-0.437831	0.173697	0.468525	-0.628833	-1.35316	-0.525881	0.510748	0.445946	0.278595	0.385796	1.70285	-0.298122	0.693909	0.32199	0.600473	0.873123	-0.24362	1.23553	0.808418	0.967428
C1qtnf6	1	-1.36345	-0.968495	-1.14141	-1.47385	-1.58189	-1.44909	-1.16441	-1.66918	-0.6776	-1.60285	-0.82403	0.752882	0.50807	0.398909	0.163346	0.166383	0.228764	0.555787	-0.0987421	1.01076	0.920132	0.952637	0.816645	0.134268	0.29921	0.11311	0.492189	0.246489	1.31619	1.37524	1.48175	0.957916	1.12433
C1qtnf7	1	-1.44483	-1.1943	-1.06096	-1.03669	-1.44483	-0.722318	-1.44483	-1.44483	0.739298	0.391236	0.245123	0.217938	-0.0416535	1.07668	1.00378	0.99248	1.343	1.48649	1.18865	0.151273	0.153887	0.0620336	-0.15561	-1.44483	1.30861	1.11697	1.39986	0.952748	-0.302323	-0.85959	-0.101094	0.00191371	-1.13326
C1ra	1	-1.95479	-0.445177	-0.406838	-0.804816	-1.06708	-1.02825	-1.4488	-0.650258	0.00932596	-1.95479	-0.0135775	1.1862	1.18723	1.25995	0.770621	1.1037	0.147671	-0.930402	0.251815	-0.0224999	0.122245	0.292178	0.345287	0.658889	1.37676	1.20325	1.31061	1.21233	0.184839	-0.446854	-1.95479	0.468766	0.0372567
C1s1	1	-1.40201	-1.09861	-1.43013	-0.74226	-1.42107	-1.5483	-0.527745	0.424851	0.953011	0.725563	0.539311	0.84801	0.968003	1.50013	1.19843	1.24519	0.617563	0.304653	1.0947	0.447232	0.341757	0.535851	0.614021	-0.0605267	0.495328	0.626239	0.596771	0.502706	-1.13943	-0.699537	-1.92328	-1.26408	-1.32234
C2	1	-1.58592	-0.539869	-1.15973	-1.58592	-1.58592	-1.01156	-0.977364	-0.46385	-0.874646	-1.05966	1.08625	1.98587	0.820154	0.460291	0.775006	0.391562	0.0618699	-1.58592	-0.459589	1.38533	1.44916	0.674431	0.846204	0.166676	0.357943	0.641585	0.852726	0.953875	-1.0179	0.236685	-0.25525	0.213121	0.804352
C4b	1	-1.70856	-0.917368	-1.18281	-1.01071	-1.38729	-1.84173	-1.32116	-0.395788	-1.2886	-0.643835	-0.579927	1.81426	1.47843	1.40134	1.29914	1.37508	-0.165373	-0.33518	0.150598	0.584961	0.592799	0.479475	0.405848	0.594268	0.753847	1.07569	0.343503	1.13282	-0.326288	-0.32539	-0.376742	0.288142	0.036544
C6	1	-0.980544	-0.154759	-0.71441	-0.980544	-0.0350417	-0.980544	-0.980544	-0.980544	-0.980544	-0.980544	-0.980544	2.13177	0.528267	1.04482	1.37973	1.00922	0.654306	-0.191077	-0.980544	0.925129	0.943617	1.0854	1.39231	0.879237	1.05948	0.632008	-0.706289	1.34071	-0.980544	-0.980544	-0.980544	-0.980544	-0.45736
Cacna1c	1	-0.965249	-2.10634	-1.84966	-1.18297	-1.75842	-1.50338	-1.17956	0.839818	0.841364	1.11437	-0.12633	0.619348	0.663296	0.879495	1.19069	0.962655	1.28953	0.524167	1.30066	-0.514276	-0.388317	0.0706319	0.111823	-0.720609	-0.267839	-0.182606	-0.374128	-0.527964	0.99111	-0.334498	0.862974	0.734981	0.985217
Cacna1d	1	-1.49475	-1.49475	-0.879045	-1.49475	-1.49475	-1.49475	-0.930814	0.387085	1.49079	1.41325	2.29139	0.217419	-0.1295	0.624571	0.61728	0.221598	0.749691	-0.125515	0.449928	0.199224	0.133964	1.5786	1.81205	0.0843959	-0.0804561	-0.878928	-0.304412	0.542041	-0.574287	-0.27254	-0.46145	-0.484327	-0.218268
Cacna1g	1	-1.84033	-1.22726	-1.46642	-1.16011	-1.84033	-0.980846	-0.800759	-1.28175	1.39539	-0.0895409	0.545887	-0.778594	0.298576	0.902055	1.05185	1.32053	1.476	0.205987	1.57189	0.925938	0.925389	-0.155922	-0.103079	0.513735	0.843209	0.904601	0.49505	0.472413	-0.174051	-1.14414	-0.385359	-0.419074	-0.000929518
Cacna2d1	1	-1.84208	-1.91185	-1.77341	-2.06131	-0.813193	-1.20955	-2.24631	-0.226789	0.207889	0.142522	0.228972	0.0596074	0.938327	0.39882	0.313601	0.231393	0.894255	1.5371	1.03022	0.257097	0.175192	0.570273	0.570632	-0.405714	0.864201	0.870437	1.08711	0.949047	0.29293	0.177354	0.282075	0.103752	0.307394
Cacna2d3	1	-1.06401	-1.06401	-1.06401	-1.06401	-1.06401	-1.06401	-0.255844	-1.06401	-1.06401	-1.06401	-1.06401	1.00038	-1.06401	0.710516	0.425384	-0.114665	0.689289	1.69828	0.581361	0.785368	0.719191	-1.06401	-0.20564	-1.06401	0.368717	0.20822	0.155973	-0.149915	1.49976	1.41302	1.44681	1.42927	1.42672
Cacnb3	1	-1.01235	-1.02161	-0.612058	-1.29873	-0.5304	-1.66994	-0.696305	-0.645136	-0.482505	-2.28159	-1.7624	0.848431	0.0193779	0.684357	0.316513	0.39965	0.0633715	-0.678332	0.332221	0.726385	0.636649	0.54545	0.454704	-0.983742	0.56182	0.548917	0.0225606	0.425625	1.53096	1.38956	1.20455	1.41234	1.55165
Cadm1	1	-0.80205	-1.76023	-1.69302	-1.51718	-0.946791	-1.37889	-1.08599	-1.49294	-0.921609	-0.762477	-1.77164	0.667046	-0.151744	0.276391	0.203269	0.37881	0.529256	0.167455	0.537048	0.817766	0.808817	0.668156	0.714291	0.429351	0.4561	0.617663	0.671206	0.262758	1.31851	1.12597	1.26741	1.20884	1.15846
Calm2	1	-1.02937	-2.06942	-1.82743	-1.27894	-1.10033	-0.876587	-1.37922	-0.734631	-0.979144	-0.336746	-0.193423	0.916545	-0.235998	-0.436845	-0.314065	0.277653	0.658516	2.01344	1.09651	0.945116	0.828435	1.15638	1.33431	0.241956	-0.256065	-0.408805	-0.297143	-0.20523	1.08658	0.8096	0.834801	0.885018	0.874522
Calr	1	-0.39971	0.335897	1.30426	-1.09267	-1.05796	-1.17735	-1.65543	-0.471323	-1.37947	-1.78159	-0.278536	0.0718572	-0.33475	-0.862395	-0.617712	-0.171827	0.377477	-0.332216	-0.380253	-0.17956	-0.24061	-0.549773	-0.709519	-0.0497735	1.39313	1.14453	1.42296	0.786183	1.69621	1.04015	1.36613	1.23588	1.54778
Calu	1	-1.65215	-0.419334	-0.837562	-1.34542	-1.00681	-1.14811	-1.5128	-1.32121	-1.552	-1.91652	-0.625574	0.405553	0.0846439	-0.157867	0.0452292	-0.0949756	0.474125	1.08679	0.807749	0.361534	0.401516	0.677811	0.786257	-0.737403	0.860012	0.87639	1.18415	0.846229	1.06086	1.04102	1.25311	0.979009	1.09574
Camk1d	1	-1.42291	-1.55223	-1.06245	-0.458347	-0.751175	-1.27729	-1.37884	-0.458998	-0.132726	-0.92112	-0.0289257	1.07494	0.273799	-0.47221	-0.110644	-0.0324443	1.54223	1.9498	0.84699	-0.0416487	0.219384	-1.37622	-1.33526	1.37108	1.09849	1.01732	1.58897	0.964234	-0.784499	0.538143	0.559691	0.360851	0.19203
Camk2a	1	-1.46932	-1.18628	-1.07286	-1.46932	-0.243486	-1.46932	-0.756275	-1.46932	-1.46932	-1.46932	0.337572	-0.0975376	-0.48855	0.0217258	-0.0652994	0.467247	1.11076	0.753239	0.582841	1.38594	1.3341	-0.119839	-0.215363	-0.148567	-0.161556	0.316037	1.14244	0.0652501	1.11275	1.62513	0.475365	0.921114	1.72002
Camk2b	1	-1.31179	-0.615446	-0.998685	-0.336857	-1.31179	-1.31179	-0.425214	-0.652203	-1.31179	-1.31179	-1.31179	1.15384	0.970204	0.0593562	0.0537601	0.398164	0.611615	-1.31179	0.635553	0.82869	0.378088	1.43642	1.53504	-0.531256	-0.12037	-1.0469	0.146429	-0.211974	1.43091	1.40556	1.39293	1.36769	0.317198
Cand1	1	-2.21113	-0.519945	-0.491155	0.0437809	0.297209	-1.50544	0.362249	-1.10209	-1.14896	-1.28899	-2.30867	0.94752	-0.534645	-0.168331	-0.00705021	0.16614	-0.60741	0.418785	0.557029	1.0758	1.05571	0.77811	0.579142	0.910596	-0.0202119	-1.29459	0.374691	0.350189	0.739624	1.36843	1.35883	1.45036	0.374423
Canx	1	-0.859476	0.685184	0.654498	-0.41074	-1.26903	-0.612641	-1.63081	-2.14596	-1.33299	-1.046	-1.70117	0.474348	-0.662655	-0.906253	-0.536117	-0.154102	0.926292	-0.154977	0.30717	0.325479	0.167164	-0.236355	-0.0596806	0.119661	1.03584	0.819484	1.08118	1.21266	1.12116	1.0989	1.94794	1.00958	0.732432
Capg	1	-0.167342	-1.00666	-1.21519	0.114749	0.163654	-0.551138	0.000434163	0.443503	-0.935998	-0.915102	-1.6227	-0.167957	1.22149	0.394641	0.246035	-0.164196	0.320975	0.50956	0.86756	0.352825	-0.0630499	0.620574	0.303317	0.396719	1.23328	1.5431	2.28475	1.52292	-1.6227	-1.6227	-1.6227	0.356089	-1.21876
Capn1	1	-0.0923628	1.81157	1.11316	0.119782	1.51738	0.0189075	0.126326	-1.16823	-1.5752	-0.990489	-1.65497	-0.0372239	-0.529465	0.585365	0.527485	-0.2691	-0.912916	-3.46897	-0.563302	0.579744	0.250167	-0.238915	0.163997	-0.161313	0.789285	0.557811	0.720005	0.68016	0.268624	0.239442	0.58847	0.441025	0.563759
Capn6	1	-1.78972	-1.78972	-1.78972	-1.39059	-1.23241	-1.20717	-1.17249	1.25427	1.75053	1.48553	0.975726	0.0458391	-1.78972	0.831294	0.395626	0.493352	0.48754	0.471087	0.899718	0.858761	0.68774	-0.0975623	0.0262968	0.363945	0.565035	-0.00953184	0.839762	-0.152308	0.0408748	0.405636	-0.373577	0.0888488	-0.172889
Car12	1	-1.54321	-1.37679	-1.54321	-1.54321	-1.54321	-1.54321	-1.54321	1.22629	1.21639	0.348218	0.853589	-0.429581	-0.516324	1.14471	0.953928	0.952639	0.416561	1.5769	1.24626	0.713871	0.604681	0.662427	0.646056	0.407489	-0.979811	-0.364441	-0.699648	-0.242285	0.417271	0.542379	-0.0563575	0.297287	-0.302412
Car3	1	-1.38468	-1.20722	-1.19327	-1.17019	-1.87368	-1.25812	-1.49525	-1.10601	-1.43295	-1.42028	-0.790637	0.643398	0.197882	0.169453	0.103067	0.321811	0.480135	0.635815	0.522454	0.740497	0.737559	0.808827	0.841545	-0.0281502	0.50642	0.46492	0.615955	0.407893	1.27917	1.22434	1.25645	1.14953	1.25332
Carmil1	1	-2.30904	-1.78557	-1.36626	-0.768162	-0.453062	-1.25876	-0.986983	-1.35139	-0.727611	-1.7327	-0.672325	0.079485	0.599872	0.402494	0.276604	0.512367	0.390684	-0.0310478	0.157931	0.67524	0.695167	0.514004	0.498681	-0.110466	0.542544	0.33394	0.631155	0.657722	1.42165	1.3089	1.34598	1.18656	1.3224
Carmn	1	-1.62396	-1.33379	-1.62396	-0.813816	-1.62396	-1.02111	-1.62396	1.75245	1.50661	1.49683	-0.416578	0.799225	0.166445	0.505864	0.940266	1.28176	0.500143	-1.62396	0.581353	-0.0071047	0.223042	0.731425	0.839834	-0.121846	-0.799838	-0.176306	0.648769	0.460832	-0.188374	0.899663	-0.257055	0.0450033	-0.123923
Casc4	1	-1.84403	-1.61792	-1.45218	-1.43585	-1.55919	-2.08698	-2.24261	0.342076	0.204183	0.675257	-0.166538	0.705791	0.53578	0.132335	-0.228451	-0.259996	0.595635	1.51661	0.790484	0.444913	0.516828	0.646816	0.769347	-0.384976	0.545307	0.59603	0.347848	0.325042	0.581342	0.639921	0.813564	0.902893	0.650734
Cbfb	1	-2.24949	-0.410294	-0.970437	-0.415335	-0.664813	-1.20101	-0.392266	-0.24375	-1.35177	-1.49917	-1.8026	0.679526	-0.0873643	-1.037	-0.290234	-0.576709	-0.230828	1.0953	0.765032	0.783162	0.947884	0.764247	1.23689	0.514828	-0.131999	-0.172571	0.0990472	0.532084	1.45442	1.43505	1.43038	1.04118	0.94859
Cbx3	1	-1.35194	-0.521677	-0.289405	0.260667	-2.13376	-0.283105	-0.71608	-0.447415	-1.55341	-0.806989	-2.07864	-0.0170305	-0.562686	-0.728343	-0.870452	-0.290351	0.470763	1.65704	0.468908	0.760377	0.702453	1.26981	1.2449	-0.255598	-0.00787928	-0.118784	0.884435	0.361227	1.05047	0.459366	2.19587	0.608918	0.638354
Ccbe1	1	-1.1695	-0.393439	-0.547091	-1.1695	-1.1695	-1.1695	-1.1695	-0.74451	-1.1695	-0.225578	-1.1695	2.03014	1.3985	0.751271	0.320705	1.1348	-0.500982	-1.1695	-0.23779	0.535786	0.954006	1.12698	1.10064	0.654003	1.05673	1.2326	0.873419	1.37874	-0.587655	-0.63981	-1.1695	0.171678	-0.317636
Ccdc127	1	-0.2836	0.115027	-0.0755645	-0.302983	-0.406762	-1.4992	-0.973074	-1.08233	-0.466946	-2.94516	-2.21274	-0.0572735	0.926926	-0.493494	-0.406022	-0.39461	0.730872	-0.114642	-0.415299	0.857633	0.797053	0.684359	0.497786	-0.0953911	0.00145636	0.561335	0.103521	0.800289	1.05418	1.3271	1.33545	0.638504	1.79359
Ccdc170	1	-1.34604	-1.16551	-1.00663	-0.634084	-1.34604	-1.34604	-1.34604	-0.7614	-0.686547	-0.205349	0.290408	0.165787	0.227378	0.207297	0.373026	-0.0768634	0.781786	0.961111	0.915627	-0.305864	-0.33456	1.02644	1.20867	2.10218	1.35779	1.31905	1.43133	1.28264	0.0155151	-1.34604	-1.34604	-0.339067	-0.0739154
Ccdc3	1	-1.73857	-1.59384	-1.64148	-0.613362	-0.413916	0.127254	-0.921257	-1.65793	0.25231	-0.0956236	-0.218328	-0.0401231	0.569232	0.598713	0.456348	0.385363	1.76509	1.65512	1.37037	0.244967	0.234383	0.526697	0.474421	0.0562689	1.15199	1.14495	1.21975	0.924651	-1.16886	-0.630014	-1.73019	-0.137366	-0.557027
Ccdc80	1	-2.16997	-1.44115	-1.73939	-1.476	-1.43596	-1.40571	-1.51554	-0.468338	-0.329927	-1.39174	-0.81301	0.327268	0.278928	0.496942	0.530219	0.412195	0.487995	0.526786	0.672756	0.676484	0.705256	0.679495	0.623336	-0.050538	1.11769	1.01565	1.0397	0.949929	0.902294	0.560479	0.598436	0.852702	0.782729
Ccdc97	1	-1.23028	0.764851	0.555805	0.191481	0.0943149	-1.29825	-0.656035	-1.44403	-0.359663	-1.08549	-1.06243	0.431529	0.261698	-0.0676611	-0.112463	-0.154429	-0.868495	-2.39131	-0.71943	0.340838	0.630602	0.469286	0.276705	-0.427873	0.42886	-0.219609	-0.404689	0.162502	1.44227	0.727459	2.56314	1.70915	1.45164
Ccpg1	1	-1.5741	-0.604219	-0.50983	-1.21729	-0.724694	-0.889466	-0.83366	-0.954441	-1.89955	-1.80396	-0.0458953	0.963949	-0.107098	-0.175239	-0.218726	-0.209691	0.174816	0.258397	0.770492	0.152771	0.194692	0.401487	0.471689	-0.775681	0.0816496	0.391656	0.511919	0.161591	2.09108	1.62525	2.31669	0.834026	1.14138
Cd109	1	-1.48525	-1.20232	-1.31914	-0.633499	-0.651085	-1.08894	-1.10785	-1.74855	-0.752473	-1.89176	-1.03045	0.0868112	-0.753719	-0.0489736	0.102663	-0.0674432	1.15191	1.43986	0.934894	0.501831	0.62984	0.723694	0.545234	-0.694323	0.794965	0.765504	1.24877	0.903973	1.15559	0.762368	1.32364	0.839518	0.5647
Cd164	1	-0.62595	0.149791	0.0862158	-0.890743	-0.964015	-1.44001	-1.09838	-0.631929	-0.980323	-0.466038	-1.38398	0.103892	0.343233	-0.860039	-1.07138	-0.710602	1.5202	2.40099	0.981629	-0.368686	-0.439376	-0.566361	-0.344907	-0.225783	1.36535	1.34475	1.84718	1.57634	0.139009	-0.351458	0.350422	0.346489	0.864472
Cd1d1	1	-0.550754	-0.903993	-1.38359	-1.71512	-0.777404	-1.41879	-1.49075	-0.526292	-0.570951	-1.16708	-1.7921	0.304659	0.809774	-0.00529774	-0.11645	0.309748	-0.636238	-0.155907	-0.145782	1.26976	1.15382	1.38106	1.25555	0.412282	0.44535	-0.12856	-0.125744	0.176933	1.1119	1.1522	1.78114	0.957049	1.08959
Cd248	1	-0.781425	-1.00079	-1.14731	-0.872963	-1.62516	-1.00821	-1.62516	-0.0524656	0.753539	0.489138	-0.0492812	0.0958407	0.519954	0.41033	0.508366	0.680883	1.46393	1.30068	1.06258	-0.0590544	0.240387	-0.338456	-0.222304	-0.829531	1.34514	1.73002	1.67191	1.37315	-0.429079	-1.62516	-0.285611	-0.442894	-1.25099
Cd276	1	-1.20901	-0.661798	-0.985555	-0.933314	-0.869996	-1.36139	-1.25041	-1.1607	-1.67795	-1.92372	-1.62101	-0.00471697	-0.37347	-0.0601277	-0.202232	0.211734	0.412377	0.740144	0.40989	0.809022	0.749206	0.64513	0.723764	0.13997	0.978785	0.894877	0.820988	0.819685	1.33149	0.928344	1.09105	1.39869	1.19025
Cd302	1	-1.31254	0.713299	0.533232	-1.12365	-1.82435	-1.29851	-2.41071	-0.822153	-0.457324	-1.4681	0.187219	1.43681	0.381406	0.149652	0.0321122	0.0506575	-0.454146	-0.308355	-1.03989	0.3807	0.432411	-0.0974565	-0.50185	0.163212	0.60131	1.16944	0.81445	1.9141	0.702531	0.719704	0.676439	1.49591	0.564432
Cd44	1	-1.49243	-1.05163	-1.27403	-1.01741	-0.992037	-2.18016	-0.796056	-1.20892	-0.21796	-0.664337	-0.93618	-0.312607	0.0607881	-0.436922	-0.00117249	-0.483825	2.04085	0.902439	0.874914	0.374513	0.553702	0.0894003	0.204582	0.584627	1.19383	1.66798	1.59353	1.45147	-0.0772941	0.524927	0.0321929	0.685805	0.307414
Cd55	1	-0.131621	-0.304974	-0.103566	0.0783608	-0.192741	-0.090675	-0.119574	-0.546577	-0.546957	-0.955518	-1.6681	0.0849023	1.00279	0.170983	0.0049766	0.209996	1.36505	2.08637	1.07142	0.218304	0.0744163	-0.2806	-0.315991	-0.0606035	1.43828	1.39619	1.60184	1.26863	-1.54797	-1.1004	-2.33573	-0.815695	-0.955202
Cd59a	1	-1.5363	-0.567611	-0.391407	-0.331278	-0.704077	-0.238078	-0.210164	-1.61456	-0.744384	-1.60384	-1.77387	-0.273533	-0.173935	-0.330351	-1.02572	-0.424727	0.109229	0.0900628	0.174453	0.0887332	0.00963923	0.51796	0.519995	-0.359566	0.419864	0.384913	0.561369	0.322279	2.06641	1.72629	1.74811	1.82842	1.73567
Cd63	1	-1.37501	-1.19571	-1.21612	-1.78686	-2.5515	-1.19503	-2.12608	0.128378	0.252239	0.545501	0.33615	0.664533	0.309938	-0.576946	-0.475449	0.171452	-0.277484	-0.391768	0.0972784	0.473409	0.520492	0.317097	0.338767	0.403478	0.777187	0.745349	0.970111	0.715116	1.18468	1.27946	1.39053	0.909757	0.637057
Cdc123	1	-1.52978	-1.02857	-1.09697	-1.43329	-0.40119	-1.12463	-2.11639	-2.19693	-0.164969	1.05319	-1.04542	-0.200394	1.0857	-0.219965	0.489287	-0.23434	0.800683	0.155355	0.348788	1.57666	1.16717	-0.526304	0.155115	-0.188804	0.514179	0.449747	0.196244	0.7007	0.9071	1.13595	0.637172	1.2346	0.90031
Cdc16	1	-0.806514	-0.525786	-0.957075	-0.540701	-1.1759	-0.706952	-1.67304	-0.798455	0.958693	-0.79448	-1.04778	-0.239523	0.76103	-0.532673	0.0692412	0.484568	-1.09419	-0.973167	0.155191	-0.0413082	-0.322137	0.774891	0.635199	-1.09254	0.0675666	-0.0372129	0.652148	-0.0185225	1.48175	1.7342	2.18658	1.62838	1.78851
Cdc42ep3	1	-1.21901	0.170558	-0.405713	-0.321901	-0.466224	-0.113308	-0.223171	-0.0356518	-1.7178	-3.00335	-0.339341	-1.38359	-0.201347	-0.231407	-0.445456	-0.234879	-0.53642	-1.03564	-0.161876	0.73832	0.677527	0.467026	0.14081	1.23553	0.413127	0.404451	-0.0833063	0.701316	1.16461	1.55042	1.58534	1.66809	1.24226
Cdh11	1	-2.12273	-1.14029	-1.14504	-1.35967	-2.12273	-1.66633	-1.70049	-0.632927	-1.06776	-0.77747	-0.70903	0.840659	0.627153	0.332256	0.374652	0.308709	0.464249	0.388808	0.529412	0.730797	0.755671	0.776407	0.800729	0.600916	0.638461	0.677552	0.602334	0.786244	0.894054	0.732229	0.879526	0.836026	0.86763
Cdh15	1	-1.65737	-1.65737	-1.35789	-1.65737	-1.65737	-1.65737	-1.65737	1.21382	1.47917	0.701748	1.23	0.349151	0.65313	-0.127617	-0.284012	0.266859	-0.953626	-0.786698	0.0733218	0.683787	0.453937	0.947515	0.822812	0.262213	-0.216197	0.19095	0.13897	0.555668	0.828199	0.870049	0.800347	0.952664	0.19594
Cdh2	1	-1.87474	-1.25938	-1.2256	-1.81295	-2.23117	-1.79581	-1.51381	-0.531912	-0.129063	-0.458799	-0.735832	0.665137	0.342975	0.165184	0.224335	0.408467	0.481575	0.392953	0.396644	0.72898	0.710311	0.7356	0.717905	0.0528914	0.545561	0.462267	0.503994	0.530547	1.17611	1.02321	1.08379	1.06799	1.15265
Cdh6	1	-0.972607	-0.972607	-0.972607	-0.972607	-0.972607	-0.972607	-0.972607	0.44088	1.04329	0.815021	1.53228	-0.972607	0.081833	0.63044	1.0807	0.778373	1.9567	1.74582	2.00007	-0.972607	-0.972607	0.0926518	-0.0678301	-0.972607	0.893088	0.161169	-0.199547	0.663044	-0.972607	-0.972607	-0.972607	0.196473	-0.227943
Cdk14	1	-1.51079	-1.79541	-1.04098	-1.30473	-1.04367	-0.963851	-0.471686	0.321653	-0.741603	0.707347	-0.479698	1.17952	-0.207851	-0.594015	-0.956348	0.0932881	0.488522	-0.591967	-0.0258797	-0.777494	-0.824359	1.4631	1.2526	-0.740533	0.879577	1.10295	-0.383426	0.682586	1.16062	0.608797	1.54964	1.23112	1.73295
Cdk5r1	1	-0.668769	-0.596057	-0.824472	-1.4155	-0.696084	-1.4155	-0.845672	-0.822726	-1.4155	-0.726483	-1.4155	-0.745276	0.992673	-0.33474	-0.0597029	0.688339	0.115991	1.66753	-0.635272	-0.360851	-0.25829	0.486771	0.632397	1.61499	-0.167281	-0.143222	-0.0556462	0.429367	2.09454	1.35092	1.80922	1.11349	0.606322
Cdk5rap2	1	-1.57084	-0.579474	-0.261468	-0.817891	-0.796904	-2.25419	-1.93551	-1.3579	-0.120432	-0.87688	-1.00887	-0.399411	0.573308	-0.225947	0.404708	-0.389706	0.0299311	0.172528	0.421629	0.805429	0.633969	1.78405	1.82075	0.890035	1.29609	1.25057	1.12994	1.05132	0.114763	-0.169257	0.398038	0.240134	-0.252498
Cdk5rap3	1	-1.54261	-0.687603	-0.218286	-1.00427	-0.640628	-0.510401	-0.457815	-0.385875	-0.281939	-1.22688	-2.71035	0.0119276	-0.546106	0.0666813	0.369675	0.728701	-1.65971	-0.48935	-0.0499697	0.374723	0.887166	1.99144	1.91679	0.571576	-0.219661	0.20298	0.436816	0.473846	0.641939	1.54157	0.754572	0.712523	0.948512
Cdk7	1	0.20916	-0.344222	-1.02598	-0.976917	-0.175545	-1.58065	-1.77326	-2.13207	-0.21863	-0.165971	-1.53009	-0.361229	-1.47212	-0.311417	-0.470919	0.0674946	0.906203	-0.0316479	-0.405439	0.811867	0.911272	1.03049	0.77258	0.0848305	0.745503	0.169971	0.515745	0.0287374	1.05409	1.74495	1.26411	0.948137	1.71097
Cdo1	1	-1.26782	-1.34059	-1.56433	-1.19494	-1.41034	-0.9462	-1.43012	-1.09027	-1.24865	-1.32008	-0.823751	0.917735	0.0155703	-0.067956	-0.147474	0.0798109	0.460397	0.431473	0.508127	0.820454	0.792225	0.544561	0.539058	-0.0390627	0.679377	0.16845	0.311625	0.394566	1.44281	1.50039	1.43899	1.47209	1.37388
Cdon	1	-1.22616	-1.17531	-1.31021	-0.63015	-0.469191	-0.964702	-0.795309	1.01779	1.47262	1.30511	1.41593	-0.191723	0.815808	0.267723	0.177865	0.19926	1.22591	1.12918	0.950089	0.284006	0.315159	-1.54622	-1.12072	-1.34204	1.00258	0.936818	1.25184	0.883915	-0.765182	-1.2035	-1.30427	-0.328531	-0.278386
Cdr1	1	-1.02594	-1.02594	-0.793137	-1.02594	-1.02594	-0.581533	-1.02594	1.61532	0.930995	1.38049	1.23491	0.146003	0.76618	0.352487	0.347269	-1.02594	1.6088	1.9028	0.316117	-1.02594	-0.748269	-0.364288	-0.178754	-1.02594	0.907169	1.10132	1.00485	1.11705	-1.02594	-1.02594	-1.02594	-0.212183	-0.568283
Cdr2	1	-0.960863	-1.39207	-0.964036	0.376324	-1.24155	-1.02275	-1.59696	-2.36747	-0.442668	-0.78301	-0.685478	0.474143	0.260204	-0.883259	-0.284418	-0.921481	1.29146	0.470156	0.411959	0.550875	0.767014	1.01553	0.978119	1.53875	0.778559	-0.200275	0.790698	0.498806	0.77248	0.0732661	1.7178	-0.279322	1.25947
Cemip	1	-1.5295	-1.36043	-1.34553	-1.5295	-1.5295	-1.5295	-0.87664	-1.21262	-1.5295	-0.417187	-1.5295	0.38608	0.392788	0.412877	0.581626	0.537093	0.316698	0.401277	0.692606	0.941565	1.00264	0.615005	0.685415	0.348995	0.421052	-0.0147028	0.673947	0.373853	1.26502	0.913275	1.29009	1.08703	1.06516
Cercam	1	-1.42531	-1.62909	-1.89655	-1.05633	-1.60374	-1.5854	-1.4653	-0.315137	-0.456575	-0.837403	-1.64939	0.611607	0.273774	0.240917	0.349882	0.0683167	0.520566	0.173522	0.683948	0.589279	0.628347	0.839241	0.855648	0.177104	0.449314	0.445106	0.798624	0.378072	1.247	1.19648	1.24921	1.06619	1.07807
Cfh	1	-1.72369	-2.04437	-1.81219	-1.53915	-1.01382	-1.23654	-1.71992	-0.890182	-0.603833	-0.801979	-0.421683	0.481686	0.146594	0.064882	0.164121	0.243934	0.30542	0.28689	0.460972	0.633167	0.62031	0.735753	0.744346	0.0858547	0.76274	0.788084	0.681659	0.768527	1.22604	1.10187	1.07877	1.23908	1.18668
Cgref1	1	-1.42726	-1.42726	-1.08542	-1.04856	-1.42726	-1.42726	-1.12832	-1.42726	-0.837458	-1.42726	-1.09239	0.934314	-0.0800821	0.443433	0.268739	0.447744	0.511323	0.403289	0.82439	0.795459	0.754139	0.857779	0.77587	-0.0929563	0.169178	-0.0808729	0.135227	-0.100273	1.47062	1.31064	1.42457	1.18652	1.39667
Chl1	1	-1.52771	-0.824126	-1.15096	-1.52771	-1.52771	-1.52771	-1.52771	0.244447	0.130789	0.137078	-0.251478	1.55321	1.39772	0.934338	0.51406	0.762006	0.289994	0.553877	1.41853	0.73285	0.856626	0.850776	1.00807	0.934348	0.389593	0.17851	0.410836	0.875418	-0.799293	-1.17151	-1.52771	-0.455184	-0.354247
Chn1	1	-0.784299	-1.65673	-1.93818	-1.36481	-1.2114	-0.659161	-1.38845	-0.252233	-0.525709	-0.686026	-0.708656	0.846084	-0.169334	0.372811	-0.134255	0.521695	0.115149	0.192735	0.698817	0.194846	0.504318	1.07001	1.09084	-1.34061	-0.190365	-0.00767777	-0.463155	0.353954	1.37125	1.5712	1.59027	1.37936	1.60772
Chp1	1	-0.858384	0.491823	0.366212	-0.667444	-1.13915	-1.01319	-1.64266	-0.896836	-3.30247	-0.622166	-1.49846	-0.183325	-0.547793	0.39814	0.150004	-0.471368	0.455021	0.22697	0.493083	0.540484	0.00134099	0.297279	0.0650378	1.17621	0.44892	1.20387	0.851629	0.719008	1.30271	0.891646	1.21758	0.828642	0.717621
Chpf	1	-1.91878	-1.75247	-1.38179	-0.604329	-1.01048	-0.777973	-1.91878	-0.432833	0.724444	-0.0282812	-1.33882	0.560169	-0.238959	-0.134004	0.276624	-0.7496	1.05107	-0.66173	0.164695	1.20803	1.12137	0.481703	0.390988	-1.03242	0.53045	0.699033	0.542374	0.904809	1.26669	0.336348	0.908307	1.33927	1.47488
Chrdl1	1	-1.13613	-0.446836	-0.53247	-1.08344	-1.85772	-1.33413	-1.85772	-0.29468	-0.541364	-1.19017	-1.10867	1.93954	1.27178	1.32542	1.01538	1.16131	0.189073	0.174286	0.359141	0.490238	0.598387	1.03012	1.11246	0.483467	0.444604	1.0515	0.0151191	1.2078	-0.468003	-0.854326	-0.864081	-0.151912	-0.147973
Chst11	1	-1.04662	-0.810921	-0.61128	-0.361158	-0.837358	-0.719199	-1.16743	-1.85657	-1.21218	-1.78013	-2.51342	0.47499	0.111012	1.24216	1.24021	0.70993	0.188632	0.00944054	0.969879	0.743804	0.781578	0.909124	0.949997	-0.0174121	-0.080766	-0.359292	0.302397	-0.11336	0.974037	0.882075	1.25662	0.919117	0.822101
Chst13	1	-1.09718	-0.855879	-1.09718	-1.09718	-1.09718	-1.09718	-1.09718	-1.09718	-1.09718	-1.09718	-1.09718	2.49958	-0.239126	0.846167	0.690117	0.39218	-1.09718	0.00320827	0.846851	0.993209	0.904871	-0.0428998	0.815649	-0.172456	-0.182585	0.0474627	0.0804788	-0.128201	1.23389	0.530857	1.76746	0.805445	1.23273
Chsy1	1	-0.823276	-0.495014	-0.637928	-1.16974	-1.13557	-0.833211	-1.24328	-2.33133	-1.20748	-1.37399	-1.1797	0.627611	-0.274807	-0.542463	-0.293687	0.119986	0.0155359	0.382732	0.507685	0.917264	0.893154	0.970851	0.990547	0.466671	0.16102	-0.121294	0.472831	-0.00465562	1.53555	1.38213	1.59821	1.4042	1.22144
Chsy3	1	-1.59012	-1.07774	-0.601818	-1.59012	-1.59012	-1.59012	-1.59012	-0.521722	-0.391991	-1.59012	-0.443622	-0.595433	-0.119963	0.274328	0.0818444	0.349335	1.11941	-0.700552	1.23077	1.00816	0.781196	0.437131	0.84292	0.505479	0.700175	1.56492	1.28997	1.25025	0.199348	0.734196	0.0553732	0.57389	0.994889
Cilp	1	-0.860783	-0.618874	-0.860783	-0.860783	-0.860783	-0.860783	-0.860783	-0.860783	-0.860783	-0.860783	-0.860783	0.546479	1.23187	0.882878	1.0704	0.549486	1.46391	1.81153	1.39817	-0.234418	-0.382038	-0.385805	-0.604559	-0.860783	1.5024	1.46715	1.40553	1.31954	-0.860783	-0.860783	-0.860783	0.488106	-0.860783
Cilp2	1	-0.966117	-0.966117	-0.295137	-0.966117	-0.966117	-0.966117	-0.319205	-0.966117	-0.966117	-0.966117	-0.966117	-0.966117	-0.966117	0.0491737	1.01264	0.494791	1.48315	0.34356	1.02071	0.669436	0.902245	-0.0581834	-0.278053	-0.169756	1.21302	1.42505	2.79866	1.50398	-0.30693	-0.966117	0.786795	-0.162971	-0.519576
Ckap4	1	-1.31277	-0.992466	-1.13464	-1.39049	-0.648296	-1.07129	-1.02926	-1.33838	-1.222	-1.99183	-1.84815	0.786678	0.60355	0.133229	0.44347	0.29289	0.0766833	0.798104	0.512432	0.890316	0.886829	0.833675	0.834013	0.460319	0.155664	-0.0502935	0.418864	-0.0349648	1.31	1.21015	1.39591	0.891496	1.13056
Ckb	1	-0.654523	-0.72294	-1.13907	-1.29785	-1.2778	-1.38712	-0.985142	-2.12532	-0.445495	-1.5492	-0.233839	0.508073	0.371113	-0.241166	-0.1764	0.12556	1.45562	0.814397	0.750659	0.475744	0.756516	0.360447	0.201305	-1.57396	0.634865	0.0696882	0.439006	0.611365	1.21156	1.35817	1.6234	0.835891	1.20645
Cldn10	1	-1.26745	-1.03282	-1.01209	-1.26745	-1.26745	-1.26745	-0.54438	-1.26745	-1.26745	-1.26745	-0.459664	1.77141	-0.272889	-0.685374	-0.687931	-0.418066	-0.103813	0.521365	-0.559392	1.09092	1.15965	0.637146	0.591015	0.180607	1.40128	0.964771	1.01646	1.29713	0.887775	0.743009	-0.0308726	1.34236	1.07455
Clec11a	1	-1.49988	-1.35412	-1.18529	-1.2094	-0.936267	-1.49988	-1.49988	-0.785832	-1.49988	-1.49988	-1.49988	0.48543	0.0440341	0.196691	0.421032	0.0959458	0.386848	0.0354838	0.444367	1.15396	1.13672	0.961655	0.926509	0.322665	0.703697	0.688372	0.840473	0.814698	0.950428	0.942466	0.90756	0.943322	1.06785
Clint1	1	-0.972356	-0.584816	-0.556083	-0.627506	-0.9946	-1.22598	-2.58535	-1.0392	-0.958556	-1.36916	-0.29798	0.0758686	-0.154439	-0.803491	-0.296691	-0.12319	0.22208	0.064082	0.413173	0.56092	0.559683	0.668527	0.596377	0.033431	0.14431	0.264774	0.52437	0.180563	2.06213	1.55229	1.73492	1.28096	1.65094
Clip3	1	-0.876509	-1.96806	-1.426	-1.2254	-1.09103	-1.62951	-2.79268	0.667994	1.43544	0.67289	1.02917	-0.234349	1.16794	0.484442	0.219584	-0.0883729	1.18854	1.12276	0.952377	-0.216774	-0.0366884	0.283562	-0.023506	-0.396352	0.822623	0.654224	1.01497	0.487132	0.147647	-0.211636	0.204528	-0.0184399	-0.320515
Clip4	1	-1.10073	-1.10073	-1.10073	-1.10073	-1.10073	-1.10073	-1.10073	-1.10073	-1.10073	-1.10073	-1.10073	-0.138851	-0.165824	-1.10073	0.00839884	-0.408049	1.12261	0.514149	0.419012	-0.0138603	0.0918332	0.269652	0.343277	1.26402	1.03799	1.25453	1.0109	1.08765	0.825882	0.971012	2.56192	0.431801	0.720674
Clmp	1	-0.81556	-1.07154	-1.02906	-2.1338	-1.238	-1.3424	-0.878152	-1.23469	0.0498135	-2.63688	-1.22974	0.637136	0.611585	0.417344	0.209945	0.539161	0.0755646	0.202006	0.346936	0.657762	0.530801	1.16606	1.08027	0.103189	0.949772	1.06321	0.777587	0.913041	0.702585	0.343212	0.623255	0.842719	0.766868
Cmya5	1	-1.16278	-1.36119	-0.782181	-0.981991	-0.763285	-0.943991	-1.11007	-1.01252	-2.0081	-2.0081	-1.57552	-1.04814	0.932886	0.463063	0.577721	0.545917	1.0787	0.907045	0.758233	0.396079	0.50315	0.964672	0.853887	0.198067	1.0958	0.792099	0.90263	0.469836	0.803408	0.51172	0.198707	0.994927	0.809308
Cnn2	1	-1.02624	-0.37232	-0.949163	-0.803555	-0.801257	-1.47297	-0.941724	-1.5424	-0.831339	-2.04912	-1.62196	0.608319	-0.328432	-0.136177	0.0867764	-0.145423	0.122778	-0.926235	-0.0496812	0.714244	0.669315	0.530844	0.534606	0.7096	0.734536	0.661143	0.598096	0.988609	1.42074	1.41167	1.33563	1.48533	1.38576
Cnnm1	1	-1.05038	-0.719225	-1.05038	-1.05038	-1.05038	-1.05038	-1.05038	-0.199663	0.163171	-1.05038	-1.05038	1.31751	1.84631	1.32965	1.02474	1.36907	0.838843	-0.430124	-0.470618	1.52327	1.45622	0.181435	0.0629632	0.214447	0.528694	0.823654	1.05874	0.914865	-0.447341	-1.05038	-1.05038	-0.832482	-1.05038
Cnpy2	1	-0.400156	-0.833793	-0.737931	-1.74869	-2.27081	-1.59776	-1.59458	-0.945602	-1.30067	-0.828441	1.24959	0.654797	0.891723	0.340305	0.234947	0.622495	-0.295387	-1.02166	0.501547	0.0511282	0.0394928	0.11084	-0.126842	0.954935	0.346391	0.511475	0.720104	0.672707	1.28095	1.30219	0.707803	1.32294	1.18598
Cnr1	1	-1.49448	-1.03923	-1.49448	-1.08485	-0.922516	-0.664915	-0.440929	-0.836087	-1.49448	-0.946684	-1.49448	0.0115039	0.0859683	-0.0424412	0.15803	0.0731667	0.387934	-0.394506	0.208601	0.235574	0.21956	0.562863	0.882079	-0.430375	0.825656	0.149578	0.134579	0.166195	1.64318	1.9165	1.85464	1.80737	1.45747
Cog6	1	-1.62966	-1.02584	-0.917856	-0.222587	-1.03149	0.198868	0.16426	-1.63971	-1.08455	-1.48852	-1.83482	0.540026	0.316764	-0.450233	-0.300159	-0.0164981	-1.26351	0.161642	0.627245	1.42556	1.30856	1.38723	1.26698	0.330921	0.0253552	-0.266624	0.615063	-0.440707	1.53019	1.38422	0.785098	0.886646	0.658149
Col11a2	1	-1.3698	-1.67439	-1.35931	-1.1418	-1.69032	-1.42096	-1.49907	-1.21822	-0.751836	-1.28949	-0.770619	0.730912	0.432201	0.484088	0.614077	0.616324	0.517652	0.150999	0.714741	0.96342	0.96568	0.916887	0.879793	0.0933409	0.0723524	-0.0377621	0.232068	0.0689833	1.17557	1.15634	1.24285	1.06307	1.13223
Col12a1	1	-1.59586	-1.41398	-1.57423	-1.44178	-1.77597	-1.77998	-1.40926	-0.754909	-0.613985	-0.832252	-0.904793	0.502356	0.409716	0.687729	0.671036	0.556041	0.443083	0.59434	0.868362	0.991212	0.998868	0.99707	0.97097	0.838532	1.08287	0.88121	1.19361	0.762956	0.160078	-0.122418	-0.300434	0.617879	0.291934
Col13a1	1	-1.61684	-1.44547	-1.08426	-1.61684	-1.61684	-0.850539	-0.173295	-1.61684	-0.999604	-1.61684	-1.02687	0.537462	0.611474	0.114616	0.306462	0.259253	0.0683033	0.849795	0.821719	0.649174	0.659431	1.02253	1.01253	-0.217987	0.451657	-0.0229341	0.340931	0.179712	1.1212	1.11669	1.25966	1.16662	1.35592
Col14a1	1	-1.06462	-1.06462	-1.06462	-0.499258	-0.501173	-1.06462	-0.618329	-0.0726689	-0.540918	-1.06462	-1.06462	0.21706	0.631917	0.730819	0.760641	0.83161	1.5564	1.64763	1.04677	1.14521	1.01629	-0.438257	-0.328115	-1.06462	1.41086	1.83415	1.06668	1.01597	-1.06462	-1.06462	-1.06462	-0.510547	-0.756561
Col16a1	1	-0.877655	-1.50585	-1.79617	-1.50355	-1.25343	-1.47642	-2.15337	-0.252538	-1.31505	-0.846017	0.837777	0.271841	0.77387	0.675316	0.159477	0.594189	0.38806	0.390052	1.08827	1.04025	1.13092	0.860652	1.02504	0.599422	1.13808	0.999242	1.08182	0.558235	0.131074	-0.528503	-0.507737	0.176503	0.0962176
Col1a1	1	-2.14607	-1.97171	-1.13526	-1.04218	-1.80067	-1.49469	-1.40234	-0.853875	-0.722934	-0.840499	-0.6762	0.748041	0.441842	0.29424	0.362123	0.45617	0.592203	0.650151	0.51225	0.793136	0.788726	0.826133	0.789864	0.262051	0.280915	0.171205	0.382946	0.204733	1.13442	1.08254	1.1972	1.01243	1.10311
Col1a2	1	-1.91059	-1.89913	-1.20359	-1.08761	-1.88069	-1.55335	-1.46672	-0.873764	-0.806298	-0.887538	-0.686049	0.760514	0.419427	0.302271	0.402156	0.487279	0.698327	0.65475	0.59709	0.776919	0.774316	0.81274	0.805788	0.315989	0.270293	0.15647	0.354422	0.229013	1.1312	1.08475	1.16612	0.986174	1.06933
Col22a1	1	-1.63449	-1.49984	-1.36962	-1.32716	-1.63449	-1.63449	-1.63449	-0.777918	-1.23802	-1.22631	-0.410591	0.513519	0.523882	0.0668884	0.243552	0.281902	0.714247	0.426072	0.452906	0.638332	0.657721	0.708839	0.687866	0.0688107	0.772656	0.675342	0.868584	0.592345	1.11474	1.01177	1.20011	1.03667	1.13068
Col24a1	1	-1.06288	-1.53152	-1.3312	-1.29854	-1.53152	-1.53152	-0.979272	-0.910463	-1.11041	-1.53152	-1.24288	0.515393	0.607677	0.438329	0.409486	0.492272	0.533622	0.38555	0.666339	0.971983	0.971687	0.997599	0.928437	-0.228701	0.133654	0.0156641	0.159987	-0.0299324	1.38955	1.17896	1.34938	1.08064	1.09417
Col25a1	1	-0.679448	-0.0839539	-0.0182758	-1.17218	-1.65934	-1.65934	-1.65934	-1.65934	0.621096	-1.65934	-1.65934	-0.319991	-0.623132	-0.0840122	0.250337	0.386692	0.484965	-0.568586	0.366053	0.929452	0.638998	0.325008	0.301617	0.397726	1.34886	0.879384	0.889923	1.51078	0.442861	0.351951	0.594801	1.3611	1.42402
Col2a1	1	-1.32997	-1.49509	-0.930073	-0.502142	-0.831999	-1.54871	-1.54871	-1.54871	-1.35284	-1.54871	-1.54871	0.410755	0.33058	1.18086	1.23155	1.00033	0.828885	0.979225	1.15988	0.911044	0.9071	0.885496	0.871887	-0.0626769	0.118336	-0.0202084	0.204572	0.185671	0.586095	0.646479	0.604679	0.530634	0.694484
Col3a1	1	-1.62944	-1.7885	-1.97297	-1.49944	-1.75935	-1.72779	-1.51061	0.289545	0.349752	0.271114	0.393378	0.362871	0.776148	0.0797905	0.163556	0.351176	0.609261	0.679895	0.818695	0.917523	0.923352	0.82386	0.833922	0.847161	1.04215	0.812171	1.25986	0.896663	-0.54432	-0.504366	-0.349015	0.20424	-0.420286
Col5a1	1	-1.78871	-1.53159	-1.58542	-1.79252	-1.62185	-1.73623	-1.51234	-0.450534	-0.445058	-0.431904	-0.426189	0.535999	0.414062	-0.0707469	0.0700827	0.199688	0.275192	-0.0935751	0.25724	0.924221	0.931498	0.853318	0.807095	0.33886	0.494955	0.288608	0.743201	0.391732	1.16709	1.13966	1.24883	1.15834	1.24699
Col5a3	1	-1.47278	-1.09579	-1.30973	-1.47278	-1.47278	-0.745236	-1.1426	1.24537	1.32647	0.982075	1.25793	-0.0998081	1.02555	0.524996	0.378098	0.32405	0.19776	0.74128	0.648074	0.287869	0.211948	0.218918	0.240381	-0.333375	1.20541	1.18542	1.26034	1.0045	-1.19696	-1.47278	-1.47278	-0.162436	-0.816582
Col6a1	1	-1.68862	-1.7631	-1.5723	-1.31158	-1.99956	-1.80873	-1.954	0.18945	0.343667	0.509785	0.444743	0.627957	0.580797	0.815268	0.615657	0.70761	0.588056	0.238448	0.467844	0.831843	0.814479	0.91903	0.841612	-0.0604581	0.931441	0.909233	1.00708	0.883389	-0.44445	-0.639003	-0.408971	0.231055	0.152332
Col6a2	1	-2.02385	-1.43616	-1.5016	-1.44538	-2.41819	-2.02107	-1.62453	0.0369229	0.311552	0.000251982	0.304607	0.44947	0.779468	0.494024	0.479473	0.594119	0.222553	0.505409	0.396134	0.688977	0.657253	0.762974	0.753192	0.461196	1.05234	1.0051	1.05786	0.914942	-0.0628704	-0.142578	0.0210398	0.411777	0.315584
Col6a3	1	-0.28994	0.596756	0.679395	-2.25425	-1.53022	-1.24122	-2.06996	-1.04772	-0.249878	-0.936313	-1.29233	-0.366874	0.422358	0.474245	0.593155	0.561231	0.608901	0.467655	0.827741	0.885017	0.846549	0.807014	0.766101	0.652261	1.19144	1.25064	1.30257	1.04384	-0.880946	-0.533379	-1.129	0.360024	-0.514859
Col6a5	1	-0.588198	-0.708416	-0.644636	-0.614248	-1.10255	-1.48575	-1.18223	-0.268237	-1.48575	-1.11875	-1.48575	1.18938	1.74973	1.38743	1.39029	1.44016	-0.0902013	0.0192027	-0.389867	0.570569	0.619932	0.861596	0.83251	0.762901	0.531634	1.2871	0.32051	0.998693	-0.338937	-1.48575	-1.0484	0.18024	-0.104197
Col8a2	1	-0.820599	-0.820599	-0.820599	-0.820599	-0.820599	-0.820599	-0.820599	-0.820599	-0.820599	-0.820599	-0.820599	1.46412	0.91405	0.218059	-0.0789413	0.673933	-0.820599	-0.820599	1.21195	2.011	1.85348	1.10472	1.0696	-0.820599	1.09313	0.755589	1.58633	0.892731	-0.820599	-0.820599	-0.820599	0.00103231	-0.820599
Colec12	1	-1.59044	-1.07847	-1.00779	-1.27494	-2.41447	-1.58266	-1.48396	-1.28893	-1.22809	-0.410617	-0.214589	0.32465	0.311697	0.0407422	0.0901291	0.17119	0.689902	1.16905	0.689048	0.336802	0.39722	0.592609	0.582856	0.339909	1.27296	1.26511	1.33907	1.2334	0.583231	0.314398	0.524599	0.707471	0.598917
Comp	1	-1.6209	-1.10948	-1.30111	-0.817914	-0.719404	-0.76088	-0.970547	-1.6209	-1.6209	-1.6209	-1.6209	0.200264	0.638183	1.03128	1.07311	0.986617	0.744554	0.0786833	1.12397	1.12009	1.09415	0.98674	0.939334	0.485392	0.864348	1.00225	0.790157	0.794152	-0.0908628	-0.303893	-0.183131	0.25316	0.155311
Copa	1	-0.928062	-0.592006	-0.865347	-1.4359	-0.14081	-1.73266	-0.955294	-1.94785	-0.415994	-2.21813	0.128553	0.142748	-0.336248	0.0515003	0.130425	0.155417	-0.0909218	-0.483534	0.301892	1.27739	1.40703	0.498306	0.461993	-0.204262	0.0282537	0.142424	0.508747	0.0531317	1.82723	1.25453	1.38409	1.15514	1.43821
Copb1	1	0.0030288	-0.0792088	0.13628	-0.931869	-0.740148	-1.29861	-0.69256	-1.43107	-0.70591	-1.01881	-1.02963	0.138696	-0.906164	-0.782917	0.521872	-0.127099	-0.141392	0.23962	0.411041	0.196254	0.147318	-1.6432	-1.1608	-0.14511	0.103418	0.443809	1.14373	0.530831	2.02817	1.35857	1.91247	1.64975	1.86963
Copb2	1	-0.847715	-0.777628	-0.855052	-1.11193	-0.842291	-0.416181	-1.54224	-2.95222	-0.336432	-1.40836	-0.716609	0.160286	-0.370325	-0.194477	0.396126	0.321512	0.351784	1.10191	1.12315	0.798235	0.814029	1.0476	1.09801	-0.684788	0.0152273	-0.0794553	0.263633	-0.0604078	1.54652	0.922456	1.42275	0.897712	0.91517
Cope	1	-0.649037	-0.485841	-0.366621	-0.702172	0.726067	-1.08787	-1.02314	-0.494181	-1.8569	-0.693978	-0.664106	0.406731	1.20333	-0.922409	-0.152959	0.441809	-1.59688	-2.08326	-1.59454e-05	0.992353	0.97399	0.170276	0.139906	-0.687269	0.271276	0.121989	0.278434	0.404167	1.33116	1.43349	1.84479	1.50189	1.22497
Copg1	1	-1.57083	-0.918972	-0.917483	-1.67796	-0.792784	-0.9519	-1.43872	-2.1806	-0.196527	-0.678863	-0.0277305	-0.344591	0.0863435	0.109649	0.220014	-0.0902001	0.430062	0.105177	0.194125	1.36744	1.30644	1.4145	1.09573	-0.303981	0.256068	-0.58307	-0.0105327	-0.0989978	1.83071	0.903279	1.32905	1.41629	0.718849
Copz1	1	-0.580738	0.029125	-0.252598	0.138899	-0.286836	-0.969267	-0.637047	-0.396605	-1.53177	-2.75332	-0.552333	-0.00199275	-1.06946	0.228426	0.216819	-0.222884	-0.432816	-1.84594	-0.325955	0.68489	1.07544	0.167609	0.00756253	1.04616	0.681239	-0.0233376	0.584734	0.23948	1.27119	1.61037	2.41687	0.787717	0.696366
Copz2	1	-0.161146	-1.25522	-1.85552	-1.35695	-1.18291	-0.709803	-1.28892	-2.22052	-1.12893	-0.320991	-0.876813	0.506052	0.670528	0.449597	0.111099	0.373972	-0.0856312	-0.3844	0.89942	1.20947	1.18956	1.2179	1.12152	0.175398	-0.387169	-0.0157259	0.408582	-0.477515	1.35783	1.09683	1.44445	0.612581	0.863378
Cp	1	-1.98525	-1.92291	-1.72652	-1.28584	-0.993037	-0.922034	-1.53191	-0.816718	-0.59297	-0.407881	-0.634596	0.799456	0.684163	0.17787	-0.157817	0.124603	0.177194	0.693418	0.162042	0.365592	0.407645	0.529987	0.615955	0.387719	1.50629	1.455	1.35977	1.61065	0.363267	0.187125	-0.489147	1.21661	0.64227
Cpe	1	-2.04013	-2.11471	-2.21561	-1.10676	-0.750829	-0.676788	-1.11394	-0.677477	-0.586304	-1.28283	-0.400397	0.583679	-0.358789	0.24324	0.277719	0.310442	0.574501	0.891302	0.849359	1.04296	1.06803	1.15631	1.20349	0.0628176	0.126414	-0.109197	0.173915	0.059413	1.09227	0.910736	1.15186	0.744221	0.911074
Cpq	1	-1.5501	-1.36164	-1.4596	-1.27779	-1.36153	-1.54617	-1.68196	-1.66485	-0.417903	-0.37898	-0.937695	0.618503	0.942263	0.170863	0.0940247	0.22236	0.794399	0.929636	0.635779	0.491187	0.534212	0.155572	0.485872	-0.766291	1.07571	1.04013	1.28049	1.12283	0.751773	0.777385	1.15849	0.671492	0.451543
Cpxm1	1	-0.964131	-0.98092	-0.93019	-1.35492	-1.74129	-1.74129	-1.74129	-1.29678	-0.681271	-1.74129	-0.565247	0.10385	0.933951	0.973514	0.453926	0.60178	0.223405	-0.703791	0.0770852	1.08287	0.970871	1.12433	1.10564	0.866875	0.843164	0.762482	1.11024	0.917417	0.233653	0.390814	0.627057	0.482082	0.557399
Cpz	1	-1.22501	-1.22501	-1.22501	-1.22501	-1.22501	-1.22501	-1.22501	-1.22501	-1.22501	-1.22501	-0.923524	1.16688	0.0830811	0.297028	0.352935	0.542898	0.452079	0.0859533	0.403814	1.21597	1.20409	0.888475	0.836223	-0.592848	-0.0627476	-0.166938	-0.0327855	-0.149461	1.38852	1.37568	1.6404	0.988275	1.25612
Creb3l1	1	-1.49526	-1.65442	-1.41802	-1.20093	-1.2843	-1.23929	-0.960397	-1.49831	-1.51587	-1.11734	-0.975847	0.582401	0.237704	0.118304	0.344129	0.429683	0.459434	0.537373	0.4614	0.869565	0.856201	0.825389	0.772696	0.034393	0.372035	0.415107	0.459922	0.307257	1.27964	1.1059	1.28155	1.26369	1.34621
Creb3l3	1	-0.840969	-0.840969	-0.840969	-0.840969	-0.116298	-0.840969	-0.840969	-0.840969	-0.840969	-0.840969	-0.840969	0.901732	-0.840969	-0.840969	0.243139	0.297071	-0.840969	1.02638	0.468066	2.21977	1.66148	0.82889	1.07927	-0.840969	-0.840969	-0.840969	0.279297	-0.565953	1.42568	1.7106	1.67432	-0.424541	0.74662
Creb5	1	-0.699986	-0.700513	-0.680329	-0.0321468	-0.182199	-0.647011	-0.258861	0.363797	0.305579	0.657442	0.413625	-0.0539103	0.896115	0.0306156	-0.0457933	0.0201255	1.53207	1.63975	1.17761	0.137727	0.166395	-0.888633	-0.838095	-1.02773	1.46727	1.40491	1.58048	1.26317	-1.03501	-0.962408	-2.30403	-1.02658	-1.67344
Crip1	1	-0.751796	-0.569952	-1.35861	0.0834821	0.160637	0.246267	-0.184374	-0.187456	0.90152	1.37674	0.995545	0.682596	1.07444	0.515401	0.110106	0.818756	1.11599	-0.66466	0.12265	0.028966	0.0941835	-0.625049	-0.669808	-0.781018	1.36116	1.05026	1.54547	1.32174	-1.67785	-1.58706	-1.55003	-1.08075	-1.91749
Crispld2	1	-1.62792	-1.62792	-1.29212	-0.675796	-1.62792	-0.995886	-1.23306	-0.101829	0.480009	0.0806656	0.918446	0.214332	0.493425	1.43959	1.20848	1.11987	1.371	1.0583	1.27704	0.844282	0.878293	0.90302	0.882615	0.940857	-0.195759	-0.137781	-0.0876383	0.142887	-0.983427	-0.917134	-0.557988	-0.946342	-1.2446
Crtap	1	-1.42695	-1.39644	-1.65943	-1.05703	-1.28848	-1.05824	-1.59696	-1.91738	-0.152266	-1.10999	-0.229391	0.921079	-0.320482	0.672809	0.354231	0.323929	0.540096	0.37825	0.00649824	0.900334	0.804167	1.18654	1.10648	0.0865813	-0.0915944	-0.0137551	0.449987	-0.200009	1.28828	1.34849	1.69008	0.801154	0.659404
Cryab	1	-2.06338	-1.68438	-1.77017	-1.32734	-1.26612	-2.06338	-2.06338	1.10406	0.675638	0.735021	0.634046	0.467996	-0.153728	0.358686	0.252866	0.39662	0.62248	-0.0227974	0.679891	0.521095	0.480785	0.638266	0.704784	-0.44118	-0.320615	0.206899	0.0781943	0.130365	0.878803	0.971866	1.00327	0.791063	0.843789
Cryzl2	1	-1.08316	-0.185782	-0.368222	-0.427889	-1.12193	-0.0126011	-1.33425	-1.30168	-0.136649	-1.16508	-2.14306	0.0326586	-2.14306	0.550564	0.330902	0.0381696	0.310449	-0.179274	0.646037	0.444899	0.9571	1.06964	0.725674	-0.473496	0.139101	0.211747	1.19822	-0.628877	2.2233	1.13868	0.982274	1.42476	0.280821
Csdc2	1	-1.62361	-1.36898	-1.62361	-1.62361	-1.62361	-1.62361	-1.62361	1.02462	0.989474	1.66046	1.53945	-0.38951	0.443833	0.0556475	0.415754	-0.0949741	0.974842	-0.238169	0.222579	0.739841	0.653148	0.658773	0.474295	-0.676609	0.421057	0.256168	-0.356868	-0.22558	-0.538371	0.353371	1.15818	0.921826	0.667378
Csf1	1	-1.24871	-0.189844	-0.15843	-0.574418	-0.617546	-1.26409	-0.631946	-2.16161	-1.63622	-1.26324	-1.17798	1.34724	1.21403	0.473194	0.584071	0.449445	1.01207	-0.0192988	0.223579	0.179358	0.19099	0.174789	0.231199	0.0763533	1.3793	1.66087	1.37529	1.68484	-0.22957	-0.850369	-1.11	0.802622	0.074048
Csgalnact2	1	-1.88831	0.162816	-0.0677674	-0.11007	-0.721239	-1.11	0.14548	-1.39691	-2.04155	0.0552769	-0.455636	-0.0157694	-0.241172	-0.848633	-0.858135	-1.00749	1.53351	0.98021	1.05651	-0.226746	-0.00667973	-0.982394	-0.19867	-1.07293	0.496349	0.68763	1.09125	0.65037	1.45141	1.55652	1.56076	0.624996	1.19701
Csmd1	1	-0.551131	-0.435372	-0.502951	-0.999394	-1.72542	-1.72542	-1.06519	-0.0582544	0.585994	0.684813	-0.98784	1.70772	1.81727	1.03595	1.14961	1.06954	-0.456384	1.00076	0.547141	0.46817	0.279679	0.547428	0.541842	0.221353	0.160092	0.983627	-0.14301	1.05659	-0.665477	-1.72542	-1.72542	-0.393347	-0.697527
Csnk1g3	1	-1.09216	0.0418857	0.18415	-0.628876	-1.2903	-0.722408	-0.164242	-1.90354	-1.10225	-0.505285	-1.17256	0.287805	-0.297786	0.192085	0.077655	-0.208389	-0.861999	1.12379	-0.157339	0.64904	0.453509	0.708061	0.873171	-2.57105	0.0558213	0.0214182	0.81163	0.213986	1.67393	0.935657	1.59455	1.15374	1.62629
Cspg4	1	-1.55673	-1.97759	-2.03294	-1.21114	-1.49924	-1.60165	-2.43829	-0.0777221	0.522228	0.00592452	0.28148	-0.0975606	0.0667735	0.914061	0.935684	0.796598	1.02023	0.572454	1.00707	0.854001	0.893878	0.766844	0.655886	-0.252365	0.554397	0.518833	0.644059	0.461824	0.327936	0.0545941	0.360943	0.340674	0.188859
Csrnp3	1	-1.31468	-1.31468	-1.31468	-1.31468	-1.31468	-1.31468	-1.31468	-1.31468	-0.517908	-1.31468	-1.31468	0.242728	0.560439	0.0504867	-0.138283	0.132294	0.874866	0.603404	0.471728	0.929176	0.803277	0.904992	0.992156	-0.396497	0.597125	0.16728	0.110344	0.207845	1.51382	1.17275	1.5277	1.31447	1.02266
Cst3	1	-1.40556	-1.28796	-1.98771	-0.992338	0.0899307	0.0502288	-0.427861	-1.37486	-1.96635	-1.78766	-1.46167	0.668261	-0.167332	0.277784	-0.163689	-0.517628	0.34617	-0.0504854	0.246295	0.619471	0.613626	0.963715	0.915989	0.256438	1.03563	1.25024	1.04631	0.914519	0.848991	0.969181	0.537035	1.21993	0.721357
Ctdspl	1	-1.15288	-1.72326	-1.4459	-2.23147	-1.83906	-1.29601	-1.39154	-1.13428	0.0353464	-0.633756	-0.24481	0.263871	-0.121968	0.54025	0.126209	0.306786	1.8814	1.33878	0.517777	0.39571	0.89553	0.598362	0.370286	0.785544	0.106853	0.643983	0.461296	0.710363	1.02122	0.0901958	0.673751	0.615112	0.836322
Ctgf	1	-0.976008	-0.15159	-0.383011	-1.436	-1.32536	-1.36047	-1.97961	-0.55915	-1.14355	-0.813057	-1.14912	0.279417	0.740821	0.261638	0.419786	0.205256	1.02678	1.06314	1.05239	0.552531	0.551411	0.552597	0.54694	0.0931231	1.48544	1.44547	1.5423	1.73146	-0.638994	-0.329832	-1.42885	0.162394	-0.0382667
Cthrc1	1	-1.61356	-1.16714	-1.0758	-0.806851	-1.61356	-1.19424	-0.998396	-0.907325	-1.61356	-1.61356	-1.25763	0.856346	0.56602	-0.0846973	-0.266191	0.277453	0.690542	0.387374	0.497915	0.841497	0.844853	0.881592	0.853276	0.508346	0.108984	0.148309	0.397934	0.0399765	1.38819	1.20759	1.53693	1.05891	1.12049
Ctnnb1	1	-0.561779	-0.554394	-1.45966	-0.209911	0.514029	0.628731	1.00692	-1.3924	-1.59506	-1.40516	-2.27879	-0.107532	0.0268641	0.0210427	-0.0528673	-0.138843	-0.677798	-0.243053	0.220293	1.29831	1.26895	1.80325	2.08202	-0.152706	-0.449077	-0.829941	-0.236396	-0.37961	0.445396	0.787054	1.17749	0.85056	0.594058
Ctsa	1	-1.24506	0.271389	0.017404	-1.20401	-0.150244	-0.631324	-1.18093	-1.43551	-2.11054	-1.37116	-1.17136	0.395884	1.06284	0.386765	-0.286376	-0.667376	-1.33894	0.611179	-0.0687231	-0.255697	-0.105258	-0.0299689	-0.116475	0.207177	1.07306	0.514064	1.54004	1.37295	0.798143	1.03117	1.17969	1.2478	1.6594
Ctsf	1	-1.07346	-0.819207	-1.08933	-1.02924	-1.67662	-2.23122	-1.83553	-1.30565	0.0168298	-0.890826	1.0807	0.682092	0.153573	-0.0616924	-0.347486	-0.00196718	0.310666	-0.277367	0.296478	1.64785	1.50388	0.80264	0.521573	-0.0646036	0.294178	-0.0636894	0.0834128	0.195343	1.26951	1.59475	1.18442	0.538449	0.591547
Ctsh	1	-0.198302	-0.792411	-0.899823	-0.824161	-0.199956	0.14198	-1.05493	-0.589099	-0.903183	-1.42342	-3.98424	0.00717403	-0.122852	-0.386039	0.144539	0.146668	0.305196	1.17915	0.812671	0.267175	0.0785768	1.17685	1.06443	0.135073	0.481752	0.809656	0.239915	0.675168	0.943398	1.25504	0.418116	0.516792	0.579096
Ctsk	1	-1.49798	-1.13502	-1.16666	-1.49798	-1.49798	-1.49798	-1.49798	-0.973057	-1.49798	-1.49798	-0.0211976	0.647988	0.412484	-0.44187	0.0592583	-0.204916	0.0605501	0.379579	0.609327	0.986229	0.927491	0.720257	0.639219	0.783164	0.880213	0.837566	1.05687	0.625374	1.11348	0.922637	1.39989	0.646458	0.720566
Cxcl12	1	-0.458103	-0.0422103	-0.315897	-0.155941	0.0955066	-0.258752	0.0056275	-0.268456	-0.770382	-0.842293	-0.592956	2.12888	1.37245	0.972486	0.844959	1.1198	-0.875214	-2.09383	-1.52249	0.824997	0.807441	0.788568	0.809048	1.1801	0.468987	0.838037	0.183621	1.10311	-1.45383	-1.61426	-1.24464	-0.309678	-0.724669
Cxcl14	1	-1.35659	-0.683536	-0.990175	-0.967015	-1.35659	-1.35659	-1.35659	-0.490941	-0.851002	0.16453	-1.35659	1.55308	0.464237	0.936402	0.837479	1.07354	0.0744492	0.660947	0.052264	0.776799	0.877859	0.600003	0.835993	1.36444	0.956914	1.11722	0.985507	1.11316	-1.10103	-1.35659	-1.35659	0.224007	-0.0890345
Cybrd1	1	-1.27407	-0.734306	-1.10221	-1.27407	-1.27407	-1.27407	-1.27407	-1.27407	-1.27407	-1.27407	-1.27407	0.218126	-0.491612	0.851688	0.910729	-0.466798	0.358352	0.924318	0.81741	1.40142	1.48433	1.31164	1.25675	0.919643	-0.232861	0.330603	0.74099	-0.182766	0.914726	0.237937	1.27687	0.159908	0.561761
Cyfip2	1	-0.69628	-1.13277	-0.883075	-1.01486	-1.47947	-1.71938	-1.8988	-0.95884	-1.4565	-2.19751	-0.079407	0.449261	-0.143075	0.0116911	0.30915	0.313399	0.249962	0.176716	0.442968	0.633394	0.630817	0.723938	0.689879	0.424342	0.584304	0.609436	0.649668	0.595795	1.25589	1.12251	1.23653	1.24305	1.30725
Cygb	1	-0.989119	-0.749408	-0.751268	-1.54835	-0.936041	-1.40824	-1.44176	1.17625	1.6089	0.632247	0.52061	1.26097	0.398345	0.584078	0.271568	0.676038	0.632397	-0.27783	0.502615	-0.439687	-0.219343	0.461609	0.27316	0.376915	1.01439	1.29876	1.28399	1.24841	-1.19732	-1.91261	-1.61466	-0.326118	-0.409503
Cyp1b1	1	-2.0563	-0.845096	-0.930857	-0.509617	-0.991769	-0.860721	-1.51083	-0.48621	-1.72569	-0.734488	-1.33055	1.21252	1.02443	0.482556	0.481008	0.540416	1.131	1.26172	0.728684	0.538793	0.586356	0.67733	0.704336	0.554115	1.05133	1.19557	1.1093	1.36539	-0.782061	-0.913118	-0.811187	0.122731	-0.279102
Cyp20a1	1	-1.7731	-0.379759	-0.618368	-1.05159	-0.876318	-0.798202	-0.284089	-0.462365	-0.0787447	0.291595	-3.11818	-0.282442	0.187732	-0.672494	-0.900146	-0.100841	1.23617	0.690837	0.309112	0.214843	0.213756	0.444781	0.598835	-1.53471	0.575145	1.00847	1.03107	0.453509	1.39968	1.15044	1.11312	1.17165	0.840602
Cyr61	1	-1.06914	-1.27867	-1.24608	-0.79406	-1.41916	-0.874471	-1.60189	-0.293858	-1.26075	-1.33758	-1.01649	0.738652	0.724923	0.0980015	0.471225	0.37768	0.12764	-0.417061	0.712864	1.0159	0.998205	1.39866	1.48005	-0.669121	-0.222483	0.514848	-0.549136	-0.0641476	0.752478	1.89651	0.113957	1.40934	1.28317
D130019J16Rik	1	-0.998814	-0.562535	-0.212915	-1.02601	-0.317355	-0.550993	-0.479787	-1.81556	-1.81556	-1.06194	0.251883	0.17019	0.427564	-0.467767	-1.1171	-0.579842	-1.81556	0.655044	0.434754	0.288461	0.588518	0.885842	0.852026	-0.529015	0.740102	0.0492979	0.658566	-0.0319069	1.27526	0.661657	2.01895	1.58641	1.83813
D630045J12Rik	1	-0.297075	-1.06558	-1.16963	-1.91659	-1.59045	-1.57606	-1.35694	-0.981793	0.297284	-1.4584	-0.590134	0.906173	-0.313937	-0.0992799	-0.108897	0.121971	0.856764	0.790552	0.313742	1.32543	1.37222	0.370474	0.300608	-0.215851	-0.0513727	-0.453469	0.303349	-0.0408605	1.50273	0.544516	1.5549	1.22828	1.49731
Daam2	1	-1.80576	-1.80118	-1.75696	-2.05864	-1.67055	-1.03353	-2.18088	0.110533	0.329903	-0.106306	0.112598	0.0068254	0.306679	0.679618	0.383772	0.246823	1.06115	-0.329096	0.663578	1.00356	1.00098	0.419443	0.452771	-0.0776566	0.334964	0.875682	0.521316	0.241486	0.874271	0.614753	0.897395	0.880198	0.80225
Dact1	1	-1.96159	-1.14853	-1.16864	-1.49098	-1.30448	-1.00853	-1.07985	-1.04589	0.32105	-1.96159	-0.0637133	1.93736	0.595599	0.622774	0.688902	0.755228	0.00899271	-0.161161	0.308179	1.38373	1.47846	0.741553	0.708178	0.510965	0.628443	0.714841	0.785073	0.994626	0.0049727	0.121721	-0.716984	-0.395458	0.196755
Dact3	1	-0.716794	-0.96801	-1.64154	-1.64154	-1.64154	-0.976323	-1.64154	-0.907451	-0.813464	-0.454227	-0.122354	-0.485672	0.737118	0.0441992	-0.308726	-0.0479382	0.702287	-0.607823	-0.0321994	1.44753	1.43499	1.41707	1.01913	-0.433429	1.54976	0.524279	-0.390331	0.586186	0.521611	0.529396	0.810953	1.73058	0.775804
Dad1	1	-0.458888	-1.09539	-1.54384	-1.00442	-1.7089	-1.28057	-2.25938	-0.820676	-0.48835	0.696418	0.356188	1.58461	1.03427	-0.112165	-0.620989	0.0652483	1.05899	0.358241	-0.0675585	0.353933	0.162169	0.6469	0.451315	-0.739206	-0.127471	-0.161094	-0.579265	0.0247034	1.5904	0.564629	1.98548	1.11008	1.02458
Dag1	1	-1.77735	-0.317627	-0.561675	-1.32601	-0.805215	-1.31188	-1.19683	1.54947	2.66319	1.99977	2.16405	0.071614	0.0321899	0.777645	0.225945	0.206973	0.700195	-0.236474	0.520533	-0.666107	-0.506351	-0.527979	-0.700908	-1.14909	0.175559	0.18045	0.379495	0.125954	-0.268349	-0.14502	0.0598669	-0.161018	-0.175011
Dap	1	-1.3807	-0.769206	-0.369681	-1.72218	-1.03974	-0.854715	-1.10248	-1.72348	-0.619317	-1.25994	-1.77838	0.499283	0.483414	-0.397382	-0.618803	0.248039	0.02389	0.205689	-0.0368862	0.916926	0.811938	0.781086	0.68302	0.619456	0.228075	0.00420708	0.493414	0.368559	1.58306	1.29917	1.39009	1.41799	1.6156
Dapk2	1	-0.0321365	0.0987705	0.225553	-1.66327	-0.755726	-0.535582	-1.4312	-2.34361	-1.01404	-0.698089	0.635057	-1.00943	-1.38712	-0.283094	-0.0183516	0.20518	0.0193699	-1.40612	-0.758632	0.611679	0.561894	1.09196	0.924338	0.421949	0.682697	0.537955	0.375044	0.462915	1.50545	1.51283	0.500637	1.56703	1.39609
Dcbld2	1	-1.23662	-1.33693	-1.48785	-0.475815	-0.18306	-0.670417	-1.65534	-0.665919	-0.447099	-1.10437	-0.308657	0.663061	1.41523	0.39287	0.401152	0.615292	1.422	0.979413	1.26756	0.242302	0.257593	-0.166979	-0.471315	-0.646117	1.2962	1.51404	1.82441	1.51739	-0.420499	-0.492232	-1.54548	-0.169435	-0.324364
Dchs2	1	-1.26703	-1.01741	-0.839327	-1.26703	-1.26703	-1.26703	-1.26703	-0.467515	-1.26703	-1.26703	-1.26703	-0.0279316	0.587376	0.629476	0.558515	1.02548	0.696332	-1.26703	-0.223219	1.14121	0.979579	0.841875	0.937127	0.703466	0.902419	1.10773	1.26628	0.855687	0.499974	-0.473329	-0.614617	1.74007	0.593997
Dcn	1	-2.33362	-1.65218	-1.5665	-1.11799	-1.87327	-1.3483	-1.86687	-0.691546	-0.689293	-0.386909	-0.214144	0.518869	0.356945	0.222621	0.167423	0.383825	0.638945	0.694857	0.577302	0.482566	0.493807	0.579376	0.586413	0.114246	0.739221	0.719049	0.746607	0.750321	1.01675	1.01616	1.091	0.883316	0.960999
Ddb1	1	-1.64595	-0.0779353	-0.611867	-0.154934	-0.64414	-1.56938	-2.00856	-0.69902	0.266786	-0.319461	-2.43638	-0.660472	0.471817	-0.161136	0.525482	-0.727285	0.0421031	0.442155	-0.0273255	0.694606	0.76373	1.15936	0.820584	0.250541	-0.013009	-0.959161	0.741242	0.143622	1.71208	1.41886	1.65759	0.991822	0.613634
Ddit4l	1	-1.54122	-1.36644	-1.67727	-1.39987	-1.57105	-1.53547	-1.48658	0.139335	0.372266	1.15907	0.448058	0.694156	0.562805	0.76317	-0.219259	0.628568	-0.135986	0.617149	0.9807	0.633174	0.591943	1.79711	1.75576	0.921713	0.0407551	0.179692	0.144516	0.485346	-0.380159	-0.0540691	-1.61872	0.244524	-0.173711
Ddost	1	-0.945104	-0.473441	-0.870253	-0.590538	-2.39706	-0.899796	-0.876638	-0.657637	-0.841455	0.255719	-2.7768	1.16935	0.12902	-0.141709	-0.00524898	0.404564	0.476515	0.765108	0.603564	-0.128414	-0.108817	-0.149516	-0.237695	-0.70948	1.00889	0.305007	0.717128	0.739427	1.5585	1.31516	1.23453	0.884633	1.24249
Ddr2	1	-1.95464	-1.08892	-1.21113	-2.08587	-1.45066	-2.37279	-1.95392	-0.0214223	-0.0683185	-0.326628	-0.381865	0.452198	0.443327	0.0285175	0.168871	0.177819	0.703299	0.811454	0.642504	0.58201	0.543424	0.716342	0.702634	-0.163686	0.954796	0.863774	0.857274	0.760086	0.750645	0.745306	0.742535	0.678076	0.75495
Dennd4a	1	-0.547908	-0.980426	-0.565489	-1.04432	0.419403	-0.902497	-0.518169	-1.20228	-1.30851	-0.111865	-2.50502	-0.117577	-0.370038	-0.571739	-0.0502271	-0.430009	-0.220647	-1.03562	-0.14868	0.610572	0.678323	0.375144	0.166634	0.323971	0.508781	0.667156	0.190932	0.350216	2.02109	0.983047	1.36602	1.82738	2.14234
Des	1	-1.94145	-1.50692	-1.94145	-0.893474	-1.21728	-1.18561	-1.36429	1.64377	2.05274	1.60812	1.60918	0.169164	0.0647313	0.459789	0.122047	0.417162	1.02536	-0.0951339	0.996605	-0.365158	-0.221466	-0.248656	-0.0427836	-0.412624	-0.19808	-0.203543	-0.146185	0.0220281	0.553322	0.665085	0.866993	-0.190941	-0.101062
Dixdc1	1	-2.02306	-2.01524	-2.02702	-1.55961	-0.586918	-0.646461	-1.08582	0.0752754	1.24367	1.42089	-1.43086	0.0466732	0.313178	-0.236198	0.306355	0.481258	0.589299	0.216866	-0.11728	1.00933	1.45359	0.992945	0.756773	0.0454067	-0.24755	-0.0403561	-0.288926	-0.0817271	0.58236	1.59551	-0.109235	0.384384	0.982503
Dkk1	1	-1.359	-1.359	-1.359	-0.730027	-1.359	-1.359	-1.359	-1.359	-1.359	-1.359	-0.586717	0.102038	0.917567	0.0511414	0.133085	0.0564606	0.189725	0.95637	0.28714	1.06177	1.06898	0.870285	1.01154	-0.299557	0.294275	-0.350773	0.581026	0.45679	1.30895	0.97596	1.20352	1.2543	1.41711
Dkk3	1	-2.1493	-1.06252	-1.20732	-1.02419	-1.37184	-0.125287	-0.633543	-0.939279	0.113169	-1.40368	-0.372993	0.378457	1.01797	0.0290247	0.435446	0.382906	0.89476	0.728553	0.883413	0.952176	1.01133	1.55883	1.49793	1.1478	0.814106	0.992731	1.10728	0.460522	-0.474907	-0.585884	-1.0896	-0.740776	-1.22527
Dleu2	1	0.04807	-0.288053	0.129921	0.251346	0.0238382	-1.31547	0.289314	-0.11519	-1.20667	-1.82247	-3.00397	-0.1444	0.501325	-1.39422	-0.59453	-0.40054	-0.460316	-1.21697	0.180482	0.39117	0.62149	0.209465	0.234053	1.09879	0.329848	0.834808	0.40668	-0.0820404	1.51045	0.912509	0.91923	1.57869	1.57336
Dlg5	1	-1.40406	-0.902069	-0.859011	-1.16076	-0.462777	-1.67276	-1.04087	-0.710004	-0.874186	0.236099	-0.222851	1.60889	1.44601	0.841433	0.820331	0.935496	-0.818208	-1.60851	-0.296223	0.967417	0.893062	1.50816	1.42267	-0.318793	0.903269	0.80788	0.138432	0.792324	-0.137827	-0.891895	-1.22024	0.706392	0.573187
Dlx3	1	-1.38019	-1.29426	-1.38019	-1.38019	-1.38019	-1.38019	-1.38019	-1.38019	-1.06631	-1.38019	-1.38019	0.802216	0.685472	0.0433577	0.100425	0.203119	0.836192	0.510367	0.511153	0.677973	0.651414	0.678969	0.597496	0.168668	0.744695	0.729693	0.899033	0.665536	1.05929	0.946683	1.13909	1.07059	1.06082
Dlx4	1	-1.16149	-1.16149	-1.16149	-0.26927	-1.16149	-1.16149	-1.16149	-1.16149	-1.16149	-1.16149	-1.16149	-1.16149	0.924006	-1.16149	0.355359	1.43884	0.975021	-0.129772	1.00161	0.619174	0.646439	-0.173002	0.36243	1.06114	1.38242	1.1846	1.14744	1.40142	0.504588	0.619718	-0.566009	0.622399	0.829327
Dlx5	1	-1.94894	-1.47266	-1.4819	-1.52937	-1.94894	-1.94894	-1.61774	-0.458008	-0.0745614	-0.702026	-0.0595067	0.432784	0.291869	0.395056	0.194607	0.317873	0.214334	-0.398049	0.24196	0.857736	0.846039	0.842747	0.840013	0.844567	0.783436	0.831937	0.540112	0.712935	0.747193	0.875305	0.790233	1.13394	0.905956
Dlx6	1	-1.34032	-0.998295	-1.34032	-1.34032	-1.34032	-1.34032	-1.34032	-1.34032	-1.34032	-1.34032	-0.162812	1.16548	-0.140233	0.609805	-0.162326	0.538423	0.685629	-0.236093	0.0899121	1.32515	1.16854	0.124325	0.641744	-0.41237	1.90718	0.885113	0.689474	0.729608	0.351823	0.410034	0.772981	0.971865	1.10793
Dlx6os1	1	-1.05124	-1.05124	-1.05124	-1.05124	-1.05124	-1.05124	-1.05124	-1.05124	-1.05124	-1.05124	-1.05124	0.453309	-1.05124	0.391915	0.137844	-0.153714	0.19387	-1.05124	-1.05124	1.06619	0.976705	0.962337	0.819804	1.07946	1.51188	1.11609	1.90352	1.16825	0.190715	1.09814	0.768285	0.934507	0.0982677
Dmp1	1	-1.57455	-1.32769	-1.57455	-1.26335	-1.57455	-1.57455	-1.57455	-1.319	-0.728067	-0.897392	-1.19081	-0.0106695	0.34467	0.291862	0.688236	0.492543	0.452049	0.639925	0.803206	0.99467	0.987305	0.816415	0.821543	-0.0830419	0.76154	0.471125	0.692273	0.834305	0.968214	0.776941	0.871024	1.07355	0.911383
Dmpk	1	-0.660392	-2.53642	-2.26719	-1.75964	-1.05209	-1.5616	-1.59795	0.446756	0.117026	0.987008	1.21203	0.331593	0.690828	-0.125173	0.110708	0.13116	0.671812	0.101302	0.354458	0.829587	1.12926	0.508544	0.291215	0.479345	-0.0573056	-0.317883	-0.276286	-0.519656	1.21952	0.713068	0.747709	0.854894	0.803765
Dnah1	1	-0.405162	-0.929218	-0.67791	-0.686994	-1.31426	-1.31426	-1.31426	-1.31426	-1.31426	-1.31426	-0.537148	0.0574672	-1.31426	-0.22549	-0.536819	-0.17479	-0.179068	0.0902005	-0.364381	1.13877	0.689316	1.69259	1.51536	0.117757	1.50605	1.1247	0.425692	0.699852	-0.000827015	1.02832	1.29512	1.18751	1.3489
Dnajc25	1	-1.56804	-1.0589	-1.31347	-1.66414	-1.18626	-1.23386	-2.39351	-0.466667	0.968462	1.02841	0.892365	0.459478	-0.128328	-0.374561	-0.982972	0.0142926	-0.66692	0.668502	-0.232051	-0.150818	0.235934	0.814482	1.15038	-0.171997	0.418463	0.132824	0.49679	0.324785	1.23522	1.3984	1.26252	0.850898	1.2403
Dnajc3	1	-0.82184	0.629453	0.429295	-0.602131	-1.14818	-0.861093	-0.847601	-1.41528	-1.77442	-0.700295	-1.29848	1.00489	-0.13473	-0.274686	-0.0958908	-0.111099	-0.486608	-0.853483	0.488798	0.159955	0.222778	0.471549	0.737616	-2.26993	0.370689	0.260072	0.903799	1.18526	1.516	1.04111	1.24338	1.4754	1.5557
Dnm1	1	-1.75681	-1.65042	-1.39522	-1.11048	-1.33868	-1.75681	-1.29372	-0.958561	-1.75681	-0.991605	-0.352865	0.308125	1.02271	0.116124	0.24188	0.387645	0.749824	0.11781	0.615719	0.605956	0.594296	0.79277	0.703565	0.160933	0.907985	0.928779	0.866594	0.630168	1.09158	0.911603	0.977668	0.730564	0.899662
Dnm3os	1	-1.91392	-1.20846	-1.11336	-0.818604	-0.986882	-1.35928	-0.346779	0.188464	-0.310746	-0.592969	-1.15564	0.369284	1.42013	-1.39838	-0.462511	-0.64911	-0.307653	-0.570499	-0.724754	0.844363	1.06477	0.484142	0.915941	1.82993	0.356356	0.374927	-0.334961	0.518908	1.53554	0.533898	1.52521	1.17489	1.11775
Dnmt3a	1	0.183933	0.228541	0.348797	-1.75638	-0.522173	-0.755765	-1.17482	-3.01969	-0.157162	-2.17122	-0.999581	0.583933	0.149421	-0.0491705	0.137559	0.86119	0.464811	-0.248989	0.721171	0.870016	0.669893	0.176126	0.458649	-0.173522	-0.12683	-0.327493	-0.0245758	-0.151249	1.62472	1.84282	0.804092	0.433969	1.09898
Doc2b	1	-0.0576551	-0.766506	-0.920017	-0.440639	0.683685	0.394461	-0.841205	-1.36815	0.380164	-1.36815	-0.545018	-0.0582087	0.858783	0.0882709	0.553952	0.148923	1.12143	0.720674	1.48899	0.98799	1.12101	-0.628589	-0.686144	-1.36815	1.33747	1.50951	1.90371	1.05551	-1.0556	-1.36815	-1.36815	-0.769173	-0.745025
Dock1	1	0.468182	0.978569	1.30541	-0.517911	0.722164	0.279748	0.347559	-1.31162	-1.272	-0.74711	-1.7967	-0.659578	-0.527144	0.397479	0.101795	-0.273785	-1.06956	-0.280163	-0.261403	-0.181919	-0.350904	-0.388991	-0.718471	-1.88272	0.381328	0.0212107	-0.0828935	-0.547638	2.38723	1.10596	1.66135	0.819281	1.89324
Dock7	1	-1.70194	-1.8919	-1.64671	-1.47034	-0.927276	-2.16764	-2.02837	0.445524	0.0902126	0.316612	-0.260632	-0.258185	-0.0214935	0.00893804	0.0469464	0.209193	0.337763	1.09669	0.443432	0.129104	0.30964	0.693807	0.64419	-0.492368	0.652485	0.72443	0.944879	0.583134	1.35987	0.860215	0.905785	1.06299	1.00101
Dok5	1	-1.03035	-1.03035	-1.03035	-1.03035	-1.03035	-1.03035	-1.03035	-1.03035	-1.03035	-1.03035	-1.03035	-0.0250951	-1.03035	-0.0671519	-0.342576	-1.03035	2.35151	1.48908	0.976475	0.521288	0.792215	1.48654	1.38231	0.236509	0.526318	-0.233985	0.966254	0.682147	0.802962	-0.144924	0.632626	0.144536	1.21755
Dpagt1	1	0.17008	1.15828	1.09808	0.961929	1.13717	0.638981	0.938635	-1.87932	-1.50432	-0.483093	-1.16151	0.842747	-0.0572541	0.471595	0.294719	0.711034	-2.17578	-0.72619	-0.605794	0.568649	0.279456	-1.6213	-1.20575	-1.83552	0.0210572	0.0705031	-0.108281	0.32878	0.84932	0.0405531	0.66963	1.05818	1.05473
Dpep1	1	-1.32065	-0.286571	-0.566909	-0.698445	-1.32065	-1.32065	-1.32065	-0.552197	-0.529735	-1.32065	-1.32065	1.88998	1.2987	1.36993	1.18145	1.08421	-0.182809	-0.853611	-0.495542	0.495365	0.519783	1.16163	1.04604	0.924056	1.10266	1.11877	0.522842	1.0439	-0.331269	-0.96092	-0.522169	-0.307283	-0.547942
Dpt	1	-1.38698	-1.08104	-1.38698	-0.95864	-1.38698	-1.01935	-0.915049	0.811615	1.26654	0.958935	1.37035	0.407188	0.932751	0.095603	0.462133	0.541186	1.28068	1.23316	1.13378	-0.0928039	-0.0386463	-0.576546	-0.784223	-0.811938	1.0906	1.09052	1.21998	1.03253	-0.990232	-1.38698	-1.05662	-0.727542	-0.326994
Dpyd	1	-1.10447	-0.833325	-0.688333	-1.10447	-1.10447	-1.10447	-1.10447	-1.10447	-1.10447	-1.10447	-0.43505	-0.401587	-0.421856	0.323098	0.435475	0.61601	-0.126588	-1.10447	1.22413	0.807676	1.14139	-1.10447	-1.10447	1.10891	1.8607	0.996515	1.46979	0.77501	0.438975	1.21886	0.624028	0.693713	1.32167
Dpysl3	1	-1.03064	-0.888179	-1.29379	-1.48255	-0.564249	-1.18222	-0.752853	-1.21324	-2.03138	-1.30128	-1.32805	1.01429	-0.472207	-0.499106	-0.351877	0.131584	0.270972	-0.0443908	0.285278	0.969966	1.01376	0.931682	0.93169	-0.095568	0.733118	0.667095	0.896585	0.814568	1.36308	0.963362	1.15285	1.22035	1.17134
Dstn	1	-1.66154	-0.239635	-0.292915	-1.56635	-1.20819	-1.10269	-1.26696	-1.32534	-1.06717	-1.38849	-1.49099	-0.191365	0.53149	-0.168673	-0.283639	-0.156895	1.38225	1.05966	1.06117	-0.179843	-0.327419	0.253106	0.401884	-0.294666	1.03566	0.837774	1.05991	0.899439	1.3551	1.0296	1.06908	1.0744	1.16225
Dtna	1	-1.4282	-1.33237	-1.4282	-1.4282	-1.4282	-1.4282	-1.4282	-0.90332	-1.4282	-0.667843	-0.718639	0.776981	0.68986	0.0954956	0.434023	0.318085	0.868015	0.842633	0.796304	0.508015	0.505021	0.996661	1.00057	0.0455477	0.0606769	-0.199492	-0.0473272	-0.353405	1.37862	1.47326	1.24122	1.04612	1.1427
Dtx4	1	-1.47795	-0.568675	-0.813801	-1.64696	-1.49789	-2.02313	-1.44141	1.74588	1.74083	1.79072	1.48646	0.10413	-0.44163	0.239994	-0.147336	0.186769	-0.761113	-0.669682	-0.662748	0.12014	0.0945231	0.440885	0.345973	-0.646292	0.229878	0.0565486	0.196095	-0.109628	1.04788	0.552603	0.967623	0.758181	0.803124
Dubr	1	-0.681797	0.178863	0.467354	-0.0877297	1.12783	0.460988	0.0625261	0.726806	-0.444345	-0.408963	0.101279	0.888723	1.45615	-0.057019	0.7905	0.589001	1.1335	1.15173	0.444724	-1.6427	-1.0344	0.0684456	0.0926026	-1.6427	0.877346	1.05792	1.30475	0.582573	-1.6427	-1.6427	-1.6427	-0.993164	-1.6427
Dusp14	1	-1.62293	-1.02241	-1.62293	-0.660474	-1.62293	-1.62293	-1.62293	-0.407581	-0.155044	0.650807	-0.590597	-0.391362	1.03466	-0.764761	0.191522	0.608855	2.02174	1.1339	1.24252	0.917326	0.750906	0.473161	0.262976	-1.62293	0.760602	0.545552	0.618921	0.410058	0.667192	0.0845145	0.97707	0.277085	0.100446
Dusp27	1	-1.12078	-0.745593	-0.382748	-1.12078	-1.12078	-0.228699	-1.12078	-1.12078	-1.12078	-1.12078	-1.12078	-0.325705	-1.12078	0.855715	0.487573	1.21831	-0.0146374	1.45534	1.68014	0.588257	0.428458	-0.172053	0.412619	-1.12078	-0.0824697	0.833257	0.119747	-0.796898	0.784988	0.75145	1.30958	0.617649	2.41351
Dvl3	1	-1.87568	-0.899876	-0.689295	-1.33805	-0.742352	-1.27577	-0.899303	-1.17431	-1.54912	-0.272454	-0.112841	-0.168899	1.39112	0.289088	-0.663892	-0.507825	1.0154	-0.709228	-0.420623	1.06479	0.805399	0.494024	0.137445	-0.267612	1.39324	0.606579	0.959814	-0.381974	1.89001	0.647275	0.521788	0.816619	1.91652
Dync1i1	1	-1.20575	-0.994272	-0.975537	-1.20575	-1.20575	-1.20575	-1.20575	-1.20575	-1.20575	-1.20575	0.0371856	0.891809	-1.20575	0.497425	-0.17693	-0.429193	0.563647	0.127082	0.498024	0.260018	0.450365	2.42092	2.08945	0.760854	1.20174	0.640893	-0.0812456	0.22839	0.139875	0.850027	0.201407	0.813637	0.836217
Dync2h1	1	-1.10366	-1.23093	-1.31519	-3.02575	-0.42768	-1.51849	-1.267	0.883965	0.12236	-0.80301	-0.571463	-0.741453	1.59466	0.151412	0.00472267	0.403025	-0.347611	-0.620864	0.868668	0.540997	0.374958	0.825057	0.825151	-0.185269	1.01041	0.423519	0.536402	0.448845	0.799705	0.269483	0.598322	0.835063	1.64164
Dzip1	1	-2.04301	-1.39743	-1.31654	-2.04301	-2.04301	-0.895775	-1.47758	0.0982818	0.999982	-0.895381	-0.314109	0.35436	-0.674144	0.764548	0.224155	0.563882	1.11706	0.896166	0.363144	0.972074	0.70954	-0.155434	-0.351236	1.20944	0.845182	0.779841	0.767977	0.770962	0.632143	-0.027929	0.775886	0.783101	0.00686411
Dzip1l	1	-1.8	-1.47142	-1.18413	-1.8	-1.8	-1.11734	-0.397965	-0.747564	0.144056	1.21132	-1.8	0.000239365	0.22742	0.0734695	-0.0769692	0.152991	0.146313	0.191452	0.261555	1.22278	1.21757	1.41584	1.60617	-0.560209	0.294094	0.278134	1.06246	0.886233	0.820157	0.0774532	0.0136501	0.969814	0.482425
Echdc2	1	-1.55189	-0.871503	-0.875493	-1.55189	-1.55189	-1.55189	-0.932364	0.450077	-1.55189	-0.802781	-0.382252	1.21433	0.609363	0.350186	-0.0778548	1.0804	0.327433	-1.55189	0.350822	1.03406	1.23633	1.66565	1.60085	1.05892	0.597807	0.704815	0.609538	0.418402	0.273692	0.0542518	0.184952	-0.112765	-0.455538
Ecm1	1	-0.783004	-0.965839	-0.534954	-0.84071	-0.977187	-0.730535	-1.34223	-0.236594	-0.158203	-0.918844	-0.516339	0.707311	1.05818	0.384906	0.292243	0.169831	1.59009	0.887511	1.02565	0.879964	0.795199	0.00504819	-0.0606867	0.389116	1.3602	1.4957	1.60151	1.44041	-1.34332	-1.07243	-1.70617	-0.324578	-1.57127
Edem1	1	-0.379451	-0.448928	-1.07784	-0.814538	-0.0831613	-1.28282	-0.397681	-1.0348	-1.10788	-1.93327	-1.76314	0.901183	-0.697422	-1.11353	-0.37485	-0.842647	1.19766	1.60702	0.19594	0.945239	0.961342	0.850749	0.726308	0.988169	0.340669	-0.298635	-0.0613843	-0.06651	0.7208	0.940056	1.61165	0.0111971	1.7805
Edil3	1	-1.48873	-1.333	-1.3192	-1.05038	-1.48873	-0.84895	-0.810857	-0.320247	-0.532235	-0.673045	-1.48873	0.675928	0.596068	1.05116	1.24545	0.0595842	0.440748	1.22657	0.844571	0.633473	0.651082	0.884868	1.01722	1.35451	1.01002	1.05783	1.17208	0.98663	-0.920583	-1.16975	-0.913812	0.206798	-0.75634
Ednra	1	-0.932733	-1.35612	-1.43534	-0.928463	-0.52014	-0.634884	-0.911184	0.65996	1.48601	0.796205	1.00643	0.378157	1.1156	1.14875	0.832914	0.710975	1.10171	1.16372	0.86109	-0.190851	-0.110702	-0.153886	-0.227951	0.820345	0.648563	0.63829	0.438874	0.631671	-1.99585	-1.24675	-1.99585	-0.935783	-0.862766
Eef2	1	-1.96802	0.0376553	0.466424	-0.42669	-1.40413	0.18304	-2.0429	0.521354	1.3076	1.35065	-0.161493	-0.526595	-1.91191	0.0409632	-0.0493328	-0.090872	-0.521464	-1.61498	0.0106646	0.0605618	0.0962252	0.0902219	-0.323092	-0.636641	0.0209541	0.0506006	0.525495	-0.0392446	1.46921	1.51626	1.46667	0.840407	1.66241
Efemp1	1	-1.21801	-0.929829	-0.904577	-0.363053	-0.365774	-1.21801	-1.21801	0.16748	-1.21801	-0.286508	-1.21801	-0.420824	0.762801	1.25379	1.19265	1.2888	0.970603	1.52473	1.01311	0.143015	0.198236	0.200735	0.108906	1.08531	0.788242	1.61197	0.954953	1.29935	-1.21801	-1.21801	-1.21801	-0.610275	-0.939722
Efemp2	1	-2.03318	-0.765247	-1.08003	-1.45872	-1.03486	-1.76148	-2.71701	-0.874537	-0.106148	-0.170528	-0.0140515	0.838743	0.40857	0.17947	0.113731	0.555993	0.0710967	-0.442678	0.170785	0.41387	0.555102	1.11568	1.09041	-0.472563	0.480343	0.705103	0.420959	0.734779	1.31659	1.21408	0.515829	0.849354	1.18055
Efs	1	-1.67395	-1.67395	-1.67395	-1.67395	-1.67395	-1.67395	-0.966721	0.157193	-0.316145	-0.279736	-0.883861	-0.31335	1.10317	0.125164	-0.0587696	0.514684	-0.139631	0.642995	0.361485	1.47505	1.27545	0.518327	0.537856	-0.629879	0.394181	0.693923	0.840563	0.387439	1.16742	0.745518	1.48073	0.679133	0.531547
Egf	1	-0.661372	-0.213133	-0.378965	-0.661372	-0.661372	-0.661372	0.146225	-0.661372	-0.661372	-0.661372	-0.661372	-0.661372	-0.661372	-0.661372	0.243674	-0.661372	-0.661372	0.521651	0.444416	-0.661372	-0.185705	-0.661372	-0.661372	-0.661372	-0.308342	0.279572	-0.250398	0.871515	1.09978	2.37931	2.87759	1.25036	2.46577
Egfr	1	-1.42949	-1.27765	-1.41427	-1.21804	-1.59281	-1.68673	-1.1891	0.626934	0.805431	0.327888	0.381308	0.578485	0.862466	0.317546	0.306291	0.332434	1.22489	1.54616	1.0112	0.286234	0.319504	0.347051	0.34255	0.00418952	1.14401	1.17935	1.22071	1.16654	-1.12292	-1.04664	-1.19709	-0.473258	-0.683177
Eid1	1	-1.65393	0.829187	0.620553	-0.62952	-0.318734	-0.255145	-0.632452	-1.94442	-0.319088	-1.821	-2.04407	0.730762	-1.30317	-0.0373944	-1.06257	-0.676684	-0.401031	-0.315364	0.388223	0.987465	0.873204	0.821348	0.623136	-0.537458	0.404251	0.845316	0.896975	0.35916	1.17124	1.35451	1.48239	0.567631	0.996675
Eif4g1	1	-0.831457	0.59939	0.740553	-0.0293293	-0.121579	-1.43374	-1.82583	-0.930311	-0.400814	-2.05239	-1.44039	-0.377239	-0.657682	-0.481049	0.0229654	-0.266842	-0.125436	-1.5695	-0.207366	0.656664	0.625932	0.777401	0.959674	-0.218928	0.605785	-0.00331764	0.59996	0.0935249	1.51043	0.880749	1.69191	1.39833	1.80994
Eif4g2	1	-0.908482	0.560656	0.577853	-0.416581	-0.251915	-0.795635	-0.94597	-1.11854	-0.545188	-0.372904	-1.15031	-0.910842	-1.52292	-0.444551	-0.304537	-0.319472	0.504806	1.15857	0.562895	-0.762313	-0.612738	-0.211141	-0.426036	-1.31006	-0.18306	0.00869708	0.863048	0.263585	1.94148	1.43129	2.12722	1.62466	1.88844
Ell2	1	-1.61575	-1.2374	-1.31569	-0.895767	-1.61406	-1.47977	-1.49854	0.0993824	-1.16333	-1.14377	-0.844223	0.526674	0.0277028	-0.217448	-0.0694036	0.136913	0.417935	0.724844	0.551923	0.619961	0.565485	0.416325	0.560982	-0.972931	0.765649	0.635574	0.735869	0.324855	1.49804	1.3566	1.56305	1.18003	1.36029
Elmo1	1	0.153557	0.422483	0.602836	-0.66546	0.23793	-0.21222	0.0149017	-2.38545	-1.30207	-0.369697	-3.39927	0.0124372	0.00679786	-0.440966	-0.585844	-0.162544	0.0689961	0.335217	-0.11287	0.15972	0.0823368	-0.0257738	0.241882	-0.981096	0.388507	0.637353	0.233912	0.264022	1.65972	1.10725	1.40579	1.1901	1.41752
Elovl6	1	-1.76391	-0.388963	-0.517641	0.723218	-1.00185	-1.14149	-1.05642	0.568055	1.01263	-0.132242	-0.365275	-0.36037	0.158004	-0.198102	0.226836	-0.103993	1.96843	1.26783	1.14139	0.373759	0.482953	-1.32304	-1.64217	0.486693	1.62782	1.07872	1.3439	1.17186	-1.60914	-0.500866	-0.441282	-0.149138	-0.93621
Elovl7	1	-0.482103	-0.0782737	-0.258218	0.271945	1.12604	-0.0473105	0.0943448	-0.166669	-0.826212	-0.0928686	-0.183663	0.0794924	1.01819	-0.851726	-0.618626	-0.39468	1.607	1.86091	1.11461	-1.45198	-1.45198	0.592245	0.360045	-0.199424	1.42988	1.55515	1.23998	0.858042	-1.45198	-0.296233	-1.45198	-1.45198	-1.45198
Emb	1	-0.666545	-0.893816	-1.12185	-2.04156	-1.45452	-2.04156	-2.04156	-0.358169	-1.12416	1.24527	-1.52069	1.18934	0.45652	0.588	0.387542	0.581082	0.357219	-0.528853	0.0765471	0.323988	0.396652	0.621496	0.653084	0.995336	0.851283	0.424233	0.496622	0.831839	0.530304	0.286061	1.22468	0.348641	0.927556
Emilin1	1	-0.952205	-0.140498	-0.35209	-1.09506	-0.385672	-1.09018	-1.10266	-1.98283	-1.17666	-1.18827	-0.0779416	0.943276	-0.781984	0.575613	0.609783	0.275707	-0.820011	-2.35353	-0.383605	1.23148	0.93902	0.456922	0.320916	0.0893997	0.674843	0.447361	0.507344	0.840773	1.41895	0.833103	1.04752	1.57401	1.09718
Emilin2	1	0.248171	0.180029	-0.0218665	0.159185	-0.210727	-1.71124	-0.540151	-0.819118	0.0123375	0.0948939	-0.872933	-0.0287801	0.908521	-0.347979	-0.186006	-0.0718735	1.49453	1.57207	1.26554	-0.588628	-0.205128	-0.536209	-0.54371	0.628196	1.52226	1.52554	1.77145	1.50672	-1.71124	-0.911943	-1.71124	-1.0419	-0.82878
Emp3	1	-1.82783	-1.08832	-1.74917	-0.512799	-0.543961	-0.654827	-0.914537	-2.07945	-0.458828	-0.624107	-1.60128	0.717314	0.641703	-0.32383	-0.300587	-0.109768	0.601097	0.756822	-0.245364	0.380001	0.375199	-0.450423	-0.464041	0.139045	1.20929	1.34582	1.43579	1.32155	0.822039	1.23416	0.84432	1.0409	1.08407
Enah	1	-2.70854	-2.19184	-2.67318	-0.630108	-0.575427	-0.217529	0.183058	-0.392044	-0.0116516	-0.675774	-0.338892	0.807179	0.159042	0.237753	-0.206834	-0.0697308	0.606231	1.09125	-0.0605666	1.10524	0.863798	1.54612	1.63738	0.385213	0.269027	0.671019	0.382843	0.436522	-0.0461677	0.128857	-0.542875	0.670895	0.159732
Enpep	1	-0.831679	0.2356	-0.377844	-1.71288	-0.688687	-0.569318	-1.0354	0.895032	1.01113	1.06206	1.35695	1.0331	1.13077	0.80472	1.22426	0.793024	0.576211	0.398806	0.0364811	-0.816138	-0.632119	0.65931	0.405856	0.189058	0.172953	0.89812	0.647147	0.86933	-1.71288	-1.71288	-1.71288	-1.2188	-1.37844
Enpp2	1	-1.88824	-0.903016	-1.08807	-0.953255	-0.535232	-1.00055	-0.643098	-0.718985	0.0437492	0.274075	0.293312	-0.425936	0.543559	-0.0307596	0.0550747	0.151682	1.56556	1.96883	0.977809	-0.0200355	-0.123534	0.291658	0.272495	-0.654689	1.5909	1.61407	1.83685	1.6575	-0.828848	-0.673404	-0.913583	-0.955272	-0.780618
Enpp5	1	-2.36841	-0.880142	-1.00051	-0.98671	-0.469505	-0.503759	-1.43551	-1.21942	0.669789	-1.09373	-1.71031	-0.115798	-0.883695	-0.381477	-0.313869	-0.305049	0.734657	1.50368	0.393243	0.137746	-0.0455959	0.424713	0.415673	0.00232786	0.933666	1.41479	1.61108	1.12756	0.833412	0.663754	0.911575	1.03209	0.903741
Enpp6	1	-0.982018	-0.179525	0.171828	-1.16366	-0.134238	-0.520805	-0.504639	-1.62112	-2.05913	-1.54579	-2.36424	0.411224	-0.0827715	-0.0631216	-0.0210018	-0.0958032	-0.19423	0.381752	0.206245	0.144805	0.286492	0.697994	0.74202	-0.534196	0.457644	0.200396	0.423506	0.256712	1.38744	1.40062	1.6521	1.55461	1.69089
Entpd3	1	-1.41154	-1.18255	-1.41154	-1.06774	-1.41154	-1.41154	-1.41154	-1.41154	-0.968012	-1.41154	-1.10753	0.594451	0.333343	0.366584	0.482909	0.487008	0.308232	0.549454	0.579506	0.855566	0.847352	0.898501	0.884807	0.21818	0.129759	0.015557	0.265309	-0.0703771	1.3713	1.32744	1.32231	1.18722	1.25219
Entpd7	1	-1.08519	-0.652269	-0.484791	-0.655164	-0.441741	-1.01195	-0.965854	0.0570309	-0.972662	-2.07591	-2.45528	1.19802	0.172036	-0.0780189	-0.256387	-0.876539	0.658929	1.17016	0.952443	1.03619	1.01491	0.424647	0.516146	0.0379513	-0.611696	0.0422668	-0.179017	-0.480654	1.51673	0.523032	1.459	0.898188	1.60544
Epb41l1	1	-1.91514	-0.772787	-0.721518	-1.23638	-1.93747	-1.1892	-1.62374	-0.117075	1.15011	1.0497	0.146841	0.285211	0.796233	0.741127	0.45835	0.689612	0.962016	1.13595	0.779054	0.305682	0.3057	0.583896	0.469081	-0.344288	0.933564	1.12987	1.19076	0.916976	-1.0977	-1.44395	0.291786	-0.685086	-1.23721
Epb41l2	1	-1.25909	-0.956264	-0.915706	-0.944833	-0.867656	-0.420389	-0.720633	-1.83037	-1.28692	-1.23566	-1.67041	0.167862	-0.236294	-0.2279	0.0349361	-0.00674821	0.0466228	-0.419541	0.0197955	0.731736	0.796154	0.917052	0.814948	-0.124818	0.78532	0.564465	0.603643	-0.202691	1.95941	1.59272	1.70225	1.18307	1.40594
Epb41l3	1	-1.88601	-1.43084	-1.5008	-1.88601	-1.88601	-1.28825	-1.11867	0.521254	0.843505	-0.345662	-1.17846	0.71387	0.407419	0.162693	-0.0334919	0.456682	1.22538	1.03841	1.05342	0.579739	0.441617	0.496994	0.506977	-0.822101	0.972615	0.653546	1.35697	1.08636	0.568794	-0.138565	0.726976	-0.104237	-0.194098
Epb41l4b	1	-1.42176	-0.803704	-0.680234	-1.42176	-1.42176	-1.42176	-1.42176	0.489526	0.129696	0.343248	-0.256396	0.829172	1.50821	1.45914	1.45098	1.07397	0.732665	0.450755	1.18357	0.645422	0.704657	0.153046	0.823857	0.44625	0.237698	0.415893	0.442633	0.974857	-1.42176	-1.42176	-0.964082	-0.942251	-0.89626
Epdr1	1	-2.66695	-1.66893	-1.97613	-1.29812	-1.83059	-0.926686	-1.4804	-0.219987	-0.576196	0.539765	0.577858	1.00994	0.903669	0.415678	0.223003	0.310299	0.53094	0.605879	0.0215678	0.611818	0.659696	0.781375	0.80241	0.195827	0.803681	0.733951	0.782828	1.00277	0.25269	-0.623864	0.306431	0.855617	0.340159
Ephb2	1	-1.37246	-1.37246	-1.37246	-1.37246	-0.143615	-0.760307	-1.37246	-1.37246	-1.37246	0.139996	-1.37246	-0.0403152	1.15653	0.0516954	0.487455	0.340135	0.282983	-1.37246	0.302345	1.33291	1.29324	-0.471177	-0.0476062	-0.0735429	0.965313	1.43178	0.638623	0.65658	0.634038	0.679354	1.45417	1.00347	1.03807
Ephb3	1	-1.59995	-1.13786	-1.59995	-1.59995	-1.59995	-1.59995	-1.59995	-1.59995	0.693474	0.803325	0.206623	-0.269205	-0.304747	0.0330446	0.207272	0.581421	0.855013	0.825513	0.621135	0.730946	0.837685	0.746915	0.495652	0.655868	0.620116	0.769719	0.421525	0.299511	1.78902	0.624589	-1.10041	0.744802	0.448687
Eprs	1	-1.52842	-0.876803	-0.73202	-0.542026	-1.45246	-1.80045	-1.51525	-1.69668	-0.72392	0.744327	-0.912738	-0.691195	-0.643929	0.0241749	-0.0608822	-0.119482	-0.0229097	0.919481	0.282731	0.714044	0.613942	1.14138	1.16861	0.062965	0.0828732	0.0557426	0.216151	0.196891	1.54263	1.38668	1.52869	1.2233	1.41455
Eps8	1	-0.103634	0.16495	0.236081	-0.399333	0.047867	0.376223	-0.520439	0.579445	0.740032	0.180777	1.20229	0.80493	0.657581	0.644325	0.172912	0.0559284	1.49227	1.36488	0.993775	-0.743621	-0.539742	-0.471756	-0.256319	-0.986487	0.637932	0.825756	1.28449	0.611207	-2.07718	-1.62861	-2.0649	-1.12545	-2.15619
Ereg	1	-0.648525	-0.648525	-0.648525	-0.648525	-0.648525	-0.648525	-0.648525	-0.648525	-0.0423747	-0.648525	-0.648525	0.372863	0.70541	-0.648525	-0.648525	0.199924	1.96495	2.2753	1.36427	-0.648525	-0.344281	-0.648525	-0.648525	-0.648525	1.61348	2.1566	1.74236	1.23578	-0.648525	-0.648525	-0.648525	-0.273769	-0.648525
Ergic3	1	-2.58247	-0.126546	-0.164094	-1.05959	-0.732433	-0.730882	-1.50499	-0.764824	0.544036	-2.38712	-1.04283	0.949261	0.55984	-0.0142225	-0.102897	0.357685	-0.435569	-0.940623	-0.193269	0.704404	0.427939	0.845577	0.67532	-0.634731	0.947991	0.589146	0.668262	0.717466	1.31409	0.89825	1.47784	0.923923	0.816074
Erlec1	1	-1.43963	-0.999227	-0.784198	-0.639662	-0.963771	-1.18652	-1.21001	-0.660253	-1.1049	-2.1003	0.44708	1.16251	0.508812	-0.387793	-0.740872	0.280378	0.210949	0.472451	-0.657436	0.0543482	0.195834	1.37345	1.30165	-0.904116	0.304289	0.202634	0.379072	-0.00229302	1.39049	1.66893	1.4328	0.755555	1.63974
Erp29	1	-0.851388	0.116217	-0.431187	0.0188031	0.364363	-1.04076	-0.196499	-0.254932	-0.527233	-2.25652	-2.18702	0.342031	0.982063	-0.0366792	-0.248318	-0.294557	-0.640745	-2.0631	0.0806287	0.390097	0.573419	-0.453676	-0.531803	0.961997	0.171576	-0.202601	0.728055	0.299644	1.49144	1.35442	2.14172	0.948912	1.25163
Errfi1	1	-1.33192	-2.00586	-1.99941	-0.945419	-1.47143	-1.21452	-1.71861	0.878092	0.8049	0.970369	0.316451	0.467244	0.833089	0.0911102	0.31121	0.440353	1.27319	1.59147	1.14022	0.139916	0.17536	0.151083	0.160481	-0.0489225	0.901258	1.09729	0.929472	0.835303	-0.916617	-0.360536	-0.844042	-0.230948	-0.419635
Esm1	1	-0.739483	-0.109164	-0.333052	0.0097828	-0.239586	0.0939941	-0.378313	0.109034	-1.12079	-1.75941	-1.39683	1.70838	1.30829	0.959677	0.83214	1.1395	-1.22975	-1.75941	-1.02123	0.800182	0.818168	0.976702	1.10945	1.01645	0.241114	0.998589	0.282012	1.27816	-0.359283	-0.984509	-1.75941	-0.281131	-0.210277
Esr1	1	-2.37249	-1.36431	-1.46901	-1.53579	-1.06444	-1.50149	-1.45064	0.46129	0.838506	0.658236	0.954329	0.927425	1.2443	-0.0189284	-0.10517	0.387748	-0.430502	-1.05129	0.0547859	0.321918	0.253559	1.3716	1.26244	0.466771	1.15796	0.715791	0.379504	0.944894	-0.516385	-0.493001	-0.269815	0.251682	0.990523
Evc2	1	-2.24293	-0.630846	-0.824027	-2.24293	-1.47865	-1.44403	-1.39647	-0.589978	-0.0170301	-0.269077	0.0795262	0.852486	-0.36108	0.848856	-0.309767	-0.148166	-0.232244	-0.578191	0.265422	0.517898	0.785084	1.42375	1.40073	-0.54776	1.18014	1.04452	1.16995	0.872183	0.328917	0.499792	0.26418	0.52936	1.25037
Exoc3l4	1	-1.30509	-0.162531	0.061934	-0.806771	-0.338208	-1.30509	-0.534479	-1.30509	-1.30509	-1.30509	-1.30509	-0.65687	0.735747	0.655246	0.75894	-0.0605086	-1.30509	-1.30509	-1.30509	1.25523	1.10767	1.55718	1.36724	-0.361571	0.471495	0.976162	0.554925	0.941023	1.03628	0.619054	0.422342	0.88206	1.26419
Extl2	1	-2.68702	-0.605439	-0.628882	-0.52149	-1.07676	-1.01039	-1.39012	-2.68702	-0.767118	-0.240976	0.413298	0.0412025	-0.429029	0.0617328	0.290774	0.211604	1.29044	-0.369813	0.735091	0.805651	0.877599	0.0601511	0.136784	0.074841	1.25447	0.42819	1.41728	1.0506	0.696279	0.808836	0.273344	0.355548	1.13033
Eya4	1	-1.93723	-1.63422	-1.19919	-1.20936	-1.93723	-1.93723	-1.93723	0.290041	0.547399	0.184284	-0.634384	0.0698533	0.196061	0.076622	-0.558355	0.275798	0.592011	0.591713	0.174349	0.439477	0.534218	0.061094	0.160943	0.889308	0.258362	0.485568	0.576433	0.743029	1.10536	1.07435	1.46581	1.00856	1.18377
F13a1	1	-0.20771	-0.89435	-0.681557	-1.24853	-0.950753	-1.24853	-0.848959	-0.541144	-1.24853	-1.24853	-1.24853	0.543726	0.987939	0.165455	0.223724	0.33698	1.49599	1.50351	1.33919	0.721797	0.712607	0.237269	0.238745	0.0700771	1.50304	1.39853	1.59449	1.3233	-1.24853	-0.718648	-0.908672	-0.624232	-0.529139
Fabp3	1	-1.15448	-1.15448	-0.740843	-1.15448	-1.15448	-1.15448	-1.15448	-1.15448	-1.15448	-1.15448	-1.15448	-0.169265	1.04105	0.434212	0.649516	-0.166443	0.730387	-1.15448	0.434807	0.963272	1.11736	1.06216	1.45723	-1.15448	1.20903	1.15774	0.808699	-0.408677	0.965674	0.850845	0.746523	0.497303	1.21321
Fam102a	1	0.357531	1.0563	0.54777	0.104532	1.19551	-0.371061	0.460403	-1.15391	-1.55376	-1.8009	-3.40987	0.0393145	-0.454424	0.438659	0.14422	0.383554	-0.456641	-0.466982	-0.118054	0.919283	0.94801	0.372427	0.30737	-0.717489	-0.813953	-0.418882	0.0364888	-0.49492	1.02523	0.599348	1.63753	0.839252	0.818115
Fam114a1	1	-1.60815	-1.28035	-1.20038	-1.47701	-1.52931	-1.26838	-1.37688	-1.27418	-0.419763	-1.61222	-0.564008	0.588494	-0.217898	-0.182492	-0.0784454	0.24843	0.677602	0.784255	0.804809	0.925656	0.876859	0.450931	0.469068	-0.0660513	0.701909	0.401643	0.640765	0.283142	1.44425	1.38129	1.3498	0.840158	1.28645
Fam129a	1	-2.55593	-1.53143	-1.34809	-0.878038	-0.773684	-0.393201	-0.433116	-0.566654	0.232329	-0.683606	-0.556139	-0.458855	0.537444	-0.0286509	-0.233175	-0.247465	1.99612	1.91063	1.44654	-0.0316509	-0.170137	0.188216	0.371198	-0.181233	1.09001	1.29809	1.63059	1.32006	-0.159718	-0.405705	0.325523	-0.494701	-0.215592
Fam149a	1	-2.05568	-1.24546	-0.461378	-1.15181	-0.11079	-1.89049	-1.80072	-1.45895	-0.0975037	0.607027	-0.976414	-0.284513	0.567467	-0.458927	-0.0970592	-0.866545	0.227657	-0.62167	0.86371	0.834615	0.590365	0.0836092	0.464948	-0.0398713	0.989416	0.992399	1.00303	1.18981	0.798215	0.423145	1.11633	1.50938	1.35666
Fam160a1	1	-0.0144367	-0.577751	-0.557691	-0.243666	-0.722663	-0.220225	-0.303005	-1.88446	-0.147439	-2.63565	-2.63565	-0.334947	1.71045	0.327452	0.526853	-0.329425	-0.23722	-0.882367	0.178117	0.3785	0.708724	1.06411	1.342	0.272216	0.46781	0.0985964	0.129526	0.307346	0.199009	1.06909	1.62885	0.469006	0.848927
Fam167a	1	-1.60593	-1.11509	-1.18576	-1.14046	-1.60593	-1.60593	-1.09216	-1.60593	-1.17476	-1.16164	-1.03197	0.389988	0.452325	0.218503	0.0507574	0.257889	0.357245	0.275911	0.364786	0.707233	0.600336	1.06022	1.02745	-0.0574899	0.99477	0.7446	0.966995	0.425607	1.3616	1.16357	1.24154	0.883307	0.838424
Fam171a1	1	0.598366	1.93679	1.97729	-0.24187	0.535592	0.601149	0.736394	-2.00834	-1.44258	-2.24783	-2.04895	-0.254689	-0.0749654	-0.226694	0.328029	0.299262	-0.327955	0.034185	-1.00067	0.537781	0.448078	-0.684818	-0.616548	-0.767144	0.182022	-0.499218	-0.086233	0.145296	0.989292	0.520969	0.921366	1.08303	0.653604
Fam171b	1	-1.33485	-1.09718	-0.92762	-1.33485	-1.33485	-1.33485	-0.602431	-1.33485	-1.33485	-1.33485	-1.33485	-0.0327153	1.09148	-0.512767	-0.206744	-0.0293484	0.841611	1.11796	1.05121	1.09858	0.79299	0.41377	0.497736	-0.253596	1.47473	0.854773	1.52835	1.27648	0.328971	0.474357	1.05422	0.330021	0.113929
Fam198a	1	-1.16535	-1.16535	-0.97266	-1.16535	-0.198607	-1.16535	-1.16535	-0.364531	-1.16535	-1.16535	-1.16535	-1.16535	-1.16535	0.151003	0.254625	-0.0728141	0.0746133	-1.16535	0.636517	0.489893	0.329184	0.947005	1.08227	0.997754	1.09419	1.66161	1.14456	1.77341	0.200013	0.604319	0.60245	1.14664	1.23745
Fam20c	1	-2.16754	-1.50103	-1.44479	-1.24173	-1.02717	-1.29886	-0.684113	-1.4781	-0.122533	-0.435271	-1.27189	-0.420001	-0.762819	0.140078	0.627948	0.508212	0.013681	-0.220054	0.0768276	0.911298	0.828554	0.922648	0.919363	0.257373	0.870168	0.552178	0.639044	0.961122	1.04445	1.22598	1.51756	1.14333	0.91609
Fam3c	1	-1.77381	-0.153943	-0.189801	-0.620678	0.34097	-0.182755	-0.0494619	-1.12522	-0.995581	-1.63967	-2.13487	0.433585	-1.21357	0.198665	-0.335803	0.0224947	-0.118842	0.560361	0.704607	1.31084	1.31994	1.37692	1.58601	-0.776186	-0.101575	-1.22804	0.0965956	-0.377526	1.27356	1.4204	1.31692	0.387064	0.668419
Fam78b	1	-1.34476	-1.11371	-1.24593	-1.57645	-1.17668	-1.87943	-1.38839	-0.4072	-0.570773	-0.925436	-0.935333	-0.191208	0.294722	-0.47888	0.389678	-0.143803	-0.0276713	0.62571	0.371875	0.559112	0.534642	0.923441	0.935071	-0.427014	0.574203	0.803951	-0.00197688	0.421402	1.61652	1.42794	1.15681	1.6999	1.49968
Fam91a1	1	0.76456	1.18505	1.11351	0.215277	0.319396	-0.195527	0.554566	-2.18407	-0.717712	-1.00741	-3.59351	-0.303317	-0.385168	-0.612963	-0.0737695	0.525604	0.1947	-0.992922	-0.194901	0.0227958	-0.115647	0.263806	0.680252	-0.191453	0.0141798	-0.187689	-0.326417	0.444274	1.07008	0.0587689	1.78044	1.16686	0.708343
Fap	1	-1.5639	-1.53167	-1.27314	-1.57492	-1.576	-1.4906	-1.54172	-0.771675	-0.890658	-1.38224	-0.94927	0.515509	0.350656	0.0940157	0.168694	0.35085	0.473182	0.540132	0.748029	0.45788	0.472589	0.505234	0.487635	0.398437	0.909497	0.803177	0.942347	0.79921	1.09533	1.09998	1.08078	1.10559	1.14704
Farp2	1	-1.07375	-1.3965	-1.49749	-1.58397	-1.33222	-1.58894	-1.63758	-0.564734	-1.08664	-0.0309845	-0.749256	0.742698	0.0292709	0.0705591	-0.0504005	0.227573	0.503571	-0.0350185	0.353739	0.81148	0.826128	1.03009	0.96807	-0.388116	0.199619	-0.0801209	0.349326	-0.215838	1.46007	1.44961	1.59016	1.3483	1.35128
Fasn	1	-1.28481	-1.66705	-1.49598	-1.06619	-0.905809	-2.94871	-1.83296	0.502269	1.45516	1.05173	0.677919	-0.575706	-0.344145	0.173589	0.626405	0.0372079	-0.0411875	0.790703	0.378342	0.478481	0.438991	-0.0823206	0.056203	-0.542258	0.813403	0.152773	0.312109	0.490604	1.12387	0.511615	0.942671	0.945482	0.827609
Fat1	1	-1.90336	-1.59758	-1.71479	-1.30471	-1.82775	-2.11727	-1.99411	-0.585079	-0.234067	0.0101036	-0.249038	0.574038	0.370057	0.408122	0.426679	0.406137	0.57002	0.627204	0.493661	0.70391	0.702473	0.718799	0.697481	0.241179	0.648745	0.652234	0.602026	0.635379	0.866804	0.647306	0.769111	0.962288	0.793984
Fat3	1	-1.36262	-1.37678	-1.53391	-1.42423	-1.76123	-1.55462	-1.76123	-0.949076	-0.610876	-1.39247	-0.816619	0.515699	0.321821	0.360642	0.408441	0.438968	0.516132	0.566087	0.521865	0.608354	0.635967	0.65653	0.682349	0.169129	0.669781	0.551726	0.670239	0.612917	1.14826	1.02785	1.16957	1.11344	1.17788
Fbln1	1	-0.793681	-0.952139	-0.867984	-1.37697	-0.815017	-1.37697	-1.37697	-0.387645	-1.37697	-1.37697	-1.37697	0.805386	0.224993	0.376297	1.0376	0.477859	-0.375378	-0.0327764	0.414257	0.795039	0.936611	1.27968	1.26253	1.58495	0.986821	1.52947	1.46557	0.864688	0.565076	-0.676778	-0.735603	-0.474573	-0.233418
Fbln7	1	-1.38009	-1.19826	-1.18228	-1.38009	-1.38009	-0.709636	-1.09603	-1.38009	-1.38009	-0.902147	-1.38009	0.250383	0.886817	0.417993	0.527484	0.232693	1.25684	1.43346	1.19498	0.640246	0.661973	0.626898	0.597525	0.460516	1.23019	1.24168	1.45837	1.23688	-0.0361357	-0.0532037	-0.311624	-0.349719	-0.235359
Fbn2	1	-1.30405	-1.30405	-1.19334	-1.30405	-1.30405	-1.30405	-1.30405	-1.30405	-1.30405	-1.30405	-1.30405	0.23038	0.122762	0.453339	0.459735	0.746012	0.512115	0.112138	0.740203	0.806506	0.828477	0.76892	0.753103	-0.762012	0.782477	0.817469	0.961804	0.343592	1.27488	1.21642	1.23441	0.88925	0.941861
Fbxo17	1	-0.241847	-0.534812	-0.566201	-2.00256	-2.00256	-1.33518	-0.803185	-1.26608	-2.00256	-0.0510294	-2.00256	1.38731	0.87745	0.438052	0.776746	0.258529	0.52409	1.24055	0.756139	0.124093	0.463578	0.488822	0.161107	0.619645	-0.186959	0.623643	0.600739	0.374327	1.25816	0.240045	0.105025	1.31615	0.36135
Fbxo36	1	-1.27187	-0.69968	-0.714449	-1.27187	-1.27187	-1.27187	-1.27187	-1.27187	-1.27187	-1.27187	-1.27187	0.531085	1.21652	0.24636	-0.0209284	0.315236	1.1564	-0.0992636	0.553705	0.209681	0.822843	0.596148	0.766496	-1.27187	0.589407	1.43302	1.48514	0.554391	1.24181	0.752575	0.439091	1.52775	-0.184615
Fetub	1	-1.02372	-1.02372	-1.02372	-1.02372	-1.02372	-1.02372	-1.02372	-1.02372	-1.02372	-0.355911	-1.02372	0.0683332	-0.144455	-0.402057	-1.02372	0.0712914	0.810664	-0.214689	0.405575	-0.00153528	0.0151182	0.919794	1.57398	-1.02372	0.962693	0.449568	0.221514	0.645326	1.77273	2.27617	2.07004	0.396616	0.743862
Fgd1	1	-2.33303	-0.49706	-0.379358	-0.894022	-1.53364	-1.04835	-1.26038	-0.434061	-1.29825	-1.2677	-1.34396	0.448517	-0.0542291	0.214236	-0.231971	0.194418	0.492063	0.909809	0.551215	0.756661	0.775361	0.602689	0.271814	-1.24904	0.7761	0.664776	0.0563765	0.51719	1.56716	1.13248	1.12441	1.38396	1.38583
Fgf7	1	-1.23524	-0.6274	-0.723583	-0.23102	-1.23524	-1.23524	-1.23524	-0.596874	-1.23524	-1.23524	-1.23524	1.17675	1.21264	1.17177	1.46609	1.28974	-0.134566	0.426862	0.224917	0.699561	0.531091	1.68221	1.74686	0.676447	0.252585	0.684894	0.431239	0.716418	-0.810013	-1.23524	-0.928461	0.0958561	-0.552126
Fgfr1	1	-1.87912	-1.67152	-1.61293	-1.70653	-1.22347	-1.67055	-2.01615	0.230565	0.617666	0.535111	0.67637	-0.0479036	-0.360553	-0.307014	-0.212546	0.0926897	0.230859	-0.12142	0.136172	0.771313	0.747185	0.545802	0.494116	-0.108754	0.52352	0.433956	0.25158	0.399448	1.38791	1.0841	1.19648	1.27895	1.30466
Fgfr2	1	-1.28505	-1.236	-1.1569	-1.14868	-1.70949	-1.68618	-1.53592	-1.00264	-1.12523	-1.73133	-1.27253	0.964837	0.527903	0.351267	0.302892	0.477193	0.597426	0.14077	0.420897	0.945647	0.941329	0.893979	0.86505	0.871754	0.665209	0.689646	0.702543	0.669542	0.756277	0.816744	0.696489	0.839854	0.752713
Fgl2	1	-0.261571	-0.608921	-0.806069	0.0241641	0.0891167	0.14296	0.166422	0.197303	-0.960108	-1.03981	-1.16198	0.287035	1.04752	-0.300835	-0.222624	-0.113044	1.27813	1.51396	1.03116	-0.416919	-0.377537	-0.221699	-0.232947	-0.614378	1.75769	1.7299	1.8515	1.84673	-1.02451	-1.02687	-2.023	-0.884783	-0.665987
Fhdc1	1	-1.26456	0.0329594	-0.480201	-1.26456	-1.26456	-1.26456	-0.463577	-1.26456	-1.26456	-1.26456	-1.26456	1.16732	0.0106372	0.254617	0.940756	1.17326	-1.26456	-1.26456	-0.167827	-0.195725	0.242067	1.55412	1.28069	1.38629	0.274754	1.28152	0.504165	0.970472	-0.0370509	-0.00454266	1.05222	0.968343	0.900382
Fhl2	1	-1.25584	-0.811276	-0.896697	-1.25584	-1.25584	-0.857746	-1.25584	0.235231	-0.760284	-0.745204	-1.25584	1.18294	0.995586	0.59956	0.36483	0.467813	-1.25584	-1.25584	-0.16294	1.40276	1.44801	1.38826	1.50804	0.444738	0.934466	0.997442	0.859956	1.10439	-0.760928	-0.307102	-0.898788	0.766862	0.290951
Fhod3	1	-0.99508	-1.07727	-1.06055	-1.3731	-0.563518	-0.712283	-1.16888	-0.507169	-1.74684	-1.74684	-1.74684	0.463063	0.583302	0.0691832	0.116842	0.283704	0.097417	-0.171616	0.645338	0.985025	0.881846	0.73869	0.625059	-0.512119	0.304086	-0.0890357	0.0101529	0.339997	1.70065	1.67022	1.52661	1.21659	1.21337
Fibin	1	-1.75015	-1.3279	-1.75015	-1.75015	-1.75015	-1.75015	-1.75015	-0.716028	-0.320165	-0.936034	-0.211324	0.1704	0.354144	0.416395	0.0829987	0.512229	0.605528	0.496419	1.05686	0.672328	0.575437	0.386205	0.568708	0.671967	0.791044	0.566696	0.783415	0.919422	0.865965	0.835154	0.76259	0.87856	1.03988
Fign	1	-2.46895	-1.57655	-1.28188	-1.15106	-0.451431	-1.42128	-1.23777	-0.861945	-0.347001	-1.44337	-0.850375	0.411199	-0.243068	-0.222386	0.312561	0.291034	-0.269761	0.207686	0.303933	0.707417	0.650011	0.585226	0.621318	0.495325	0.712092	0.770964	0.681877	0.632235	1.3046	0.957145	1.22052	1.4855	1.47618
Fkbp10	1	-1.22107	-0.756001	-0.917923	-1.33164	-1.67366	-1.42001	-1.76279	-0.360517	-1.27075	-0.830252	-1.78712	0.907368	0.714893	0.0354223	0.182696	0.377531	-0.279823	-0.283385	0.127358	1.08843	1.07161	0.748942	0.745692	-0.275157	0.583641	0.513769	0.588154	0.403515	1.14295	1.2343	1.39456	1.18834	1.12094
Fkbp11	1	-1.79113	-0.593585	-0.669357	-0.783128	-0.884959	-1.79113	-1.06891	-1.79113	-0.630264	-0.74278	-0.815972	0.585443	-0.96882	-0.674167	0.143307	0.443901	-0.40293	0.25635	0.0737875	0.766436	0.723307	0.603719	0.513217	0.338448	0.491032	0.104308	0.241664	0.404232	1.85122	1.23912	1.46542	1.94777	1.41559
Fkbp14	1	-0.976755	-0.962417	-1.52073	-1.15453	-1.85249	-1.58882	-1.09329	-0.991524	-0.899407	-1.07395	-1.91848	1.03579	0.108147	0.102071	0.0950155	0.29178	0.652949	0.312678	0.772097	0.362652	0.435858	0.685868	0.916006	-0.0426478	0.854952	0.326963	0.600345	0.75361	1.25688	1.14297	1.57542	0.97704	0.815939
Fkbp7	1	-1.24705	-0.866432	-1.00368	-2.44873	-1.43086	-0.884624	-1.77352	-1.00484	-0.459658	-0.723332	-0.381974	0.572329	0.29275	0.08462	-0.00891749	0.187005	-0.0969104	0.235791	0.306842	0.901873	0.89444	0.760857	0.843538	-0.627187	0.323871	0.10415	0.493694	0.0958753	1.89895	1.78849	1.37977	1.2348	0.558059
Fkbp9	1	-1.9622	-1.03909	-1.4322	-1.28956	-0.880083	-0.814172	-0.938316	-1.88285	-1.24138	-0.801859	-1.45435	0.932327	0.417908	0.223024	0.582655	0.641277	0.149773	0.274968	0.76757	0.846821	0.884165	1.17409	1.06931	-0.433285	0.0339641	0.0717788	0.556645	0.546806	1.05214	1.34083	1.50316	0.364128	0.735989
Flrt2	1	-0.528445	-0.728018	-0.997193	-0.863708	-0.325529	-0.964289	-0.29089	-1.09901	-2.04589	-2.42208	-1.83152	0.403585	-0.271487	-0.420199	0.052611	-0.30551	0.10969	0.390368	0.12109	0.241392	0.193083	0.44146	0.581672	0.712649	0.565042	0.739894	0.915326	1.25694	1.00439	0.973745	1.09999	1.53526	1.75558
Flvcr2	1	-1.47301	-0.999046	-0.880718	-1.47301	-0.846067	-0.678148	-1.47301	-1.47301	-0.24113	-1.47301	-0.697303	0.241338	-0.905778	0.483021	0.287127	0.67578	0.742669	0.989221	0.461982	0.355896	0.341132	0.874434	0.587039	0.0103754	-0.385235	-0.49985	-0.267295	-0.094645	1.88921	1.62237	1.41775	1.25269	1.62824
Fmn1	1	-0.460627	-1.78644	-1.16146	-2.1135	-0.958647	-2.42013	-1.1908	-0.342729	-1.34429	-1.2255	-0.282135	0.321341	0.118914	0.331761	0.190136	0.224776	1.00837	0.583777	0.713452	0.676606	0.466208	0.760957	0.892349	-0.492478	1.10428	1.12628	0.998918	0.88404	0.636784	0.541276	0.709677	0.623921	0.864905
Fmnl3	1	0.089391	1.23701	0.799722	0.543743	1.23765	0.989558	1.46337	-0.798905	-1.29404	-1.11622	-1.98925	-0.0615103	0.254334	-0.543346	0.281871	0.0158383	-0.901227	-1.91618	-1.29416	-0.151347	-0.112176	0.370855	0.0322426	-0.716119	-0.452326	-0.934617	-0.129644	-0.855961	1.209	0.27067	1.63958	1.47869	1.3535
Fmod	1	-1.32982	-1.13414	-1.34795	-0.694089	-1.66601	-1.06049	-1.40946	-1.15056	-1.66601	-1.3558	-1.37862	0.259356	0.593891	0.891957	0.965946	0.76458	0.813362	0.442503	0.917449	0.925002	0.941393	0.812049	0.815662	0.91536	1.05563	1.01157	1.24126	0.896442	-0.0233529	-0.043942	-0.259772	0.127074	0.129527
Fn1	1	-1.56686	-1.30839	-1.2331	-1.06355	-0.767063	-1.01026	-0.915809	-1.33613	-1.2756	-1.0959	-1.2037	0.303949	0.908038	0.390684	0.394122	0.400168	1.45075	1.45091	1.23751	0.65242	0.64071	0.352726	0.320856	-0.450243	1.37439	1.41283	1.49819	1.3909	-0.231808	-0.302419	-0.163966	-0.0556509	-0.1987
Fndc3b	1	-1.34741	-1.32969	-1.01483	-1.89637	-1.44519	-1.76733	-1.38728	-1.24318	-0.162255	-0.881237	0.226657	0.826278	0.75681	-0.194813	0.281688	-0.300184	0.680629	0.491583	0.266319	0.812447	0.915235	-0.00413576	-0.0149246	-0.680886	0.38228	0.135948	0.582167	0.553791	1.60851	1.14714	1.32244	1.35898	1.32081
Foxc1	1	-0.389797	-0.615108	-0.224325	-0.253398	-0.554693	-0.372545	-0.330532	-1.06246	-2.32177	-2.5776	-2.09845	1.68752	1.60455	0.528877	0.474558	0.214445	0.308347	0.637709	0.037463	-0.0460513	0.314602	0.918163	1.065	0.0693707	0.830406	0.995273	0.477539	1.06575	-0.0240321	-0.963266	-0.414998	0.575535	0.443907
Foxo3	1	-1.80284	-1.45318	-0.986208	-1.0079	-1.62607	-1.37409	-1.55948	-0.818291	0.0870745	0.076137	-0.754983	-0.403078	0.053318	-0.394462	-0.0499112	-0.326931	1.23588	-0.86592	0.00317081	0.74512	0.646554	0.754713	0.768105	0.685712	0.649971	0.401349	0.230636	0.590062	1.69867	1.26336	0.183266	1.74487	1.60538
Fras1	1	-1.31725	-1.31725	-1.31725	-1.31725	-1.31725	-0.819903	-1.31725	-0.76841	-1.31725	-1.31725	0.218985	-0.274027	0.244987	0.225386	-0.492764	0.367744	0.874958	-0.249133	-0.594851	1.21782	1.19068	1.9444	1.98689	0.753811	0.627569	0.240345	-0.152224	0.366791	1.00404	0.3997	0.295844	0.700682	1.22868
Frk	1	-0.866069	-1.0997	-0.835985	-2.19543	-1.13002	-2.19543	-1.34629	-0.30121	-0.454917	-0.409155	-1.51516	1.41258	1.1155	0.388074	-0.33789	-0.0214062	-0.353247	1.3108	0.320846	1.2636	1.0427	0.871821	0.777182	0.561347	-0.181949	-0.25439	0.141061	0.719574	0.668488	0.03164	1.29701	0.665335	0.91071
Frmd3	1	-1.45427	-0.804699	-1.08162	-0.14575	-1.45427	-1.45427	-0.837223	-0.557523	0.415444	0.246614	-1.45427	-0.0644797	-0.749437	0.251182	-0.489993	-0.440754	0.595203	-1.45427	0.302314	0.628787	0.940637	1.56683	1.55203	-0.397883	0.0752979	-0.482825	-0.486905	0.337209	1.15495	1.53053	1.7026	0.92865	1.58216
Frmd6	1	-1.72962	-0.622893	-0.916582	-2.1034	-1.8074	-2.12776	-1.55175	0.481302	0.215114	-0.0101352	-0.70818	0.0029619	-0.312399	0.0143039	0.0731237	0.402734	0.746927	-1.20061	-0.0284947	0.786306	0.776778	0.7752	0.903373	0.0680862	1.02698	0.869262	0.930563	1.27845	0.451637	0.460812	1.02608	0.994381	0.834855
Frzb	1	-1.26202	-0.958528	-1.26202	-1.26202	-1.26202	-1.26202	-1.26202	-0.572983	-1.26202	-1.26202	-1.26202	-0.324526	-0.0192937	-0.362781	0.4185	-0.0803425	0.624974	0.684338	1.12709	1.11843	0.991739	0.739448	0.796864	0.307084	0.266363	-0.106328	-0.310621	0.018293	1.58927	1.59321	1.62714	0.909228	1.28162
Fstl1	1	-2.36126	-1.80502	-1.95152	-0.581302	-0.418342	-0.378689	-0.436986	-0.348785	-0.0513388	-0.105387	-0.219715	1.27848	1.28746	0.856608	0.712424	0.704609	0.721428	0.886837	0.590539	0.470189	0.518868	0.89391	0.974863	0.273086	0.614834	0.994668	1.1018	1.02365	-1.1304	-1.21346	-1.05997	-0.668594	-1.17347
Ftl1	1	-0.641131	1.57975	0.475771	-0.716519	-0.856793	-0.6437	-1.44068	-0.746782	-0.727382	-0.736261	-1.46699	0.817024	-0.401709	-0.502007	-0.703985	-0.0980875	-0.918792	-2.3278	-1.05972	0.0695748	0.168941	0.0117764	-0.0305734	0.982574	0.958436	1.12157	1.18329	1.48117	0.803883	1.1884	1.35385	0.7481	1.07478
Fto	1	-2.17302	-1.84892	-0.576133	-1.68858	-0.427279	-1.05164	-1.07775	-0.40802	-1.51389	-0.985775	1.81323	0.35091	0.445034	-0.506786	-0.391825	-0.00109267	1.09669	-0.0702916	0.503131	-0.00663519	0.0240639	0.671076	0.716276	0.387246	0.550412	0.0120388	0.516949	-0.381897	1.26677	1.0984	1.58003	1.14001	0.937265
Fuca1	1	-0.687741	-0.204928	-0.768833	-0.844368	-0.056213	-1.6415	-1.34501	-1.65337	-2.19604	-0.905983	-0.241122	0.246965	-2.1891	0.239166	0.300133	-0.28482	0.784954	0.827751	0.5911	-0.0861272	0.179283	0.527882	0.582974	0.35988	1.05397	0.992877	1.21639	0.825714	0.75248	1.2048	1.67686	0.793005	-0.0510302
Fut9	1	-0.636183	-0.636183	-0.636183	-0.636183	-0.636183	-0.636183	-0.636183	-0.636183	-0.636183	-0.636183	-0.636183	-0.636183	1.49163	-0.636183	-0.121395	-0.636183	1.3459	2.38055	1.26718	0.214006	-0.101523	-0.636183	-0.636183	-0.0707026	1.84888	1.76104	1.71648	1.6278	-0.636183	-0.636183	-0.636183	-0.636183	-0.636183
Fxyd1	1	-1.68509	-2.37698	-1.80828	-0.746972	-1.23042	-1.80449	-1.50743	0.55111	0.141216	-0.356897	-0.53221	1.02782	1.24927	0.0901618	-0.579699	0.0963948	-0.23798	0.317347	0.378343	0.727834	0.614875	-0.194507	-0.320253	0.283075	0.615029	0.782453	1.12757	0.691314	0.656475	0.772115	1.29944	1.23603	0.723331
Fyn	1	0.0256816	0.909634	1.0033	0.230398	-0.248766	-0.299285	0.100071	-1.80716	-0.886162	-1.02745	-1.10297	-1.00274	0.220382	-0.0622453	0.0712714	0.377162	0.61841	0.24695	0.0919496	0.315855	0.274558	-0.355393	-0.246008	-2.81922	-0.755374	-0.315103	-0.0592999	-0.954178	1.73585	1.32453	2.04733	0.74935	1.59869
Fzd5	1	-0.921991	-1.33388	-1.66302	-0.79075	-0.58894	-0.894258	-1.21027	-1.33782	-1.1905	-2.74045	0.0954366	1.03791	0.828174	0.299916	-0.25607	-0.108658	0.192322	-0.59779	-0.419115	1.01055	0.975785	0.732804	0.781817	0.969007	0.84224	0.617424	0.448033	0.645466	1.014	0.683498	0.942975	1.20724	0.728894
Fzd7	1	-0.403468	-1.35509	-1.37137	-0.580068	-2.3875	-0.267582	-1.78182	-0.0399993	0.377114	0.29735	0.674282	0.98124	1.23945	1.04467	1.02733	0.540574	1.90887	0.888543	1.53349	0.26504	0.318665	0.781443	0.937847	-0.22603	-0.129979	-0.319409	0.240288	0.0775834	-1.47568	-0.391738	-0.723014	-0.476636	-1.20439
G6pc3	1	-0.682712	0.211464	-0.254956	-0.54479	-0.425592	-0.883386	-0.835366	-1.44271	-0.570547	-1.02604	-0.185334	0.556212	-0.303844	0.0944286	-1.24065	0.523622	0.423244	-1.75144	0.347765	-0.42948	-0.106995	-1.10569	-1.4345	-0.423068	0.976381	1.19828	0.729919	0.812563	1.92536	0.732541	1.53582	1.52887	2.05063
Gabarap	1	-1.25878	-0.295488	-0.828389	-0.721062	-0.647113	0.0554293	-1.33485	-1.57634	-0.128954	-0.927536	-0.0796117	0.925562	-1.02596	-0.633979	-0.886149	-0.877301	-0.200076	-0.159151	-0.0928868	-0.37813	-0.681248	-0.0216717	-0.0168295	0.183529	0.77915	0.596986	1.37328	0.564091	1.74323	1.98572	2.62854	1.10194	0.834049
Gabrb2	1	-0.267699	-0.140667	-0.179499	-0.306512	0.120003	-0.128397	-0.0526916	-1.47286	-1.47286	-1.47286	-1.47286	0.430135	-1.47286	0.358593	-0.437342	-0.384465	1.1644	0.349358	0.242005	0.517594	0.293185	1.53632	1.22994	-1.47286	-0.771162	-1.19603	-0.0414002	-0.424879	1.6521	0.815865	1.71794	1.30734	1.43313
Gabrb3	1	-1.08168	-0.177341	0.405021	-1.08168	-1.08168	-1.08168	-1.08168	-1.08168	-1.08168	-1.08168	-1.08168	-1.08168	-0.363348	-0.373823	0.106068	-1.08168	-1.08168	1.49991	0.708545	0.668312	0.432374	1.329	1.50545	-1.08168	0.819837	0.102347	1.43574	1.25101	0.938172	0.660062	1.17929	0.917114	1.01807
Gale	1	0.345205	-0.165748	-0.676589	-0.272781	-1.2737	-1.2737	-1.2737	-0.596532	-1.2737	-0.486588	-1.2737	-0.207455	-1.2737	-0.0390738	0.128246	0.0169355	-1.2737	-1.2737	-0.038611	0.537768	0.578808	1.91342	2.07831	0.972655	-0.0227089	0.23897	0.545329	0.523519	0.102341	1.02284	2.28086	0.349118	1.06137
Galnt1	1	-0.682998	-0.0203785	-0.08315	-0.524086	-0.275115	-1.12117	-0.253647	-2.0686	-1.53198	-2.27533	-1.97603	0.487952	-0.172645	-0.20168	-0.702479	-0.0977423	0.461034	0.633246	0.382561	0.57636	0.76338	0.609835	0.762016	-0.469473	0.403902	0.107421	0.441511	0.486533	1.28815	1.40066	2.29708	0.496794	0.858067
Galnt3	1	-1.31648	-1.02338	-1.03995	-0.902458	-1.31648	-1.31648	-1.31648	-0.212852	-1.31648	-1.31648	-0.803554	0.318976	-1.31648	-0.131903	0.0172778	0.267958	0.417132	0.498602	0.404842	0.847981	0.704561	0.848038	0.893047	0.762122	0.142088	-0.128514	-0.0369549	-0.281023	1.86326	1.65826	1.30023	1.18636	1.64517
Galnt5	1	-1.32211	-1.32211	-1.21	-1.32211	-1.32211	-1.32211	-1.32211	-0.98859	-1.32211	-1.32211	-1.32211	0.631643	0.200699	0.107615	0.280656	0.216034	0.854928	0.319924	0.981849	0.796872	0.777436	0.42516	0.57071	0.298917	0.042321	0.398868	0.308252	0.0686754	1.50521	1.22169	1.43176	1.24015	1.4182
Galnt7	1	-1.17935	-0.584323	-0.900532	-0.590955	-1.184	-0.820086	-0.832374	-0.987878	-0.690721	0.289967	-2.71132	-0.960601	0.286007	-0.754183	-0.292172	-0.808001	1.3606	0.261678	0.44965	0.495272	0.754701	0.0609549	-0.240834	1.19431	1.00366	0.0288226	1.60323	-0.039585	1.29639	0.850415	1.50726	0.764723	1.36928
Galnt9	1	-0.447967	-0.447967	-0.447967	-0.447967	-0.447967	-0.447967	-0.447967	-0.447967	-0.447967	-0.447967	-0.447967	-0.447967	1.04193	-0.447967	-0.447967	-0.447967	1.68639	-0.447967	-0.447967	-0.447967	-0.447967	-0.447967	-0.447967	-0.447967	2.96834	2.05865	1.86471	2.47509	-0.447967	-0.447967	-0.447967	-0.447967	-0.447967
Ganab	1	-1.45282	-0.25851	-0.722338	-0.570688	-0.673128	-1.11289	-0.894693	-1.64326	-0.992681	-0.73799	0.579646	0.0899005	-1.2072	-0.868943	0.277318	0.0852265	-0.425949	-0.47856	-1.42686	0.7606	0.735053	0.414203	0.511858	-0.764955	0.724461	0.939083	1.25285	0.383375	2.08024	1.46452	1.71237	0.979215	1.24154
Gars	1	-1.03706	-0.78565	-1.19995	0.653038	-1.04735	-1.07666	-0.835574	-1.01734	0.770142	-0.688801	-1.30035	-0.386705	-0.422939	-0.442215	0.151142	0.645203	-1.24298	0.201268	0.0667725	1.24682	1.27872	0.852072	0.655116	-1.07901	-0.170013	-0.495296	-0.276559	-0.545517	1.7726	1.60994	2.3845	0.949779	0.81286
Gas1	1	-1.75879	-1.36279	-1.34654	-1.13756	-1.78303	-0.866307	-1.44242	0.929091	0.458968	0.435833	1.15656	0.645289	1.27629	-0.166338	-0.684382	-0.357417	0.904734	0.986293	0.968809	-0.558985	-0.293907	-0.482914	-0.493745	-1.37759	1.22255	1.32152	1.28788	1.30942	0.319219	0.203004	-0.0325199	0.624936	0.0948347
Gas7	1	-0.342031	-0.93684	-0.511971	-0.880151	-0.625536	-0.928301	-0.572702	0.525878	0.595583	0.990315	0.660603	0.216475	0.129142	0.772348	0.70953	0.397074	1.36638	1.72472	1.38354	0.20011	0.11081	-0.509814	-0.569755	0.315306	1.09536	1.05606	1.2614	0.35686	-2.27382	-1.64448	-1.28158	-1.19305	-1.59747
Gbf1	1	-0.395409	-0.23342	-0.452011	-0.697608	-0.2065	-1.81486	-2.10902	-0.634125	-1.48103	-1.33692	-0.407325	0.414008	0.473007	0.145607	-0.00841516	0.219944	-0.267576	-1.13819	-0.35569	0.700971	0.412041	0.441019	0.547683	-1.35858	0.648731	0.241367	0.524183	0.107762	1.89764	1.4778	1.55648	1.36674	1.72171
Gdf10	1	-0.897871	-1.2158	-1.15067	-0.790128	-1.5194	-0.158695	-0.715913	-1.5194	-1.5194	-1.5194	-1.5194	-0.157311	0.448301	0.881051	0.851623	-0.0046501	0.880249	0.790827	0.870539	-0.00180911	0.146688	-0.0315809	0.398172	0.390515	1.7855	1.65126	1.17053	1.37094	-0.58479	0.87744	-0.0692861	1.06945	-0.207578
Gdf11	1	-1.46806	-1.30754	-1.64055	-1.63231	-2.53065	-1.75963	-1.71372	-0.146755	0.3925	0.960008	0.802387	-0.00783104	-0.0181943	0.625085	0.20779	0.162992	1.04454	0.461618	0.63717	0.402688	0.615756	1.10455	1.33595	-0.514504	0.0676793	0.327586	-0.0642374	0.447767	0.80498	0.295485	0.742125	0.888281	0.477043
Gdi2	1	-0.799212	1.57869	1.32126	-0.645242	-0.835813	0.614333	-0.0281461	-1.46497	-2.07049	-1.68478	-1.49924	0.369153	-1.36183	-0.252409	-0.374213	-0.367244	-0.870259	0.468152	0.814799	-0.00332748	-0.266897	-0.227157	-0.197195	0.0722553	-0.00974114	-0.0639423	0.875197	0.499306	1.80295	0.78121	1.01286	1.16695	1.645
Gdpd2	1	-1.19122	-0.73252	-0.735182	-0.980516	-0.939105	-1.37652	-1.19066	0.00167198	-0.305429	-1.1738	-1.36046	1.6513	1.66444	1.11923	1.1903	1.16919	-0.769407	-0.734032	-0.300527	1.01438	1.01466	1.25091	1.21032	1.00151	0.636897	0.773524	0.18771	0.791976	-0.442265	-0.918014	-1.07667	0.101397	-0.553104
Gfpt1	1	-0.808709	-0.89553	-0.641441	-0.561588	-0.853764	-1.92663	-1.23588	-2.31354	-1.85457	-1.67827	-0.922554	0.0508671	0.524203	0.422723	0.231727	0.266354	0.876985	1.11989	0.609208	1.01711	1.05919	0.879367	0.940671	0.0985657	0.466484	0.392825	0.0235556	0.358896	0.822841	1.25577	0.658962	0.59105	1.02523
Gfpt2	1	-0.940543	-1.47295	-1.56001	-0.782124	-0.669807	-1.75724	-0.666851	0.109916	0.062744	0.124544	0.746997	0.137181	0.952676	-0.0840641	0.234205	0.1788	1.59354	1.10474	0.880452	0.339846	0.516309	0.092468	0.181748	-0.953131	1.49751	1.60285	1.61655	1.22337	-1.63933	-0.275352	-1.50329	-0.222281	-0.669476
Gfra1	1	-1.4414	-1.4414	-1.4414	-0.572919	-1.4414	-1.4414	-1.4414	-0.0252597	0.56461	-1.4414	-0.267886	-0.330083	0.982789	-0.164933	0.452149	0.202664	-0.634006	-0.243403	0.41345	0.850823	0.709729	0.294914	0.331846	-1.4414	0.928504	0.0636073	0.996953	0.626825	1.25808	1.16146	0.536223	1.79641	1.59865
Ggcx	1	0.00641596	-0.597855	-0.525327	-1.38277	-0.850575	-1.82065	-1.11445	-1.97299	-0.139895	-0.35347	-0.465908	0.5459	0.183048	-0.345819	0.00633833	-0.632629	-0.0729668	-0.189517	0.157885	0.409521	0.502973	-0.0134389	0.146343	-1.76086	0.778477	0.510708	0.189579	0.371177	1.87656	1.38136	1.75596	1.52343	1.89344
Ggt5	1	0.0901316	-0.859631	-1.00198	-1.03972	-1.4944	-0.83078	-1.4944	0.0741157	-0.0531618	0.452435	0.110851	1.31777	1.37521	1.09647	1.01947	1.30327	-0.671538	-1.4944	-0.0628732	0.882651	1.00119	0.433264	0.501585	1.04811	0.682326	0.926919	0.796888	1.27946	-0.778221	-1.4944	-1.4944	-0.474915	-1.14729
Gja1	1	-0.544139	-0.942668	-1.17799	-0.799036	-0.850575	-0.788529	-0.879734	-1.82749	-2.34453	-1.86414	-0.995079	0.826481	0.0603107	-0.374064	-0.166646	0.0525631	0.0865863	0.217581	0.30562	0.917381	0.941007	1.16014	1.1685	-0.0377562	0.621517	0.411425	0.574112	0.453716	1.19918	1.20022	1.40029	1.02187	0.973863
Gldn	1	-1.01576	-1.01576	-0.753442	-0.62302	-1.01576	-1.01576	-1.01576	-0.0503315	-0.158783	0.26187	-0.0806656	0.535646	0.5927	0.481601	0.61098	0.0668063	1.61676	1.56071	1.2032	-0.0486952	-0.0468748	-0.171806	-0.453588	-1.01576	1.77848	1.55374	2.19258	1.10551	-1.01576	-1.01576	-1.01576	-1.01576	-1.01576
Glg1	1	-1.08188	-0.0476207	-0.0563634	-1.61234	-0.758799	-1.07733	-1.54123	-2.09032	-1.84945	-0.870367	-1.11597	0.0638528	-0.280415	0.62841	0.388817	0.168597	0.232512	-0.0674002	0.262283	0.767471	0.70833	0.818621	0.79214	-1.02409	0.668644	0.57832	0.42065	0.399099	1.34939	1.37185	1.59615	1.42883	0.829607
Gli2	1	-1.79158	-1.65006	-1.4848	-1.39324	-1.79158	-1.79158	-1.17557	1.06469	1.00931	0.999121	1.30454	-0.799311	0.643976	0.228117	0.137842	-0.267128	0.0389671	-1.14623	0.0831735	0.420324	0.456322	0.775767	0.49426	-0.475571	0.58167	0.476495	0.456784	0.0752506	0.381296	1.19709	1.15501	0.847223	0.939436
Gli3	1	-1.79835	-1.74281	-1.79065	-1.69947	-2.36872	-0.693182	-1.76012	-0.0115525	0.698858	-0.451007	-0.874147	0.485802	0.0375182	0.396565	0.379478	0.660165	0.41146	0.505165	0.510507	0.532704	0.438904	0.900093	0.820487	0.661209	0.572403	0.725491	0.814231	0.728207	0.604209	0.599979	-0.312591	0.90132	1.11784
Glis2	1	-1.16176	-1.52585	-1.22378	-1.67713	-1.60286	-1.92285	-0.519142	0.560667	0.035943	-1.62565	0.416687	0.328248	0.62329	0.0250543	0.0131773	0.171493	-1.15295	-0.880615	-0.254208	0.948193	0.987773	0.97058	0.757399	0.0784175	0.823964	0.187913	0.313989	0.535241	1.05382	0.940628	1.37762	1.63808	0.758607
Glrx	1	-0.555965	-1.3454	-0.803523	-0.96246	-2.18043	-0.731547	-1.56593	0.727927	-1.45517	-0.98462	-1.86607	0.961945	1.0358	0.0823941	0.195204	0.139558	0.463633	0.799627	0.108952	-0.0712998	-0.224356	1.02429	0.926132	2.19855	1.02837	1.09456	0.942694	-0.0024105	0.359504	0.426785	0.399287	0.156274	-0.32229
Glt8d1	1	-1.8548	-0.877491	-0.772312	-1.46426	-1.23534	-0.835158	-1.11714	-0.642421	-0.150673	-1.84057	-1.06036	0.134915	-0.358545	0.0524222	-0.0685785	0.281331	0.203102	0.586221	0.219318	1.03458	0.627537	0.422945	0.126368	-0.688763	0.401254	0.272257	0.408759	0.169751	1.97738	1.26122	1.26617	1.98088	1.54001
Gm10561	1	-1.19346	-0.658479	-0.880351	-0.390237	-1.19346	-1.19346	-1.19346	1.2571	-1.19346	-1.19346	-1.19346	-1.19346	-1.19346	0.17768	0.172084	0.23841	-0.15592	-0.264654	-1.19346	0.570971	0.583442	1.1418	0.893363	0.295821	0.862379	0.764433	-0.02987	0.437535	1.29553	1.29025	1.6086	0.821826	1.90284
Gm10629	1	-0.908742	-0.473999	-0.908742	-0.908742	-0.908742	-0.908742	-0.908742	-0.908742	-0.908742	-0.908742	-0.908742	-0.254931	-0.908742	-0.0363304	-0.908742	0.476686	0.000867467	-0.908742	0.358975	1.05683	0.826743	0.17132	0.29401	-0.908742	0.605167	0.613066	-0.0372802	0.00560864	2.19817	1.41913	1.75133	1.5583	2.18873
Gm12200	1	-0.766555	-0.390498	-0.766555	-0.766555	-0.766555	-0.766555	-0.766555	-0.766555	-0.766555	-0.766555	-0.766555	-0.766555	-0.766555	-0.766555	0.528651	1.10513	-0.766555	-0.766555	-0.766555	1.53985	1.13295	0.396671	1.34394	-0.766555	0.637304	-0.277882	-0.766555	-0.20648	1.83607	1.21764	1.00495	1.82246	2.10725
Gm12892	1	-1.24025	0.0142172	-0.586323	-0.39115	-1.24025	-1.24025	-0.301177	-1.24025	-0.138289	-1.24025	-1.24025	0.874852	0.56584	-1.24025	-1.24025	-0.132562	-1.24025	0.660913	0.0455601	1.92993	0.967309	1.70558	0.889964	-1.24025	0.0326866	0.451512	0.538941	0.542193	0.981183	1.30717	1.39245	0.247697	0.804043
Gm13446	1	-0.880918	-0.880918	-0.880918	-0.880918	-0.880918	-0.880918	-0.880918	-0.880918	-0.880918	-0.880918	-0.880918	1.14493	-0.880918	-0.194943	1.40148	0.637976	0.967765	1.7007	0.69624	0.247013	0.3567	0.303192	-0.0921616	-0.880918	-0.880918	-0.880918	-0.021607	-0.880918	1.13887	1.77361	1.27424	2.21215	0.548535
Gm14584	1	-0.358881	0.205339	0.227565	-0.178169	0.117929	-0.416473	-0.377171	-0.678521	-1.86197	-1.47504	-1.11758	0.341691	-2.75388	-0.65313	0.0185696	0.0523242	-1.51013	0.142706	-0.419523	1.29909	1.16103	0.45468	0.263024	-0.355279	0.17457	0.368492	0.632845	0.491202	1.63894	0.370561	1.98673	1.07473	1.13374
Gm15564	1	-1.12703	-0.228914	-0.363459	-0.243017	-1.12703	-0.368308	-0.323134	0.0280849	-0.452381	-0.431851	-0.228949	0.00978247	-0.211728	-0.224718	-1.12703	-0.448875	-1.12703	-1.12703	-1.12703	-0.359848	-0.650088	0.214619	-0.017559	-0.142756	1.05712	1.15952	1.17447	-0.199332	2.01844	2.43248	2.90629	0.306246	0.350042
Gm16332	1	-1.34651	-1.34651	-1.34651	-1.34651	-1.34651	-1.34651	-1.34651	-1.34651	-0.407535	-1.34651	-0.109601	0.303522	-0.241496	-0.104043	-0.448643	-0.20736	-0.0536427	1.08739	0.289101	0.59309	0.841612	0.32498	0.16422	0.141559	0.693264	0.957869	0.331808	0.847296	1.47152	1.24454	1.08111	1.69738	1.62069
Gm17308	1	-1.08286	-0.77724	-1.08286	-1.08286	-1.08286	-1.08286	-1.08286	-1.08286	-1.08286	-1.08286	-1.08286	1.06	-1.08286	-0.0119555	0.966139	0.479835	-1.08286	0.310813	1.62554	0.678	0.459714	0.252416	0.753113	0.0883297	0.378499	-0.292783	0.0855518	0.673103	1.51316	1.44186	2.22363	0.0983082	0.988257
Gm17455	1	-0.846738	-0.411642	-0.846738	-0.846738	-0.846738	-0.846738	-0.846738	-0.846738	0.494329	1.36953	-0.0853258	-0.846738	1.35866	-0.0816415	0.215474	-0.846738	0.265523	1.84767	1.37589	0.871753	0.431787	-0.846738	-0.332122	-0.846738	1.45467	1.65667	1.25707	1.85952	-0.846738	-0.846738	-0.846738	-0.846738	-0.846738
Gm20619	1	-0.950375	-0.328855	-0.950375	-0.950375	-0.950375	-0.950375	-0.950375	-0.950375	-0.950375	-0.950375	-0.950375	0.506164	1.33949	0.809303	0.440897	0.510109	-0.950375	-0.950375	0.0582315	1.65433	1.23717	0.0834655	0.143599	0.310724	0.998645	2.50378	0.204452	1.43449	1.36276	-0.465697	-0.950375	0.502212	-0.950375
Gm2366	1	-0.996929	-0.996929	-0.686711	-0.996929	-0.996929	-0.996929	-0.996929	-0.996929	-0.996929	-0.996929	-0.996929	-0.996929	2.12371	0.113878	0.326739	0.643589	-0.156383	-0.996929	-0.0223225	1.61631	1.45236	-0.996929	-0.234069	-0.117528	0.452456	0.852956	0.921976	0.341322	1.4715	0.607061	0.849878	0.607652	1.7957
Gm266	1	-0.974791	-0.974791	-0.974791	-0.974791	-0.974791	-0.974791	-0.974791	0.413466	-0.974791	-0.974791	-0.974791	1.42092	0.542807	-0.974791	-0.0905035	1.29695	-0.974791	0.622693	0.105634	1.39546	1.42997	0.132665	0.19708	-0.974791	-0.210344	-0.645133	-0.283497	-0.272226	2.19522	1.16572	1.55664	1.27716	0.421604
Gm26930	1	0.955927	-0.926693	-0.650813	-1.00243	-1.4635	-0.187196	-0.599635	-1.4635	-1.4635	-1.4635	-1.4635	0.231599	-0.881024	-0.496352	-0.149471	0.165072	0.467132	-1.4635	-0.0118592	0.414543	0.562959	1.40289	1.37002	0.0597402	0.883837	0.166369	0.391075	0.0444069	1.37683	1.03847	1.17073	1.25915	1.7257
Gm2a	1	-1.36916	0.223222	-0.0224054	-0.820251	-1.36586	-0.599983	-0.990411	-1.60547	-0.752772	0.273255	-1.12794	0.755098	0.2518	-0.814648	-0.882694	-1.05479	-0.344622	-1.58502	-0.186093	0.128155	0.0902255	0.240407	0.10489	1.26761	1.93467	1.62242	1.73333	1.22385	0.4374	1.16073	0.561469	0.387331	1.12626
Gm3693	1	-0.966107	-0.966107	-0.244311	-0.966107	-0.966107	-0.966107	-0.966107	-0.966107	-0.966107	-0.966107	-0.966107	-0.305337	-0.324392	-0.966107	0.243806	-0.303444	1.61693	1.08088	1.22296	0.831467	0.679599	-0.966107	-0.540773	-0.966107	0.720623	0.584664	0.219704	-0.315453	1.5936	0.995296	1.2324	1.39951	2.17165
Gm37124	1	-0.12541	-0.282534	-0.32814	-1.12291	-0.430478	-1.12291	-1.12291	-1.12291	-1.12291	-1.12291	-1.12291	0.240507	-1.12291	0.0631272	-0.0870297	-0.475977	-1.12291	-0.0125562	0.561535	0.897038	0.880732	0.156971	-0.413063	-1.12291	0.569707	1.39272	0.574631	0.746858	1.97347	0.0657535	1.28048	2.0123	1.96848
Gm37250	1	-1.42668	-0.951283	-0.81152	-0.917225	-0.715334	-0.52481	-1.42668	-1.42668	-0.315031	-1.42668	-1.42668	0.191429	-0.783084	-0.0807166	0.296746	0.372784	-1.42668	0.274853	0.177287	0.862675	0.886143	0.648496	0.598234	-0.103265	1.04063	1.05705	0.622503	-0.0353865	2.33258	1.19425	0.831617	0.945869	1.46458
Gm37298	1	-0.472808	-0.560187	-0.332039	-0.83446	-0.514541	-1.6881	-0.498249	0.840509	-1.6881	-1.6881	-1.6881	0.294823	-0.471069	-1.06319	-0.639537	-0.190887	-0.196006	-0.161402	0.127273	0.979479	0.78187	1.11595	0.977675	-1.00467	0.191617	0.434757	0.543485	0.332116	1.86661	0.926392	1.04914	1.59132	1.63843
Gm37534	1	-1.20592	-0.405782	-0.265609	-1.22939	-0.0934925	-0.157875	-0.99964	-1.3512	-1.91055	-1.91055	-1.91055	0.180378	0.886625	-0.747778	-0.344322	-0.193285	0.125227	-0.161276	0.0308489	0.925327	0.757928	0.150656	0.0704968	0.643806	0.788085	0.992708	0.803773	-0.122466	1.35915	0.991187	1.61332	1.01193	1.67824
Gm37745	1	-1.01834	-0.436495	-0.252243	0.12297	-1.63491	-0.904408	-0.467301	-1.50795	-0.358959	-0.212029	-2.47507	-0.454636	-1.1952	-0.885368	-0.189188	-0.349743	0.396346	0.880059	0.356793	0.722478	0.80982	0.334142	0.434983	-0.178636	0.752366	-0.483911	0.738596	-0.153208	1.41602	1.62791	1.26555	1.33789	1.96168
Gm37855	1	-1.9005	-1.61053	-0.839439	-0.775643	-1.9005	-1.9005	-1.9005	0.830128	-0.184931	0.0859129	-0.693975	1.08111	0.328911	-0.68843	-0.140999	0.310853	0.75487	-0.606713	0.406881	0.896996	0.54903	1.12046	1.41531	0.608129	1.05247	0.196726	-0.0734681	0.360027	0.814488	1.20203	0.149682	1.14622	-0.0941068
Gm38211	1	-1.60562	-1.60562	-1.46764	-1.60562	-1.10745	-1.60562	-1.60562	0.12693	-0.154761	0.132917	0.420931	0.371684	0.22215	-0.394159	-0.345569	-0.290844	-0.295038	-0.321933	0.556259	0.641898	0.612601	0.964669	1.09894	-0.500693	0.475514	0.4115	-0.490141	0.13211	1.35172	1.39417	1.42013	1.26451	1.79768
Gm38901	1	-1.07453	-1.07453	-1.07453	-1.07453	-1.07453	-1.07453	-1.07453	-1.07453	-1.07453	0.61038	-1.07453	0.781298	-1.07453	0.0847917	-0.11931	0.448919	-1.07453	-1.07453	-0.237585	1.08686	1.15852	0.351889	0.372027	0.751384	0.884295	0.270936	0.184413	-0.03214	1.71054	1.55956	1.34686	0.868286	1.887
Gm4117	1	-2.37986	-1.38547	-0.83302	-1.43687	-0.40786	-1.18835	-0.938697	0.378541	0.435565	0.576996	0.176223	0.651835	0.376658	-0.322458	-0.776696	-0.524596	-0.121774	0.0418203	-0.0936713	0.252292	0.436481	0.925726	0.875292	-2.37986	0.97277	0.280009	0.415162	0.322181	0.593845	0.557591	2.13382	1.29595	1.09041
Gm42427	1	0.0882115	-1.701	-1.05873	-1.46038	-0.381168	-1.88693	-1.12101	-0.895044	0.132027	-1.16845	-0.626923	-0.104031	0.511287	0.819927	-0.410461	0.42987	-0.597035	-1.39358	0.389993	1.38187	1.34089	1.11515	1.03053	0.453056	0.0827798	-0.153478	0.571441	-0.141424	1.34852	1.35519	1.78485	-0.60507	0.869103
Gm42537	1	-0.992951	-0.992951	-0.992951	-0.992951	-0.992951	-0.992951	-0.992951	-0.992951	-0.992951	-0.992951	-0.992951	0.327756	-0.992951	-0.992951	-0.076606	0.69522	-0.992951	0.619555	0.924455	0.0923205	0.450986	0.712936	0.761494	-0.992951	0.573934	1.143	0.62614	0.725373	1.36274	1.09678	1.00792	1.79601	2.05425
Gm4258	1	-0.813251	-0.838728	-1.32004	-0.429002	-1.99261	-0.805222	-0.602846	-1.31805	-1.99261	-0.494385	-0.450351	0.162964	1.56778	-0.59034	-0.979261	-0.706945	-0.0255452	0.116966	-0.314458	1.17164	1.12753	1.32976	1.52519	0.409117	0.878775	0.360595	0.635029	-0.271942	1.12351	0.77087	1.09074	0.372949	1.30219
Gm42793	1	-0.86547	-1.15267	-1.13408	-1.01993	-1.36369	-1.36369	-1.36369	-1.36369	-1.36369	-1.36369	-1.36369	-0.271833	0.779579	-0.45547	-0.200767	-0.416122	0.432544	0.416628	0.402382	1.05532	1.00779	1.01674	1.20196	0.694485	0.909256	1.10687	0.464249	1.03709	0.956534	0.82718	0.432341	1.01944	1.30181
Gm42898	1	-1.52883	-1.19061	-1.52883	-1.05108	-1.52883	-1.52883	-1.52883	-0.354444	0.664447	0.914448	0.85277	-0.484075	-1.52883	0.093377	0.0873335	0.530357	0.0739721	0.190092	1.33602	0.254863	0.372443	0.496612	0.715703	-1.52883	1.04581	1.08465	0.0617196	0.449165	0.81487	1.52717	0.339682	0.54025	1.33626
Gm42957	1	-0.764179	-0.78705	-1.0999	-1.38688	-1.38688	-1.38688	-1.38688	-1.38688	-1.38688	-0.812306	0.555932	-0.447292	0.419492	-0.0735268	0.130549	-0.202563	-0.109768	1.24542	-0.736245	1.5014	1.40725	1.30976	1.35348	-0.270759	0.126774	0.164573	0.0155475	-0.133543	0.861298	0.745966	1.37105	0.969222	1.5807
Gm43099	1	-0.193176	-0.328352	-0.687383	-1.42963	-1.42963	-1.42963	-0.479035	-0.441626	0.63036	-1.42963	-1.42963	0.736406	0.473672	-0.140219	0.0345265	0.4038	2.14172	-1.42963	0.120805	0.612511	0.589294	-0.108699	0.112534	0.331137	-0.213038	-0.591122	-0.665251	-0.824324	1.20666	1.17246	1.52369	1.24465	1.91581
Gm43305	1	0.0731943	-0.324513	0.563397	-1.50381	-0.944385	-0.999523	-1.59106	-1.46133	0.199151	0.544407	0.0981405	-0.441138	-1.0606	0.00270532	0.306609	-0.188648	-0.761265	-1.76851	-1.10938	0.343041	0.290904	-0.622926	-0.381696	0.180478	0.639084	0.435962	0.799365	0.457344	1.64772	1.51798	2.08257	1.39374	1.58299
Gm43426	1	-0.846781	-0.846781	-0.846781	-0.846781	-0.846781	-0.846781	-0.0150181	-0.846781	-0.846781	-0.846781	-0.846781	0.631976	-0.846781	-0.846781	-0.180148	-0.846781	0.751965	-0.846781	-0.0322871	-0.846781	0.223811	-0.0119095	-0.214086	-0.846781	0.913383	1.02281	1.08844	0.693232	1.41589	1.43002	2.49692	1.51394	1.81956
Gm4366	1	-0.753161	-0.633665	-0.650052	-0.498477	-1.33909	-1.34968	-0.736267	-0.157744	0.418758	-0.106382	0.167062	0.424297	0.354808	0.5645	0.309793	0.497366	-1.3121	-3.19791	-0.29056	1.17055	1.12166	0.990003	1.32009	-0.372374	-0.404651	-0.50629	-0.0356186	-0.37337	1.59473	0.807311	1.62519	0.389581	0.961698
Gm43915	1	-1.19563	-0.550751	0.0569473	-1.19563	-0.0697644	-1.19563	-0.29831	-1.19563	-0.442577	-1.19563	-1.19563	0.0732969	-1.19563	-0.473282	0.331263	-0.141556	1.83631	-1.19563	0.465161	0.426849	0.483678	0.50261	0.382398	-0.0969691	-0.51606	-0.662708	0.48659	0.116614	1.38249	0.971395	2.82455	0.826695	1.65021
Gm43921	1	-1.39795	-1.39795	-1.39795	-1.39795	-1.39795	-1.39795	-1.39795	-0.78837	-1.39795	-0.163829	-1.39795	0.404629	0.725991	0.0934259	0.187042	0.125345	0.403539	-0.152435	0.29731	1.08626	1.0641	1.05937	1.08396	0.152903	0.232959	-0.0742175	0.459393	0.163294	1.23457	1.16053	1.4481	1.27101	1.10667
Gm44102	1	0.243928	-1.0223	-0.618219	-1.24006	-1.24006	-0.60101	-1.24006	-1.24006	-1.24006	-1.24006	-0.480664	0.286832	-0.16079	0.0457036	-0.180659	0.104033	0.285405	-1.24006	-0.311834	1.34877	1.42296	1.35867	1.70381	0.352253	-0.19877	-0.018777	0.156191	-0.915252	0.757594	2.10902	0.660489	0.476989	1.87608
Gm44250	1	-2.18862	-0.465611	-0.236062	-0.87704	-0.60153	-1.93999	-1.24335	-0.135715	-1.41963	-0.72568	-0.377362	0.788876	0.44389	0.318832	0.697816	-0.163564	1.32643	2.26589	1.39111	-0.19066	-0.388891	0.184271	0.275503	0.56244	1.09623	1.01015	1.11602	1.49402	-0.671621	-0.185109	0.0468608	-0.607164	-0.600717
Gm44414	1	-1.20147	-1.20147	-0.684445	-1.20147	-1.20147	-1.20147	-1.20147	-1.20147	-0.421082	-1.20147	-1.20147	-1.20147	0.54165	0.636609	0.230794	0.456019	-0.113236	-1.20147	1.38989	1.15009	1.48567	0.350453	0.372362	0.520942	1.54079	0.980981	0.327989	0.644452	1.42469	-0.339222	0.778274	0.894253	1.04821
Gm45257	1	-1.25781	-1.25781	-1.25781	-1.25781	-0.647643	-1.25781	-1.25781	-1.25781	-1.25781	-1.25781	-1.25781	0.573438	0.820524	0.226011	0.455219	-0.0532729	-1.25781	0.584004	-0.340831	0.810026	1.08138	0.442912	0.696176	1.38068	0.604264	1.2671	0.0602835	0.832767	1.21939	1.25739	0.743734	0.69296	1.12938
Gm45540	1	-1.16364	-1.16364	-1.16364	-1.16364	-1.16364	-1.16364	-1.16364	-1.16364	-1.16364	-1.16364	-1.16364	0.414267	0.767963	-0.175242	-0.651426	-0.131464	-0.415721	1.39632	0.137509	1.0667	0.861839	1.21015	1.34655	0.11624	0.368	0.769793	-0.481978	0.56656	0.89571	0.750433	0.709439	1.50819	1.77022
Gm5834	1	-0.982104	-0.371136	-0.982104	-0.119082	-0.982104	-0.982104	-0.982104	-0.982104	-0.982104	0.172006	-0.982104	-0.982104	1.51966	-0.982104	0.0875366	0.585636	0.579751	-0.982104	-0.982104	0.784441	0.886562	-0.982104	-0.259472	-0.982104	0.179996	0.923668	0.514249	0.924468	1.75038	0.63228	1.30029	1.8323	1.82592
Gm7292	1	-1.2426	-0.186625	-0.29773	-0.500793	-1.17121	-1.60843	-1.31229	-0.914524	-1.57683	-0.594391	-0.386672	1.03486	-1.314	-1.00827	-0.430594	-0.993638	-0.521055	0.11518	0.344795	0.0128926	-0.0160521	1.26205	1.29327	0.374912	0.590842	0.648138	0.984304	0.773692	1.78721	1.44258	1.44358	0.712247	1.25515
Gmcl1	1	0.428864	0.0525597	-0.152668	0.255947	-0.104667	-0.143504	-1.33801	-1.57179	-0.610339	-2.46154	-1.43508	0.627544	0.489301	-0.223826	0.199621	-0.719282	-2.08651	-1.10887	-0.222807	1.3924	1.15807	0.282054	0.443273	-0.0768756	0.807299	0.445712	-0.519404	0.596449	1.21631	1.09583	1.52569	1.3671	0.391154
Gmppa	1	-0.520646	-1.07917	-1.48447	-0.995952	-0.671529	-1.48794	-1.18127	-0.304664	-0.0117587	-2.31612	-1.91934	0.677852	0.662271	0.317298	0.0934511	0.13166	-0.35868	-0.808563	-0.550356	1.05157	0.998483	0.729033	0.439132	0.595755	0.50252	0.973005	0.506809	0.173422	1.07511	1.71123	1.38227	0.846629	0.822957
Gnai1	1	-0.810188	-1.24237	-1.1723	-1.44552	-1.77495	-1.57692	-2.15562	-0.674361	-0.527092	-0.697732	-0.72331	0.926167	0.0982817	-0.226068	0.117586	0.0072434	0.739796	0.965237	0.668537	0.669168	0.687863	0.759504	0.872174	-0.430736	0.0922642	-0.0969731	0.0332289	0.249795	1.34906	1.27478	1.27175	1.27961	1.4921
Gnao1	1	-1.4228	-1.01212	-0.995898	-1.63026	-2.49405	-1.27721	-1.51959	0.193783	0.79487	0.926192	1.42861	1.23335	1.46259	0.564317	0.479983	0.774056	0.967155	-0.22993	-0.0261872	0.379972	0.44676	0.68052	0.712206	-1.08672	0.689669	0.79325	-0.267146	0.498059	0.00924985	-1.28887	0.356473	0.0998462	-0.24013
Gne	1	-1.2416	-0.0617899	0.251815	-0.763274	-0.188541	-0.39227	-1.33257	-1.03594	-1.82424	-1.53588	-0.11235	0.235066	-1.07107	0.442806	0.539773	0.454578	0.126428	0.569529	0.128001	0.294402	0.096633	0.961295	0.806247	-1.08476	-0.687116	-0.327077	-0.962054	-0.594655	2.06812	1.7994	1.36189	1.57153	1.50768
Gng4	1	-1.45898	-1.45898	-1.29826	-1.45898	-1.45898	-0.723321	-1.45898	-0.650387	0.710423	0.163625	-1.45898	0.0688102	0.822711	-0.361073	-0.0531752	0.131366	0.181242	1.19456	0.200427	0.50746	0.232354	1.28414	1.34628	-0.379466	-0.375654	-0.575742	-0.102551	0.00268783	1.07856	1.59079	2.00745	0.679182	1.07141
Gnpnat1	1	-0.649612	-0.619002	-0.392111	-0.702654	-1.69692	-1.48794	-1.15263	-0.353339	-0.4267	-0.773617	-0.355016	-0.940838	0.559236	-0.496353	0.143488	0.0452937	1.55953	1.7272	0.908869	0.818332	0.8831	-1.27637	-0.588436	0.281319	1.35406	1.61655	1.71967	1.73544	-0.514096	-0.80069	0.516983	-0.113393	-0.529336
Golga2	1	-0.861545	-0.57772	-0.355342	-0.505522	0.167787	-0.361942	-0.309636	-2.12508	-1.83525	-1.76028	-0.975179	-0.528169	0.323945	0.36502	0.952864	-0.129625	-1.16609	-1.25427	0.189564	1.38469	1.33233	0.639964	0.459328	-0.919951	0.407482	0.760255	0.170901	0.38277	1.29189	0.786952	1.33253	1.1265	1.59083
Golga3	1	-1.13346	-0.489841	-0.507443	-1.3146	-1.19589	-1.64068	-0.944482	-1.58338	-1.12986	-1.40476	-0.794631	-0.00715694	0.389236	0.327287	0.701309	0.0703138	-0.0524465	0.312233	0.892348	0.866498	1.09791	0.63183	0.62598	-1.91397	0.626065	0.813693	0.352197	0.55217	1.70879	0.613632	1.39308	0.971778	1.16624
Golga4	1	-1.17618	-1.00557	-0.212376	-1.74541	-0.306792	-0.460771	-0.46967	0.0569737	-0.432691	-2.88881	-0.656984	-0.793557	-0.26141	0.240461	0.654726	0.198432	0.267207	-0.182601	1.00939	1.46428	1.54422	1.58891	1.44991	-1.11405	-0.0248899	-0.104208	-0.378655	-0.392163	1.33145	0.975316	0.904119	0.440833	0.480547
Golga5	1	-0.818839	0.62582	0.594809	-0.511448	-0.350208	-0.342744	-0.256754	-0.771618	-2.647	-1.56432	-1.48431	-0.410677	-0.649215	-1.47201	0.0461207	-0.0109234	-0.413728	-0.488795	0.207831	0.193427	-0.17316	0.668578	0.456026	-0.785066	1.06143	1.02783	0.573689	0.929659	1.8543	1.31788	0.97272	0.935504	1.68521
Golgb1	1	-1.46047	-1.10847	-0.271364	-1.22188	-0.529822	-1.16111	-0.997895	-1.31192	-0.664629	-1.83071	-1.65156	-0.305071	-0.720491	0.186062	0.553425	0.411676	0.82371	0.0156285	1.14947	0.766076	0.836622	1.23719	1.04003	-0.601001	0.542368	0.0739713	0.371952	-0.34406	1.70101	1.15034	1.58894	0.75549	0.97649
Golim4	1	-2.1239	-1.0848	-0.443464	-1.11675	-0.839488	-0.753968	-0.674609	-1.21987	-0.948332	-0.388138	-1.65989	-0.125869	0.0458181	-0.745381	-0.316641	-0.915753	1.35937	0.445758	0.770063	0.435334	0.475118	0.278876	0.547346	-0.867452	1.42216	0.586232	1.17609	0.536689	1.77356	0.835507	1.3188	0.920747	1.29683
Golph3	1	-1.1973	-1.16667	-0.842543	-0.927656	-0.805928	-0.778731	-1.15054	-0.918997	-1.11545	-0.662056	-1.77735	0.256837	-0.351793	-0.164956	-0.28049	0.167721	0.484925	0.51763	0.730932	0.858457	0.93187	1.1067	1.25662	-1.05172	-0.0497836	-0.160998	0.0138486	-0.615357	1.91333	1.32823	1.67428	1.3604	1.41653
Golt1b	1	-1.45171	-0.670481	-1.07924	-0.907103	-1.16686	-1.60049	-1.09505	-1.34114	-1.2524	-0.471783	-0.76611	0.723947	0.525868	-0.511304	-0.876104	-0.327492	-0.139978	0.147151	0.259966	0.264273	0.398717	0.517032	0.404544	0.153382	0.602327	0.411876	0.340378	0.516098	1.91722	1.85052	1.2972	1.35012	1.97663
Gorasp2	1	-2.11996	-0.690046	-0.624498	-0.458326	-1.08066	-0.342946	-0.433911	-0.919745	-1.00959	-1.72593	-2.48622	0.15162	-0.377006	0.169242	0.416585	0.132094	0.478655	-0.271984	-0.250506	0.324023	0.230552	1.08425	1.04522	-0.223421	0.501427	0.330339	0.916558	0.418728	1.4807	1.43398	1.24358	1.36187	1.29532
Gpc1	1	-1.67944	-1.41951	-1.42963	-1.67944	-1.67944	-1.67944	-1.67944	-0.372527	-0.346298	-0.197413	-0.52498	0.547801	0.0324006	0.174043	0.174615	0.249876	0.0321442	-0.687135	0.0606028	0.811128	0.822362	0.735848	0.763593	-0.192657	0.786091	0.710384	0.761436	0.730112	1.23615	1.18343	1.20491	1.26636	1.28405
Gpc3	1	-1.56441	-1.07419	-1.56441	-1.56441	-1.56441	-1.56441	-1.56441	0.766193	0.437603	0.901757	1.82354	0.199596	1.09103	0.773011	0.611564	1.46836	1.63719	-0.713311	1.58586	-0.0954782	-0.305436	-0.208567	0.135288	-0.199722	-0.194903	0.218802	0.184601	-0.704397	-0.0347197	0.0768094	0.340618	0.427709	0.237672
Gpc4	1	-1.0925	-1.9244	-2.6167	-1.08127	-1.82406	-0.758191	-0.610946	-0.739941	0.598916	-0.95056	0.329338	0.941298	-1.24284	0.20127	0.170817	-0.270044	0.424378	0.885261	0.416896	1.11336	1.08604	1.39908	1.22344	0.533744	0.0751702	0.177288	0.427046	-0.0855773	0.780097	0.12478	1.27834	0.385466	0.62501
Gpc6	1	-2.54365	-1.38487	-1.67565	-1.55961	-1.34987	-1.52317	-1.91628	-0.0470383	0.779744	0.658702	0.870563	1.2232	0.897977	1.02853	0.954133	0.600209	0.432061	0.942369	0.66935	0.752256	0.734042	0.339609	0.279084	0.234424	0.360507	0.652941	0.00179302	0.547992	-0.302638	-0.310038	-0.427315	-0.0561684	0.136814
Gpcpd1	1	-0.364567	-0.528685	-0.797433	-1.69164	-1.45454	-1.3072	-0.771203	-1.04884	-0.398249	-0.608006	-0.437366	-0.358317	-0.369074	-0.0448339	0.010921	0.456312	-0.361874	-0.951473	0.0854798	0.988217	1.0718	0.652638	0.696429	0.25104	-0.662126	-0.0480811	-0.237784	-0.670704	1.52625	1.94778	2.01624	1.32526	2.08362
Gpm6b	1	-0.71752	-0.80018	-0.753472	-1.62181	-1.62181	-1.62181	-1.04419	0.415313	0.652659	0.508395	0.290109	1.61829	0.73557	0.973331	0.966806	1.04304	0.329899	0.426472	1.09824	0.423684	0.510861	0.433379	0.667071	0.72176	0.448577	0.600015	0.814812	0.902459	-1.62181	-1.62181	-1.62181	-0.881646	-0.652852
Gpnmb	1	-1.56195	-1.36679	-1.56195	-1.56195	-1.56195	-0.994333	-1.56195	0.482192	0.186721	0.333122	-0.635992	-0.857437	1.16277	0.672988	0.754738	0.574594	1.1182	1.05199	1.18618	0.0805613	0.0322425	-0.423742	-0.586274	0.682277	1.36781	1.42554	1.30494	1.25337	-0.388327	-0.703815	-0.246901	0.26847	0.0746367
Gpr153	1	-1.1185	-1.25433	-1.34418	-1.33363	-1.82742	-1.82742	-1.82742	-0.263865	-0.587941	-0.83399	-1.09152	0.663783	0.472325	0.197981	0.0828754	0.399853	0.220208	-0.407159	-0.0887136	1.10604	1.02564	1.20064	1.22297	-0.057968	0.982996	0.000361818	0.602527	0.572444	1.10721	0.883659	1.17881	0.872804	1.07091
Gpr173	1	-1.32482	-1.32482	-1.32482	-0.36653	-1.32482	-1.32482	-1.32482	1.03473	0.705915	-1.32482	-1.32482	-0.0857563	0.130061	0.482257	-0.142674	-0.0823097	0.708272	-1.32482	0.632869	0.587708	0.726862	1.46129	0.724019	-1.32482	0.22057	0.519088	-0.324242	1.14122	1.59018	0.929552	0.292048	1.30374	1.05937
Gpr180	1	-1.78584	-0.176496	-0.248077	-0.793712	-0.376071	-0.57733	-0.559455	-0.531715	-0.966463	-1.16365	-2.30429	0.208856	-0.165268	-0.0193577	0.688533	-0.0824602	0.310886	-0.0929764	0.0926657	0.860255	0.958181	0.518032	0.612238	-1.6537	-0.796157	-0.30719	0.431957	0.0457723	1.57694	1.26375	1.30115	1.68698	2.04402
Gpr27	1	-1.14923	-1.14923	-1.14923	-1.14923	-1.14923	-1.14923	-1.14923	-1.14923	-1.14923	0.179448	-1.14923	1.14129	1.76249	0.693931	0.525847	0.506385	-0.208214	-1.14923	0.162258	1.25115	1.19917	0.87444	1.38272	1.10819	-1.14923	0.921773	0.494843	0.151208	-0.107427	0.443512	-0.663021	0.912394	1.0584
Gprc5c	1	-1.17946	-0.186773	-0.25647	-1.66957	-1.37663	-1.84422	-1.79203	-1.52377	-0.461905	-1.35117	-0.121443	0.332451	-0.458149	0.613449	0.523698	0.346378	0.233486	-0.0848476	0.414322	0.75116	0.728657	0.785438	0.727392	-0.319643	0.0383859	-0.389822	0.178879	-0.0396487	1.57784	1.528	1.55392	1.50035	1.22176
Gpsm2	1	-1.04807	-1.49809	-1.29753	-1.18438	-0.92479	-2.30446	-0.96973	-0.737307	-0.763696	-1.33878	-1.06885	0.258252	0.163706	0.05067	0.087002	0.222148	0.710591	-0.213183	0.989657	0.615433	0.711609	-0.284734	-0.215492	0.164152	1.28095	0.670737	1.02855	0.600351	1.3086	0.996756	1.0065	1.52573	1.45768
Gpx3	1	-2.68981	-1.08072	-1.46403	-1.39622	-2.10429	-1.83799	-1.79504	0.280648	0.204493	0.249442	0.00591884	0.87284	0.416175	-0.0135786	0.0426363	-0.0459263	0.221297	0.147658	0.23873	0.628626	0.599598	0.658562	0.657656	0.609619	0.767271	0.931466	0.704921	1.06522	0.473701	0.63754	0.342989	0.862691	0.80792
Gpx7	1	-1.23061	-0.461116	-0.942888	-0.771205	-0.554567	-1.50405	-1.29891	-1.12628	-2.22714	-1.30525	-1.04756	0.794046	0.129104	0.379537	-0.175089	0.299025	-0.152663	0.489621	-0.167369	0.992218	0.985838	0.410295	0.363732	-1.09611	1.023	0.294869	0.835331	0.523083	1.32733	1.1368	1.60167	1.07357	1.40174
Gpx8	1	-1.22222	-1.46827	-1.68861	-2.18706	-1.50643	-1.82135	-1.7991	-0.782518	-0.133156	-0.271056	-0.391499	0.719176	-0.102779	0.116488	-0.0122962	0.387452	0.0103389	0.170703	0.518271	0.804347	0.745789	0.67074	0.638746	0.421787	0.653312	0.821843	0.538456	0.875552	1.18617	1.11839	0.904664	1.0299	1.05423
Gramd2	1	-1.26984	-0.995413	-0.481845	-1.26984	-1.26984	-1.26984	-1.26984	-1.26984	-1.26984	-0.266305	-1.26984	0.743866	-0.705062	0.719287	0.959474	1.04162	-0.157254	-1.26984	0.51535	0.478483	1.08047	1.36358	1.3051	0.436381	-0.24083	-0.0121009	-0.0106497	0.102554	1.63746	0.652415	1.63364	0.742203	0.886123
Grb14	1	-1.33192	-0.925075	-0.813921	-1.3552	-1.09511	-0.390544	-2.03093	-1.09247	-1.15918	-1.13344	-2.03093	0.350804	0.695203	-0.32127	-0.0332044	-0.253565	-0.0113723	-0.42006	0.536358	0.981867	1.0482	0.996176	0.825694	0.779458	0.842554	0.55641	0.671725	0.966709	0.722579	1.19616	1.09246	1.19443	0.94139
Grem1	1	-1.50544	-0.678424	-0.804971	-0.657236	-1.10244	-1.50544	-1.50544	-0.736066	-0.713576	-1.50544	-1.50544	1.63592	1.19868	0.68994	0.748554	0.673006	0.109593	-0.730399	-0.305449	0.975947	0.961471	1.01165	1.07522	0.690299	1.19134	1.2154	0.722435	1.19381	-0.551895	-0.356616	-0.640491	0.628605	0.0828973
Gria2	1	-0.816259	-0.511017	-0.623945	-0.318992	-0.816259	-0.816259	-0.816259	0.509278	-0.816259	1.72685	-0.816259	-0.169406	0.625239	-0.19722	-0.19994	-0.167554	0.421268	1.36379	1.63692	-0.0823932	-0.259723	-0.816259	-0.816259	-0.816259	1.99291	1.94356	1.83959	1.61541	-0.816259	-0.816259	-0.816259	-0.533247	-0.816259
Grid2	1	-0.655621	-0.655621	-0.655621	-0.655621	-0.655621	-0.655621	-0.655621	0.719463	-0.655621	-0.0763056	-0.655621	-0.655621	1.36913	0.815332	-0.655621	-0.655621	1.66471	1.83483	1.75858	-0.655621	-0.655621	-0.655621	-0.655621	-0.655621	1.6826	1.39431	1.91155	1.34946	-0.655621	-0.655621	-0.655621	-0.655621	-0.655621
Gsg1l	1	-1.19067	-1.03013	-0.888854	-1.19067	-1.19067	-1.19067	-0.344042	-1.19067	-1.19067	-1.19067	-1.19067	-0.372089	-0.395044	0.102209	-0.630612	0.598407	0.325325	-1.19067	1.03855	1.13102	1.18492	1.5025	1.56216	0.103672	0.492758	0.304648	0.137381	-0.11274	1.06955	1.24423	1.23052	1.35517	1.1065
Gsn	1	-1.75779	-2.17305	-1.85377	-1.05835	-1.8647	-1.7508	-1.94832	-0.207653	0.292559	0.0707249	0.0250143	-0.14774	0.343506	0.414102	0.60276	0.473669	0.719684	0.790787	0.853514	0.390416	0.324382	0.453001	0.368261	-0.202369	1.03066	1.02604	1.00802	0.892791	0.408646	0.430521	0.468477	0.839073	0.73794
Gspt1	1	-1.5129	-0.204243	-0.331632	0.21542	-1.30136	-1.77516	-0.927481	-0.66204	-0.527327	-1.12948	0.13375	-0.217311	-2.21966	-0.360581	0.0856987	-0.233469	-0.814986	0.0846793	0.377768	1.16493	1.32874	0.259683	0.504146	1.44755	-0.446267	-0.0973967	0.455835	-0.0155472	1.21374	0.828162	1.97001	1.63491	1.07184
Gstz1	1	-1.86188	-1.26556	-1.46541	-0.289271	-0.397461	-0.156809	-0.13603	0.396956	-1.63267	-1.93358	-0.281411	0.153887	-0.934156	0.320422	0.262228	0.42667	0.717458	-1.07084	0.826583	0.811574	0.897903	1.55757	1.76827	-0.0869207	-0.417477	-0.154538	-0.743616	-0.513849	1.46733	1.39857	0.338667	0.948609	1.04879
Gucy1a1	1	-2.64486	-2.20497	-2.57667	-1.43771	-0.0370725	-0.251875	-0.62122	-0.0738706	0.488194	0.342831	0.673267	0.198711	-0.38488	0.636282	0.465585	0.301382	1.1658	0.863319	1.04658	-0.192487	-0.170979	0.715275	0.709792	-0.842032	0.00456707	-0.345022	-0.0674228	-0.236632	0.846224	0.699848	0.828055	1.06483	1.03715
Gxylt2	1	-1.63203	-1.96283	-1.90152	-1.60451	-0.910776	-1.19936	-1.48453	-0.471242	-0.421666	-0.928673	-0.957616	0.735129	0.14925	0.155024	0.153507	0.231605	0.249059	0.239672	0.518344	0.682622	0.661789	0.653145	0.704164	0.105623	0.361448	0.275694	0.362727	0.492709	1.33498	1.33714	1.55289	1.16044	1.3578
H13	1	-1.90851	0.0358974	-0.793664	-0.667892	-1.22024	-1.14046	-1.11717	-0.627713	-0.644784	-0.0266526	0.216769	-0.016425	-0.918301	-0.487197	-0.471999	-1.2167	-0.43928	-1.00277	-0.96356	0.577567	0.716581	1.54792	1.2976	-0.31836	0.385782	0.700085	0.818754	0.702343	1.25543	1.03083	2.11252	0.972196	1.61142
H19	1	-1.34515	-0.669169	-1.34515	-0.622368	-1.34515	-0.724807	-1.34515	-0.212172	-0.57693	0.187538	-1.34515	-0.415676	1.05723	0.583719	0.909804	1.40632	0.752203	-1.34515	0.704772	1.39641	1.4376	1.41684	1.31769	1.15477	0.53193	0.705737	0.779259	0.24771	-0.5779	-0.735685	-0.787698	0.148919	-1.34515
H1f0	1	-1.63427	-0.300564	-0.532608	-2.15036	-1.40128	-0.618342	-0.562096	-1.05643	-0.778586	-1.18891	-1.91331	0.276502	0.380811	0.152515	-0.711638	0.117032	0.616251	0.0397754	0.976392	0.584902	0.469272	0.549359	0.647771	-0.393055	0.467288	0.506657	0.540496	0.525005	1.82803	1.14928	2.14671	0.303417	0.963969
Hapln4	1	-1.28232	-0.822226	-1.01837	-1.28232	0.194626	-1.28232	-1.28232	-1.28232	-1.28232	-1.28232	-1.28232	1.55351	0.242369	-0.238264	0.266807	0.113512	-0.298852	-0.642091	0.0599781	1.14277	1.14167	0.892036	0.905232	-0.150365	0.627203	-0.459432	0.725009	-0.302866	1.3592	0.816231	1.79168	1.16162	1.19753
Has1	1	-1.25432	-1.08907	-0.81991	-0.613241	-0.794495	-0.77367	-0.745052	-0.613537	-0.435746	-0.412808	-1.25432	0.444973	0.860251	-0.247665	-0.0457336	0.493032	1.7436	1.75509	1.3711	0.708402	0.482354	0.324317	0.281013	-1.25432	1.49521	1.62009	1.57125	1.20571	-0.778971	-0.72886	-1.25432	-0.840319	-0.400022
Hck	1	0.338366	-1.30045	-0.433249	-1.30045	-1.30045	-1.30045	-1.30045	-0.677912	-1.30045	-1.30045	-1.30045	0.516471	-0.616872	0.353567	-0.0116106	0.191061	-1.30045	0.345227	-0.481048	1.57501	1.20528	1.35702	1.35202	1.50194	0.329379	0.429443	0.760671	-0.245288	0.621674	1.07812	-0.0213475	1.02151	1.21456
Hcn1	1	-0.721	-0.721	-0.721	-0.721	-0.721	-0.721	-0.721	-0.721	-0.721	-0.721	-0.721	0.0313544	0.285911	-0.721	0.683963	-0.721	1.60292	1.66661	1.74256	0.970664	1.10435	-0.721	-0.721	-0.721	1.79715	1.5751	1.44203	1.68496	-0.721	-0.721	-0.721	-0.48463	-0.403946
Hdlbp	1	-1.05965	-1.17629	-0.956755	-1.18694	-0.77785	-1.1082	-1.49579	-1.64265	-0.925348	-1.03307	-1.11877	0.143855	-0.358518	-0.175553	0.20819	0.147368	0.251815	0.217028	0.130718	0.980856	0.989195	0.816027	0.702958	-0.392612	0.210288	0.197219	0.359201	-0.0677139	1.82686	1.50938	1.82386	1.31395	1.64696
Heatr5a	1	-1.12253	-0.343409	-0.830404	-0.588063	0.297841	-1.79966	-1.49417	-0.631712	-0.697675	-0.840179	-1.30869	-0.310101	0.341236	-0.579603	-0.543939	0.305946	0.0760103	1.20437	-0.234136	-0.568613	-0.436634	0.858672	0.686445	-0.493027	-0.0982357	0.544058	0.219451	0.297732	0.987659	1.44782	3.00899	1.67055	0.973996
Hebp2	1	-1.01841	-0.21444	-0.368918	-1.01841	0.59598	-1.01841	-1.01841	-1.01841	-1.01841	-1.01841	-1.01841	-0.120139	-0.146043	-1.01841	0.175068	1.04121	0.231302	-1.01841	0.430621	0.000693238	-0.245561	0.465486	0.859548	-1.01841	-1.01841	0.221091	0.593615	0.283981	1.70145	1.99531	1.31661	2.63108	0.772942
Helb	1	-0.866699	-0.638113	-0.351603	-1.0475	0.133202	-0.610911	-0.121238	-1.65527	-0.677948	-2.68167	-1.65695	-0.470602	-0.0705177	-0.244817	-0.0322285	-0.0364719	0.350335	-0.234641	0.519538	0.87976	0.80216	2.08633	2.07442	0.202543	-0.305055	-0.323986	0.146387	0.086862	0.78314	0.832916	1.57271	0.707625	0.8483
Hexa	1	-1.23654	-1.02384	-1.43268	-1.06149	-1.34464	-0.275893	-1.51473	-0.99896	-1.36949	-1.22613	-0.480004	0.767148	-0.648571	0.116704	-0.390078	-0.0143869	0.913632	-0.330846	1.09832	1.57272	1.51339	0.51662	0.527025	0.0151555	1.62004	0.754071	1.19777	0.653362	-0.258855	0.26042	1.89921	0.0191105	0.162432
Hhip	1	-1.7212	-1.50887	-1.55756	-1.29808	-0.900227	-1.7212	-1.7212	-0.378126	0.181307	0.474202	-0.114342	0.142667	0.387629	1.01544	0.703355	0.466452	1.6422	1.38492	1.34544	0.452752	0.837345	0.00229723	-0.181058	-0.622063	0.889132	1.05988	1.07698	0.750763	-0.15492	-0.425133	0.154384	0.603745	-1.26692
Hif1a	1	0.241953	2.22885	2.43616	0.184479	0.335224	-0.164846	0.644579	-1.16166	-2.42759	-1.70045	-2.20421	-0.484159	-0.547517	0.482775	0.428587	-0.297857	-0.7227	-0.514552	0.0796382	-0.230747	-0.503182	0.121365	0.158498	-0.353359	0.195747	0.203242	-0.196444	0.243626	0.998612	0.155412	0.96558	0.570973	0.833975
Hipk2	1	-0.986131	-0.888991	-0.746633	-1.47488	-1.43925	-1.40979	-2.28467	-1.41483	-1.0602	-0.534416	-0.955154	-0.297638	0.209135	-0.213939	-0.135243	-0.0384624	1.47665	1.02464	0.708952	0.536266	0.422047	0.583861	0.448663	-0.243227	1.05236	0.910532	1.19924	0.719451	1.11527	0.47556	1.18667	0.917537	1.13664
Hist1h1e	1	-1.96719	1.20739	0.595476	-0.115089	-0.96437	-0.717582	-0.950448	-0.0982449	0.681972	0.00549988	-1.96719	0.0813149	-1.96719	0.178521	-0.285684	-0.452079	-0.391503	-1.00676	-1.31763	0.062595	0.10971	-0.587059	-0.719796	1.06867	0.968429	1.03969	1.17797	1.32682	1.07909	0.98198	1.25086	1.16385	0.527991
Hist1h2al	1	0.209098	0.655954	0.357451	-0.61274	-0.615631	-0.831061	-1.46599	-0.280986	-0.365229	-1.46599	-1.46599	0.67999	-1.46599	0.276501	-0.711172	0.473149	-1.46599	-1.46599	-0.54375	0.0336141	0.11737	-0.520677	-0.0843308	-0.0756365	1.08358	0.799289	1.05018	0.569505	1.81885	2.03934	1.75719	0.619169	0.896951
Hist1h4d	1	-1.17086	0.913695	0.25698	0.272328	0.216921	-0.976188	-0.913514	-0.558955	-0.127363	-0.340291	-1.29848	-0.123481	-0.171936	-1.29484	-0.32134	-0.0083325	-0.247063	-2.04989	-2.04989	0.596447	0.630907	-0.74655	-0.942899	0.264903	1.29772	0.832993	1.40364	0.81826	1.3208	0.946534	2.02765	1.06279	0.479311
Hist2h2aa1	1	-0.891061	0.803935	-0.253669	-0.891061	-0.891061	-0.15547	-0.891061	-0.891061	-0.891061	-0.891061	-0.891061	0.364379	-0.891061	0.166119	-0.891061	0.612154	-0.891061	-0.891061	-0.891061	-0.891061	-0.891061	1.16187	0.776682	-0.891061	1.03386	1.35068	1.38545	0.749811	1.67614	1.7126	1.96064	1.04578	-0.13398
Hivep2	1	0.512003	-0.296646	-0.247571	-0.600913	0.170479	-0.144719	0.338526	0.217196	1.05078	0.911835	0.205897	0.236964	0.176914	0.47909	0.423758	0.759802	1.75693	1.9375	0.987284	-0.729064	-0.729243	-1.57531	-1.67422	-2.65801	0.574425	0.607599	0.926989	0.719119	-0.737348	-0.719117	-1.68736	-0.7375	-0.456055
Hmgcs2	1	-1.12105	-0.8506	-1.12105	-0.359789	-1.12105	-1.12105	-1.12105	-1.12105	0.540059	-1.12105	0.691476	2.3799	1.08573	0.475782	0.469117	-0.127951	1.14174	0.112264	0.799039	0.00242065	-0.422611	1.10695	0.949237	0.616883	1.29416	0.359934	-0.00742735	1.89657	-1.12105	-0.567086	-1.12105	-0.375259	-1.12105
Hnrnpk	1	-0.693563	0.871848	0.854021	-0.387728	-0.856403	-0.602003	-1.37584	-0.0618956	0.423718	-0.452565	-1.36596	0.0497663	-2.40122	-0.183423	-0.289434	-0.666696	-0.288009	-1.79335	-0.664565	-0.548719	-0.301017	-0.190569	0.0225793	0.203515	1.31106	1.02833	0.967642	0.844799	0.907022	1.32338	2.13778	1.36645	0.811048
Homer2	1	-0.825022	-0.700081	-0.975939	-1.2409	-1.65207	-1.65207	-1.65207	-0.479687	-0.63005	-0.729108	-1.65207	0.378365	-0.305567	-0.0844531	0.242683	0.444479	0.816502	0.640605	0.41937	0.938073	0.891605	1.22956	1.24387	-0.713389	0.0878192	0.652919	-0.692225	-0.205857	1.0181	0.734024	1.74273	1.2424	1.46746
Hoxa11	1	-1.04314	-1.04314	-1.04314	-1.04314	-1.04314	-1.04314	-0.43277	-0.408192	-1.04314	-1.04314	-1.04314	0.901559	0.937264	0.414946	0.409118	0.714119	1.38612	0.635357	0.348864	-0.22866	0.15185	-1.04314	-0.253159	-1.04314	1.94492	1.81432	2.08295	1.51132	-0.681108	0.279711	0.416426	-0.349334	-0.121043
Hoxa13	1	-0.854178	-0.854178	-0.854178	-0.854178	-0.854178	0.123589	-0.854178	-0.0834362	0.356669	-0.854178	-0.854178	0.0172658	1.22008	1.06257	-0.854178	1.14393	2.22437	1.3833	1.06325	0.13449	-0.10441	-0.854178	-0.854178	-0.854178	0.794551	1.61383	2.02293	0.921617	-0.854178	-0.854178	-0.227753	-0.854178	-0.854178
Hoxc10	1	-1.95272	-1.95272	-1.60529	-1.4352	-1.43695	-1.95272	-1.95272	0.323894	1.24795	0.821857	0.716768	0.735809	1.25223	0.804946	0.0895527	0.198763	0.614804	0.800192	0.657495	0.354695	0.358835	0.761662	0.793792	0.5538	0.252687	0.527473	0.377809	0.0255155	0.330636	-0.573211	0.418343	0.0891647	-0.247141
Hoxc5	1	-1.47457	-1.47457	-1.24777	-1.47457	-1.47457	-1.47457	-1.47457	-0.532023	1.16223	0.730975	-0.461462	0.591801	0.62974	0.317984	-0.461044	-0.00993699	0.268519	0.635369	0.761933	0.914056	0.704843	-1.47457	-0.511376	0.572138	0.526982	0.0514819	1.15352	0.588066	1.18765	1.66268	-0.0883331	1.58065	-0.406687
Hoxc6	1	-1.63959	-1.63959	-1.63959	-1.63959	-1.63959	-1.63959	-1.02574	-1.00102	1.2949	0.601904	0.658633	0.0116971	1.55376	0.667333	0.770218	1.0627	0.0102188	-0.740377	0.107905	1.52283	1.62025	-0.015148	0.311018	-0.197754	0.303877	0.322457	0.153533	0.150972	0.725864	0.503585	0.0237458	0.20751	0.232692
Hoxc8	1	-1.77869	-1.77869	-1.77869	-0.450455	-1.77869	-1.77869	-1.77869	-0.0605322	0.411428	1.76899	-0.738734	0.641165	1.30695	0.811092	0.738746	-0.192834	1.11496	0.228384	0.503706	0.684275	0.581658	0.546617	0.662804	0.542655	-0.366073	0.125155	-0.487688	-0.0661031	0.34393	-0.137118	0.752278	0.444706	0.962188
Hoxc9	1	-1.66938	-1.44219	-1.66938	-1.66938	-1.66938	-1.66938	-1.66938	0.15401	0.229227	1.20743	1.22224	0.0887722	-0.54342	0.686009	0.0133685	0.0933182	1.14543	-0.237558	0.160934	1.42659	0.933315	0.388144	0.0697228	0.162362	0.906414	-0.395263	0.352582	-0.0558419	1.36289	0.851109	0.43603	0.99536	-0.194674
Hp	1	-0.598815	-0.294814	-0.363227	-1.33213	-1.33213	-1.33213	-0.683568	-0.180911	-1.33213	-1.33213	-0.610946	1.91242	0.633996	1.05955	0.641895	1.12766	-1.33213	-0.518764	-1.33213	0.821009	0.910457	1.19686	1.06652	1.36409	0.534802	1.06792	0.736001	1.36083	-0.754306	-0.0297424	-0.779021	-0.0508496	-0.244117
Hpgd	1	-1.5774	-1.17254	-1.1383	-1.31038	-1.5774	-1.5774	-1.5774	-0.729799	-0.403214	-1.5774	-1.24659	0.372735	0.504793	-0.125748	0.0780606	0.141218	-0.147146	0.282328	0.385068	0.825814	0.806027	0.696055	0.703741	0.109786	0.775896	0.70159	0.960072	0.791676	1.17954	1.15334	1.24404	1.26284	1.18611
Hrc	1	-1.01354	-1.4273	-1.33	-1.2073	-1.65201	-1.32109	-1.30096	-0.599161	0.686227	-0.0532249	-0.629833	0.7807	-1.65201	0.730751	0.7567	0.595244	0.607639	0.758023	0.878498	1.0548	0.984389	0.845665	0.861598	-0.603365	-0.704874	-0.417818	-0.23518	-0.894823	1.04322	1.13214	1.52967	0.753602	1.04362
Hsp90b1	1	-0.218055	-0.548857	0.66264	-1.72111	-0.817773	-1.18477	-1.66399	-1.35567	-1.88576	-1.29667	-1.6134	0.885462	0.818566	-0.221132	0.031103	0.221961	-1.25825	-0.316451	0.165155	0.705736	0.5866	1.17198	0.946065	-0.0266967	0.716951	0.811503	0.670263	1.10476	0.906217	1.21781	1.11057	0.669073	0.726174
Hspa13	1	-1.07059	0.153847	-0.318184	-0.898706	-0.318185	-1.53908	-1.52464	-0.918105	-0.578221	0.295484	-1.46521	0.93685	0.0307548	-1.24173	-0.663598	-1.08762	-0.42487	0.463582	0.538429	-0.465657	-0.114308	0.226469	0.55277	-1.16006	0.294517	0.56261	2.01269	1.34858	1.45223	0.727914	1.24301	1.82699	1.12205
Hspb6	1	-1.30321	-0.724684	-0.720598	-0.713193	-0.265468	-0.151962	-1.4009	-0.424127	-0.110628	-0.927182	-0.663962	-0.34354	1.52644	1.33236	1.18448	1.06576	1.94982	1.59467	1.33323	0.144814	0.218769	-1.04768	-0.721017	-0.566817	0.640519	0.998505	1.40129	0.916316	-0.688498	-1.16661	-0.469791	-0.600571	-1.29653
Hspb7	1	-2.17055	-1.7583	-1.3675	-1.36006	-0.774152	-1.67366	-2.17055	0.358996	0.466729	0.520077	0.269026	0.836097	1.38556	1.0042	0.647904	0.966477	1.49007	0.244034	0.687471	0.609475	0.538141	0.170178	-0.0205484	-0.047933	0.599827	0.520816	0.972348	0.178375	0.377703	-0.837482	-0.479528	-0.616288	0.43305
Hspb8	1	-1.52387	-0.563856	-0.453746	-1.52387	-0.363246	-0.22041	-1.08576	-0.157329	-0.196354	0.639811	-0.125323	0.462684	0.945898	0.0344914	0.394846	0.30179	1.22958	0.955952	0.900624	0.547093	0.462592	0.655742	0.610632	-0.984549	1.43051	1.44299	1.75101	1.21549	-1.52387	-1.52387	-1.52387	-1.20602	-1.0058
Htra1	1	-1.862	-1.09005	-1.01924	-0.876145	-1.88396	-0.472881	-0.779853	-1.444	-0.169855	-0.557064	-1.476	0.46611	1.00468	0.568052	0.210168	0.0686799	1.07558	0.836884	1.23815	1.01779	0.96015	0.207833	0.339811	0.257651	1.39845	1.33721	1.75104	0.990605	-0.524856	-1.09691	-0.0731311	-0.0863615	-0.316531
Htra3	1	-2.14148	-1.06174	-1.45154	-1.30752	-2.14148	-2.14148	-1.74822	0.546702	1.18935	1.54787	0.944126	-0.111351	1.29695	0.259198	0.506823	0.404889	0.350567	0.335008	0.343714	0.360675	0.36921	0.32077	0.185423	-0.2999	0.490538	0.849445	0.740917	0.674203	0.33157	-0.135826	0.305867	0.152452	0.0342709
Htra4	1	-1.07332	-0.936239	-0.724795	-1.07332	-1.07332	-0.601438	-0.5753	-0.696549	-0.822021	-1.07332	-1.07332	0.473622	1.12756	0.364134	0.288827	0.518088	1.51762	1.75219	1.54804	0.52685	0.589294	0.299352	0.253621	-0.809694	1.39786	1.36675	1.51843	1.32259	-0.855104	-1.07332	-1.07332	-0.703664	-0.62678
Hvcn1	1	-1.41531	-0.578231	-0.373824	-1.41531	-1.41531	-0.935212	-1.41531	-1.03686	-1.41531	-1.41531	-1.00779	1.02639	0.333034	-0.0144044	0.247316	0.285428	-1.41531	-0.532011	-0.22572	0.673792	0.819225	1.12704	0.972428	1.02266	1.15628	1.24347	1.20237	1.45722	0.358901	0.41742	0.608297	0.891668	0.768307
Ibsp	1	-2.08617	-1.534	-1.57988	-1.60123	-1.60273	-1.82077	-1.74547	-0.70838	-0.508224	-0.590926	-0.334634	0.360269	0.386878	0.242822	0.453011	0.280071	0.425686	0.562688	0.693342	0.82664	0.821771	0.796162	0.798182	0.518533	0.639921	0.608838	0.66141	0.523353	1.01529	0.877892	0.844493	0.918604	0.856564
Ibtk	1	-1.08119	-0.324916	-0.480433	-0.717228	-1.36563	-1.2537	-1.25009	-0.456383	-1.61304	-2.13385	-0.674005	0.10718	-0.176269	-0.0583518	0.321842	0.072657	0.281818	-0.508281	-0.421022	1.38498	1.26727	0.277881	0.520608	0.357475	-0.131344	-0.195324	0.580663	0.19546	1.57484	1.43784	2.21831	1.32108	0.921147
Ide	1	-1.13482	0.644385	0.998362	-0.659376	-1.03693	-1.31964	-0.625846	-0.0266382	-0.0600474	0.50591	-1.21049	-0.0497895	0.046495	-0.60782	-0.790622	-1.32433	-1.34053	-1.80782	-0.812942	-0.208931	0.0115438	0.199076	0.0840149	-0.13846	0.326503	0.206034	1.18064	0.99391	1.32252	1.61235	1.54194	1.85403	1.62733
Idh1	1	-1.60036	-0.689852	-0.202748	-1.56649	-1.57609	-0.192389	-0.50617	-1.69649	-1.26483	-1.82267	0.280179	0.788758	-0.407393	0.637238	-0.226955	0.77001	0.143659	-0.579586	-0.234083	-0.00611715	-0.245164	-0.222655	-0.246181	1.78028	0.66459	0.938094	1.30836	0.944868	1.63563	0.53878	0.438771	0.878955	1.53804
Idh2	1	-1.5043	-0.38242	-0.141735	-0.620333	-0.108038	-0.847902	-0.941864	-1.51194	-0.323476	-2.9636	-1.49119	0.561062	1.73203	0.620595	0.124368	-0.594417	-0.504668	-0.200201	-1.18679	0.538881	0.727911	0.838355	0.814972	0.707159	0.283472	0.49757	0.8537	0.696155	0.819702	0.481421	0.880905	1.3814	0.763219
Ifitm1	1	-0.697367	-1.04208	-1.51943	-1.99982	-1.08102	-1.04084	-1.47611	-0.649609	-0.822779	-0.218848	-0.328012	0.177899	0.39375	-0.136972	0.293791	0.225366	-0.821353	-0.18821	-0.108923	1.6151	1.57438	1.19461	1.04246	1.64591	0.392365	-0.0850269	-0.819018	-0.472197	1.69554	0.446488	0.490399	1.1491	1.17045
Ifitm5	1	-1.00099	-1.45705	-1.42309	-0.95201	-0.574981	-0.504494	-0.340771	-1.36202	-2.01074	-1.15881	-1.5977	0.877084	-0.28072	0.0990284	0.105286	0.271692	0.130035	-0.0940477	0.00947026	0.796045	0.78984	0.986231	0.913621	-0.189283	0.317614	-0.0655983	0.27315	-0.0377475	1.46057	1.55128	1.48752	1.50974	1.47184
Ifngr2	1	-0.460065	0.359283	0.192905	-2.02091	-0.648485	-1.28989	-0.917466	-2.45827	-1.90251	-0.91939	-0.324972	1.23552	-0.926211	0.119498	0.16653	0.410621	-0.513356	-0.0673145	-0.634312	0.0755655	-0.122499	1.01709	1.0735	1.40481	0.795411	0.61534	1.01086	1.53918	0.797107	0.612364	0.574648	0.805883	0.399523
Ift20	1	-1.23334	-1.00521	-0.949727	-1.23887	-1.34803	-0.783716	-1.08346	-1.07324	-0.818852	-1.53037	-0.649396	0.969713	-0.0924951	-0.532731	-0.317582	-0.21782	-1.16763	0.67303	0.909384	0.853164	0.812527	1.08428	1.22478	0.0720056	0.57983	-0.29736	0.202464	-0.0969323	1.1804	1.57684	1.62915	1.63105	1.03813
Igdcc4	1	-1.22762	-0.837015	-1.25556	-2.01717	-2.01717	-2.01717	-1.58305	0.844077	1.03478	1.26128	0.872256	-0.0788118	0.430082	0.422987	0.528011	0.414875	-0.289405	-0.706174	-0.325597	1.05101	1.10531	0.59328	0.724817	0.512862	-0.617755	-0.523334	-0.0444587	-0.449253	0.759752	0.848837	0.8957	0.793796	0.895818
Igfbp5	1	-1.29528	-1.62254	-1.86049	-1.19032	-0.471044	-0.671519	-0.902972	-0.147305	0.369869	-0.281642	0.213428	0.825549	1.20465	1.03394	0.85974	0.916404	1.43782	0.851999	0.673758	0.369379	0.354279	0.295697	0.286927	-0.0776552	1.20094	1.22127	1.18893	0.977973	-1.25757	-1.55758	-1.42753	-0.570876	-0.948242
Igfbp6	1	-0.656059	-1.04669	-0.931682	-0.866138	-0.680846	-0.505988	-0.610648	-1.3337	-1.3337	0.491951	-1.3337	-0.486694	0.680279	0.505662	0.442567	1.01585	1.17069	0.71613	1.4398	0.706353	0.810469	0.288444	0.213497	-0.119102	1.32821	1.74556	1.9027	1.08758	-1.3337	-0.993459	-1.3337	-0.257711	-0.722209
Ighm	1	-0.100202	-1.26897	-0.685844	-1.73559	-0.765357	-1.73559	-1.18256	-0.50639	-1.73559	-1.73559	-1.73559	0.173622	1.21278	0.982844	0.722806	0.41971	0.358236	-0.21478	0.617801	0.511486	0.933306	0.720249	0.438479	2.05677	0.680647	0.124366	0.10451	0.241433	0.473683	0.8583	0.601096	0.943319	0.226622
Igsf10	1	-0.224172	-0.506533	-0.420268	-2.50394	-1.91706	-2.54066	-1.54049	-1.23985	0.236699	-0.777523	-0.399693	0.543185	0.839044	0.147412	0.15376	0.0198918	0.675549	0.576149	0.113643	0.702828	0.801335	0.931459	0.874467	0.316164	1.04842	0.974919	1.16901	0.976147	0.399703	-0.31492	-0.416233	0.75881	0.542743
Igsf3	1	-2.41791	-1.35057	-1.90198	-0.935938	-1.18203	-2.11078	-1.68842	0.0420429	0.360991	0.0966568	0.37579	1.1032	0.733228	0.259211	-0.115774	0.222588	-0.440029	-0.694496	-0.524759	0.918264	0.938098	0.792199	0.823088	0.370322	0.575944	0.908697	0.774821	1.06903	0.633228	0.431773	0.382808	0.851856	0.698846
Ikbip	1	-1.4348	-0.957408	-0.925799	-1.59203	-0.447178	-1.6521	-1.89545	-1.56359	-0.855151	-0.515046	-1.41081	0.620615	0.22046	-0.352704	0.0435245	-0.136219	0.40965	0.929001	0.488928	0.735711	0.814491	0.672489	1.03206	-0.43762	0.352175	0.287726	1.17246	0.517897	1.09169	1.00363	1.50873	1.18763	1.08702
Il12a	1	-0.58351	-1.29192	-0.965444	-1.29192	0.140182	-1.29192	-1.29192	-0.340839	-1.29192	-1.29192	-1.29192	-0.0743441	-0.252229	0.106596	-0.686103	0.434568	-1.29192	1.1261	-0.551731	0.533017	0.434463	0.990114	0.790736	0.830141	0.09441	0.551669	0.84486	0.247545	1.30586	1.78786	2.19257	1.14274	0.236117
Il17d	1	-0.876067	-0.876067	-0.876067	-0.876067	-0.876067	-0.876067	-0.876067	0.0805274	0.938216	-0.876067	-0.876067	0.630152	0.587915	-0.876067	-0.876067	1.20057	1.19316	1.6527	1.22108	0.351003	0.194237	-0.876067	-0.876067	0.255936	2.13951	1.31403	1.27913	1.34489	-0.876067	-0.876067	-0.876067	0.510099	-0.876067
Il1rl2	1	-1.6184	-0.453993	-0.745664	-1.6184	-0.694605	-1.6184	0.0832174	0.145207	-0.422581	-1.6184	-1.6184	-0.171571	-0.453488	0.984307	0.267143	1.00107	-1.6184	-0.546539	0.0503287	1.07647	0.639095	0.824277	1.07745	0.69071	1.05736	0.910597	-0.880389	0.611389	1.4902	1.28988	0.729009	0.263361	0.888151
Il1rn	1	0.0130275	-0.604016	-0.35853	-0.0358952	-0.478343	-1.30634	-0.993789	0.546495	-1.30634	-1.30634	-1.30634	1.83781	1.2963	1.24144	1.46694	1.41889	-1.30634	-1.30634	-0.497476	0.661313	0.696694	0.530123	0.60508	1.36062	0.0836727	1.2036	-0.0762713	0.896655	-1.30634	0.069223	-0.733653	-0.888439	-0.11708
Il7	1	0.45318	-0.554295	-0.493565	0.0554023	0.274192	0.628955	-0.0198543	-1.26544	-1.26544	-0.287593	-1.26544	1.84178	1.64891	1.02379	1.06486	1.45154	-1.26544	-1.26544	-1.26544	1.16044	1.08287	0.779729	0.394482	-0.270463	0.158019	0.769284	-0.0684393	0.920049	-1.26544	-1.26544	-1.26544	-0.96636	0.342022
Ildr2	1	-1.84973	-1.35961	-1.19356	-1.07514	-1.25179	-1.09874	-1.27235	-0.712416	-0.817004	-1.27629	-0.679409	0.956912	1.38196	0.482194	0.578031	0.434116	1.44114	1.76098	1.20849	0.0237562	-0.110705	0.435909	0.393491	0.44214	1.03904	1.1911	1.16879	0.993402	-0.528092	-0.327271	-0.644454	0.257124	0.00797496
Impad1	1	-2.40856	0.246528	-0.141358	-0.399584	-0.689836	-0.547229	-0.177969	-1.04506	-1.07857	-1.51599	-1.11501	1.13217	-0.672179	-0.986326	-0.430313	-0.749791	-0.0188826	1.13707	1.10567	0.132044	0.333736	0.843295	1.55285	-1.21755	-0.044473	-0.235646	0.321545	0.834516	1.82143	1.10075	1.51025	0.689635	0.712848
Inhba	1	-1.50441	-1.50441	-1.09381	-0.995157	-0.804304	-0.974277	-0.680074	-1.50441	-0.682809	-0.591469	-0.491716	0.866445	0.791223	0.913428	0.796506	0.8419	2.24703	1.3954	1.45885	0.765116	0.83839	-0.188849	-0.153505	0.745131	0.785215	0.776904	0.875752	0.571477	-0.489164	-0.944225	-1.22439	-0.538092	-0.303709
Inpp4a	1	-0.546916	-0.0146679	0.125222	-0.416136	0.437835	-1.23571	-0.140431	-1.72031	-0.902879	-0.901507	-3.68278	0.0025089	0.452	-0.0163798	0.551281	-0.179909	0.377138	0.146884	-0.189725	-0.506248	0.0828856	0.699944	0.759893	0.512432	-0.0232302	-0.0124783	-0.18083	-0.140262	1.70762	1.33705	1.3669	0.869247	1.38156
Insc	1	-1.33386	-1.33386	-1.33386	-0.924689	-1.33386	-1.33386	-1.33386	-1.33386	-0.95484	0.0371347	-1.33386	0.531422	-0.712655	0.016377	0.101956	0.176131	0.107288	-0.0534999	0.166521	0.772238	0.762888	0.870347	0.961249	-0.5752	0.535981	0.434899	0.731785	0.355583	1.43044	1.48304	1.60998	1.50164	1.30487
Insig1	1	-2.0684	-1.83801	-1.12682	-1.60764	-1.49235	-0.373281	-0.996394	0.71969	1.22482	-0.552887	1.08862	-0.318452	-1.10367	-0.180044	-0.0873939	-0.142653	0.679131	-1.48603	1.15557	0.440524	0.218303	0.837867	0.755908	0.0891571	-0.102951	0.677404	-0.0391163	0.412753	1.68547	1.09468	0.73418	0.700551	1.00147
Insig2	1	-1.4276	-1.27737	-1.51341	-0.738456	-1.97722	-2.32956	-1.69165	0.878873	-0.162039	-0.285214	-1.36676	-0.184126	0.907349	-0.0267099	0.354551	-0.174971	0.366074	0.710061	0.340586	0.37071	0.453925	1.06363	1.1168	-0.227969	1.24335	0.474662	0.74275	1.18523	0.69179	0.556242	0.699991	0.965669	0.260815
Irs1	1	-1.94275	-1.51741	-2.0469	-1.48449	-1.29214	-2.35485	-2.04038	0.0389259	0.437164	0.508941	0.211233	0.858177	-0.0246262	0.527907	0.496152	0.57068	0.191205	0.186256	0.281221	0.748315	0.751546	0.533437	0.467795	-0.0200724	0.640361	0.54296	0.277701	0.410993	0.784165	0.771109	0.621809	0.905686	0.959895
Irs2	1	-1.7202	-1.52119	-1.73242	-0.355811	-0.940022	-2.03648	-2.24522	1.57645	1.49401	1.52968	1.08455	0.0470228	0.640615	0.954062	0.645616	0.650102	1.26421	-0.135235	0.91274	0.0828403	-0.148198	0.221757	0.166322	-0.183705	-0.393941	0.234842	0.0146923	0.0648803	-0.528017	0.0411915	0.0882572	0.0308684	0.195734
Irx5	1	-1.55537	-1.15272	-0.921562	-0.821588	-0.952873	-1.55537	-1.55537	-1.55537	-0.18762	-1.55537	-1.55537	0.671156	0.496846	0.238073	-0.0314302	0.256908	0.906551	1.0266	0.475419	1.14004	0.989258	0.0377409	0.613912	-0.129829	0.0438203	-0.0641575	0.120045	0.333958	1.50901	1.296	0.955594	1.17898	1.30409
Iscu	1	-1.37864	-0.304775	-0.868437	-1.56996	-0.511669	-0.939644	-1.06567	0.307146	0.251405	-0.850366	-0.314173	-0.497101	0.501567	-0.294604	-0.371072	0.552127	-1.13988	-0.948718	-0.351688	0.99252	1.03586	0.74762	0.683751	-0.53411	0.317687	-1.09282	-0.0787586	-0.530274	1.62513	2.17924	2.33551	1.328	0.784793
Islr	1	-1.66678	-1.1145	-1.48504	-2.07198	-2.07198	-1.50578	-2.07198	-0.789744	0.494212	-0.0129144	0.0757329	0.845206	0.416949	0.684189	0.318338	0.626381	0.29242	0.154465	0.202899	0.915127	0.877566	0.782773	0.763089	0.689673	0.801808	1.12126	1.02228	1.10237	-0.00234298	0.0351813	-0.156337	0.474075	0.253395
Ism1	1	-0.730805	-0.754825	-0.204966	-0.410859	-0.509248	-0.726192	-0.224217	-1.3848	-1.3848	-1.3848	-1.3848	1.91073	0.685675	0.622941	0.484265	0.694852	1.23686	0.66393	-0.701467	0.453223	0.477937	1.42051	1.66134	-0.0922486	0.942739	0.912316	0.812726	1.33529	-0.967897	-1.3848	-1.3848	-0.120765	-0.563074
Itch	1	-0.278151	0.93458	1.02172	-0.763703	-0.325887	-1.11612	-0.390412	-1.37909	-1.56488	-0.737691	-0.606241	-0.977789	-1.72389	0.181248	-0.14555	-1.17248	-0.8444	1.21161	-0.0426683	0.17624	0.0782691	-0.486757	-0.847111	-0.0123704	0.334332	0.146968	0.825361	0.604747	1.65078	1.95036	1.2189	1.2356	1.8445
Itga10	1	-1.41513	-1.74463	-1.86439	-1.59418	-1.5399	-1.80548	-1.16655	-1.00761	-0.80525	-0.557747	-0.202303	0.200077	0.308144	0.0647549	0.334584	0.271034	0.374822	0.486591	0.395566	0.842871	0.825235	1.08361	1.04391	0.433269	0.520295	0.312868	0.246067	0.16729	1.25331	0.979685	1.0904	1.27334	1.19547
Itga11	1	-1.64813	-1.29386	-1.4527	-1.0103	-1.64813	-1.38357	-1.64813	-1.35618	-0.843769	-1.07851	-1.11828	0.590368	0.547522	0.272095	0.287305	0.480048	0.158368	-0.210754	0.381074	0.8352	0.828441	0.920368	0.863745	0.239113	0.922106	0.677224	0.774172	0.850528	1.04944	1.01762	0.717873	1.1407	1.13901
Itgav	1	-0.0345837	-0.784227	-0.604228	-2.0012	-1.44178	-1.55971	-1.78019	-1.32398	-1.0814	-0.948386	-1.14055	-0.0144983	0.541144	-0.184439	-0.209098	-0.298934	0.720169	0.997838	0.73482	0.249975	0.351858	0.363421	0.523848	-0.544172	1.22959	0.796865	1.34465	1.56855	0.846423	0.624574	0.695059	1.25745	1.10514
Itgb1	1	-1.69625	-0.378623	-1.05147	-0.394635	-0.0439932	-0.631668	0.43353	-2.41604	-0.544956	-1.12059	-0.733254	1.27939	0.241116	-1.09179	-0.834699	-0.288144	0.111442	-0.192138	0.27842	0.350077	0.476698	0.120253	0.580124	-1.1342	0.202434	-0.248035	1.23244	0.305641	1.49432	1.24176	2.40715	0.874197	1.17149
Itgb5	1	-2.07787	-1.40165	-1.46104	-1.81387	-0.586121	-0.811078	-1.28669	-0.204287	-0.798582	-0.320869	-1.67031	-0.486464	0.835091	0.159747	0.22137	0.0256738	0.740853	0.215194	0.859177	0.634355	0.732533	0.360995	0.188171	0.721539	1.57489	1.41371	1.63945	1.37415	0.149353	-0.353328	0.140701	0.797657	0.487552
Itgb8	1	-1.22668	-1.09742	-1.22668	-1.22668	-1.22668	-0.695641	-0.824284	0.358602	-0.228451	0.783549	0.418549	0.210577	1.12241	0.00876917	-0.0545599	-0.00197339	1.4555	1.34003	1.54845	0.131755	-0.081525	-1.22668	-0.629071	-1.22668	1.46305	1.51817	1.65312	1.54967	-0.128681	-0.961915	-0.4248	-0.934744	-0.13906
Itgbl1	1	-1.03257	-1.03257	-1.03257	-1.03257	-1.03257	-0.474954	-1.03257	-1.03257	-1.03257	-0.521654	-1.03257	-0.197082	0.720416	0.0605425	-0.23452	0.106941	0.103044	-0.177145	0.892177	1.26758	1.25177	1.48934	1.55642	1.32963	1.29536	1.61709	1.62422	1.01349	-0.679595	-1.03257	-0.531485	-0.153367	-1.03257
Itih2	1	-0.940839	-0.940839	-0.940839	-0.940839	0.630408	0.699124	-0.0452328	-0.940839	-0.940839	-0.940839	-0.940839	1.28556	1.7111	0.464763	1.66792	0.115577	0.524695	0.872321	1.60874	1.05316	0.511276	-0.940839	-0.940839	-0.940839	1.45236	1.1665	0.647139	0.688012	-0.940839	-0.940839	-0.940839	-0.940839	-0.940839
Itih5	1	-0.849744	-0.0799015	-0.0696535	-0.514074	-0.293408	-0.15091	-0.160565	0.583131	0.976559	0.745854	0.682501	0.921112	0.529098	0.69586	0.524284	0.352903	1.25189	1.0087	1.07191	-0.151435	-0.15475	-0.615519	-0.510478	-0.280562	0.806979	0.940034	1.08395	0.947737	-2.31101	-1.93092	-2.36844	-1.62359	-1.05755
Jak2	1	1.41194	1.36687	1.44439	0.0503445	0.0485608	0.803674	0.628513	-0.851982	-2.47218	-2.09971	-0.775491	0.167201	-0.106865	-0.0842408	0.660298	-0.441368	-1.57092	-0.772255	-0.769169	0.428385	0.29872	-0.0643965	0.0922101	-1.06111	-0.727059	-0.25454	-0.248595	-0.335405	0.819453	0.402708	1.88273	1.04327	1.08601
Kank1	1	-1.59605	-1.737	-1.15929	-1.52065	0.168081	-1.16153	-1.03217	-1.08877	-0.845743	-0.777491	-0.777665	0.376639	-0.644124	0.486168	0.714284	0.403177	1.01302	-0.608421	0.634521	0.570924	0.514875	0.628028	0.610427	-0.657952	0.246158	-0.152549	0.0670255	-0.369237	1.57895	1.58621	1.65957	1.2586	1.61198
Kazald1	1	-1.43856	-1.32678	-1.07794	-0.611477	-0.905813	-0.736248	-0.856266	-1.00089	-1.49308	-1.96006	-1.20874	0.39151	-0.618643	0.219739	0.066486	0.313882	0.166192	0.137808	0.596125	1.02781	1.0124	1.11761	1.04342	0.0741063	0.0316088	-0.231116	0.478202	-0.231331	1.58919	1.43923	1.73214	1.08266	1.17681
Kcnc2	1	-1.07127	0.52879	0.309147	-0.240077	0.578879	0.025535	0.496239	-1.07127	-1.07127	-0.417629	-1.07127	-1.07127	1.52664	0.422819	-0.0502782	0.573979	1.817	0.68736	0.69637	0.753627	0.63596	-1.07127	-1.07127	-1.07127	1.35333	1.50815	1.43715	1.28357	-1.07127	-1.07127	-1.07127	-1.07127	-1.07127
Kcnd1	1	-1.60447	-0.892435	-1.15117	-0.129258	0.0226108	-1.60447	-1.60447	-0.419752	-1.60447	-1.60447	-1.60447	0.978759	0.687688	0.39866	0.164251	0.239934	0.77376	-0.823669	-0.388879	0.67611	0.605664	0.438792	0.511209	-0.691942	1.40149	0.844654	1.53312	0.533423	0.956942	0.72939	0.913508	1.25449	0.459457
Kcnh2	1	-0.94992	-0.94992	-0.762049	-0.464141	-0.94992	-0.94992	-0.94992	-0.94992	-0.94992	-0.94992	-0.94992	-0.069917	-0.94992	-0.94992	0.61501	0.840233	-0.94992	1.88228	0.0694344	1.02876	0.889061	0.303814	0.418145	-0.94992	-0.54497	-0.15957	1.04671	-0.154673	1.84257	1.48419	1.55396	1.08464	1.44548
Kcnip3	1	-1.51648	-0.618175	-1.10934	-1.0836	-1.51648	-1.51648	-1.51648	-0.554605	0.387004	-1.51648	-0.12248	2.23299	0.153655	0.860662	0.85362	0.394547	-0.229791	0.448853	-0.153606	0.746571	0.458717	1.1208	1.30994	0.135602	1.07618	1.10758	0.993928	1.01775	-0.735064	-0.217793	-1.11171	0.506661	-0.286509
Kcnk1	1	-1.19545	-1.04035	-1.19545	-1.19545	-1.19545	-1.19545	-1.19545	-1.19545	-1.19545	-1.19545	-0.661453	0.585624	-0.537982	-0.456199	0.0848386	-0.517672	0.224977	0.759196	0.696352	1.16418	1.06025	0.60304	0.766214	-0.489794	0.401792	-0.1028	0.665443	0.178183	1.42489	1.81375	1.5544	1.33516	1.24704
Kcnk2	1	-1.3186	-0.896883	-1.16409	-0.91909	-1.3186	-0.735505	-0.570078	-1.3186	-1.3186	-1.3186	-1.3186	-0.130029	-0.61517	0.45895	-0.031584	-0.320796	0.354258	0.793057	0.459481	0.985139	0.727748	1.55952	1.55224	0.143671	1.35733	1.47211	1.65715	1.21161	0.052521	0.0611065	-0.0798912	1.0655	-0.536687
Kcnk6	1	-0.11748	0.49837	0.230615	0.592111	0.0366093	-0.340818	-0.115567	-0.514388	-1.73626	-2.90903	-0.819513	-1.12511	-1.52888	0.0908389	-0.0316766	-0.183862	-1.29425	0.036882	-0.562497	0.539058	0.380081	0.4182	0.536727	0.592102	-0.350156	0.105183	0.693142	-0.499803	1.71635	1.42581	1.63435	1.32123	1.28163
Kcnma1	1	-0.945941	-1.32286	-1.36964	-1.52756	-1.52756	-1.52756	-1.52756	-0.81677	-1.1523	-1.14088	-1.52756	0.209573	0.286387	0.465732	0.265083	0.238927	0.546248	0.486277	0.660938	0.922688	0.861082	0.814272	0.815648	0.124303	0.486175	0.366738	0.566392	0.205741	1.34172	1.10257	1.30637	1.10671	1.2066
Kcnn1	1	-0.834887	-0.834887	-0.834887	-0.834887	-0.834887	-0.834887	-0.834887	-0.834887	0.23951	-0.834887	-0.834887	0.933579	-0.834887	0.411989	0.580969	0.649739	1.15937	-0.834887	0.664401	0.0423688	-0.0697059	-0.834887	-0.834887	-0.834887	0.012298	-0.834887	-0.0275163	0.138226	2.67892	0.589919	1.67215	2.03807	1.64389
Kcnt2	1	-2.10485	-2.10485	-2.10485	-1.27534	-0.458046	-0.445816	-0.948631	0.834307	0.134542	-0.858397	0.0575656	0.509691	0.175048	-1.25817	-0.314689	-0.238089	0.989744	0.883615	0.61358	0.603724	0.237205	-0.303906	-0.244191	-0.707619	0.849789	0.656251	1.03803	0.0309547	1.06732	1.46774	1.2747	0.827302	1.11632
Kctd15	1	-1.96411	-1.26606	-1.69103	-0.79142	-1.96411	-1.96411	-1.41111	-0.0115973	0.831302	-0.686429	0.206074	0.0729524	-0.326662	-0.122436	-0.129099	0.243297	0.503252	1.09923	0.261271	0.147661	0.168945	1.432	1.27106	0.366326	-0.340051	0.654096	0.514136	0.0281087	1.41068	0.812957	1.52243	0.286236	0.836208
Kdelr1	1	-2.19838	-0.291971	-0.506092	-0.961325	-0.335442	-0.693387	-0.754002	-1.78597	-0.693285	-0.759639	-0.354503	0.42232	-0.76362	-0.703315	-0.622859	-0.344835	1.19923	-0.285249	1.01774	0.713523	0.495343	-0.66882	-0.660086	-0.313797	0.464849	0.930107	0.551302	0.120284	2.22413	1.2572	1.72072	1.06981	1.51003
Kdelr2	1	-1.16078	-0.571403	-0.739097	-1.34687	-0.857067	-1.51914	-1.48058	-0.928935	-1.33549	-1.22387	-0.954446	0.687837	0.362473	-0.415274	-0.413305	-0.356225	0.203923	-0.317369	0.351194	0.620044	0.59919	0.438874	0.486647	0.0440018	0.313625	0.112204	0.556556	0.309771	1.84563	1.69764	1.85248	1.54217	1.59558
Kdelr3	1	-1.9463	-1.13083	-1.12633	-1.42114	-1.9463	-1.03284	-1.9463	-1.02489	-0.690162	-0.988485	-0.522799	0.0862426	0.345516	0.308806	0.520666	0.437338	0.780368	0.53336	0.595906	0.374828	0.332685	0.710885	0.579106	0.75061	0.451655	-0.0216895	0.476437	0.144933	1.25306	1.18008	1.50874	1.2184	1.20845
Kera	1	-0.553333	-0.553333	-0.553333	-0.553333	-0.553333	-0.553333	-0.553333	-0.553333	-0.553333	-0.553333	-0.553333	-0.553333	-0.00630226	-0.553333	0.195056	0.0115541	1.35267	-0.553333	1.01263	-0.553333	-0.553333	-0.553333	-0.553333	-0.553333	2.43659	2.26245	2.852	1.66941	-0.553333	0.593164	-0.553333	-0.205894	-0.553333
Kif21a	1	-1.85755	-1.53847	-1.09813	-1.40684	-1.85755	-1.05967	-1.85755	0.0301651	-1.27262	-1.25482	-0.0913345	0.499151	0.3216	0.665288	0.703263	0.299394	1.16353	0.314976	1.37725	1.15294	1.28739	0.731286	0.794093	-0.284495	0.295058	0.22617	0.764665	-0.0392004	0.634263	1.00416	0.654137	0.334528	0.36493
Kirrel	1	-1.51143	-1.48461	-1.20635	-1.85525	-2.06466	-2.24741	-1.94444	-0.244542	0.450061	-0.198667	0.276062	0.441953	0.277526	0.413297	0.442229	0.390624	0.146346	-0.348105	0.302786	0.687481	0.715612	0.934646	0.860673	0.650654	0.355845	0.267386	0.528463	0.214082	0.97936	0.742354	0.960771	1.04865	1.0186
Klhl13	1	-2.272	-1.65444	-1.78333	-1.71117	-1.25663	-1.75151	-1.90738	-0.000558543	1.141	0.776427	0.920651	0.900276	0.568153	0.354765	0.231381	0.53884	0.496607	0.155881	0.998836	0.672554	0.353183	0.0684636	0.116056	-0.156668	0.0202519	0.701566	0.568363	0.621085	0.919195	0.843422	-0.460064	0.554895	0.431888
Klhl22	1	-0.672345	-0.356932	-0.444275	-1.80718	-1.34212	-1.42286	-0.764751	-0.817537	-0.0120224	-1.98576	-1.73268	0.42905	-0.515247	0.169989	0.40833	-0.542357	-0.138873	-0.852492	0.74843	1.07183	1.1769	1.45615	1.41701	-0.0534687	0.843334	0.583461	-0.307523	0.59472	1.40417	1.16911	1.28127	0.390725	0.62395
Klhl25	1	-0.193566	0.196524	0.0395953	-0.911321	-1.41643	-0.889826	0.330389	-0.433602	-1.41643	-1.41643	-1.41643	-0.50141	-0.778324	0.127566	0.823476	-0.0241302	-1.41643	-1.41643	-0.356513	0.787434	0.803579	2.25951	2.11792	0.030405	0.284483	0.174753	-0.540646	0.285921	0.852517	0.686873	0.96654	1.07029	1.29015
Klhl29	1	-1.28428	-0.556528	-1.08848	-1.28428	-1.28428	-1.28428	-1.28428	-0.47052	0.218897	-0.607216	0.69976	0.837404	1.12368	1.05649	0.346749	0.419925	1.96668	0.0752668	0.820698	0.273925	0.0638444	0.344716	-0.135655	1.54685	0.902406	0.870523	1.57848	1.12399	-1.28428	-1.28428	-0.810857	-0.71328	-0.897772
Klhl42	1	-1.81132	0.320598	-0.479183	0.22974	-0.178893	-0.223391	-0.443268	-0.500801	-0.987625	-1.36058	-2.71032	-0.760247	-0.0891158	-0.222182	-0.104355	-0.896195	-0.00302119	1.81239	0.334822	-0.254426	0.247631	2.16725	1.85308	-0.775523	0.0675028	0.165933	0.482642	0.666599	0.780587	0.903615	1.29455	0.188756	0.284736
Kng1	1	-1.08562	-0.236995	-0.405621	-1.08562	-1.08562	-0.683411	-1.08562	-0.334954	-1.08562	-1.08562	-1.08562	2.20522	1.01069	1.57387	1.33506	1.72677	-1.08562	-1.08562	-0.501408	0.648038	0.549819	0.0434837	0.244722	0.386766	1.23465	1.20469	0.246664	1.26383	-0.101572	-1.08562	0.0280945	0.0892573	-0.671418
Kng2	1	-0.994789	-0.323557	-0.486572	-0.648793	-0.994789	-0.994789	-0.994789	-0.994789	0.412217	-0.994789	-0.566139	1.67812	1.31919	1.55886	1.53757	1.63174	-0.994789	-0.994789	-0.994789	0.64246	0.846442	1.13501	1.07454	1.27677	0.0176815	0.793673	-0.0979485	0.859956	-0.994789	-0.994789	-0.994789	-0.4494	-0.274366
Lamc3	1	-1.55938	-0.994187	-1.16772	-0.846879	-1.55938	-1.55938	-1.55938	-0.741993	-0.899381	-0.417817	-1.55938	0.449502	-0.663955	1.05255	0.54705	0.51717	0.867482	-0.735479	-0.276689	1.40699	1.37057	0.512127	0.351768	0.120724	0.454901	0.187806	0.781359	0.736834	1.22984	0.903309	0.720545	1.57357	0.756912
Lamp1	1	-1.17315	0.364743	0.271242	-0.751817	-0.781447	-0.791383	-1.35219	-1.90174	-1.27922	-1.54498	-1.18839	0.725635	-0.107564	-0.515678	-0.577572	-0.366867	0.337128	0.060852	0.274519	0.194167	0.135332	-0.405577	-0.349068	-0.720382	1.34116	1.20691	1.40117	0.939022	1.68725	1.1757	1.82757	0.924874	0.939769
Lamp2	1	-0.696433	0.459435	0.904873	-1.79033	-1.36293	-1.15997	-1.39821	-1.27524	-0.680907	-1.24529	-0.433468	0.790881	0.232568	-0.435717	-1.06212	-0.559783	-0.0523213	0.1756	-0.21559	0.00294873	-0.129185	-0.711853	-0.755327	0.523219	1.72006	1.48835	1.75265	1.46048	0.683009	0.642008	0.944279	1.09852	1.08578
Laptm4a	1	-1.64681	-0.81526	-0.797679	-1.39378	-0.585169	-0.22733	-0.518288	-1.68892	-1.42211	-0.55928	-0.468151	0.687951	-0.373915	-0.556177	-0.630578	-0.658959	-0.2372	1.23906	0.415552	-0.360868	-0.233321	0.26861	0.4555	-0.64119	1.06272	0.716207	1.07031	0.34377	2.33989	1.24347	1.8346	1.11196	1.02539
Lars2	1	-1.69256	-1.11868	-1.72533	-0.778864	-1.06135	-0.592397	-1.46289	-0.517507	-0.973026	-0.711206	-0.9958	1.1988	0.626603	-0.371432	-0.581413	-0.160605	0.399982	-0.0667941	-0.0862326	0.795338	0.793594	0.507825	0.450594	0.068757	0.478346	0.156134	0.695049	-0.364081	1.64304	1.82013	2.49301	0.592256	0.540711
Lbh	1	-0.921605	-0.257385	-0.418118	-2.17383	-1.64523	-0.891525	-2.27799	-0.780809	-0.152377	0.224197	-0.436478	0.257528	-0.53986	0.86506	0.787277	0.692953	0.623193	-0.790908	0.777262	0.560899	0.602264	1.13873	1.08447	-0.947323	-0.390594	-0.282728	-0.133515	-0.804912	1.43115	1.36021	1.13835	1.20851	1.09313
Lclat1	1	-0.919875	0.0245148	0.229581	-1.46313	-0.886397	-1.40885	-0.827973	-1.46473	-0.85454	-1.19456	-0.484211	-0.218945	0.63705	0.275302	0.0562537	-0.482251	2.01883	0.117428	0.831862	0.277232	0.270201	-0.556658	-0.396808	-2.18861	0.826616	0.662127	1.36141	0.268236	1.32304	1.21304	1.72286	0.524992	0.706961
Lepr	1	-0.753269	-0.158375	-0.570179	-0.547177	-0.394568	-0.390929	-0.492239	-0.729836	-1.95264	-1.38523	-0.56658	2.09117	1.77392	1.47763	1.19498	1.40134	-1.14173	-1.13564	-1.09076	0.475125	0.490117	0.791326	0.84645	0.506456	0.40226	0.953132	0.167653	1.15603	-0.390964	-0.531547	-1.30622	0.139058	-0.328752
Lgals1	1	-1.66129	-1.66756	-1.62674	-1.4036	-1.90317	-1.75612	-1.61028	0.486475	0.848479	0.819503	0.894279	0.544925	0.584666	-0.038399	-0.413906	0.0785271	0.0423306	-0.728369	-0.359202	0.470681	0.665269	0.162784	0.0556801	0.11391	0.575885	0.462866	0.891447	-0.0790707	1.44349	1.28006	1.23585	0.980933	0.609665
Lgalsl	1	-0.410522	-1.28998	-1.37249	-0.573187	-0.633174	-1.36021	-0.613445	-0.965432	-0.649998	-0.827077	-1.94545	0.42334	-0.163721	0.245364	0.495829	0.206462	1.59792	1.23659	1.44998	-0.126835	0.332402	-0.428562	-0.361595	-0.669695	-0.515203	-0.0801589	0.634759	-0.758755	1.06469	1.047	1.60653	1.60658	1.79805
Lgr4	1	-1.57461	-1.33593	-1.52699	-1.37564	-1.00692	-1.66585	-1.37143	-0.368654	-1.65997	-0.360012	0.134277	0.360076	-0.219304	-0.503676	-0.159859	-0.26259	0.277557	-0.0467407	0.455838	0.928454	0.890294	0.755996	0.810347	-0.350516	0.414419	0.798112	1.04923	0.203335	1.36798	1.27711	1.23668	1.42131	1.40766
Lgr6	1	-1.27943	-1.1464	-1.13461	-1.27943	-1.27943	-1.27943	-1.27943	-0.848611	-1.27943	-1.27943	-1.27943	0.289796	-1.27943	0.315349	0.271605	0.0432328	0.896147	0.29885	0.777486	0.92894	0.882758	0.748239	0.923633	0.0275095	0.394406	0.684464	0.343308	0.532132	1.5246	0.997591	1.44904	1.22474	1.09067
Lhfp	1	-1.51826	-2.10941	-2.02182	-1.54966	-1.94347	-1.68252	-1.63436	-0.00788501	0.256436	-0.369784	0.641327	0.566946	0.938087	0.228393	0.125421	0.222891	0.516145	-0.0711109	0.617828	0.827712	0.763389	0.46657	0.356234	-0.0821717	0.577004	0.635058	0.555724	0.290018	1.15673	0.564508	1.0722	0.942466	0.669358
Lhfpl2	1	0.250633	1.23432	1.32859	-0.779894	-0.869368	-0.532132	-0.599405	-1.79943	-0.883402	-2.57148	-2.25803	0.608571	0.128577	0.490317	-0.611299	-0.124829	0.592147	-0.209075	0.928639	0.44622	0.63271	0.599017	0.671225	-1.1128	0.452518	-0.303062	-0.238526	-0.549529	1.21555	0.949363	1.2494	0.907891	0.756585
Lifr	1	-1.16961	-0.532282	-0.687346	-1.09278	-0.536176	-0.745687	-0.932195	-1.57173	-1.79677	-1.95886	-1.82059	0.11016	0.470911	-0.13178	-0.10801	-0.0422888	0.17212	0.0361378	0.205825	0.50785	0.520661	0.371743	0.353991	-0.234682	1.1795	1.16053	0.992627	1.31586	1.03957	0.94517	0.945438	1.59464	1.43805
Limch1	1	-0.0890239	0.260129	0.130842	-0.457664	0.0396089	-0.0452079	-0.305985	-2.59037	-2.09883	-1.72572	-1.82279	0.139111	0.219449	0.0695718	-0.189243	0.190467	0.255788	0.355906	0.16301	0.483723	0.575532	0.808491	0.834714	0.091903	1.58764	1.52332	1.40454	1.73285	-0.397673	-1.14853	-0.551594	0.54722	0.0088051
Lingo3	1	-1.21599	-0.639267	-0.816342	-0.697062	-1.21599	-1.21599	-1.21599	-1.21599	0.523023	-1.21599	-1.21599	1.30524	0.786142	-0.127486	0.14952	0.214398	-0.276861	-0.375282	0.269266	0.507955	0.22772	0.803618	0.763432	-1.21599	-0.861995	-0.182073	-0.162767	0.260305	1.92394	1.78729	1.56449	1.49417	1.28654
Lipc	1	-1.45145	-1.45145	-1.07808	-1.45145	-1.45145	-0.95038	-1.45145	-0.5967	-1.45145	-1.45145	-0.376531	0.746426	0.290743	0.214545	0.222372	0.277733	0.298058	0.0733423	0.492362	0.852413	0.797667	0.82001	0.840348	-0.371197	0.0880295	-0.091428	0.368373	0.0127192	1.40574	1.50775	1.59625	1.43779	1.28177
Lman1	1	-1.20505	-0.667313	-0.660184	-1.33743	-1.01669	-0.849992	-1.27999	-1.39601	-1.44122	-0.990539	-1.24627	0.654722	-0.082855	-0.126848	0.200541	0.141082	-0.0457608	-0.809195	0.557813	0.705243	0.701838	1.12268	1.11895	-0.190134	-0.150334	-0.169177	0.436119	0.181061	1.64662	1.16894	1.9066	1.41684	1.70595
Lmo7	1	-0.941497	-1.33947	-1.25064	0.593741	0.882014	0.782937	0.321732	-1.84811	-1.7143	-1.49512	-2.39139	0.437249	-1.05866	-0.0893488	0.197131	-0.391418	-0.119322	-0.443145	0.00266668	1.49472	1.39614	0.698703	0.746138	0.251735	0.544913	0.0805379	0.00630593	0.0908626	1.04194	0.601122	0.956866	0.990482	0.964488
Lox	1	-1.86138	-1.25378	-1.38066	-1.02362	-0.989211	-0.822763	-0.904261	-1.19914	-1.84502	-1.03062	-1.58054	0.703733	0.266851	0.0260301	0.25808	0.13307	0.447628	0.610489	0.710032	0.561766	0.564207	0.698363	0.77611	-0.21789	0.425897	0.295644	0.579429	0.406161	1.34516	1.32828	1.45755	1.20784	1.30656
Loxl1	1	-1.71533	-1.33021	-1.27708	-1.3688	-1.71533	-1.71533	-1.71533	0.123861	0.759044	0.419242	0.483481	0.823954	0.602245	0.3695	0.471638	0.624073	0.0953603	-0.0449692	-0.127324	1.01047	0.97927	1.11594	0.983669	-0.100224	1.25197	1.03587	1.21561	1.27402	-0.526028	-0.721737	-0.951604	0.302107	-0.63202
Loxl2	1	-1.05439	-0.344382	-0.33238	-2.02999	-1.78404	-1.53604	-2.0238	-1.51255	-0.565597	-0.932583	-0.714711	0.658846	0.388611	-0.0211278	0.226283	0.527868	0.950903	0.983135	0.443121	1.0161	1.02574	1.07288	1.08626	-0.966215	0.189722	0.36535	0.455534	0.181871	1.23622	0.929245	1.03996	0.240676	0.799468
Loxl3	1	-1.26621	-1.81524	-1.77091	-1.07274	-1.51071	-2.33813	-2.33813	-0.0681086	0.341154	-0.822717	-0.0556628	0.450806	0.477636	0.587429	0.518504	0.792303	0.20022	-0.10002	0.73052	1.0194	1.0017	0.735641	0.780052	0.337632	0.430586	0.385977	0.50674	0.424145	0.45377	0.84444	0.820679	0.68206	0.637191
Loxl4	1	-1.10043	-1.09714	-1.24782	-1.0013	-1.69762	-1.17203	-1.36926	-1.69762	-1.69762	-0.938962	-1.0777	0.384335	-0.262154	0.261512	0.525833	0.682962	0.618165	0.215981	0.484379	0.922125	0.908489	0.504418	0.515461	0.12405	0.432745	0.441763	0.649309	0.24731	1.39321	1.22889	1.2999	1.19798	1.32084
Lpar1	1	-2.11572	-1.83234	-2.11572	-1.29223	-2.11572	-1.38055	-1.50188	0.67798	0.313127	0.544552	0.118278	0.300782	0.507223	-0.499906	-0.110042	0.00518566	1.01709	0.80636	0.930063	0.469283	0.445839	0.462279	0.552473	-0.34791	0.756332	0.668918	0.731542	0.656217	0.544293	0.761594	0.84122	0.649509	0.55187
Lpar3	1	-0.431662	-1.40808	-1.40808	-1.40808	-1.40808	-1.40808	-1.40808	-0.623323	-0.679112	-1.40808	-1.40808	0.517998	0.806356	0.386394	0.262449	0.412492	-0.0549936	1.00524	0.268734	0.831414	0.671713	1.40177	1.41866	-0.644443	0.316388	-0.166801	-0.176455	-0.0432227	1.3672	0.846054	1.43335	0.860003	1.27845
Lpgat1	1	-0.344861	0.465595	0.413927	-1.16582	-1.33218	-1.45559	-0.538519	-2.19098	-1.87205	-0.982426	-1.11387	0.300842	-0.824165	0.100568	-0.103706	-0.304884	1.12776	1.53643	0.230007	0.698189	0.691233	0.294633	0.307193	-1.26122	1.04401	1.0996	1.64535	1.02752	0.480474	-0.0523438	1.15691	0.653585	0.268792
Lrp1	1	-2.33842	-1.74311	-1.70571	-1.45477	-2.07591	-1.89417	-1.68991	0.136885	0.200207	0.0374949	0.0454614	0.420334	0.571445	0.471357	0.412589	0.37419	0.778309	0.606734	0.680652	0.726926	0.695481	0.56353	0.487263	0.333909	0.793422	0.784671	0.866705	0.736067	0.415967	0.364814	0.524928	0.443462	0.429199
Lrp4	1	-1.31917	-1.39078	-1.18984	-1.4158	-1.22014	-1.33168	-2.22092	-1.51644	-1.2143	-0.533959	-0.564498	0.188469	0.272427	0.0654462	0.0293186	0.27617	0.309319	-0.242643	0.369858	0.96982	0.93989	0.647114	0.653475	0.594202	1.03991	1.01235	0.881682	0.883736	0.95802	0.888714	0.823935	1.18983	1.16649
Lrp5	1	0.536406	0.706586	0.549472	-0.360977	0.430177	-0.479168	-0.364615	-1.72196	-1.75607	-0.0116209	-1.66456	-0.475687	-0.301743	0.327946	0.454116	0.463139	-1.48308	-1.89595	-0.927616	0.723706	0.59608	0.484831	0.199748	-1.06266	-0.0705312	-0.20247	0.0203076	-0.232021	1.19341	1.35958	1.50636	1.78416	1.6747
Lrrc15	1	-1.35535	-1.35535	-1.35535	-1.35535	-1.35535	-1.35535	-1.35535	-0.895869	-0.0894258	-1.35535	-1.35535	0.112925	0.1335	-0.300212	-0.404087	-0.479614	0.402572	0.0815931	0.901083	1.11773	0.898362	0.99716	0.9617	0.877881	1.03162	0.695257	1.54598	0.141364	1.02914	0.548053	1.39341	0.616659	0.881348
Lrrc17	1	-1.8523	-1.27909	-1.72148	-1.8523	-1.8523	-1.8523	-1.8523	-0.531439	0.614868	0.166814	1.0431	0.163984	0.656827	0.123304	-0.165567	-0.262809	0.657144	0.286716	0.456375	0.463368	0.495895	0.413575	0.669065	0.0599142	1.12549	0.888716	1.32441	0.782905	0.441468	0.710544	0.599384	0.661942	0.416044
Lrrc58	1	-0.0338543	1.07736	1.43536	-0.999893	-0.729133	-0.461673	-0.732271	-2.25418	-1.42254	-0.231188	-1.0575	0.920186	-0.431833	-1.25455	-0.931056	-0.957467	0.62636	0.321171	0.566307	-0.649512	-0.398291	0.107862	0.334294	-1.29789	0.216248	0.291169	0.480971	0.737394	1.50297	0.882189	1.08126	1.32048	1.94125
Lrrc59	1	-2.08935	-1.00783	-0.772834	-0.319509	-0.33006	-1.31776	-1.1257	-0.938976	-0.522612	-0.272585	-1.12007	0.744547	0.584167	0.627821	0.664094	0.341184	0.25005	-2.69661	-0.200956	0.957161	0.849366	1.13602	1.00871	-0.046309	0.486154	-0.169739	0.0775316	-0.530167	1.20396	1.20489	1.16157	1.15201	1.01182
Lrrc75b	1	-1.50358	-1.09542	-0.795671	-1.50358	-0.501804	-0.457993	-1.50358	-1.50358	0.766738	-1.50358	-1.50358	0.599841	-1.50358	0.464859	0.917742	0.234296	1.04416	1.65955	1.55901	0.0854123	0.0712218	-0.39411	0.0860549	0.0953729	0.688839	0.911854	0.763136	0.488705	0.496508	1.25852	0.932187	-0.0800687	0.726101
Lrrfip2	1	-1.31023	-1.47672	-1.32522	-0.765429	-0.370996	-0.8482	-1.2658	-0.787	-0.172496	-0.419823	-1.42479	-0.451263	-0.489725	-0.770347	-0.22946	-0.0852013	0.326367	0.412808	1.1237	0.252132	0.299404	1.35537	1.32485	-0.140427	0.114212	-0.625792	0.5809	-0.610523	1.71404	1.80522	2.08431	0.986899	1.18922
Lrrn4cl	1	-0.721162	-0.717282	-0.770152	-0.441868	0.238773	0.113607	-0.769506	-1.02308	-0.971428	-1.42654	-1.42654	0.118236	0.825171	0.327647	0.720284	0.597914	1.57748	1.79468	1.73208	0.192333	0.249991	-0.298238	-0.376102	-0.515574	1.27692	1.41732	1.55988	1.24876	-0.368268	-1.17135	-1.42654	-0.599527	-0.967912
Lrrtm4	1	-1.15511	-1.15511	-1.15511	-1.15511	-1.15511	-1.15511	-1.15511	-1.15511	-1.15511	-1.15511	-0.384031	0.417613	-0.073006	0.288195	0.116903	0.0751659	1.60364	1.5156	1.04677	-0.0560948	0.0604248	-1.15511	-0.516232	-0.310027	1.32577	1.62845	1.39066	1.22829	0.838943	1.01737	0.867791	0.413829	0.210188
Lrtm1	1	-0.994336	-0.994336	-0.994336	-0.994336	-0.994336	-0.994336	-0.994336	-0.994336	0.183477	0.468428	-0.994336	1.8082	-0.994336	-0.183115	0.131912	-0.144239	1.19188	-0.994336	0.37307	0.339534	0.240576	0.0171492	-0.448696	-0.107148	0.261481	-0.56941	0.135519	-0.749834	1.34554	2.34396	0.641267	1.50993	2.14823
Ltbp1	1	-1.47199	-1.48021	-2.11914	-1.6287	-0.933642	-1.75105	-1.50048	-0.303189	-0.0901485	-0.0203747	-0.616169	1.43199	0.253991	1.09412	0.423846	0.691044	0.300153	1.4428	0.0697383	0.951071	0.987166	0.630622	0.705279	0.379761	0.694979	0.975101	0.817897	1.18614	0.0747737	-0.914956	-0.487549	0.380508	-0.173389
Ltbp2	1	-1.57472	-0.962459	-0.847226	-1.03002	-0.953227	-1.57472	-1.22047	-0.557981	-0.311789	-1.57472	-1.02135	1.42592	1.17314	0.980951	0.733198	1.05777	0.739135	-0.030758	0.523998	0.879182	0.854862	0.695939	0.647671	0.799272	1.1356	1.18771	0.995914	1.12545	-1.15957	-0.778871	-0.343554	0.0252843	-1.03955
Ltbp3	1	-2.29781	-0.987191	-0.861249	-2.16167	-0.985548	-1.63716	-2.33887	-0.634228	0.361555	0.396795	-0.725152	0.118918	0.0115563	0.228468	0.118973	0.356948	0.796635	0.185605	0.688129	0.677806	0.639487	0.614896	0.450836	0.325917	1.28069	1.19556	1.26999	1.01385	0.800776	0.220704	-0.217383	0.691555	0.400592
Lum	1	-1.6975	-1.65255	-1.24492	-1.10114	-1.70877	-1.78396	-2.00557	-0.817234	-1.11641	-0.705995	-0.310321	0.697157	0.404916	0.058251	-0.0910254	0.183916	0.573154	0.567411	0.531582	0.604722	0.637028	0.628842	0.644874	0.627145	0.836867	0.706066	0.828156	0.752751	1.03848	0.913512	1.07062	0.881288	1.04867
Mab21l2	1	-1.6221	-0.974154	-0.648404	-1.6221	-0.880219	-1.22347	-0.803406	-1.6221	-1.6221	-1.6221	-1.6221	1.11161	0.255581	0.709782	0.906368	0.696643	1.09984	-0.0812993	0.130061	0.80622	0.881243	0.974872	1.08382	0.265357	1.00874	0.549855	0.359677	0.773435	0.678448	0.438208	0.0327539	0.724159	0.856866
Macrod2os2	1	-0.878792	-0.878792	-0.878792	-0.878792	-0.878792	-0.878792	-0.878792	-0.878792	-0.878792	-0.878792	-0.878792	1.31626	-0.878792	-0.878792	-0.0697505	1.03262	-0.0316307	-0.878792	-0.169926	0.868921	0.939832	1.30668	1.41588	-0.878792	-0.652481	-0.275598	0.496981	-0.386663	1.55476	1.98666	1.28722	1.15771	1.40441
Maged1	1	-1.08716	-1.16078	-1.15882	-2.00333	-1.24013	-1.77682	-1.61875	-1.1413	-0.242826	-0.498015	-0.88173	0.16338	0.123441	0.197253	0.242246	0.479836	0.214574	-0.365993	0.103993	0.886702	0.886355	1.01916	0.918913	-0.302694	0.280105	0.287783	0.520806	0.207501	1.42051	1.43883	1.69189	1.12464	1.27044
Maged2	1	-1.14934	-0.544416	-0.375301	-1.90679	-0.540572	-1.24717	-1.417	-1.43561	-0.579046	-0.873113	-0.669618	0.572468	0.9766	-0.0879057	0.0442379	0.28201	0.224241	-0.659175	0.511841	0.581225	0.625843	-0.268151	-0.472018	-1.76332	1.10611	0.532437	0.855201	0.624876	1.60991	0.948445	1.66615	1.39841	1.42853
Mageh1	1	-1.35358	-0.893723	-0.7919	-0.886037	-1.41985	0.38235	-1.0194	-1.41475	-0.671815	-0.847135	-1.61792	-0.0997917	-0.177089	-0.380153	-1.00863	-0.0921596	1.21724	1.69545	0.644988	0.0687157	-0.168193	0.397561	0.899656	0.023445	0.278041	-0.207036	0.929993	-0.33793	2.07733	1.37393	1.82225	1.03055	0.545588
Magi2	1	-1.64974	-1.26925	-1.49098	-1.64974	-1.24385	-1.34667	-1.02731	-1.0038	-0.786678	-1.64974	-1.14753	0.640943	0.567238	0.249749	0.341076	0.340337	0.216824	0.438079	0.476995	0.906306	0.823225	0.819454	0.908556	-0.00638892	0.424758	0.343861	0.235018	0.398368	1.39555	1.24359	1.36276	1.08686	1.05212
Mamdc2	1	-2.17187	-1.83849	-1.66497	-1.27959	-0.979018	-1.68353	-1.01476	-0.413221	-0.0251788	-0.344358	-0.437948	0.635105	-0.0602096	0.244814	0.398907	0.232988	1.18886	0.86941	1.11602	0.170245	0.273871	0.599841	0.634938	-0.801312	-0.00939723	-0.0684182	0.0992391	-0.177632	1.50862	1.28382	1.34419	1.21467	1.15434
Man1a2	1	-0.872238	-0.135267	0.231773	-0.802486	-0.418152	-0.718735	-0.99447	-1.27624	-1.91722	-1.45213	-0.627626	-0.0636068	-0.947419	-0.984638	-0.202745	-0.541463	0.450092	0.520085	0.418257	-0.0348415	-0.161596	0.683368	0.65641	-1.37375	0.784192	0.39962	0.6971	0.817172	2.0614	0.949363	2.03645	1.1187	1.70064
Man2b2	1	-1.86904	0.0406692	0.0895832	-1.18389	-1.26416	-1.20556	-1.30905	-1.45905	-1.57609	-1.88634	-0.336981	1.00446	-0.297267	0.240606	0.0378849	0.34472	0.25379	-0.308713	0.0696578	-0.114786	0.231619	0.0465968	-0.185641	0.614818	0.809995	1.31338	1.21001	1.50919	1.02781	0.474273	1.5631	1.20093	0.913469
Maob	1	-1.26529	-0.4079	-0.777356	-1.26529	-1.26529	-1.26529	-1.26529	-0.536378	1.70048	0.666164	1.35805	0.476574	-0.464908	0.783471	1.05983	1.39563	-0.118702	0.661586	-0.305876	0.684586	0.568284	-0.281873	-0.108945	-0.402721	0.882746	1.5055	1.57405	1.12347	-1.26529	-1.26529	-1.26529	-0.328414	-0.585071
Map1a	1	-2.21494	-1.91826	-1.11545	-1.50958	-1.27317	-1.27594	-1.12855	-0.797867	0.350178	-0.544897	-0.0816577	0.32769	0.543832	0.560064	0.708214	0.521541	1.01682	0.451391	0.850192	0.520352	0.559474	0.293797	0.367797	-2.10733	0.628863	0.947779	0.995608	0.624273	1.05066	0.602525	0.526709	0.891707	0.628174
Map1b	1	-0.923759	-0.756775	-0.056201	-1.37336	-0.448171	-1.55538	-1.22241	1.12559	2.03264	1.72343	2.11213	-0.0725581	-0.437039	0.575912	0.427365	0.180094	2.09605	0.181897	0.917126	-0.736223	-0.838991	-0.23667	-0.200084	-1.39324	0.168079	0.437634	-0.295236	0.0652801	-0.480552	-0.863273	-0.044495	0.704374	-0.81318
Map2k6	1	-1.22135	-0.488758	-1.05895	-1.18	-0.192639	-1.20865	-1.85295	-1.02736	1.2459	-0.726382	-1.95811	0.0418751	0.102411	-0.064702	-0.145375	0.361713	0.460182	1.15978	0.350878	0.122602	0.164685	0.490989	0.622562	-0.349214	-0.220411	-0.834733	0.160397	-0.415324	1.17988	1.59473	2.05477	1.18792	1.64363
Mapkbp1	1	-1.01098	-0.84525	-0.941509	-1.35357	-1.31086	-0.655719	-0.441916	-0.322223	0.898406	-1.42896	-2.21018	0.92974	0.608422	0.302121	0.54648	0.42102	-0.339599	-1.70889	0.0886431	1.32749	1.45119	1.26464	1.32601	-0.861903	0.067002	-0.223443	-0.279853	0.0104164	0.958409	0.913358	0.968642	0.858954	0.993906
Matn2	1	-2.34423	-1.32206	-1.52576	-1.5623	-1.07246	-1.63316	-1.48417	0.183245	0.687817	0.572205	0.0304545	0.782665	-0.0136872	0.806761	0.785547	0.393067	1.13839	0.355541	0.905672	0.853572	0.866787	0.200006	0.138266	-0.0981436	1.00936	1.1044	1.41752	1.09904	0.0771371	-1.13916	-0.563698	-0.421569	-0.227056
Mbd2	1	-1.25163	-0.3032	-0.211893	0.0716687	-0.32588	0.294168	-0.171358	-0.547456	-1.31502	-1.76985	-1.44397	-0.189093	-0.429613	-0.788821	-0.371295	-0.587142	-0.249608	1.88504	0.505936	0.29326	0.171288	-0.0966527	0.407602	-0.576727	-0.15797	-0.701804	-0.199336	-0.492188	2.20968	1.32584	2.54984	1.33308	1.1331
Mdfi	1	-0.260456	0.384553	0.196249	-1.59963	-1.59963	-0.358383	-1.59963	-1.59963	-1.59963	-1.59963	-1.59963	0.585424	0.888989	-0.276691	0.0847097	0.438798	-0.223027	-0.36111	-0.438902	0.238014	0.760116	1.49026	1.51361	-0.0151829	0.0818381	0.55116	0.450576	0.309774	1.70299	1.03667	0.406238	1.05674	0.954455
Mdga1	1	-1.53765	-1.13649	-0.561247	-1.53765	-1.53765	-1.53765	-1.53765	0.183655	-0.599587	0.252371	-1.53765	1.06472	0.356266	0.413327	-0.0193527	0.654414	0.35464	-1.53765	0.10191	0.394217	0.499681	0.284949	0.234784	1.46507	0.0301847	0.00664523	0.283008	0.23008	1.26192	0.887198	1.93749	1.25054	0.933127
Mdk	1	-0.281041	-1.155	-0.686956	-0.929994	-0.932276	-1.10239	-0.702738	-1.60375	-0.284372	-1.60375	-1.60375	1.06144	1.29596	0.76801	-0.139415	0.359886	-0.733443	-1.60375	0.659539	0.724454	0.52181	1.41452	1.14545	1.57196	0.71465	1.18095	1.10085	0.673715	0.27492	-0.914175	0.766076	0.27995	-0.237329
Me1	1	-1.71522	-1.01758	-1.23249	-0.427522	-0.339037	-1.07999	-0.544414	-2.4133	-0.886528	-0.468122	-2.4133	0.310566	0.146789	0.0288615	0.19742	0.529292	0.225956	1.64144	0.0612292	0.921966	0.891655	1.1428	1.16806	0.820989	0.182475	-0.181094	0.310197	0.173651	0.628076	0.824065	1.05272	0.243987	1.21638
Me2	1	-0.913546	-0.745749	-0.445267	0.0226702	-0.657141	-1.04741	-0.903176	-2.43386	-0.931979	-0.811446	-1.99103	0.61805	-0.70981	-0.477756	-0.458883	0.318084	0.503444	0.70998	0.929336	0.677477	0.879223	0.838095	0.754394	0.78982	-0.893445	-0.131786	0.0896808	-0.419205	1.34418	1.31115	1.66119	1.21402	1.31068
Medag	1	-1.41246	-1.12212	-1.08034	-0.454492	-1.41246	-0.204476	-0.568729	0.924132	0.931083	1.05828	0.831888	-0.229554	0.877694	0.0672312	-0.022234	0.0985945	1.34303	1.41674	1.11924	0.114814	0.154358	-0.702594	-0.612612	-0.405737	1.30353	1.28156	1.3291	1.36185	-1.41246	-1.41246	-1.41246	-0.748633	-0.999292
Mef2a	1	-0.391628	0.46013	0.402444	-0.608902	-0.862587	-0.783348	-0.05477	-1.55181	-1.15033	-0.834385	-1.44198	-0.136961	-0.698598	-1.63196	-0.727949	-1.06756	0.237981	0.838853	0.790902	-0.278695	-0.16204	0.51728	1.04672	-1.20502	0.361694	0.554524	0.466396	-0.105913	1.86929	1.199	2.10679	1.50085	1.34159
Mef2c	1	-1.31234	-0.667013	-0.682204	-0.92272	-0.630999	-0.775691	-0.371187	-1.858	-1.95302	-1.25538	-1.6855	0.356781	0.196143	0.0856502	0.0622589	-0.174996	0.278181	0.464778	0.423319	0.846855	0.955289	0.873613	0.919052	-0.146911	-0.120477	-0.169382	0.181718	-0.456099	1.53037	1.61366	1.70696	1.36609	1.32121
Megf10	1	-1.76152	-1.58349	-1.64935	-1.76152	-1.76152	-1.76152	-1.1405	0.820726	0.849729	0.964877	0.532608	-0.483887	0.859421	0.0189474	0.138079	-0.0433961	0.913509	1.07141	0.711342	0.212333	0.276441	0.0918984	0.119403	0.264285	1.22305	1.14238	1.13299	1.265	-0.1333	-0.308229	-0.780787	0.587296	-0.0267113
Meis1	1	-0.964929	-1.29363	-1.53694	-2.03933	-2.03933	-2.03933	-2.03933	0.243825	0.461052	0.770514	-0.0797533	1.28672	-0.0480783	0.235483	0.115468	0.371801	0.197265	0.113136	0.0935768	0.48822	0.253471	-0.476056	-0.0950616	0.642351	1.13956	0.92892	0.832016	0.779292	0.681433	0.308642	0.613981	1.21649	0.878568
Meis3	1	-1.07479	-0.303287	-0.658623	-1.99953	-2.5278	-1.34238	-2.5278	-0.315227	0.193651	0.543428	-0.139052	0.430203	-0.4896	0.650436	0.0693839	-0.19562	0.158514	-0.50677	-0.331449	0.587652	0.460433	0.50655	0.537092	1.1281	0.259832	0.318367	0.602785	0.409709	1.07924	0.377873	1.28747	1.32337	1.48784
Mepe	1	-1.17836	-1.17836	-1.17836	-1.17836	-1.17836	-1.17836	-1.17836	-1.17836	-1.17836	-1.17836	-1.17836	0.408877	-0.686175	-0.149048	0.616994	0.364164	-0.20878	0.699588	0.70068	0.984978	0.931074	1.44984	1.27533	0.108757	1.35121	0.917669	0.924878	1.19705	0.0551838	0.387225	-0.814053	1.5289	0.91757
Metrnl	1	-1.62024	-1.2002	-1.21748	-1.04913	-1.27954	-1.24154	-1.583	-1.32394	-2.17596	-1.46246	-0.348237	0.555254	0.854923	0.207725	0.460611	0.495155	0.51132	0.118431	0.812432	0.876677	0.864082	0.851543	0.807443	0.398746	0.550701	0.424383	0.890311	0.572581	0.954405	1.05473	0.726429	0.971271	0.542581
Mfap2	1	-1.2623	-0.838706	-1.2623	-1.2623	-1.2623	-0.703672	-0.669698	-1.2623	0.53335	-1.2623	-1.2623	0.0724363	0.0367882	-0.138347	-0.143038	-0.0873581	-0.292588	-1.2623	-1.2623	1.53897	1.21901	0.823084	0.720204	0.607821	0.841563	0.974107	0.868626	0.904723	0.976779	0.690974	2.04573	1.11978	0.26019
Mfap4	1	-0.913453	-0.913453	-0.913453	-0.913453	-0.913453	-0.486773	-0.913453	-0.913453	0.209387	-0.913453	0.163074	-0.381076	-0.913453	-0.403968	-0.406206	-0.379552	1.1061	-0.25041	1.5914	1.80225	1.71464	1.2262	0.979553	0.952725	1.4195	1.4004	1.63523	0.394464	-0.64498	-0.913453	-0.913453	-0.680526	-0.913453
Mfap5	1	-1.20504	-0.78954	-1.20504	-0.681247	-1.20504	-0.659381	-0.504576	0.360792	-1.20504	-0.0653031	-0.221641	0.697417	-0.546772	0.220329	0.452838	0.61514	0.843487	1.51035	1.06033	-0.0544321	-0.209559	0.883325	0.663021	-1.20504	1.55157	1.56981	2.02844	1.14706	-1.20504	-1.20504	-1.20504	0.688461	-0.91963
Mia2	1	-2.00773	-1.17368	-0.687339	-0.51669	-1.00104	-1.02606	-0.988316	0.522617	-0.965343	-1.32412	1.21865	0.214024	0.0443238	-0.75206	-0.848777	-0.613252	-0.104287	-0.604398	-0.0854524	1.13779	1.02824	0.603833	0.755514	0.218774	0.334979	-0.557863	-0.221142	-0.284527	2.02302	1.04818	1.69261	1.26318	1.65634
Mia3	1	-0.635531	-0.333751	-0.320421	-0.629655	-0.427977	-0.405372	-0.967827	-0.70867	-1.70691	-2.08036	-0.498797	0.191218	0.567723	-0.690804	-0.580878	-0.75462	-0.549987	0.051499	-0.26056	0.864166	0.915956	0.558486	0.44892	-1.25144	0.240254	-0.00493556	0.195013	-0.0177571	2.22434	1.67257	1.70814	1.38533	1.80264
Mical1	1	-1.91852	-1.68158	-1.58026	-0.5588	-3.13767	-0.600067	-0.438822	0.470407	0.605574	1.57578	0.888182	-0.823522	0.223727	0.534047	0.472866	0.423037	0.659052	0.695134	1.19041	0.436761	0.493249	0.630357	0.629061	-0.824471	1.03762	0.553095	0.816168	0.011174	-0.0503558	0.151307	0.239964	-0.512689	-0.610211
Mical3	1	-1.20322	-0.975033	-0.744278	-1.499	-0.689479	-0.757554	-0.965438	-2.0478	-0.587239	-0.661896	-1.30456	0.446138	0.13497	0.148396	0.290128	0.597334	-0.303868	-0.525784	0.0457527	0.905579	0.951773	0.98137	0.968956	-0.516987	-0.147684	0.0944682	-0.22982	-0.406901	1.75444	1.35783	1.5803	1.49437	1.81474
Mindy2	1	-0.920828	0.309772	0.428592	-0.144235	-0.755135	-0.58485	0.0200395	-1.99444	-1.45695	-0.92064	-1.60356	-0.129155	-0.000172178	-1.25123	-0.707769	-0.977278	-0.062565	1.38171	0.0488579	-0.750263	-0.321103	0.284562	0.44142	-0.814264	1.03347	0.847764	1.0716	1.3302	1.01034	0.521266	0.921515	1.93649	1.80684
Mir6236	1	-0.909078	0.410815	0.0325317	-0.412855	-0.909078	-0.539823	-0.517366	-0.501592	-0.909078	-0.909078	-0.909078	-0.134537	-0.155712	-0.909078	-0.4701	-0.447032	-0.909078	-0.909078	-0.909078	-0.036959	-0.17228	-0.147982	-0.327337	-0.909078	1.39746	1.30518	1.14495	0.269684	1.93222	2.26871	2.60335	0.780681	0.808774
Mitf	1	-0.201876	-0.509449	-0.743379	-1.36398	-1.36398	-0.923494	-0.710604	-1.36398	-0.204802	-1.36398	-0.48178	-0.106986	0.610794	0.133705	0.186598	0.0581911	2.16019	2.03571	0.885002	-0.323619	-0.141206	-1.36398	-0.86698	0.470314	1.73773	1.59628	1.32299	1.2151	0.0684083	-0.213106	-0.303501	0.301172	-0.231486
Mkx	1	-1.40993	-1.0058	-1.09786	-1.40993	-1.40993	-1.40993	-1.40993	-0.261389	-0.803559	-0.785107	-1.40993	0.435731	1.04445	0.532035	0.0127891	-0.122034	0.157601	0.377571	0.372006	-0.453539	-0.479924	0.985967	0.880444	-0.773814	1.10017	0.559596	1.01178	0.341093	1.49295	1.13423	1.99449	0.726086	1.08364
Mlec	1	-1.09646	-1.77995	-1.45192	-1.85336	-0.896036	-2.25755	-1.01907	-0.765644	0.171246	0.622828	-1.50125	1.00436	-0.49089	-0.187287	0.561708	0.0771193	0.693176	-0.639086	0.591201	0.51784	0.538083	0.447936	0.268484	1.03895	0.684848	0.284142	0.692444	0.42348	0.74399	0.97396	1.18615	0.985305	1.43124
Mlip	1	-1.57437	-1.47559	-0.823265	-1.18483	-1.57437	-1.57437	-1.26687	-1.12748	-1.07183	-1.20255	-1.09403	0.573579	0.230408	0.132469	0.352544	0.542271	0.488371	0.784833	0.775069	0.728877	0.725638	0.888909	0.79628	-0.01961	0.200058	0.0321382	0.243041	-0.0601824	1.29552	1.36867	1.52436	0.956538	1.40978
Mme	1	-2.74202	-1.45152	-1.4825	-1.01519	-1.27869	-1.34428	-2.10537	-0.28501	-0.561875	0.101397	-0.863847	1.08916	1.21864	0.993621	0.815718	1.10177	0.0288518	-0.106768	0.54812	0.442701	0.472508	0.762142	0.846429	0.567961	0.531112	0.742907	0.326469	0.656773	0.478625	0.309017	0.581928	0.30661	0.314613
Mmp13	1	-1.59849	-1.28998	-1.34698	-1.26296	-1.36345	-1.8802	-1.66523	-0.163602	-1.00622	-1.12125	-1.28856	0.223317	0.69095	-0.180823	0.299962	0.263048	0.152256	0.38269	0.562911	0.935904	0.943574	0.935317	1.01119	0.935827	1.04837	0.999328	1.0085	1.32515	0.402469	0.143249	0.272577	0.964629	0.666519
Mmp14	1	-1.32082	-0.0887992	-0.235034	-2.12939	-1.82822	-1.82424	-2.36327	-0.880614	-0.538409	-0.954224	0.260979	0.296945	0.123358	-0.0754432	-0.46737	-0.2507	0.283071	0.310654	-0.138281	0.620658	0.694903	0.700789	0.709494	0.360523	1.04865	0.689543	1.1025	1.06289	0.805882	0.707448	1.15866	1.21852	0.939358
Mmp16	1	-1.40637	-1.2927	-1.28266	-1.40637	-1.40637	-1.40637	-1.40637	-0.76052	-1.11241	-1.40637	-1.40637	0.506887	0.168269	0.173371	0.241307	0.42926	0.557508	0.410009	0.4517	0.680579	0.686255	0.640289	0.629013	-0.0502411	0.553092	0.454417	0.535954	0.54113	1.35482	1.27987	1.41892	1.29719	1.33327
Mmp2	1	-2.49917	-1.81033	-1.85408	-1.17871	-1.50321	-1.29935	-1.71493	-0.436818	-0.297089	-0.355918	-0.307718	0.555201	0.314553	-0.0717356	0.0777104	0.228935	0.455071	0.060419	0.461639	0.791767	0.779201	0.82755	0.801012	0.696497	0.66786	0.515085	0.631784	0.521461	1.08428	0.985253	1.10699	0.832427	0.934367
Mmp23	1	-0.932906	-0.919931	-1.24648	-0.370776	-1.60206	-1.60206	-1.60206	-1.07087	-1.60206	-0.984623	-1.60206	0.780335	0.288842	0.570265	0.357576	0.607499	-0.229679	-0.854054	0.387656	0.889668	1.09271	1.37365	1.28287	0.753264	0.443246	0.257978	0.407567	0.500405	1.14917	0.986416	0.654562	0.809261	1.02666
Mob3b	1	-1.3414	-1.66535	-1.61552	-0.448833	-0.513654	-1.4877	-0.89177	-0.322869	-0.760583	-0.588225	-0.715152	0.834991	-0.937407	-0.24885	-0.257105	-0.0846656	0.431758	-1.20336	0.0525633	1.09047	1.10647	0.189718	0.0496946	0.580038	0.376226	0.547755	-0.379017	0.469579	1.76256	1.08485	2.27228	1.33473	1.27777
Morf4l2	1	-0.899245	-1.09353	-1.97283	-0.738808	-0.442653	-1.81137	-1.47513	-0.620939	0.283089	-0.892714	-0.797789	0.868095	-0.00396335	-1.05266	-0.345765	0.267077	-0.48509	-0.801238	0.144538	1.38332	1.5369	1.09359	1.26853	-0.0389689	0.185461	0.0972634	0.468312	0.617519	0.931193	1.71331	1.78269	0.388427	0.443382
Mpv17l	1	-1.52688	-1.11158	-1.13506	-1.52688	-1.52688	-1.52688	-1.52688	-1.52688	0.332593	0.126649	-1.52688	0.442911	-0.104625	0.709689	0.362934	-0.461227	0.441212	0.945618	0.320063	0.113416	0.373676	0.190009	0.534735	-0.187633	0.776445	0.896659	0.722241	-0.0211525	1.49242	1.15701	1.2144	1.4117	1.14502
Mrc2	1	-2.04349	-1.66155	-1.80656	-1.24353	-2.04349	-1.59754	-1.76489	-0.420389	-0.390532	-0.397698	-0.147186	0.428851	0.349926	0.0352552	0.210467	0.193446	0.524781	0.559139	0.558173	0.793299	0.787852	0.805702	0.782179	0.182902	0.660989	0.717105	0.775478	0.625872	0.89219	0.905016	1.04522	0.849741	0.833263
Ms4a4d	1	-0.977833	-0.243115	-0.647472	-0.977833	-0.977833	-0.977833	-0.977833	-0.00558873	-0.977833	-0.168906	-0.977833	2.6562	0.641763	1.25017	1.24211	0.689536	-0.977833	-0.977833	-0.977833	0.883839	1.08617	0.792533	0.834105	1.13336	0.510875	0.723956	0.434265	1.50372	-0.418974	-0.977833	-0.977833	-0.977833	-0.186729
Msi1	1	-1.42554	-1.42554	-0.997924	-1.42554	-1.42554	-1.42554	-1.42554	-0.700198	0.213671	-0.73187	-0.96371	0.864062	0.0127197	-0.358961	-0.0574695	0.140113	0.353393	-1.42554	0.180941	1.27511	1.10678	0.770305	0.909941	1.05022	0.450218	-0.0389628	0.145639	-0.0158243	1.30965	1.31024	1.25693	1.23294	1.26083
Msi2	1	-2.48446	-1.14368	-1.39311	-0.76137	-1.05394	-1.20409	-0.50145	-1.24825	0.614208	0.0951566	-0.332107	-0.580771	0.418149	0.155087	0.0443637	-0.105084	1.67536	2.3852	1.0021	-0.557279	-0.550445	-0.0235161	0.13784	-0.915628	1.05252	0.805894	1.09668	0.75549	0.691101	-0.0688934	1.0643	0.592748	0.33788
Mthfd2	1	-1.5915	-0.799988	-0.94114	0.665661	-1.5915	-1.5915	-1.5915	-1.5915	-1.5915	0.452985	-1.5915	0.0952367	-0.593242	-0.60741	0.489191	0.213722	0.646271	0.448399	0.765673	0.62569	0.647201	0.0678153	0.472217	0.483652	0.509713	0.321087	0.623446	0.431474	1.05994	1.36141	1.46451	1.26438	0.972615
Mtpn	1	-1.426	0.350044	-0.366166	-0.262354	-0.0166984	-0.463276	-0.234357	-1.86062	-1.4071	-1.68415	-1.83161	0.879688	-0.302111	-0.550325	-0.819665	-0.734297	0.109916	1.24587	0.325168	0.170803	0.407099	0.410516	0.571632	-0.508614	0.33813	-0.545227	0.52679	0.510596	1.26043	1.02048	2.51328	1.0628	1.30933
Mtss1	1	0.219877	0.801789	0.743261	-0.783972	0.218275	-0.261866	-0.213252	-2.69256	-1.93369	-1.19847	-2.02448	-0.00902495	-0.320012	-0.0994122	0.057032	0.241213	-0.00123844	0.577311	-0.20774	0.0479798	-0.0165469	0.630689	0.626163	-0.0193069	-0.586958	-0.613532	-0.298736	-0.267845	1.42475	1.15956	1.63131	1.29076	1.87868
Mtss1l	1	-0.147825	0.798023	1.1528	-2.75994	-1.0903	-1.06414	-1.46083	-1.42931	-2.18273	-0.524258	-0.824605	0.423461	-0.618422	0.712646	0.289042	0.531058	-0.313589	0.140194	-0.206491	0.872683	0.917864	0.94018	0.640592	-1.01837	0.772743	0.623961	0.494181	0.774233	0.627604	0.315795	0.699617	0.930132	0.984004
Mxd4	1	-0.63218	0.474367	0.106272	-0.599429	0.358581	-1.2421	-0.299267	-1.7808	-1.35338	-0.793607	-0.749105	0.36774	0.480406	-0.641507	-0.71068	-0.479998	-0.529421	-2.25297	-1.11631	-0.0129218	0.275216	0.964617	0.997515	-0.754587	1.02701	0.783448	0.725782	0.763674	1.36415	0.691424	1.76035	1.72465	1.08307
Mxra8	1	-1.99352	-1.21793	-0.7878	-2.06585	-0.963315	-1.22674	-2.14943	-0.982454	-0.355564	-0.208698	-0.641635	0.0343012	0.0678004	0.021728	-0.321377	0.0938897	0.960406	-0.488568	0.251565	0.558297	0.537606	0.59262	0.491975	0.248956	1.11461	1.27325	1.07238	0.864668	1.23331	0.977662	0.636154	1.20205	1.16965
Myo10	1	0.767912	1.2309	1.42156	0.252922	0.553617	0.430698	0.51463	-1.81625	-2.37605	-1.58749	-1.35676	-0.535229	-0.204764	-0.39244	-0.00867301	-0.0139168	-0.37805	-0.786361	-0.686626	0.289416	0.411605	-0.114276	-0.000656821	-0.941927	-0.233474	-0.395588	-0.428167	-0.652827	1.67965	1.15055	1.43056	1.29923	1.47627
Myo18a	1	0.360626	0.605977	1.01875	-0.397303	0.573264	-0.523556	0.679532	-2.08143	-0.555892	-1.28392	-1.65512	0.63139	-1.29362	0.651443	0.690496	0.273808	-2.15602	-2.0194	0.0516385	1.02391	0.995395	0.841944	0.635797	-0.558765	-0.0383567	-0.389395	0.194223	-0.270026	1.27567	1.01411	1.24202	-0.217015	0.679839
Myo19	1	-0.388233	-0.240118	-0.215372	-0.98097	0.26603	-1.21178	-1.0236	-1.99012	0.148409	-0.95252	-0.162929	0.22495	-0.384433	-0.279185	-0.246082	0.29965	-0.653609	-1.72991	-0.149729	1.61151	1.5358	-0.149262	0.0459353	0.910772	-0.677817	-0.772717	-0.504869	-0.134319	1.39182	1.42937	1.75031	1.58795	1.64506
Myo1b	1	-0.641391	0.37171	0.187208	-0.249911	0.704009	-1.06381	0.0231556	-0.374635	-0.736046	-0.534415	-0.884745	-0.234734	-0.370358	-0.313413	0.168933	-0.210504	-1.2913	-1.08504	-0.177583	0.924123	0.736384	0.300113	0.425192	-1.75495	-0.751599	-1.00586	-0.175319	-1.08749	2.0738	1.86143	2.31838	1.42017	1.42851
Myo1d	1	-1.15237	-0.643859	-0.502303	-1.06145	-1.09514	-0.873235	-0.83968	-1.98913	-1.49305	-0.643408	-2.15855	0.202006	0.283928	-0.162657	0.0877022	-0.160517	0.722959	-0.0751423	0.473305	0.557285	0.662783	0.39801	0.324668	-0.475659	0.577603	0.388917	0.888117	0.229314	1.73459	1.35184	1.57498	1.3276	1.54055
Myo5a	1	-2.12173	-1.97821	-1.94371	-1.65248	-1.11831	-1.067	-1.14204	-0.559494	-0.64464	0.0190715	-0.800217	0.333658	0.175648	-0.102942	-0.252591	-0.00129365	1.09775	1.3521	1.14686	0.758184	0.685939	0.162461	0.371462	0.610994	0.587054	1.09895	1.04483	0.603268	0.668216	0.0901243	1.21216	0.701554	0.664362
Myoc	1	-1.15834	-0.875287	-0.821578	-0.0213299	-1.15834	-1.15834	-0.391689	-0.362736	0.0415479	1.19434	0.395692	0.158008	1.44045	1.06751	1.06144	1.46069	1.49797	0.900067	1.69612	-0.0563876	-0.30028	-0.388934	-0.737162	-1.15834	1.20573	1.11874	0.706449	0.435712	-1.15834	-1.15834	-1.15834	-1.15834	-1.15834
Myom1	1	-0.439498	-1.68195	-2.06754	-2.5342	-0.89425	-1.41321	-1.05901	-0.0698188	-0.102214	-0.513384	-0.150376	-0.989615	0.482809	1.01686	1.17147	1.21658	1.41844	0.457426	1.14416	0.767506	0.86885	0.689634	0.864168	0.351938	-0.720126	0.163633	-0.247819	-0.411877	0.595941	0.323762	1.05311	0.623823	0.0847837
N4bp2	1	-1.13321	-0.590322	-0.944443	0.578827	-0.531419	-0.078157	-0.909243	-1.28628	-1.8057	0.299176	-2.18269	-0.61486	0.21521	-0.575435	-0.805199	-0.972729	0.0502071	-1.02623	0.535746	0.0396164	-0.136192	0.864024	1.20055	1.43739	0.750361	0.824268	0.288668	-0.0749593	1.26993	1.00121	1.59537	1.5907	1.12581
Naaladl2	1	-1.65748	-1.33878	-1.23482	-1.65748	-1.65748	-1.65748	-1.65748	-0.675305	-0.563545	-0.169492	-0.888139	0.405646	-0.1084	-0.0882853	-0.25772	0.247566	0.73573	0.891579	0.503478	0.235635	0.133875	0.193068	0.194871	0.0598108	1.23153	1.02507	0.961443	1.11689	1.1259	1.23439	0.884129	1.34575	1.08554
Naglu	1	-1.42851	0.0690114	-0.0319139	-1.1995	-0.984642	-1.13664	-1.33952	-1.47356	-0.771714	-1.2685	-1.00395	0.631638	0.560297	-0.376764	0.103114	-0.00737877	0.576599	0.817372	0.420034	0.088781	-0.211526	-1.33424	-1.25207	1.02741	2.00057	0.743248	1.55889	1.03748	0.256314	1.55519	0.751623	0.538209	1.08462
Natd1	1	-0.8551	0.656241	0.575665	-1.43079	-0.170082	-1.3797	-1.04946	-1.20091	-1.7197	-0.553131	-2.3155	-0.584917	0.120162	0.406781	0.029043	-0.541843	0.488224	-0.63733	-0.92799	0.532583	0.300998	1.01862	1.06466	-0.508318	0.406274	0.528303	0.720625	0.736678	1.86424	0.731715	1.08033	1.56492	1.0487
Nav3	1	0.512782	0.739619	0.851592	-2.03779	-0.742703	-0.945812	-0.467301	-1.50134	-1.17292	-2.2507	-1.88146	-0.560527	-0.144592	-0.0783238	-0.791262	0.458378	-0.562624	-0.573503	-0.058863	0.724705	0.813751	0.653558	0.600995	0.416753	1.28573	0.770245	1.0252	0.718101	0.951653	0.729359	-0.00322602	1.32889	1.19164
Nbas	1	-0.627916	-0.294542	-0.660649	-1.05105	-0.378396	-1.11777	-0.776798	-2.19989	-0.279406	-0.890174	0.414936	0.810726	-1.06253	-0.310384	0.348516	0.0323762	-0.496495	0.411301	-0.715273	0.642674	0.507783	0.731109	0.719224	-0.380395	-0.613971	-0.720944	-0.763516	-0.0640838	1.79089	1.78885	2.0014	1.23534	1.96905
Nbl1	1	-1.65817	-1.83282	-1.86175	-1.40815	-1.33593	-1.28136	-1.59357	-0.574128	0.553842	0.0601552	-1.14405	0.539724	0.893806	-0.134938	0.193738	0.215008	0.499439	-0.996613	0.949441	0.708722	0.734514	1.14484	1.10197	-0.119439	1.07983	0.889987	0.937159	0.837468	0.728817	0.354588	1.13668	0.0313767	0.349796
Ncam1	1	-2.23451	-1.70721	-1.67978	-1.78515	-1.86555	-2.23451	-1.46375	0.408963	0.768125	0.727995	0.445074	0.437704	0.395167	0.168077	0.187679	0.0740069	0.384064	0.262414	0.362108	0.431552	0.46277	0.507665	0.525669	0.417086	0.679601	0.828421	0.728347	0.558524	0.74683	0.680344	0.444326	0.611835	0.72611
Ndnf	1	-1.40006	-0.962901	-1.11401	-1.40006	-1.40006	-0.956173	-1.40006	-0.808291	-1.40006	-0.993349	-1.40006	0.565357	-0.458389	-0.075166	0.050075	-0.158219	-0.199661	-0.305805	0.362588	0.887538	0.885643	0.865792	0.90004	0.877035	1.30817	1.48823	1.26428	1.40844	0.763873	0.453417	0.167536	1.28805	0.896261
Ndrg4	1	-0.766826	-1.6143	-1.57181	-1.66353	-1.48836	-1.11368	-1.61669	-2.10554	-0.551051	-0.265082	0.238844	0.143742	0.188086	-0.538712	-0.106207	-0.154175	1.06459	1.30847	1.11329	0.955152	0.761064	0.587406	0.663711	-0.136983	0.764351	0.28936	0.64038	0.530682	1.16645	0.777142	1.38411	0.628051	0.488059
Nedd4	1	-1.53815	0.865117	1.32788	-2.15399	-0.439773	-1.35218	-1.23868	-1.55638	-0.275747	-0.315726	-0.522995	0.280615	-0.690068	0.0743281	-0.150854	-0.142216	-0.0851861	-0.0534777	0.332819	-0.243604	-0.284324	-0.138397	-0.204986	-1.46799	0.708267	0.418749	0.686799	0.81754	1.44756	1.02205	1.39812	1.84935	1.62556
Neo1	1	-1.67357	-1.94685	-1.75259	-1.64007	-1.58534	-1.99348	-1.38001	-0.79818	-0.276885	0.00974663	-0.251783	-0.186523	0.150878	0.37169	0.279107	0.218154	0.539644	0.42189	0.52598	0.706091	0.776243	0.815681	0.798905	0.0320926	0.71829	0.858598	0.77441	0.697333	0.93431	0.886612	0.831663	1.19274	0.945214
Nfix	1	-1.82984	-0.840445	-0.473653	-1.22519	-1.27217	-1.07277	-2.22222	0.343102	0.592248	0.482599	0.562263	-0.370656	-1.60696	0.223297	-0.0369346	-0.169043	0.513201	-1.17409	-0.0670192	0.836904	0.752915	0.961156	0.651013	-1.50698	1.23081	1.3114	0.920045	0.79349	0.786465	0.456341	0.188374	1.00658	1.25575
Ngef	1	-1.30472	-1.11258	-1.30472	-1.30472	-1.30472	-1.30472	-1.30472	-1.30472	-0.602834	-1.30472	-1.30472	0.0424716	-0.352467	0.348457	-0.016535	0.0460335	-0.325957	-0.093794	0.757887	0.359755	0.705236	1.41154	1.44657	1.26792	1.04641	1.38411	0.122677	0.979125	0.808057	0.888799	1.0647	0.658862	0.908002
Nhsl1	1	-1.399	-0.75867	-0.559239	-1.44031	-0.463936	-0.82113	-1.6938	-0.341092	-1.6088	-1.60168	-1.74188	0.274191	-0.27831	0.0506634	0.124341	-0.00217611	0.163636	0.383897	0.182808	0.795351	0.779198	0.799305	0.745052	0.0572671	0.334203	0.207311	0.0748169	-0.0119081	1.63852	1.4181	1.60915	1.56106	1.52307
Nisch	1	-0.589306	-0.0039209	0.511173	-0.574273	0.157258	-1.13712	-0.347325	0.0680286	-1.63962	-1.7755	-0.747584	0.729949	0.915493	-0.507391	0.209429	-0.0134471	-1.40684	-2.40805	-1.19834	0.82452	0.948086	0.654088	0.34217	0.47654	0.212893	0.0120762	-0.121575	0.0173702	1.78359	0.232161	1.0105	1.72521	1.63976
Nkd2	1	-0.943649	-1.18755	-0.946839	-1.20586	-2.16161	-0.935839	-1.33195	-1.65215	-0.309317	0.731398	-1.10729	0.558161	0.136173	0.424693	0.262905	0.158412	-0.845378	0.0817827	-0.0775601	0.954388	1.02321	1.26085	1.36134	-0.540832	0.0709884	0.146046	-0.380464	0.0778446	1.09278	1.25564	1.52879	1.21723	1.28365
Nme1	1	-1.45744	-0.771973	-1.03129	0.0337835	-0.322595	-1.32491	-1.6533	-1.43141	-0.583595	-1.01815	-1.31086	1.26368	0.177016	-0.670844	0.185502	0.650921	-0.803713	-1.58481	0.692852	0.507343	0.57287	1.06689	1.13726	0.71778	0.541593	-0.126746	0.819759	0.552806	1.1298	1.55955	1.83788	0.630726	0.0136282
Nnmt	1	-1.10222	-1.10222	-1.10222	-1.10222	-1.10222	-1.10222	-1.10222	-1.10222	-0.270646	-1.10222	-1.10222	1.15562	0.0259841	0.856429	0.96198	-1.10222	0.802381	0.332456	-1.10222	0.689436	0.336916	0.551501	0.351458	-1.10222	0.880335	1.37882	0.008761	1.77086	0.395791	1.91784	0.506062	1.00894	0.668004
Notch2	1	-1.55437	-1.83343	-1.84321	-1.74343	-1.65882	-2.01993	-2.20134	0.288526	0.533977	0.635093	0.524911	0.859899	0.367649	0.240258	0.229983	0.385976	0.626571	-0.124017	-0.0161507	0.616818	0.645337	0.937798	0.889969	0.463363	0.534626	0.365591	0.725867	0.60933	0.588684	0.123708	0.521473	0.820245	0.459052
Nova1	1	-1.22101	-0.918717	-1.22101	-0.531052	0.338208	-0.70759	-0.459454	-1.22101	-1.22101	0.0373764	-1.22101	-0.144074	1.82993	0.371477	1.55254	0.728774	0.587981	0.663009	1.15414	0.294615	0.45934	1.01259	1.36783	-0.288578	1.42044	1.11973	0.770823	0.822517	-1.22101	-1.22101	-1.22101	-0.492784	-1.22101
Nptn	1	-1.98179	-0.40861	-0.241738	-0.473804	-0.519721	-0.564637	-0.482445	-1.39307	-1.39976	-1.23525	-1.39707	0.907548	-0.229957	0.507863	0.488781	-0.138017	1.37424	1.96588	0.854849	-0.663817	-0.669491	-0.0955317	0.39856	-0.445802	1.43729	1.40474	1.37951	1.68752	-0.314922	-0.528263	-0.519689	0.569013	0.727587
Npy1r	1	-0.571818	-0.662958	-0.835561	-0.590562	-0.226762	-0.447177	-0.534102	-0.271734	0.572987	0.986448	0.745729	-0.285406	0.45578	1.58395	1.05247	0.873188	2.032	1.9687	1.75699	-0.561529	-0.634747	-1.13463	-1.13463	-1.13463	0.355638	0.828308	0.548214	0.642556	-1.13463	-1.13463	-1.13463	-1.13463	-0.838176
Nrp2	1	-0.798692	-0.393061	-0.394219	-1.06168	-0.457842	-1.02875	-0.827648	-2.12447	-1.91444	-1.90443	-1.53198	0.492704	-0.0477816	-0.192555	0.118186	0.0769777	0.269317	-0.0672678	0.301219	0.820569	0.834389	0.817678	0.807395	0.0730908	0.171763	0.157713	0.30307	0.290211	1.4775	1.30825	1.47137	1.43541	1.51801
Nt5dc2	1	-0.940661	-0.428154	-0.605435	-2.19426	-2.19426	-1.76274	-1.308	-0.425018	-2.19426	-0.578103	0.371167	0.347985	0.506589	0.0324769	-0.189437	0.29691	0.210499	0.251299	0.144308	0.998732	0.951807	0.151152	-0.0886104	0.304885	0.861646	0.670366	0.969723	0.835435	1.18987	1.16226	1.06176	0.838371	0.751699
Nt5e	1	-2.26462	-0.342354	-0.787617	0.155851	0.978838	0.242938	0.82576	-1.48309	-1.54317	-1.25913	-3.0725	0.50896	0.0489664	0.208474	0.00941563	0.307948	0.548104	0.221	-0.208766	0.467699	0.572209	1.02367	0.90316	-0.945075	1.04474	0.360697	-0.255933	-0.0313463	0.343435	1.17643	1.08373	0.767013	0.394553
Ntn4	1	-1.40039	-0.922949	-0.346313	-0.235338	-0.264421	-0.220648	-0.219621	0.424941	0.502672	0.75315	0.774541	0.192167	0.859342	0.509652	0.282823	0.184934	1.28095	1.68366	1.4737	0.185462	0.247436	-0.884616	-0.633522	-0.85918	1.09163	0.749454	1.34715	0.917226	-0.658745	-1.02614	-2.08175	-1.44849	-2.25876
Ntrk3	1	-0.524636	-0.964817	-1.15815	-0.843195	-0.718383	-1.15815	-0.568054	-1.15815	-0.37529	0.225468	-0.408266	0.509662	1.2562	0.681351	0.782306	0.8322	1.70244	1.26438	1.44576	0.257163	0.307297	-0.669278	-0.485964	-0.561815	1.41366	1.44791	1.37146	1.37021	-1.15815	-1.15815	-1.15815	-0.978896	-0.820002
Nucb1	1	-0.288117	0.522888	0.823084	-0.473497	-0.734133	-0.603054	-0.743283	-1.75018	-0.956397	-1.32863	-1.91303	0.200864	-0.593547	0.144493	-0.436213	0.0773415	-0.364914	-1.79008	-0.417642	0.104286	0.104824	-0.491439	-0.506624	0.00995863	1.01666	1.02852	1.51592	0.749778	1.57561	0.991944	1.50622	1.51128	1.5071
Nucb2	1	-1.55605	-0.957909	-0.518393	-0.517455	-0.0440798	-0.232483	-0.743663	-0.577793	-1.99668	-1.71029	-2.35181	-0.0576134	-0.0973695	-0.00115837	0.121865	-0.26932	0.516839	2.60924	1.41888	0.720242	0.782468	0.9536	0.824777	-0.219858	0.23064	0.21807	0.657733	0.103	0.737423	0.974882	0.801224	-0.115427	0.296475
Numbl	1	-1.24201	-1.56987	-1.91475	-1.03431	-1.64372	-1.58609	-2.36006	-0.732461	0.14502	0.0961536	1.13	-0.328941	0.751166	0.158077	0.180666	0.694674	0.432967	0.0704109	0.190974	0.65996	0.569857	-0.365732	-0.25059	0.645307	0.830822	0.553522	0.564031	0.514922	1.01126	0.424744	0.599379	0.795742	2.00887
Nupr1	1	-0.81846	-1.36865	-1.32813	-1.5352	-1.72901	-1.22597	-1.80432	-1.40569	-1.1964	-0.375739	-0.233252	0.712637	0.130602	-0.104728	0.475661	0.205148	-0.0451565	-0.139753	0.512311	1.11274	1.14205	0.618832	0.56831	-0.135756	0.412938	0.414167	0.501593	0.169736	1.62793	1.54657	1.57499	0.913992	0.806003
Obsl1	1	-1.71779	-1.27294	-0.890422	-1.33078	-1.33566	-0.89714	-2.90563	-0.432277	0.216531	-0.0280163	-1.35228	1.01553	0.947742	0.893758	0.612196	1.27529	-0.574779	1.06357	0.289012	0.61392	0.426845	0.800765	0.794138	-0.0423257	0.490134	-0.432635	-0.00395691	0.475585	0.0257966	0.374225	1.14055	0.787845	0.973191
Ogn	1	-2.11587	-0.963126	-1.31932	-1.11907	-1.62019	-2.11587	-1.72325	0.0356909	-0.193938	0.432723	-0.542136	1.04845	0.612344	-0.0263756	-0.0483769	-0.280413	0.286663	0.270181	0.0982936	0.501332	0.59526	0.724041	0.809912	0.609268	1.35463	1.46285	1.44927	1.44403	-0.37434	-0.066939	-0.338672	0.773314	0.339629
Olfml2a	1	-1.43485	-0.662728	-0.282368	-0.854193	-0.262003	-0.96831	-0.675787	0.35702	1.28804	0.963212	1.08878	0.00462838	0.59492	1.33098	0.984768	1.03167	1.27745	0.965671	0.924977	-0.719137	-0.499712	-0.0454637	-0.132823	-0.67058	0.911819	0.866723	0.439007	0.642727	-1.20715	-2.02489	-2.53716	-0.136147	-0.559088
Olfml2b	1	-1.38436	-1.54486	-1.54716	-1.91747	-1.32973	-2.22201	-1.56992	0.129829	0.708201	-0.220893	0.417236	0.691423	0.343175	0.106192	-0.0276744	0.235731	0.353458	-0.12956	0.00606525	0.510261	0.517702	0.742211	0.743898	0.348935	1.3662	1.39773	1.31404	1.55669	0.0635526	-0.525202	-0.315936	0.822205	0.360053
Olfml3	1	-2.02527	-1.42904	-1.50786	-1.48393	-1.74663	-1.29141	-1.89222	-0.47773	0.0169727	-0.875987	0.000710483	0.562678	0.396612	-0.309426	-0.205724	0.0874763	0.0130377	-0.00967285	0.112932	0.958149	0.948469	1.04758	0.998434	0.637016	1.11148	1.15573	1.13786	1.13841	0.499802	0.272026	0.474393	0.891471	0.79366
Olfr289-ps1	1	-0.800224	-0.800224	-0.332401	-0.800224	-0.800224	-0.800224	-0.800224	-0.800224	-0.800224	-0.800224	-0.800224	0.11089	-0.800224	0.0717137	-0.800224	-0.800224	-0.800224	-0.800224	0.260431	0.924446	0.772903	0.704891	0.956971	0.525953	2.30255	2.07324	1.55392	2.41571	-0.800224	-0.290535	0.118413	0.682711	-0.0482269
Omd	1	-1.50175	-1.50175	-1.38765	-1.20673	-1.50175	-1.19417	-0.949001	-1.50175	-0.768436	-1.50175	-1.13625	0.783249	0.360184	-0.113688	-0.311602	-0.142099	0.321757	0.7862	0.370905	0.605673	0.629402	0.655795	0.89696	0.861266	0.706606	0.59245	0.609588	0.670368	1.24807	1.10211	1.41767	1.01052	1.08959
Os9	1	-1.24419	0.0495907	-0.0545745	-0.628393	0.383261	-1.16521	-0.771587	-1.76327	-1.57406	-0.223869	-1.65405	1.00401	-0.515869	0.0674382	0.433607	-0.0101572	-0.162858	-2.06994	-0.693641	0.998303	0.748753	-0.101754	-0.012456	-0.459231	1.3026	1.23074	1.33487	0.644711	1.62838	0.235642	1.32102	1.17491	0.547269
Osbpl3	1	-0.493685	0.0110347	0.230991	0.331229	0.363518	0.439916	-0.00948959	-0.266148	0.746977	0.549023	0.234197	-0.320087	1.50188	0.173705	0.747308	0.249688	1.49431	1.02091	1.21353	-1.77372	-0.628896	0.694739	0.611385	-0.77263	0.455707	0.364236	0.939676	0.759301	-1.77372	-1.77372	-1.77372	-1.77372	-1.77372
Osbpl8	1	-0.306759	0.0740241	0.0616916	-0.431497	-0.67445	-1.51151	-0.505262	-0.322842	-2.23049	-1.64472	-1.10334	-0.241167	-0.577384	-0.475193	-0.845396	-0.818442	-0.151088	-0.477623	-0.0822626	0.478761	0.532515	0.560148	0.826977	0.81666	-0.277588	0.118289	0.0391143	0.570388	1.63253	1.73036	1.60322	1.68892	1.94342
Osr1	1	-1.42291	-1.42291	-1.42291	-1.42291	-1.42291	-1.42291	-1.42291	-0.761014	1.06629	-1.42291	-0.0967498	-0.197741	0.76589	-0.0912244	0.36504	0.306681	0.728871	1.10006	0.804868	0.254486	0.277041	0.179817	0.367542	-1.42291	0.439362	0.335272	1.26349	0.304935	1.30563	1.44582	0.463305	0.848991	1.32952
Osr2	1	-1.18217	-1.18217	-1.18217	-1.18217	-1.18217	-1.18217	-1.18217	0.205138	2.00971	1.43922	0.655235	-0.239375	0.607098	0.40869	0.494421	0.3701	0.729596	0.808886	1.49155	-0.414103	-0.367932	-0.374339	-0.746388	-0.196762	1.53126	1.09391	1.04272	1.06583	-1.18217	-1.18217	-1.18217	0.441634	-0.234442
Ost4	1	-1.34727	-1.12436	-1.38585	-1.48536	-0.728238	-1.15777	-2.18513	-0.31084	-0.219824	-0.71038	0.820782	1.08694	-0.642637	-0.110617	-0.35013	-0.214147	1.68648	0.0984609	-0.120878	0.503391	0.433981	0.596785	0.234597	0.660999	-0.165741	-0.115957	0.393402	-0.910676	1.83715	0.875732	1.73849	1.07525	1.24336
Ostc	1	-1.02345	-0.790981	-0.945291	-1.20116	-1.10246	-1.50969	-0.918377	-0.947847	-0.912004	-1.67492	-1.72127	0.7614	-0.137108	-0.623146	0.0271078	0.149726	-0.0451559	0.517707	0.217922	0.33584	0.388017	0.79849	1.16343	-0.123911	0.556052	0.257721	0.723915	0.673768	1.61265	1.0704	2.26405	1.10413	1.05443
Ostn	1	-0.74754	-0.74754	-0.74754	-0.74754	-0.74754	-0.74754	-0.74754	-0.74754	-0.74754	-0.74754	-0.74754	0.468721	-0.130712	-0.74754	-0.74754	-0.74754	0.136098	-0.74754	1.20218	2.47051	2.36501	1.53203	1.97816	0.865539	1.09007	0.491229	0.27556	0.369141	-0.427243	0.377649	-0.74754	-0.35577	-0.74754
Oxct1	1	-2.27155	-1.76681	-1.70104	-1.88546	-0.766373	-1.47026	-1.69345	-0.219362	1.1496	1.17964	-0.491624	0.316882	0.147722	0.52504	0.697324	0.58153	1.21573	1.26711	1.06433	0.439221	0.385259	0.80691	0.763274	-0.436419	-0.143284	0.26241	0.678794	-0.124229	0.864318	0.162944	0.271243	0.00822243	0.18235
P3h1	1	-1.1569	-0.898988	-1.00558	-1.25506	-1.10238	-1.17606	-1.69545	-2.13265	-1.10751	-1.58251	-0.0237972	0.472586	-0.295247	0.33566	0.433802	0.49325	0.137171	0.0559469	0.228704	0.974403	0.979754	0.921626	0.841207	-0.0446861	0.0535037	0.0759475	0.529764	0.375278	1.3212	1.17664	1.47831	1.37424	1.21782
P3h3	1	-1.68417	-0.83526	-0.572788	-1.28424	-2.73882	-0.982255	-2.31965	-0.791921	0.280897	-0.347762	-0.681136	0.355755	0.69805	0.369968	0.04695	0.31026	0.701397	0.58472	0.553921	1.18092	1.27763	0.722536	0.605365	-0.568052	0.621033	0.637547	0.314417	0.661302	1.15891	-0.470967	0.0875311	1.04135	1.06657
P3h4	1	-1.01002	-0.988238	-1.23134	-1.48998	-0.767787	-1.19538	-1.59588	-1.43143	-0.149104	-1.54217	-1.81045	1.30107	0.762894	0.538014	0.133775	0.341051	-0.423164	-0.206038	0.499186	1.11803	0.829431	0.349209	0.434888	-0.145756	0.681828	0.131287	0.438119	0.319987	1.37851	1.10829	1.62079	1.03372	0.966654
P4ha1	1	-0.531989	-1.11137	-1.39498	-0.760806	-0.0485644	-2.27659	-0.576119	-0.540986	-1.04513	-1.03512	-1.03973	0.92811	0.152901	-0.090737	-0.0874029	0.308836	0.310845	-1.09595	0.179029	0.36951	0.464429	0.975619	0.926629	-0.672785	0.242192	-0.355973	0.161873	-0.231006	1.76286	1.85114	1.55804	0.616486	2.08674
P4hb	1	-1.33081	-0.666612	-0.695688	-1.54	-0.589799	-1.63376	-2.30204	-1.30862	-0.624025	-1.00787	-0.867414	0.417329	-0.133081	0.184071	0.175775	0.48194	0.408993	-0.818687	0.373226	0.236099	0.32406	0.444445	0.253237	0.142449	0.857654	0.489749	0.888178	0.590843	1.76559	1.61119	1.34523	1.29149	1.23686
Pacsin1	1	-1.059	-1.059	-0.850558	-1.059	-1.059	-1.059	-1.059	-1.059	-1.059	-1.059	-1.059	0.422782	-1.059	0.588477	0.066812	0.426614	0.749176	-1.059	0.637871	0.268111	0.408813	1.13637	0.902816	-1.059	0.111254	-0.214934	1.12091	0.734731	1.6164	1.32688	1.35725	1.1398	1.81737
Pak1	1	-1.2923	-1.65494	-1.38353	-1.65195	-1.0124	-2.05649	-2.02812	-1.33026	0.201604	0.0783024	-0.624513	0.122716	-0.261306	0.110627	0.123	0.127586	0.686067	0.334117	0.430242	0.928656	0.898717	0.795623	0.880514	0.998601	1.34387	1.04412	0.755776	0.87671	0.398815	0.414612	-0.125532	1.12403	0.747047
Pak3	1	-1.48969	-1.21618	-1.48969	-1.48969	-1.48969	-1.48969	-1.48969	-0.61365	-1.48969	-1.48969	-0.0560017	0.241467	0.613219	0.588346	0.354143	0.012694	0.338899	-0.269318	0.859179	0.641817	0.627838	1.24776	0.757475	1.05064	1.15598	0.302016	0.0904528	0.514887	0.984692	0.956179	1.44822	0.591123	0.695667
Palld	1	-0.564387	-0.0352639	-0.261588	-2.22219	-1.34003	-1.78558	-0.765386	-2.49523	-0.29012	-0.125656	-1.2935	0.768321	0.137429	0.625727	0.0949011	0.148476	1.3123	0.467437	1.09157	0.636143	0.630456	0.550989	0.615551	-1.26979	0.615971	1.02455	1.27256	1.39165	0.431739	0.0804245	-0.371689	0.686102	0.23812
Pam	1	-0.936576	-0.558464	-0.838503	-0.643042	0.59579	0.020019	-0.134339	-0.606635	0.053382	-0.634354	-1.43622	0.720839	0.76474	0.71439	-0.0235563	0.016681	0.769598	0.973503	0.589488	0.241796	0.425046	-0.1231	-0.198033	-0.242359	1.76678	1.5768	1.99744	1.57476	-1.87509	-2.04754	-1.50931	-0.686442	-0.307488
Pamr1	1	-1.07411	-1.07411	-1.07411	-0.409109	-0.153151	-1.07411	-1.07411	-1.07411	-0.458112	-1.07411	-0.486073	0.433456	1.63302	1.15911	0.602226	0.23423	0.518303	1.2138	1.26749	0.253078	0.159918	-0.337358	0.34767	0.395852	1.64518	1.43072	1.57583	1.55189	-0.762746	-1.07411	-1.07411	-1.07411	-1.07411
Panx3	1	-1.58908	-1.58908	-1.58908	-1.11513	-1.19993	-1.58908	-1.58908	-0.794401	-0.824439	-0.963466	-1.58908	0.0852721	-0.310292	0.749051	0.740293	0.274045	0.503927	0.50784	0.79234	0.886965	0.880696	1.07916	1.11737	0.694493	0.548793	0.498274	0.571334	0.345535	0.819904	0.881719	0.820051	1.09983	0.845226
Pappa	1	-0.807499	-0.136137	-0.169933	-1.6763	-1.00566	-1.37723	-1.06208	0.0418416	-0.714985	-1.6763	-1.32091	2.05697	1.2055	0.770792	0.790006	1.03483	-0.358073	-1.21156	-0.292776	0.981089	1.01255	1.04928	1.00812	0.972809	0.707154	0.873434	0.298327	1.14708	-1.10155	-0.797609	-0.286059	0.222136	-0.177269
Pard3	1	-0.951394	-0.708958	-0.390913	-2.43901	-2.90653	-1.13506	-2.09142	-1.20389	-0.0509515	-0.220865	0.232808	0.242979	1.22099	0.280919	-0.093959	-0.168006	0.760747	0.568892	0.552793	0.27577	0.397241	0.528	0.332573	0.855548	0.732069	0.520053	0.785771	0.655406	0.627025	0.251148	1.14775	0.698349	0.694119
Pard3b	1	0.0908614	-0.157962	0.0284047	-1.98452	-1.073	-1.56409	-1.69308	-0.932631	-0.171449	-0.86104	-1.43778	0.461337	1.04219	-0.0101685	-0.265826	-0.505757	0.296519	-0.988336	0.376866	0.224274	0.192028	0.119085	0.12105	-0.59619	0.0951739	0.373132	0.455357	0.103331	1.57892	1.19148	1.66199	1.61749	2.21235
Pard6g	1	-1.09774	-1.24742	-1.16246	-1.23689	-0.612845	-0.524795	-0.803197	-2.4696	-0.66883	-1.28725	-1.59375	0.193189	0.0414102	-0.166102	0.291104	0.305973	-0.62324	-0.130658	0.318708	0.622896	0.636025	0.655542	0.596453	0.216689	0.596037	0.642562	0.942073	0.544294	1.4007	1.31892	1.15631	1.60719	1.53872
Parm1	1	-0.762081	-0.847426	-1.24384	-0.882747	-0.0307977	-0.265703	-0.036884	-0.203901	1.51184	1.21057	0.602405	-0.0609293	0.520048	1.53471	1.09328	1.05172	1.52825	1.06582	1.19973	0.038089	0.182189	-0.541089	-0.834386	-0.260562	0.505224	0.59453	0.803486	0.242117	-1.54273	-1.54273	-1.54273	-1.54273	-1.54273
Pbxip1	1	-1.31387	-0.346313	-0.179912	-1.33354	-0.442022	-0.889817	-1.29724	-0.427395	1.3468	1.39367	0.861134	0.057283	0.460103	0.5633	0.729827	0.119019	2.25382	1.55915	1.78141	-0.00279067	-0.0720791	-0.321421	-0.523992	-1.17474	0.575564	0.714724	0.6277	0.210599	-1.96075	-1.06112	-0.657652	-0.659761	-0.589676
Pccb	1	-2.65509	-1.11096	-1.3471	-1.08005	-0.588835	-0.877859	-0.785275	-1.28388	-0.109835	-0.850179	-0.180739	-1.06771	0.76601	-0.330834	0.045064	0.828945	-0.376253	-0.244231	0.584789	0.235947	0.293917	1.17361	1.14735	0.364889	0.13663	0.314148	0.392653	0.962143	2.26123	1.56997	0.306985	0.229648	1.27492
Pcdh18	1	-2.09244	-1.3828	-1.79225	-1.34391	-2.09244	-1.62662	-2.09244	-0.36702	0.281016	-0.0708438	0.152155	0.434313	0.143622	0.405687	0.310608	0.249914	0.275324	0.402368	0.532584	0.688564	0.721196	0.345954	0.304167	0.166365	0.671803	0.557387	0.505288	0.468341	1.07511	1.07815	1.00002	0.950492	1.14031
Pcdh7	1	-1.92194	-2.29128	-1.78604	-1.47922	-0.942826	-1.60093	-1.0084	-0.236743	0.149999	0.59408	-0.413308	-0.0417733	0.15716	-0.101861	-0.0705543	0.153241	0.338768	0.799641	0.26397	0.519426	0.49905	0.416408	0.614618	-0.339547	0.407951	-0.0101705	0.274887	-0.104145	1.48868	1.33821	1.35642	1.44377	1.53245
Pcdh9	1	-1.63822	-1.22242	-1.23315	-0.743793	-1.63822	-1.63822	-1.63822	0.360808	-0.195198	-0.934852	-0.986609	-0.954036	-0.519459	0.877741	0.483604	-0.0694667	0.957222	0.2542	0.956542	-0.343109	-0.416437	1.00341	1.00598	0.099415	1.08949	1.43041	0.224458	0.499223	0.209498	1.3891	1.16285	1.26921	0.898263
Pcdhac2	1	-1.09342	-1.09342	-1.09342	-1.09342	-1.09342	-1.09342	-1.09342	-1.09342	-1.09342	-1.09342	-1.09342	1.2219	1.15245	0.332676	0.445206	0.577288	-1.09342	-1.09342	1.05693	0.66163	0.852725	0.383217	0.527541	0.437329	0.0929106	0.44455	-0.805765	0.0760459	1.60885	1.28267	1.3904	1.27486	1.20104
Pcdhgc3	1	-1.40975	0.132404	-0.107812	-0.867714	-0.989041	-1.44517	-2.02831	-0.552392	0.33916	-0.552682	-1.69375	0.648805	-1.20329	-0.134366	-0.341889	-0.370018	-0.27549	-0.912406	-0.716007	1.02058	1.02102	0.422731	0.389022	0.343023	0.600975	0.121498	0.569816	0.773364	1.40276	1.43773	2.11262	1.15403	1.11056
Pcdhgc5	1	-0.737796	-0.331376	0.0929291	-1.67477	-1.53168	-1.13179	-1.41178	-0.300043	-0.26269	-0.204647	-2.68969	-0.0606379	-0.637823	-0.147931	-0.21765	-0.490331	1.1868	0.881524	-0.208349	1.06997	1.10353	1.54114	1.21587	-0.606689	0.716713	0.728033	1.28687	0.542816	1.65662	0.00621099	0.202763	0.404408	0.00949311
Pck2	1	-0.566437	-0.854796	-1.1604	-0.34628	-0.172222	-1.00372	-0.805501	-0.930258	-0.827139	-2.71703	-1.12623	1.20142	-0.0719256	0.614427	0.244416	0.422574	0.667731	-1.07727	0.464869	1.33549	1.21195	0.105075	-0.108179	0.45664	-0.80178	-0.524078	-0.133505	-0.163694	1.67374	0.874218	1.5324	1.23377	1.35172
Pcolce	1	-1.75858	-1.58933	-1.63599	-1.24382	-1.37883	-1.4144	-1.42655	-0.546157	-0.948792	-0.869987	-1.19801	0.75799	0.371007	-0.123387	-0.0525521	0.0576744	0.559007	-0.0868452	0.299081	0.923305	0.933443	0.628631	0.594893	0.231347	0.867058	0.744419	0.791888	0.813661	1.18042	1.10242	1.33177	0.972996	1.11222
Pcolce2	1	-0.514757	-1.36467	-1.31819	-0.863539	-1.58134	-1.58134	-0.642489	-1.08942	-0.267435	-1.58134	-0.546354	0.18221	0.903351	0.998374	1.07154	0.626437	1.09513	1.23	1.43527	0.795507	0.831414	0.98055	0.869046	-0.633499	0.812918	0.878371	0.975031	0.893794	-0.206532	-0.0693089	0.0281522	-0.765513	-1.58134
Pcsk5	1	-2.01698	-0.979867	-0.675582	0.0387669	-0.86274	0.0828826	-0.276669	-1.90572	-1.26484	-0.44739	-1.34601	0.762462	0.273143	0.125689	-0.0163421	0.0447006	-0.378723	0.590464	0.571777	0.52899	0.530778	0.80895	0.772035	-0.535027	-0.447729	-0.869307	-0.621306	-0.521878	1.72712	1.71919	1.95762	1.35654	1.27501
Pcsk6	1	-1.01747	-0.819524	-0.741214	-1.22526	-0.633369	-1.0246	-1.06174	-1.52772	-1.4866	-1.84557	-2.35588	0.313155	0.556892	0.0917323	0.147975	0.00859986	1.05322	0.976034	0.709824	0.512884	0.512372	0.370504	0.34127	-0.344883	1.11496	1.10158	1.25113	0.98237	0.836548	0.727039	0.868864	0.804666	0.802217
Pde1a	1	-2.09876	-1.5596	-1.78498	-1.58747	-2.09876	-2.09876	-1.31736	0.1625	-0.299632	-0.153682	0.662819	0.566444	0.567139	0.210583	0.477644	0.454055	0.87708	0.551835	0.926111	0.161077	0.271243	0.100831	0.169211	0.253468	0.610526	0.829504	0.901595	0.695169	1.08755	0.554732	0.732694	0.551471	0.623696
Pde4dip	1	-1.12365	-1.19702	-0.866685	-0.899103	-1.02794	-0.791151	-1.7194	-0.873255	-0.191839	-1.99653	-1.83214	0.452691	-0.387749	0.0361107	0.196765	-0.128041	0.267816	0.369807	0.483113	1.31442	1.33549	0.789462	0.783066	0.321704	0.305566	-0.362302	0.117159	0.202518	1.64201	0.619097	1.67675	1.18925	1.29401
Pde5a	1	-1.32476	-1.50609	-1.91347	-2.30496	-1.58867	-1.31144	-1.88085	0.118281	0.928529	0.54971	1.04733	-0.462382	0.508194	0.903811	0.562514	0.162022	1.36361	1.12	1.04152	0.0472057	-0.0433289	-0.142856	-0.0228843	-0.435724	0.251009	0.824258	0.612965	0.868351	0.515462	0.0391636	0.454875	0.375646	0.642957
Pde7b	1	-2.03563	-1.50377	-1.63171	-2.72754	-1.37329	-0.930702	-1.12695	0.62026	0.306471	0.452745	0.707309	-0.0768273	0.173548	-0.499328	-0.191661	-0.313507	-0.078864	-0.498217	-0.0863828	0.495895	0.500981	0.574741	0.684479	0.490113	0.396821	0.667207	0.631033	0.83481	1.36803	1.31547	0.898834	0.821677	1.13396
Pde8a	1	-0.224044	-0.0180925	-0.238118	0.0676935	-0.34965	-0.30784	0.099793	-1.7718	-1.84929	-0.621478	-2.68315	-0.319845	-0.348688	0.266919	-0.251876	-0.535218	1.06815	2.05848	1.04257	-0.338369	-0.0564919	-0.167084	-0.238521	-1.54523	0.699438	1.03239	1.88461	1.10112	0.539745	0.267366	0.28862	0.758782	0.689109
Pdgfa	1	-1.74398	-2.50298	-2.15926	-1.19669	-1.78261	-1.04651	-0.144744	-0.408205	0.479644	-0.314767	0.0230757	-0.103765	0.359171	0.630159	0.692312	0.585004	1.02215	1.4309	0.793176	0.368484	0.504062	1.11019	1.19751	0.203216	-0.0355016	-0.734361	-0.229805	-0.319919	1.19744	0.0309553	0.576222	0.845137	0.674292
Pdgfc	1	-1.57322	-1.21546	-1.25444	-1.57322	-1.57322	-1.57322	-1.04909	-0.820105	-0.730765	-1.57322	-1.15333	0.0734824	0.20718	-0.0652143	0.318368	0.129923	0.395902	0.802673	0.414559	0.579311	0.642856	0.8557	0.962584	0.0390228	0.471465	0.615471	0.701461	0.778653	1.20864	1.39837	1.06322	1.35577	1.13991
Pdgfd	1	-0.40645	0.310193	0.463932	-0.142587	-0.0571654	-0.818251	0.208507	-0.973287	-1.16998	-0.504955	-0.712438	0.257196	-1.87944	-0.253835	-0.144736	-0.290515	-0.252276	-0.776691	-0.316953	-0.436708	-0.195287	0.259999	0.518818	-2.32316	-0.0385793	0.314761	-0.175999	0.419375	1.81098	1.42307	1.99937	1.76715	2.11595
Pdgfra	1	-1.59676	-1.13819	-1.32209	-1.39566	-1.75209	-1.5933	-1.71418	-1.06983	-0.922658	-1.39293	-0.941436	0.470729	0.570149	0.319669	0.349332	0.513505	0.631381	0.66798	0.585012	0.688974	0.676307	0.62331	0.63026	0.152343	0.783503	0.734209	0.839366	0.8027	1.02636	0.89386	1.03181	0.925778	0.922614
Pdgfrb	1	-1.71354	-1.20522	-1.47563	-1.49425	-2.38661	-1.1186	-0.896636	0.559309	1.16037	0.541492	0.773334	0.90952	0.839142	0.962537	0.781809	0.874023	0.39441	-0.435727	0.414429	0.495854	0.550593	0.662134	0.500737	0.570719	0.858074	0.816563	0.671181	1.01563	-0.745071	-1.08102	-1.34911	0.251684	-0.702131
Pdgfrl	1	-1.21944	-1.46761	-1.36474	-1.91626	-1.91626	-1.91626	-1.91626	0.288748	-0.305033	0.0253954	-0.0903599	0.748349	0.444849	-0.3615	0.299345	-0.0762736	0.595972	0.673815	0.402621	1.08709	0.97491	0.264429	0.252636	0.32461	0.160282	0.130004	0.453078	0.00425319	0.976588	1.40706	1.78467	0.354474	0.896829
Pdha1	1	-1.94586	-0.347465	-0.989187	-0.124429	-2.29497	-0.994366	-1.28338	-1.53556	-0.373825	-0.261346	-0.970803	0.818196	0.866746	-0.606633	-0.195763	-0.689677	1.21638	1.55606	-0.13023	-0.324143	-0.0934793	0.0110779	0.721124	-0.272975	0.670652	0.577744	1.40839	0.15863	1.08551	1.28533	1.08072	1.0688	0.908736
Pdia3	1	-1.6184	-0.26351	-0.00138224	-0.477216	-0.33483	-0.4815	-1.5885	-2.36152	-1.38209	-2.36524	-1.17054	0.290539	0.47775	0.154128	-0.0581785	-0.299917	0.894999	0.90761	0.335039	-0.0547837	-0.0453127	0.898489	0.78437	-0.458641	0.991112	0.420991	0.98921	0.855664	1.32853	0.978101	0.930658	0.949847	0.774532
Pdia4	1	-0.718171	0.0443311	-0.0609243	-0.911553	-1.3736	-0.807431	-1.23402	-2.69784	-1.44269	-1.82542	-1.29226	0.856351	-0.601913	-0.0190679	-0.0327102	-0.0509513	0.147717	0.595465	0.0794095	0.297606	0.198243	0.972054	0.947072	0.465832	0.520979	0.486676	1.09329	1.12762	1.22114	1.13887	1.1039	0.926937	0.84506
Pdk3	1	-1.31924	-0.342177	-0.363788	0.0765441	-1.37166	-0.878131	-0.253543	-0.83739	-1.8449	-0.918668	-2.80082	0.586554	-0.157729	0.541875	-0.309088	-0.199153	-0.329688	0.167383	-0.481802	0.983631	0.750685	0.816641	0.578556	0.216356	0.141512	0.334017	0.432941	1.12097	1.70491	0.670809	1.61288	1.78898	-0.117474
Pdk4	1	-1.28079	-1.47452	-2.0654	-1.72904	-1.44111	-2.05443	-1.87612	0.727937	0.419125	0.88689	-0.043194	0.280673	0.300998	-0.0770672	-0.11085	0.720337	0.38782	-0.552295	0.0131035	0.989627	1.10517	1.18794	1.23905	-0.273951	0.03927	0.513481	0.473274	0.819772	0.318632	0.813374	0.13792	0.846445	0.757927
Pdpk1	1	0.0979447	0.46327	0.385456	-0.0358179	-0.10182	-1.47219	-0.315649	-2.09348	-1.879	-0.636584	-2.90875	0.0168107	0.0407807	-0.554697	0.243575	0.427366	1.38019	0.603106	0.492241	0.749336	0.538935	-0.108291	0.146958	-1.09883	-0.131767	0.432155	-0.341629	0.175902	1.15783	0.309163	1.72637	1.24816	1.04296
Pdpn	1	-2.07196	-1.11595	-1.59428	-1.0833	-1.08654	-0.344634	-0.673948	1.88897	1.44056	1.97797	2.10164	-0.13287	-0.0504343	-0.519522	-0.435862	-0.672048	0.648319	-0.244651	0.486655	-0.384744	-0.403926	-0.437901	-0.467708	-1.11035	0.250548	0.136198	0.430805	0.354247	1.41129	0.266025	0.649279	0.0551274	0.732982
Pdxdc1	1	-2.25294	-0.542361	0.0516714	-0.97796	-0.237499	-1.52379	-0.191219	-0.279137	-1.14683	-1.3522	-2.71902	-0.00706475	-0.189594	-0.152924	0.409601	0.635574	0.752108	-0.0159497	0.422129	0.609497	0.670253	0.80275	0.759153	-0.815237	0.755648	0.227448	0.375259	0.38964	1.7827	0.547248	1.25146	0.398872	1.56272
Pdzd2	1	-0.186176	0.433714	0.282448	-0.0119517	0.689722	0.0429499	0.326328	-0.897859	-0.625938	0.052215	-1.30478	-0.573625	-0.856968	-0.0522637	-0.363857	-0.064215	-0.999437	-0.73187	-0.904559	0.219881	0.284699	1.2953	1.06098	-1.94713	-0.478108	-1.73225	-0.526454	-0.651181	1.69814	1.04543	1.76196	1.76019	1.95466
Pdzrn3	1	-2.05761	-1.90808	-1.73347	-0.820724	-2.05761	-1.44332	-1.59213	0.197247	0.467198	-0.357889	0.0109871	0.818982	0.820702	0.832158	0.751546	0.435656	0.676143	1.57602	0.900422	0.872841	0.785103	0.00946542	0.0583217	0.39488	0.196344	-0.0395905	0.799283	-0.0131439	0.734637	-0.449838	1.09515	-0.483609	0.523929
Peli2	1	-0.701556	-0.0935896	-0.771005	-0.719604	-1.07022	-0.430828	-0.468686	-2.2429	-2.26038	-0.729067	-1.29259	-0.576932	0.661654	0.233763	0.0348725	0.576751	1.04986	-1.20609	0.803578	1.12035	1.07217	1.29221	1.45963	-0.574087	-0.255175	-0.197141	0.476402	-0.0229917	1.18292	0.330827	1.29519	1.14214	0.88053
Pgbd5	1	-1.24979	-1.24979	-1.11856	-0.91046	-1.24979	-1.24979	-1.24979	-1.24979	-1.24979	-0.293314	-0.283078	1.30744	0.574213	0.42377	0.44232	0.480466	-1.24979	0.543794	-0.181434	1.28276	1.15076	0.334457	0.413616	-0.198898	0.230137	-0.812537	-0.457643	0.192264	1.50108	1.72785	1.70098	0.94167	1.00669
Pgd	1	-1.26364	-0.613211	-0.89406	-0.896905	-1.2341	-1.08214	-1.05948	-1.45878	-1.88104	-1.22791	-0.923782	0.657613	0.371145	0.463817	0.143557	0.341631	-0.403861	1.24888	0.140497	1.03295	1.11512	1.2472	0.922794	2.30308	0.353002	0.766798	0.46583	1.01724	-0.348554	0.752138	-0.756229	-0.110121	0.810512
Pgm3	1	-0.621901	-0.558288	-0.698626	-0.789831	-0.942492	-1.2059	-1.15794	-1.49352	-1.0148	-2.02744	-2.02744	0.489024	-0.507668	-0.2581	-0.0577344	0.549465	0.569352	-0.477456	0.725383	1.14962	1.04276	0.564893	0.473169	-0.494265	0.597667	0.743829	0.50898	0.651342	1.20356	1.64402	1.01207	1.52988	0.878402
Phex	1	-1.67339	-1.24105	-1.29083	-1.46505	-1.67339	-1.09669	-1.67339	-1.01209	-0.940712	-1.67339	-0.937867	0.592274	0.466763	0.401589	0.479951	0.433322	0.367338	0.521699	0.555406	0.854589	0.865557	0.899051	0.918982	0.334688	0.434102	0.420723	0.415119	0.410882	1.07849	1.01941	1.13569	1.01524	1.05698
Phldb1	1	-1.62276	-0.15835	-0.556396	-0.797166	-0.274349	-2.50448	-1.12733	-0.851377	-0.0281118	0.34501	-0.337482	0.171659	-1.46983	-0.553708	0.10415	-0.794367	0.563312	-1.36088	-0.0320732	0.863773	0.529857	0.383159	0.40951	0.138445	1.13129	0.627469	0.497263	-0.387505	1.19727	0.672201	2.00476	1.59811	1.61893
Phospho1	1	-1.44495	-1.27641	-1.44495	-1.20688	-1.44495	-1.44495	-1.44495	-1.17106	-0.791804	-0.670499	-1.44495	0.855454	0.222971	0.342143	0.307891	0.415707	-0.112838	0.464113	0.179906	0.936844	0.877121	0.82856	0.73961	0.549684	0.443059	0.103123	0.33225	-0.34657	1.50886	1.18175	1.33472	1.30458	1.31742
Phtf2	1	-0.646278	-0.985022	-0.289551	-0.868544	-1.55611	-2.21901	-1.26396	-0.296684	0.145497	-0.674181	-2.3311	-0.122955	0.677311	0.332936	-0.0614761	-0.587263	0.415518	2.23523	0.842325	0.452026	0.592324	0.402137	0.622894	-0.984549	0.543597	-0.0213032	0.809133	0.096629	1.50975	0.871614	0.795767	0.997022	0.566281
Pi15	1	-1.55161	-1.12331	-1.31534	-0.83209	-1.55161	-1.10384	-1.21231	-0.214915	-0.425877	-0.553589	-1.17153	0.092776	1.35829	0.472813	0.644373	0.445712	1.34562	1.88203	1.69128	0.441975	0.551134	0.21056	0.24715	-0.380741	1.08033	1.40015	0.964478	1.25005	-0.565845	-0.557498	-0.701861	-0.112692	-0.704043
Pid1	1	-1.41191	-1.445	-1.62114	-1.25734	-1.44486	-2.34319	-1.06873	-0.873558	-0.217667	-0.260379	-0.528869	0.942107	-0.909653	0.199305	0.50934	-0.209424	0.557041	0.103988	0.855505	0.862731	0.731421	1.05902	1.22163	0.582174	-0.273659	0.118681	0.474723	0.131559	1.30263	1.07501	1.1459	1.04901	0.943603
Pigt	1	-0.988934	0.137442	0.0960542	-0.966619	-0.552462	-0.417963	-1.21695	-2.05639	-0.617067	-0.92807	-1.39673	0.0409032	-0.337195	-0.0382394	0.113863	0.0773989	-0.659066	-1.94242	-0.660091	0.738542	0.673298	0.77619	0.684141	-0.727407	0.694335	0.721999	0.715985	0.494518	1.85203	1.46857	1.50696	1.34482	1.36856
Pik3ip1	1	-2.14135	-0.960293	-1.01866	-1.29364	-0.345295	0.18928	-0.486126	-1.71891	-0.668158	0.353764	-2.28067	-0.106306	0.788105	0.140597	-0.377244	-0.0980002	0.653742	0.0899835	0.207	0.785128	0.845748	-0.0974921	0.0549197	-1.21624	0.908096	0.831613	0.472246	-0.0220165	1.58076	1.38263	1.16742	1.51572	0.863652
Pja2	1	-1.29383	0.265596	-0.185829	-1.66256	-0.925908	-1.68643	-0.973088	-0.751551	0.521858	-1.00788	0.151682	-0.11291	0.970728	0.15282	-0.383191	-0.528843	0.439066	0.605163	-0.86074	0.527992	0.507727	0.547196	0.455919	-2.77723	0.311196	0.315363	0.60259	0.970637	0.628091	0.948256	2.09186	1.16306	0.973182
Pkp1	1	-0.802614	-0.802614	-0.579146	-0.802614	-0.802614	-0.802614	-0.802614	-0.802614	-0.802614	-0.802614	-0.295692	0.701691	0.604126	-0.0923916	0.274094	0.574676	1.27807	1.05511	0.960719	0.0349383	0.206813	-0.802614	-0.802614	-0.802614	2.04379	2.03811	2.02073	1.96684	-0.802614	-0.802614	-0.802614	-0.802614	0.0493584
Pla1a	1	-1.22052	-1.0312	-0.968989	-0.699924	-1.22052	-1.22052	-0.924753	0.0609667	0.524761	-0.256157	-0.35932	0.433489	0.797367	0.431663	0.198291	0.539688	1.37903	1.40096	1.3274	0.565735	0.452996	0.150805	0.0638394	-0.856426	1.41045	1.46757	1.6302	1.51993	-1.22052	-1.22052	-1.22052	-0.918913	-1.01636
Pla2g2e	1	-0.808834	-0.808834	-0.808834	-0.345776	-0.808834	-0.808834	-0.808834	0.220103	-0.808834	-0.808834	-0.808834	1.07767	1.49906	-0.232382	0.601172	0.206542	1.2294	1.14285	0.359107	0.331373	0.479442	-0.808834	-0.808834	-0.808834	1.50246	1.35246	2.39887	1.92783	-0.808834	-0.808834	-0.808834	-0.808834	-0.808834
Pla2g4a	1	-0.994542	-0.947182	-1.21315	-1.45839	-0.323876	-1.62142	-1.24348	-1.3646	0.247256	-2.09554	-2.09554	0.876529	0.703647	0.114227	0.553035	0.598457	0.0746758	-0.355711	0.19557	0.557126	0.64936	0.406709	0.561636	0.502465	0.219729	0.617525	0.579292	0.462374	1.29961	0.890187	1.49054	0.919962	1.19351
Pla2g5	1	-1.11191	-1.11191	-1.11191	-1.11191	-1.11191	-1.11191	-1.11191	-1.11191	-1.11191	-1.11191	-1.11191	1.20365	-0.481017	0.728381	0.568486	0.208514	0.710131	-1.11191	0.254623	1.21647	1.33313	0.407182	0.490268	-0.0855592	-0.0956532	-0.550758	0.187213	0.255077	1.65087	1.40917	1.42259	1.09834	1.41178
Pla2r1	1	-0.877166	-1.12371	-1.43773	-2.37512	-2.37512	-0.411911	-1.69082	0.776861	1.39252	0.274144	1.19872	0.579732	0.290008	0.917466	0.526597	1.22869	0.0670215	0.523676	-0.137515	0.481199	0.41934	0.0329335	-0.470098	1.32933	0.0649688	0.914915	0.75123	1.00354	-0.573487	-0.786166	-0.456687	0.304572	-0.361932
Plagl1	1	-1.8651	-1.71759	-2.05251	-1.27954	-1.12512	-1.07156	-1.82324	-0.396758	0.0957526	-0.163615	-0.34116	0.922506	0.814243	0.681917	0.574467	0.433782	0.42718	1.67315	1.29828	0.61842	0.499228	1.00094	1.05144	0.434895	0.626867	1.02037	0.223247	0.620569	0.210155	-0.808072	-0.863207	0.478983	-0.19891
Plcd1	1	-2.32028	-0.905288	-1.14817	-0.706707	-0.0183878	-0.90364	-0.735689	-0.444444	-1.38084	-2.32028	-0.174052	0.360594	0.545488	-0.137393	0.381102	0.400479	0.565531	-0.771237	-0.196337	1.09718	0.90597	1.21718	1.02265	-1.08707	0.350503	-0.251608	0.521503	0.144784	1.25327	1.24474	1.14879	1.13063	1.21102
Plce1	1	-0.986422	-1.43334	-1.86143	-0.586106	-0.901955	0.00302861	-0.582776	0.673159	0.985448	0.641944	0.333815	0.272673	0.753165	0.845382	0.580817	0.675707	1.42433	1.2074	0.949194	0.177293	0.165546	0.272344	0.239657	-0.320346	0.622624	1.1689	0.94902	0.961287	-0.77062	-1.79373	-1.90385	-0.932211	-1.82995
Pld3	1	-1.85872	0.172478	0.284028	-0.82442	-1.81049	-0.29037	-0.680337	-0.331396	-1.13957	-1.99807	-1.08815	0.227326	0.409698	0.27043	-0.11703	0.0241802	0.357896	-0.715178	-0.105826	0.58537	0.812599	-0.64596	-0.5433	-1.41523	1.50152	1.17913	1.59528	1.35339	1.11103	1.05773	0.916198	0.864978	0.840779
Plekha5	1	-1.68813	-1.22826	-0.977352	-1.99105	-1.17666	-1.58997	-1.45395	-0.103269	-0.233381	-0.0856602	-0.693445	-0.510033	-0.42512	-0.253392	-0.222384	0.215708	0.350157	-0.0491199	-0.13818	0.288078	0.398798	1.25322	1.20489	-0.362739	0.877183	0.731688	0.33638	0.560637	1.61595	1.28426	1.63075	0.778043	1.65637
Plekhf1	1	-1.56483	-1.11412	-1.36671	-2.38378	-1.06274	-1.38346	-1.32507	-0.677383	1.81843	0.548154	-0.388819	0.714577	0.348267	-0.656506	-0.0432668	0.220439	1.44045	-0.866419	0.57281	0.519507	0.168293	0.675974	0.882759	-0.145362	0.938773	0.940547	1.45828	0.610041	-0.398704	-0.404196	0.445071	0.884371	0.594624
Plekhh2	1	-1.35828	-1.62468	-1.54054	-2.07472	-1.83735	-2.04898	-1.07134	-0.377792	0.704885	-0.584927	-0.10863	1.03285	0.318788	0.882716	0.480145	0.659479	0.75879	0.469983	0.558012	0.704161	0.724965	1.22286	1.23423	0.198443	0.802662	0.801254	0.728585	0.618234	0.194606	-0.4081	-0.0129736	0.653347	-0.700691
Plekhm3	1	-1.16034	-0.0549068	-0.713507	-1.07738	-0.272507	-1.91617	-1.7637	-2.10614	-0.198891	0.0879966	-0.996765	0.118159	0.867396	-0.0479627	-0.718486	-0.0835685	-0.264437	-0.238556	0.0636367	0.0598762	0.410537	0.902335	0.83486	-1.49655	1.05181	1.29869	0.517331	1.24134	1.04939	0.882882	0.88421	1.47731	1.36212
Plod1	1	-0.213961	1.87531	1.2213	-0.849417	0.238684	-0.760336	0.714821	-1.79256	-1.257	-0.507633	-2.02578	0.421838	-0.398879	0.505194	0.641034	0.14782	-0.582786	-2.08499	-0.438625	0.568416	0.55229	0.614266	0.647828	-1.54677	-0.0630906	-0.464632	-0.208905	0.0186791	1.19787	0.723052	1.55622	0.353582	1.19717
Plod2	1	-1.88353	-1.93612	-1.67924	-1.1538	-0.980849	-1.28285	-1.09507	-0.866466	-1.02352	-0.931025	-1.42022	0.848954	0.600646	0.446258	0.618922	0.479833	0.611914	0.585089	0.865833	0.93022	0.905928	0.96576	0.951526	0.0420612	0.0487248	0.0954456	0.146248	0.0573108	1.07834	0.932311	1.13226	0.906057	1.00305
Plpp5	1	-1.15377	-1.07849	-0.669371	-0.537868	-0.618697	-1.79832	-0.694795	-2.15974	-0.214712	-0.293265	-1.33578	0.687559	-0.913967	0.584447	-0.117448	0.36769	0.627512	-0.828167	-0.422379	0.915626	1.0486	0.206965	0.293981	-0.79268	0.100651	0.417433	0.983256	0.0958411	1.92418	1.5804	1.42084	0.925099	1.44936
Pltp	1	-0.198819	-0.372699	-0.845839	-0.316811	0.792596	0.351389	0.44867	-2.71622	-1.39018	-0.615937	-3.53083	0.208687	0.173479	0.438262	0.0612039	0.427811	0.450468	-0.0786436	0.315127	0.363051	0.429111	0.238286	0.214096	-1.17782	0.56902	0.532075	0.307357	0.255891	1.11977	1.2171	0.731551	0.883643	0.715154
Plxdc2	1	-1.36323	-1.20898	-1.1506	-1.4868	-1.90787	-1.16012	-1.70987	0.139988	0.5339	0.649371	0.345226	0.955307	0.72261	0.46742	0.449496	0.514074	0.720077	1.08998	0.754524	0.586578	0.602318	0.761457	0.735855	0.589749	1.03929	1.08245	1.05975	1.00967	-0.902764	-1.50036	-1.19406	-0.309491	-0.914935
Plxna3	1	-2.14793	-1.03674	-0.995945	-2.14793	-0.846108	-0.606515	-1.53208	0.0265081	0.1165	1.57159	-1.45806	-0.3793	0.666743	-0.257142	0.418125	0.252186	-0.762135	-0.901141	-0.25651	0.354387	0.623744	0.763287	0.668295	-0.308286	0.466392	0.39487	1.18566	0.694385	1.41136	0.831075	0.817574	1.53727	0.835868
Plxnb1	1	-1.53196	-1.46815	-1.6466	-1.1147	-0.65729	-2.48326	-2.48326	0.493939	0.609369	-0.0278618	-0.0629652	0.778157	-0.4443	0.753605	0.717908	0.694495	0.150562	-0.492564	0.391482	0.771755	0.692756	1.17452	1.12562	0.343886	0.114797	0.0753987	-0.137637	-0.233445	1.19001	0.579997	0.432681	0.665039	1.02801
Pmepa1	1	-1.89456	-1.19998	-1.20632	-0.91523	-1.59047	-0.962296	-1.30545	1.56922	0.826529	1.95407	0.863687	0.399329	0.509329	-0.607402	-0.962806	-0.453234	1.07993	1.39478	0.505612	0.686388	0.626219	0.358992	0.305092	0.566279	0.581764	0.60366	0.693198	0.587859	-0.746346	-1.62049	0.195792	-0.354846	-0.488274
Pmp22	1	-1.51987	-1.52011	-1.73242	-0.772877	-0.902791	-0.772424	-1.01471	0.117594	0.908097	0.80887	0.866175	0.539162	0.485536	0.529454	0.277521	0.168905	1.46953	2.27286	1.59731	-0.396148	-0.273055	-0.0781627	-0.0233101	-0.83324	0.939979	0.910913	0.977668	1.07177	-1.01157	-0.877673	-1.02252	-0.527524	-0.662928
Podn	1	-1.42029	-1.07396	-0.880774	-1.0922	-1.42029	-1.42029	-1.42029	0.0602693	-0.169979	-1.42029	0.533609	1.29789	1.23294	0.85921	0.443825	0.794612	1.02885	1.34902	0.804883	0.629169	0.574488	0.955465	0.883012	0.372163	0.788831	0.954191	0.895309	0.454007	-0.995048	-0.896791	-1.1135	-0.167745	-1.42029
Podnl1	1	-1.0798	-0.892596	-0.876057	-0.706738	-1.0798	-1.0798	-1.0798	-1.0798	-1.0798	-1.0798	-1.0798	1.45831	0.141917	0.242617	0.899459	1.11187	-1.0798	-1.0798	0.269356	1.23036	1.15508	1.06304	0.949151	1.41168	0.982218	1.26739	0.769247	1.50093	0.0265387	-0.614273	-1.0798	0.209051	0.279287
Podxl2	1	-1.7789	-1.08793	-0.372845	-1.2317	-1.7789	-1.7789	-0.9327	-1.7789	-0.277625	0.357693	-1.10098	0.310352	-0.45224	-0.0094059	0.0722167	-0.412232	0.231163	0.189915	-0.398734	1.03259	1.06151	0.350744	0.623218	0.462572	0.659795	0.357558	0.683132	0.24006	1.51973	1.78977	1.11713	1.20334	1.12953
Pofut2	1	-0.626412	-0.640997	-0.596066	-0.69586	-0.684012	-1.7739	-1.4941	-2.34158	-0.48663	-0.122279	-0.410213	0.295429	-0.654992	0.405509	-0.14074	0.538232	-1.19232	-0.412762	0.510622	1.51873	1.41103	0.959279	0.835301	-1.63608	0.88912	0.796148	0.681625	0.215208	1.04853	1.22426	1.1173	0.331008	1.13161
Pon3	1	-0.323447	-0.0586623	-0.146183	-0.672111	-2.15104	-0.761975	-0.588989	-1.80546	-1.46593	-1.1119	-1.94267	0.215977	1.13692	0.424467	-0.0304551	0.0327444	0.858094	0.986666	0.857209	0.414879	0.277132	1.21339	0.889934	-1.22773	1.57336	0.908914	1.23608	1.13155	0.0183757	-0.65332	0.49372	0.701557	-0.431103
Postn	1	-1.74164	-1.70229	-1.99842	-1.66159	-1.52142	-1.63961	-1.77469	-0.339665	-0.177684	-0.325627	-0.296471	0.16962	0.378575	0.403878	0.24944	0.227415	0.347952	0.296554	0.850987	0.811476	0.79897	0.920769	0.914454	0.663515	1.13954	1.03177	1.31608	0.879087	0.320566	0.322111	-0.170487	0.826533	0.480309
Ppfia2	1	-0.798459	-0.568125	-0.530873	-1.78571	-1.90116	-1.3806	-1.72004	-0.841705	-1.0965	-1.00384	-0.715158	0.664842	-0.159474	-0.148069	0.157097	0.130694	-0.152798	0.0147575	0.603359	0.945822	0.937016	0.695468	0.701206	-0.700718	0.279681	0.530267	0.398586	0.0460448	1.58643	1.3807	1.54955	1.4944	1.38733
Ppfibp2	1	-1.69487	-1.46882	-1.39455	-1.37557	-1.69487	-1.69487	-1.20109	-0.985358	-1.11774	-0.794844	-0.85497	0.535101	0.257426	0.0409965	0.234084	0.450289	0.160243	0.344032	0.442317	0.628833	0.690838	1.10111	1.07862	-0.09178	0.889138	0.85419	0.553861	0.823105	0.956681	0.947648	1.13459	1.23691	1.00932
Ppib	1	-1.54117	-0.262953	-0.824082	-0.969107	-0.903214	-0.433237	-1.04856	-1.30156	-0.12171	-2.50412	-0.0995506	1.30373	-0.129151	-0.830129	0.051981	0.784588	-1.48652	-0.739395	0.261722	0.0931909	0.289735	1.76073	1.35723	-0.346889	0.642688	0.600696	1.05133	1.13114	1.0867	0.66913	0.691703	0.976188	0.788873
Ppic	1	-1.48373	-0.755266	-0.653406	-1.60814	-0.691968	-0.805013	-0.637333	-1.63559	-1.41427	-1.30033	-1.55553	0.46061	-0.0736675	-0.414468	-0.703034	-0.142121	0.18534	0.0761732	0.485387	0.684256	0.748939	0.75918	0.798142	-0.055597	0.552832	0.496971	0.683503	0.554704	1.56858	1.60952	1.54275	1.41701	1.30556
Ppm1e	1	-0.458521	-0.409775	-0.277619	-1.42333	-0.579888	-0.988195	-0.733446	-2.63779	-0.109069	-0.133933	-1.07185	-0.132281	0.124438	-0.06503	-0.288169	0.192072	1.3163	0.843702	1.2174	0.742592	0.595171	-0.0247702	-0.0238922	-1.58029	-0.395941	-0.763311	-0.010349	-0.314832	1.49726	1.6099	1.73145	1.03392	1.51807
Ppp1r9a	1	-0.947227	-1.56961	-1.83431	-0.428757	-2.24815	-1.68793	-1.09758	0.930646	0.950165	1.5946	0.974805	-0.64949	0.263391	0.476344	0.975672	0.530137	1.48687	-0.0827453	1.41942	0.294594	0.385452	-0.675479	-0.900052	0.996309	0.638647	0.230093	-0.607204	0.0589988	0.0272488	-0.173279	-0.529217	0.900307	0.297347
Praf2	1	-1.7334	-0.350481	-0.745699	-1.44564	-0.913787	-1.07537	-1.15689	-0.853632	-0.63503	-2.04474	0.386769	0.533151	-0.26966	-0.337893	-0.428917	-0.28612	-0.336398	0.0691399	-0.337117	0.362646	0.101599	0.113378	0.0236388	0.0960804	0.651055	0.692294	1.16947	0.793391	1.34053	1.21347	2.3128	1.50079	1.59057
Prcp	1	-0.578336	0.328828	0.415851	-0.0694945	0.423043	0.289787	0.463996	-1.30498	-2.38306	-2.49321	-1.92264	-0.143813	-0.252479	-0.307177	-0.850117	-0.179155	-0.0285735	-0.117747	-0.154716	-0.055149	-0.0458029	0.182243	0.446946	-0.716584	0.349886	0.32562	0.851971	0.195702	1.36127	1.18414	1.65053	1.53221	1.60102
Prdm5	1	-0.640198	-1.74777	-1.31018	-0.831579	-2.79614	-2.15116	-0.731847	0.0410933	-0.438546	0.696376	-0.803896	0.768614	-0.88063	0.381247	0.288808	0.639056	-0.205683	0.102256	0.115448	0.77125	0.617327	0.376197	0.472742	-0.183824	0.951136	0.512957	0.160752	0.417891	1.49754	0.426003	1.75763	0.822909	0.90423
Prdx5	1	-0.982117	-0.977936	-1.05189	-1.31218	-1.6404	-0.560746	-0.745121	-0.444211	-1.12782	-1.35008	-1.22363	1.02324	0.191381	0.0940471	-0.350814	0.301915	0.104355	-0.948354	1.39593	0.865128	0.753289	1.07299	1.03337	1.9214	0.235195	1.0526	0.68345	0.61595	0.555945	1.12326	1.4928	-1.09776	-0.703183
Prelid1	1	-0.418366	1.28895	1.11055	-1.58287	-0.48436	-0.711865	-1.3975	-1.31543	-1.025	-1.21021	-1.71738	-0.508553	0.313234	0.0193648	-1.12738	0.255904	-1.14542	0.0187931	-0.826624	0.126392	0.28238	0.682779	0.487362	0.145073	1.19236	-0.364942	0.562453	0.616509	0.925776	1.8813	1.70338	1.06211	1.16124
Prg4	1	-0.534017	-0.764505	-0.555616	-0.706386	-0.565528	-0.641193	-0.22504	-1.36856	-1.73159	-1.38358	-1.73159	0.741879	1.08328	0.477084	0.452558	0.464567	1.37643	1.62977	1.22975	0.693779	0.690766	0.40852	0.405411	-0.683076	1.19837	1.24841	1.26643	1.13936	-0.828086	-0.982509	-1.38976	-0.195981	-0.219351
Prickle1	1	0.869377	0.988148	0.759992	0.300775	0.0964876	0.686335	0.806475	-2.30733	-1.36886	-1.2173	0.0631619	0.794405	0.464061	0.421364	0.246228	0.210846	-1.28875	-0.491197	-1.15543	0.706384	0.496559	0.0930112	0.311494	-2.42188	-0.996179	-1.04524	-0.48851	-0.62796	1.09364	1.00204	1.69156	0.840274	0.466014
Prkca	1	-1.28228	-1.3872	-1.37457	-2.22133	-0.132343	-1.02572	-1.59199	0.747249	-0.959045	-1.55251	-1.04411	-0.487712	0.202843	-0.0206331	0.189014	0.415679	1.55853	0.750536	0.492206	1.075	0.874579	1.40169	1.47123	-0.641691	0.727407	0.743519	0.615413	0.638008	0.176328	0.537606	-0.0335541	0.520717	0.617131
Prkcsh	1	-1.72843	0.132572	-0.0740578	-0.814837	-0.440641	-0.509689	-1.34293	-1.34204	0.408924	-1.56937	-1.71766	0.678569	0.624339	0.327977	0.284719	0.423005	-0.171758	-2.72669	-0.102476	0.112649	0.434041	1.28275	1.09231	0.173806	0.396248	0.393575	1.03832	0.546538	0.695062	0.650193	1.98769	0.354391	0.502893
Prkg1	1	-2.77808	-1.28134	-0.954408	-1.18819	-1.56377	-1.85858	-0.714616	0.440365	0.0654878	0.979313	0.792606	0.921682	0.727732	0.743881	0.875787	0.955232	1.52303	0.952446	1.3108	-0.443962	-0.679472	0.983083	0.874333	0.126396	-0.309214	-0.359446	-0.167648	0.0480458	0.590326	-0.117182	-0.712733	0.180079	0.0380173
Prnp	1	-1.69254	-0.915245	-1.18042	0.932283	-0.447697	0.271272	0.525478	-0.102904	-1.12894	0.391917	-1.08054	-0.51921	0.527514	0.316838	0.755543	-0.119687	1.05787	2.27195	1.31716	0.740274	0.463253	-0.959354	-0.49707	-0.452723	1.12598	1.08738	1.50075	0.879495	-0.545413	-0.460648	-1.40289	-1.28605	-1.37361
Prrc1	1	-1.22062	-1.17527	-0.846496	-0.922988	-0.834151	-0.980485	-0.962786	-1.25152	-1.30928	-2.01887	-1.55319	0.388036	0.41136	-0.374695	-0.140269	-0.130688	0.530787	0.71556	0.441874	0.27603	0.445948	0.638174	0.740592	0.593142	0.149663	0.203739	0.359408	0.181213	1.65173	1.36362	1.7997	1.21554	1.61521
Prrx1	1	-2.28437	-1.54577	-1.71877	-1.29214	-1.48102	-1.84334	-2.28437	-0.175839	0.0471685	-0.0513412	-0.151563	0.56527	0.355201	0.0648114	0.0539745	0.138548	0.569282	0.724959	0.644677	0.766947	0.786621	0.441356	0.562122	0.27592	0.94904	0.922103	0.953618	0.752226	0.657664	0.521697	0.729164	0.663993	0.682183
Prss35	1	-1.42116	-1.33717	-1.2179	-1.18476	-1.09108	-1.1747	-1.42116	-1.42116	-1.11436	-1.42116	-1.01276	0.773721	0.188563	0.0915767	0.441189	0.517911	0.543559	0.643293	0.711587	0.956063	0.966483	0.947382	0.94632	-0.394855	0.127433	0.0934188	0.017641	-0.156356	1.34586	1.25805	1.39228	1.12222	1.284
Prune2	1	-1.17145	-1.38819	-1.12633	-0.13004	-0.183855	0.0163493	-0.3008	-1.44943	-1.53216	-1.81933	-0.679789	-0.303054	0.339818	-0.441353	-0.183471	-0.235983	1.34459	0.799311	0.844067	0.11952	0.124772	-0.802467	-0.871697	-1.25121	1.51065	1.39495	1.24282	1.31012	0.953024	0.908351	0.563388	1.15969	1.23919
Psd3	1	-0.643187	-0.907372	-0.674914	-1.412	-0.778081	-1.66017	-1.33042	-0.645311	-0.817743	0.170939	-1.60287	0.348449	-0.78935	-0.942761	-0.515954	-0.276516	0.897564	0.763776	0.633656	0.873995	0.932399	0.550172	0.74961	-1.35655	0.51244	0.299877	0.259592	0.222394	1.94252	1.35092	1.79527	1.06244	0.98719
Psip1	1	-1.78218	-0.517147	-0.12271	-0.258389	-0.96727	-1.83163	-0.46191	-0.131568	-1.43211	0.150807	-0.686472	-0.564984	-1.61714	0.0379566	-0.42913	0.387548	-0.694224	0.996715	0.394087	0.550742	0.108522	-0.388135	0.145906	0.398489	0.201695	-0.789164	0.781943	0.0505468	1.64156	1.83217	1.3762	2.02087	1.5984
Psme4	1	-0.790586	-0.191986	0.00774019	-0.829115	0.0596636	-1.44892	-0.532595	0.155385	-0.53555	-1.38838	-0.71866	-0.0985587	-0.955166	-0.127684	0.170846	-0.84021	-0.437725	-0.853646	-0.730489	0.716292	0.756224	-0.0314144	0.193423	-0.467228	0.30416	-0.847765	-0.277534	0.165629	2.77182	1.21124	2.08742	1.2618	2.24158
Ptbp1	1	-0.819677	0.946398	0.947198	0.00734076	-0.456293	-0.335871	-1.67009	-0.711908	-0.602349	-1.79928	-0.254106	0.0348782	-0.323716	0.0899737	-0.414918	-0.115678	-0.0284367	-2.99478	-0.895634	0.362924	0.370691	-0.408967	-0.481846	-0.166876	0.695223	0.950274	0.788124	0.921894	1.59403	0.923516	0.842176	1.56532	1.44048
Ptger3	1	-1.30886	-0.306004	-0.468025	0.232967	-1.30886	-1.30886	-1.30886	-1.30886	-1.30886	-0.332582	-0.40247	1.71426	1.54197	0.815051	-0.0592031	0.544286	1.10212	0.991243	1.16034	0.305834	0.209524	0.379191	0.388604	0.522257	1.1481	0.858638	1.2766	0.966287	-1.30886	-1.30886	0.0786623	-0.887896	-1.30886
Ptges3l	1	-1.3504	-1.3504	-0.361087	-1.3504	-1.3504	-1.3504	-0.70103	-1.3504	0.260493	-1.3504	-0.33603	0.621157	0.0731283	0.548295	0.635877	0.116058	-1.3504	-1.3504	1.54621	1.42801	1.38158	0.53875	0.750546	-0.238677	0.0489474	1.16419	0.0202699	0.319994	1.3012	0.448135	1.31076	1.15734	0.119464
Ptgfr	1	0.0164579	-0.857617	-0.702867	-1.04434	-1.47124	-1.47124	-0.999108	-0.522655	-0.699647	-1.47124	-0.942363	1.20458	1.28493	0.466102	0.657514	0.899201	-0.698663	-1.47124	0.0725953	0.595514	0.59572	0.913392	0.901937	1.12744	0.881586	1.34019	0.942565	1.78406	-0.577358	-1.47124	0.139803	0.713935	-0.136701
Ptgfrn	1	-1.55011	-2.11042	-1.90032	-1.82425	-0.534372	-1.1385	-1.05364	-0.484596	1.00098	0.88354	-0.566332	0.51363	0.598504	-0.143702	0.0460467	-0.14835	1.5939	1.02321	1.21648	1.07969	0.964092	0.440468	0.397774	-1.5265	0.258968	0.425801	0.618355	0.161889	0.603852	0.0541964	1.1509	-0.420549	0.369356
Ptgis	1	-1.51015	-1.2681	-1.2126	-1.06904	-1.51015	-1.23972	-1.02415	-1.51015	-1.17351	-1.51015	-1.51015	0.548161	0.126923	0.263525	0.416312	0.34044	0.376733	0.0608124	0.468282	0.869807	0.821261	0.813321	0.748204	0.231597	0.590155	0.670296	0.529749	0.720353	1.1774	1.17024	1.22658	1.24123	1.12646
Pth1r	1	-1.67786	-1.32936	-1.50586	-1.67786	-1.31829	-1.67786	-1.27962	-1.17678	-0.630636	-0.468949	-1.35882	0.439657	0.00251779	0.280931	0.533146	0.417712	0.220532	-0.265683	0.411637	0.844745	0.809283	0.820126	0.730125	0.275198	0.736785	0.705735	0.709939	0.681211	1.11879	1.10034	1.13503	1.18795	1.20619
Ptk7	1	-0.374849	0.604668	0.904152	-0.220299	-0.847718	-0.255569	-1.47232	-1.21814	-0.333936	-2.03308	-1.15713	0.34447	0.979532	-0.0999874	-0.399692	-0.635486	0.0899908	-2.03308	-0.969133	0.421624	0.380401	-0.943533	-0.761054	0.168153	1.08909	0.748037	0.413463	1.00816	0.791926	1.43391	1.56045	1.54412	1.27286
Ptov1	1	-1.16431	0.0314903	0.100382	-1.54787	-1.19434	-1.76565	-1.73065	-1.1854	0.100175	0.201511	0.634358	-0.694367	0.29069	0.297621	-0.307053	0.512595	-0.986887	-1.45928	-1.02775	0.0658935	0.354581	0.644512	0.399198	-0.296227	0.534148	0.497347	0.67889	0.962263	1.73048	1.51126	0.558093	1.8154	1.4389
Ptp4a2	1	-0.369186	1.37958	1.32661	0.287336	-0.783209	0.00847878	-0.198328	-1.02084	-1.71602	-1.12957	-1.68567	-0.545934	-0.47909	-1.16974	-1.78473	-0.856494	0.596005	0.460351	0.140646	-0.788562	-0.610051	-0.038223	0.31663	-0.485252	0.74302	1.19678	1.33007	0.798318	0.718496	0.0122833	1.96182	1.07106	1.31341
Ptpn13	1	-1.54874	-1.58964	-1.84295	-1.74217	-2.18612	-1.47507	-1.83567	-0.2882	-0.229126	-0.327063	0.248018	0.448773	0.324076	0.110003	0.22461	0.226142	0.428041	-0.20247	0.202707	0.670175	0.676166	0.84002	0.798831	0.246365	0.733126	0.866693	0.605139	0.684892	1.02692	0.845182	0.998583	1.04664	1.01612
Ptpn3	1	-1.26285	-0.681103	-0.932806	0.00726084	-0.149936	-0.116372	-0.784889	-0.18014	1.00818	2.13901	1.28023	-0.287742	0.280841	0.421313	-0.193442	-0.282289	1.04824	1.09254	1.26504	-0.417704	-0.442058	-1.55898	-1.38298	-1.33897	1.41447	1.56838	1.02664	0.410382	-1.46698	0.294602	-1.53228	-0.0981723	-0.147448
Ptpn4	1	-2.2865	-0.420456	-0.205661	-1.49813	-0.290624	-1.11252	-0.34331	-0.603785	-1.30182	-1.32681	-0.853631	0.184345	-0.578141	-0.293181	-0.325423	-0.299813	0.387964	-0.697276	0.390392	0.495407	0.603198	0.477069	0.808815	-0.281654	0.548505	-0.0931722	0.172858	0.148125	1.88284	1.97047	1.47321	1.70052	1.56819
Ptprd	1	-1.5405	-1.32592	-1.41648	-1.77686	-2.04871	-1.95771	-1.81171	-0.569958	-0.338959	-0.522129	-0.618881	0.534733	0.537721	0.176337	0.253749	0.36655	0.381972	0.382817	0.340322	0.739506	0.757003	0.795959	0.809022	0.384065	0.588457	0.650474	0.584333	0.653519	1.00378	0.942713	1.05003	0.961061	1.0337
Ptprf	1	-1.22715	-0.0383495	-0.221186	-1.85061	-2.41345	-1.79435	-2.19747	-0.580154	0.645991	0.475313	0.479446	-0.00301242	-0.0608911	0.470628	0.0516805	-0.297617	-0.469978	-1.36401	-0.199896	0.622174	0.631395	0.805462	0.539631	0.0201201	0.926164	0.818743	0.767007	0.969105	0.614804	0.35943	1.25879	1.31247	0.949789
Ptprj	1	-2.03153	-1.75547	-1.56011	-0.539288	0.4842	-0.0894178	-1.05892	-1.02334	-0.583957	-1.79312	-1.25987	-0.290324	-1.05013	0.738013	0.258069	0.0714989	0.502128	0.281343	0.492777	0.210093	0.401503	-0.220217	0.00363058	0.788615	0.877314	0.47594	0.433637	0.578921	1.23672	0.627682	1.85016	1.64609	1.29733
Ptprs	1	-1.74823	-1.46144	-1.44953	-1.43552	-1.54558	-1.67954	-1.44225	-1.11414	-0.382909	-0.634635	-0.902949	0.434402	0.223872	0.218242	0.236581	0.402004	0.125497	-0.0415895	0.362352	0.927339	0.903903	0.815204	0.748687	0.0963962	0.572573	0.419086	0.530692	0.411714	1.28563	1.25469	1.38034	1.22025	1.26885
Ptprz1	1	-1.85082	-1.75506	-1.5589	-1.85082	-1.85082	-1.85082	-1.85082	-0.0762208	0.488182	0.337883	-0.201114	0.0469593	0.225874	0.329636	0.103817	0.00277267	0.372906	0.148185	0.50473	0.743913	0.735603	0.669139	0.638744	0.313343	0.590588	0.499826	0.572145	0.439762	0.943482	0.945658	0.944072	1.16864	1.07956
Pxylp1	1	-1.82329	-1.29618	-1.57603	-1.82329	-1.82329	-1.82329	-1.82329	-0.532354	-0.697922	0.258843	-0.292246	0.685876	0.583087	0.269905	0.263065	0.304214	0.47896	-0.194314	0.410254	0.460282	0.706787	1.14234	1.4444	0.555404	0.333882	0.742487	0.615698	0.708852	0.802626	0.666958	0.763379	0.602229	0.905971
Pycr1	1	-0.784004	-1.28956	-0.963583	-1.5116	-1.5116	-0.871248	-1.5116	-1.09543	-1.5116	-1.02787	-1.06346	0.902445	0.0464865	-0.00815941	0.488315	0.0853101	0.327795	0.183093	-0.132051	0.621637	0.70718	0.857804	0.915869	0.0993792	0.0455066	0.0929114	0.473312	-0.100322	1.6411	1.45598	1.82437	1.39132	1.22225
Pygo1	1	-2.07865	-2.07865	-1.84921	-0.89902	-1.49205	-1.64066	-1.08285	-0.745114	0.142471	-0.329388	-1.07839	0.636294	-0.406437	0.500332	0.150218	0.368289	0.618913	-0.385693	0.713951	0.780448	0.837814	0.558099	0.495736	0.392347	0.879299	0.893659	0.540776	0.61875	1.06012	0.851635	0.992986	1.01829	1.0157
Qpct	1	0.367061	0.326167	-0.566988	-1.24069	-1.24069	-0.548344	0.00354377	-1.24069	-1.24069	-1.24069	-1.24069	1.20079	-1.24069	-0.413981	-0.417613	0.215498	-1.24069	-0.16481	-0.235051	-0.260632	0.442571	1.57477	1.13554	-1.24069	0.00334733	0.851306	0.711065	-0.0555755	1.0107	1.2961	1.63353	1.36056	1.69669
Rab11fip4	1	-0.752473	-0.692739	-1.08572	-1.27515	-0.929287	-1.64298	-1.64298	-1.05178	-0.840366	-0.817307	-1.64298	0.811797	0.376617	0.246184	0.0820428	0.258811	0.172106	-0.819405	-0.0578325	0.958639	0.808817	1.31802	1.33779	0.479627	-0.421586	0.153907	0.00546357	-0.127004	1.46497	1.38004	1.74381	1.04529	1.15567
Rab15	1	-0.708671	-0.708671	-0.708671	-0.708671	-0.708671	-0.708671	-0.708671	-0.708671	-0.708671	0.0574023	-0.708671	0.0365083	-0.708671	0.285658	0.281405	0.722076	1.69003	2.53615	1.91647	-0.708671	-0.708671	-0.708671	-0.708671	-0.708671	1.69822	1.70608	1.04069	1.04988	-0.708671	-0.708671	-0.708671	-0.382639	0.826814
Rab27b	1	-2.2529	-0.831965	-0.987218	-1.43143	-1.11525	-0.392523	-1.15436	-1.11204	-0.0184869	-1.16186	0.044751	-0.508537	0.43737	-0.703842	-0.710033	-0.181911	-0.28582	-0.469679	-0.0167654	1.16711	1.07936	0.921967	0.906416	0.827605	0.586713	-0.312649	-0.0797338	0.63677	1.234	1.14046	1.46464	1.73862	1.54123
Rab31	1	-0.925251	-0.602791	-0.818468	-2.12805	-1.78845	-1.58508	-0.883931	-1.32263	-0.520307	-1.3842	0.329521	-0.322953	0.297089	-0.423196	0.200648	-0.314471	0.661765	0.519507	-0.0596862	-0.103658	0.0164786	0.385922	0.447884	0.619694	1.19858	1.34728	1.43364	0.589092	1.86144	1.37418	1.39282	0.28597	0.221601
Rab34	1	-2.36825	-0.963748	-0.979982	-2.36825	-1.50435	-0.405114	-1.68398	-0.604089	1.57779	-0.355513	-0.0984095	-0.1881	0.296779	0.924215	0.581857	0.363185	-0.828486	-0.486531	-0.266683	1.1995	1.29511	0.981984	0.723272	0.738026	0.372575	0.471226	0.69832	0.951586	-0.170432	0.271596	0.798519	0.393744	0.632624
Rab37	1	-0.923626	-0.293323	-0.165739	-0.923626	-0.923626	-0.923626	-0.923626	-0.199907	-0.112029	-0.923626	-0.923626	-0.923626	1.46462	0.140567	0.389982	0.101614	1.74396	1.21466	1.17783	0.987405	0.846844	-0.923626	-0.923626	0.042578	1.49858	1.52749	1.91529	1.19313	-0.923626	-0.542785	-0.923626	-0.923626	-0.923626
Rab3b	1	-0.66635	-0.66635	-0.436406	-0.66635	-0.66635	-0.66635	-0.66635	-0.66635	-0.66635	-0.66635	-0.66635	1.42872	-0.66635	0.365665	0.36125	0.413723	0.409668	1.31945	0.234014	0.211111	0.263859	-0.66635	-0.66635	-0.66635	3.31344	1.54519	1.27436	1.9566	-0.66635	-0.66635	-0.66635	-0.66635	-0.66635
Rab7b	1	-1.29019	-0.757755	-1.29019	-1.29019	-1.29019	-1.29019	-1.29019	0.222963	0.23987	0.282745	-1.29019	0.402181	0.357943	-0.221738	-0.527258	0.247211	1.64731	0.0880616	1.44945	1.21711	0.835275	0.0325728	-0.279141	0.308854	1.17903	1.40965	1.93856	1.31476	-1.29019	-0.0647075	0.414788	-0.595961	-0.820267
Rabgap1l	1	-0.68894	-0.261225	-0.136051	-0.577594	-0.149727	-0.500388	0.0460221	-0.646848	-1.36375	-1.46213	-1.583	-0.561693	1.25488	-0.476514	-0.299407	-0.334808	1.49937	3.23242	0.616387	-0.466615	-0.375323	0.0576904	0.216347	0.141763	1.4773	1.15917	1.00931	1.27411	-0.266515	-0.652103	0.390326	-0.90993	-0.662547
Rai14	1	-0.474434	-0.0592767	0.0627512	-0.597622	0.171803	-0.722219	-0.444711	-1.17961	-0.919723	-3.00217	-2.91828	0.786786	0.0731002	0.000758518	0.264802	-0.231978	0.0310977	-0.256465	-1.06312	0.749141	0.80533	0.668723	0.781335	0.130501	0.634047	0.702051	0.287125	0.66687	1.27938	0.881902	0.809328	0.994846	1.08793
Rai2	1	-0.725782	-1.26639	-1.44195	-1.44195	-1.44195	-1.44195	-0.895442	-0.124733	-0.800648	-1.44195	-0.410168	1.65539	1.35109	0.155983	0.49513	-0.0798689	-0.21219	-0.115032	-0.693655	0.645045	0.428706	0.926789	0.641315	-1.44195	1.59229	1.15772	1.29611	0.996541	0.879822	0.714642	0.722955	0.392832	-0.0767751
Ralgps2	1	-1.11324	-1.05137	-1.13413	-0.952709	-0.444778	-0.989344	-1.07833	0.154026	-1.39075	-2.13137	-0.60109	0.872312	-0.210787	-0.492397	-0.0730816	0.118903	-0.415474	0.98952	0.478634	1.09495	0.978648	0.997087	1.13803	0.719538	-0.630876	-0.787891	-0.385377	-0.461808	1.68235	1.12288	1.38948	1.4522	1.15625
Ramp1	1	-1.49074	-0.891257	-1.19615	-1.49074	-1.49074	-1.49074	-1.49074	-0.870154	-0.149961	-1.49074	-0.36445	0.222513	0.832703	-0.359273	-0.0713319	0.644923	-0.148336	-0.28299	0.45999	0.418106	0.551268	0.380659	0.65324	0.17978	0.178229	0.305941	0.616588	0.138427	1.65819	1.00754	1.81574	1.81489	1.39964
Ranbp3l	1	-0.500543	-1.14563	-0.726989	-1.14563	-1.14563	-1.14563	-1.14563	-1.14563	-1.14563	-1.14563	-1.14563	0.268081	0.513681	0.214933	-0.376355	0.271594	0.813559	0.0495864	0.36623	0.667357	0.799431	0.873159	0.913132	0.324845	-0.930441	0.1437	-0.714364	-0.623825	1.89005	1.63111	2.01515	0.896933	1.53063
Rap1gap	1	-1.13763	-1.13763	-1.13763	-1.13763	-1.13763	-1.13763	-1.13763	-1.13763	-1.13763	-1.13763	-1.13763	-1.13763	0.558315	0.818146	0.200847	0.756996	-0.342123	-0.425492	0.120485	0.581379	0.611702	0.725948	0.89554	-0.305349	0.234092	0.19328	1.07748	0.826359	1.86032	1.06492	1.31195	1.37457	1.51217
Rapgef4	1	-0.496289	-0.430622	0.0575659	0.175532	0.433668	-1.03766	0.0392275	-1.58282	-2.44159	-1.41757	-1.12323	0.396162	-1.28661	-0.333544	-0.189689	0.329867	0.929641	-1.56757	0.168991	0.313976	0.472151	1.15244	1.29104	-0.915911	0.315912	-0.154261	-0.0684842	0.752896	1.05332	1.10141	1.01642	1.15711	1.88853
Rapgefl1	1	-0.659506	-0.380624	-0.228335	-1.3334	-1.3334	-1.3334	-1.3334	-0.798445	-1.3334	0.709301	-1.3334	0.0499431	-0.344366	0.646859	-0.109851	1.16375	0.226565	-1.3334	0.348154	1.01186	1.15561	-1.3334	-0.944062	0.202745	0.855103	0.215362	0.472006	0.3767	1.67348	1.53138	1.25779	1.48143	0.75435
Raph1	1	-1.16537	-0.837299	-0.90624	-1.18085	-0.0659487	-1.00945	-0.594034	-1.84392	-0.841859	-0.736787	-0.856029	-0.97076	0.0936339	-0.713607	-0.491971	-1.02648	0.183285	1.71484	0.362007	0.421054	0.428927	0.546739	0.727291	-1.39456	1.0571	1.21186	1.13719	0.592802	1.30547	1.13102	0.97615	1.50037	1.24542
Rarres2	1	-0.383464	-0.0977649	-0.354925	-2.31131	-0.573785	-0.845452	-1.39027	0.691976	0.828322	0.555766	0.269937	1.29431	1.03797	1.01865	0.762068	1.0577	1.08595	0.382684	0.470211	-0.350148	-0.346428	0.140912	-0.163489	0.19567	0.724222	1.15272	1.15588	0.817164	-1.27842	-1.99833	-1.77191	-0.510452	-1.26596
Rasa3	1	-1.35844	-1.29169	-1.49364	-1.19987	-0.987668	-1.94033	-1.03306	-1.29809	-1.08084	-0.632387	-0.816183	0.627889	0.108759	0.225721	0.355371	0.426362	0.0205463	-0.367075	-0.134952	1.06085	1.01932	0.961908	0.799267	0.731905	0.171101	0.289793	0.409921	-0.359623	1.39795	1.07411	1.78463	1.20987	1.31859
Rasgrf1	1	-0.6058	-0.6058	-0.6058	-0.6058	-0.6058	-0.6058	-0.6058	-0.6058	-0.6058	-0.6058	-0.6058	1.47019	0.87845	-0.6058	-0.6058	0.304502	1.46833	2.20615	0.450883	-0.6058	-0.6058	-0.6058	-0.6058	-0.6058	2.23897	1.55888	2.01682	1.34023	-0.6058	-0.6058	-0.6058	-0.6058	-0.6058
Rbms3	1	-2.87911	-1.92452	-1.94869	-1.35166	-1.11758	-1.46273	-1.36579	1.07024	1.13301	0.824691	0.685698	0.916747	0.685339	0.661295	0.000159737	0.21687	0.612024	0.395669	0.119282	-0.0925842	-0.0544791	0.752952	0.757215	-0.251528	0.75454	0.596524	0.565538	0.677325	0.286921	0.0981788	0.0843263	0.414661	0.139477
Rcan2	1	-2.06287	-0.833503	-1.30311	-2.69096	-1.6837	-1.18511	-2.14597	-0.253838	0.683983	0.256991	0.447963	-0.040369	0.390879	0.72621	0.489293	0.347246	1.27581	1.00918	1.10734	0.306631	0.253557	0.60109	0.536329	0.35774	0.950335	0.770212	0.449488	0.517344	0.488115	-0.469337	0.361703	0.126538	0.214809
Rcn1	1	-1.12593	-1.11543	-1.45428	-1.90723	-1.68027	-1.25842	-1.36762	-0.365638	-0.93772	-1.21371	-0.659686	0.656319	0.590381	-0.384379	0.404988	0.0706384	-0.138971	0.34061	0.650012	0.70023	0.762225	1.03995	1.11351	-0.160095	-0.025521	0.393658	0.387454	0.0310833	1.52511	1.40871	1.63411	1.01223	1.07366
Rcn3	1	-0.504723	0.000396537	0.0125924	-1.52719	-1.788	-1.39411	-1.60045	-1.76614	-1.00637	-0.926612	-1.18791	0.41227	-0.00256503	-0.0358499	0.106975	0.266847	0.2642	-1.43484	0.0839697	0.811998	0.825511	0.951928	0.885922	-0.0827747	0.649876	0.49075	0.567791	0.338503	1.5268	1.26942	1.43664	1.15671	1.19844
Rcor2	1	-1.14846	-1.16959	-1.12239	-1.04876	-0.38386	-0.833114	-0.980086	-0.0615262	-1.7236	-1.7236	-1.23196	0.678625	-1.7236	0.339845	0.550371	0.240094	-0.544036	0.524202	0.190352	1.13817	1.20301	0.743466	0.672181	0.043757	-0.0622851	0.150041	0.357907	0.180265	1.12097	1.4593	1.59263	1.22094	1.35075
Reck	1	-1.34916	-1.03803	-0.798532	-1.57687	0.0111416	-2.07784	-1.20622	0.216835	-0.691815	-1.7496	-2.04296	0.672028	-0.268768	1.18471	0.183922	0.245754	0.0969987	0.342588	0.702469	1.76523	1.47817	1.12714	1.14712	0.157266	0.252548	0.391911	0.8791	0.290878	0.257463	0.21363	0.728768	0.414538	0.0395906
Rerg	1	-0.134207	-0.316314	-0.839955	-1.95935	-0.920016	-1.0821	-1.52698	-1.19867	-0.98761	-1.95935	-1.14306	0.770905	0.229833	-0.695154	0.114749	-0.0884493	0.423159	1.03496	0.306425	0.562327	0.646508	0.640576	0.709865	-0.748629	0.147485	0.266567	0.227294	0.33094	1.43706	1.47547	1.72167	1.2307	1.32334
Rftn2	1	-1.09186	-0.778309	-0.749569	-2.11023	-1.59252	-1.38367	-1.74749	-2.02578	-0.423817	-0.0384011	-0.674271	0.181658	0.672387	0.235397	-0.613215	0.405645	0.451904	0.258151	1.10795	0.904918	0.688228	0.992971	1.0793	-0.207032	0.0534222	0.643064	0.214811	0.116424	1.68341	1.04396	0.952766	0.735318	1.0145
Rgma	1	-1.66352	-0.985497	-1.3491	-1.09153	-0.578144	-0.191755	-0.613498	1.61902	1.99883	0.869643	1.37641	0.286174	0.310374	0.484537	0.251115	0.554569	0.893877	-0.101636	0.611681	0.268357	-0.0907178	-0.468664	-0.406532	0.154703	1.31208	0.888808	1.05164	0.844429	-1.13437	-1.66352	-1.66352	-0.724006	-1.05024
Rgs3	1	0.0552003	1.01046	0.891526	0.598527	0.571454	0.650511	0.569716	-1.79982	-0.203918	-1.81289	-0.567121	-0.484707	-0.889351	0.268782	0.214542	0.0843086	-1.32733	-2.99046	-1.05932	0.161964	0.165198	-0.00609533	-0.0434323	-1.01867	0.402582	0.253588	0.410047	-0.0455482	0.843574	1.2902	1.46673	0.917991	1.42175
Rhbdl2	1	-1.28656	-0.932118	-1.06276	-0.712447	-1.28656	-1.28656	-1.28656	-1.28656	-1.28656	-1.28656	-1.28656	0.827879	0.784733	-0.0339709	0.410739	0.386662	0.218699	-1.28656	0.349741	1.07638	1.14933	1.309	1.21719	1.07812	0.121277	0.169881	0.210338	-0.280265	1.18366	1.24882	1.23433	0.827202	0.796616
Rhobtb3	1	-1.23327	-0.0687129	0.0250577	-1.48194	-2.35506	-1.6399	-2.25188	0.7763	-0.159702	-1.21959	-1.22283	0.27871	-0.0462222	-0.387896	0.158877	-0.0853354	-0.28972	0.517273	-0.165423	0.781094	1.03325	0.343823	0.279234	-0.111682	0.445467	0.570667	1.08474	0.778735	1.2328	0.845235	1.21094	1.3312	1.02577
Rhoq	1	-1.68179	-0.999947	-0.854912	-2.5051	-0.70208	-1.82041	-1.36315	-0.35354	0.176903	-0.100099	-1.07699	-0.596923	-0.168673	-0.521572	-0.0655378	-0.638274	0.570259	0.52706	0.127456	0.541884	0.528099	0.590783	0.860821	-0.0918501	1.00035	1.09722	1.56341	1.31044	0.688305	0.996354	0.935768	0.846553	1.17918
Rmrp	1	-1.06304	0.261037	0.131384	-1.06304	-0.0958293	-1.06304	-0.296939	0.284799	-0.164055	-0.136699	0.133672	-0.161964	-1.06304	-1.06304	-1.06304	-0.159383	0.190575	-1.06304	-1.06304	-1.06304	-0.287777	-1.06304	-1.06304	-0.119955	1.51758	0.998757	1.54043	0.538619	1.9443	1.63972	2.29408	0.907158	0.733908
Rn7s2	1	-0.754012	-0.777057	-0.740127	-0.788369	-0.791754	-1.26788	-0.45675	-0.407058	-0.502522	0.173882	-0.904555	0.204147	0.965177	-0.708321	-0.309312	-0.358906	-0.041492	-0.0494511	-0.302828	-0.337847	-0.10255	-0.268601	-0.378475	-0.178315	0.484815	0.354994	1.16195	-0.855985	1.9912	1.8305	3.73412	0.2437	0.137686
Rn7s6	1	-0.50815	0.0372423	-0.131371	-0.50815	-0.50815	-0.50815	-0.50815	-0.50815	-0.50815	-0.50815	-0.50815	-0.50815	-0.50815	-0.50815	-0.50815	-0.50815	-0.50815	-0.50815	-0.50815	-0.50815	-0.50815	-0.50815	-0.50815	-0.50815	1.44855	0.572287	1.24661	0.00744947	2.39409	1.60509	3.72076	-0.115507	0.394109
Rnd3	1	-2.43766	-0.517851	-0.618356	-1.38686	-1.96986	-2.04573	-1.57472	0.748087	0.810144	0.965117	1.16144	0.31828	0.511834	-0.210191	-0.162536	0.0254748	-0.0570538	1.14318	0.361597	0.581352	0.519627	0.413806	0.565608	0.823675	0.894402	1.21176	0.67617	0.417798	-0.0231294	-0.5637	-1.34666	0.864667	-0.0997048
Rnf121	1	-0.767592	-1.33635	-0.266141	-0.455717	-0.845506	-1.3088	-0.272691	-1.56534	-1.513	-0.933712	-0.574682	-0.79132	-0.531966	-0.367354	0.16739	0.293347	0.0596319	-0.939145	1.07728	0.765936	1.09329	1.07777	0.969603	-0.364481	1.02146	0.463993	0.737576	-1.03728	2.46669	1.28675	1.50369	0.895444	-0.00877912
Rnf149	1	-2.31063	-0.542822	-0.998009	0.0956114	-0.693232	-0.822467	-0.378219	-1.17553	-2.31063	-0.123356	-2.31063	0.578198	-0.339707	0.00765486	0.0850752	0.294131	0.846852	1.04058	1.01129	1.03281	0.880976	0.623565	0.69475	0.894502	-0.457905	0.77752	0.970242	0.10505	0.19541	0.596379	1.65283	0.363734	-0.284014
Rnf150	1	-2.2479	-2.03399	-1.80719	-1.89942	-1.57175	-1.631	-1.28865	-0.363973	0.614177	0.432563	-0.0492383	-0.0495553	0.289622	0.301016	0.118973	0.0932335	0.558835	0.80209	0.571592	0.412337	0.539359	0.712098	0.83561	0.278987	0.453575	0.489518	0.265908	0.546173	0.878183	0.668102	0.902908	1.10851	1.06931
Rnf157	1	0.0127602	-0.0549475	0.121282	-1.95051	-0.20703	-1.08478	-1.19425	-1.38787	-1.95051	-0.852756	-1.95051	0.384945	-1.33271	-0.217003	-0.375087	0.0463468	0.536269	0.683957	0.561873	-0.219924	0.109279	0.267555	0.311474	1.66135	0.684973	0.206633	0.316695	0.748144	1.53559	0.712365	1.29571	1.13397	1.44672
Rnf170	1	-1.38022	-0.891023	-0.256025	-0.530895	-1.06963	-0.836748	-0.19971	-1.649	-0.434914	-2.95425	0.613874	0.237915	-0.211148	-0.167305	-0.826927	0.325981	0.595643	0.89017	0.363094	0.465679	0.221493	0.550429	0.447131	-1.45199	0.122841	0.175114	0.763224	0.412021	1.20778	1.20997	1.53343	1.67751	1.0465
Rnf182	1	-1.16299	-1.16299	-1.16299	-1.16299	-1.16299	-1.16299	-0.475238	-1.16299	-1.16299	-1.16299	-1.16299	0.812135	-1.16299	0.141425	0.318202	0.817043	-1.16299	-0.155524	0.794873	1.2689	1.74408	1.6575	1.3087	0.76287	0.436158	-0.151241	0.688937	0.833766	0.336812	0.483506	0.481611	1.1121	0.739245
Rnf24	1	-1.57563	-1.39921	-0.831943	-2.09477	-0.722811	-1.25267	-0.0318406	0.386916	-0.0218464	-0.879895	0.164316	-0.115342	0.292742	0.0104507	-0.00613317	-0.249807	1.05815	-1.606	0.429339	0.0989444	0.823778	0.16592	-0.216639	-1.38308	0.886346	0.968999	0.0999036	-0.099022	1.08616	0.925745	1.95074	1.88859	1.24961
Rnf26	1	-0.703813	0.134407	0.195386	-0.0595281	-0.217045	-0.451391	-0.0288864	-1.65984	-2.34728	-0.663055	-2.34728	-0.569619	0.899486	0.00331017	-0.154428	0.34994	0.774852	-2.34728	0.227716	0.259781	0.136225	-0.0218002	0.116222	0.377311	0.862749	0.26589	0.622646	0.551251	1.3957	1.56266	1.4292	1.13134	0.275176
Rnf5	1	-0.318022	0.728812	0.128307	-0.444629	-0.0813678	-1.75866	-0.918846	-1.11011	-1.53271	0.146486	-2.70652	0.854394	0.0238231	-0.404468	-0.412916	-1.08453	-0.320938	0.241984	-0.500626	-0.70781	0.0465018	0.623636	0.117024	-0.133925	0.971805	0.413933	0.67581	1.11623	1.04352	0.841756	2.29246	1.57464	0.594963
Robo1	1	-0.882302	-0.629292	-0.311241	-2.24038	-1.78141	-1.8958	-2.86326	-0.803179	0.067639	-0.499193	0.175301	0.529881	0.686371	-0.0151569	-0.0924527	0.323653	1.2243	0.768307	0.35678	0.232772	0.231451	0.217664	0.150219	-0.225947	0.799769	0.839944	1.21366	1.21455	0.880368	0.344011	0.676318	0.600392	0.706276
Robo2	1	-1.59949	-1.33471	-1.16962	-1.20195	-1.59949	-0.576606	-1.1607	-1.59949	-0.980352	-1.22004	-1.59949	0.321934	-0.0743039	0.185688	0.343707	0.258024	0.613687	0.635456	0.734248	0.890985	0.78496	0.585234	0.641088	0.154867	0.283111	0.240523	0.715058	0.22145	1.21755	1.2352	1.47847	1.281	1.29399
Rom1	1	-1.16045	-0.1579	-0.127211	-0.237725	-0.926507	-0.339174	-0.721611	-0.923895	-1.23264	-1.85102	-1.85102	0.340252	-0.575261	-0.394531	-0.168214	-0.0275409	0.422795	-1.07908	0.642066	0.639992	0.564309	0.0898499	0.404452	0.27104	-0.30339	0.0898222	-0.150018	0.103705	2.09854	1.78092	2.42846	0.945194	1.40581
Rora	1	-1.69644	-1.20818	-1.30537	-1.12257	-1.91162	-2.19091	-1.53375	1.00148	0.157711	0.452745	0.0487145	0.43496	0.175731	-0.333564	-0.493623	-0.480112	1.13352	1.61015	1.31818	0.280005	0.240126	-0.149386	0.224806	-0.028982	1.04983	1.08146	1.03144	0.773135	1.32803	-0.116841	0.52195	-0.152107	-0.140531
Rpgrip1l	1	-0.751615	-0.709805	-0.962374	-0.682744	-0.740211	-1.24824	-0.703659	-1.74224	-0.115282	-1.76688	-1.34189	0.640456	0.0707767	-1.11423	-0.547117	0.159444	-0.169589	1.98315	-0.253831	0.860736	0.859285	1.26666	1.2209	0.417838	0.456758	0.125335	-0.49818	-0.117904	1.94479	0.610833	0.198174	1.23555	1.41512
Rpn1	1	-0.564045	-0.797642	-0.975369	-0.166021	-0.877532	-0.887525	-1.40266	-2.15869	-1.38528	-1.88489	-1.25402	0.947033	0.247636	0.314206	0.0691608	0.367036	-0.393777	-0.224819	-0.168922	1.18415	1.25331	0.907285	0.979473	1.36146	0.179116	-0.252951	-0.14299	0.255375	1.19744	1.48348	1.36197	0.943868	0.485129
Rpn2	1	-1.46434	0.0881705	-0.667911	-0.367427	-1.15761	-0.31424	-0.740046	-1.59582	-0.569439	-2.83632	-1.82265	1.05545	0.248004	0.455948	0.188221	0.584639	0.0789631	-0.287346	0.161738	0.5568	0.609572	0.502146	0.425211	-1.27305	0.410508	0.440008	0.807474	0.572759	1.10059	1.28925	1.36396	0.956042	1.20075
Rpph1	1	-0.839025	-0.0619279	-0.474496	-0.839025	-0.839025	-0.839025	-0.839025	-0.0711116	-0.839025	0.402997	-0.839025	-0.839025	0.00418322	-0.00811264	-0.839025	0.0317075	0.82206	-0.839025	-0.839025	0.146015	-0.404239	-0.839025	-0.839025	-0.839025	1.46894	1.03877	1.84572	0.0496973	1.91185	1.5941	2.75873	0.657552	0.0338991
Rpsa-ps10	1	-1.55256	0.478054	-0.0661374	-1.56036	-1.52023	-1.13014	-2.3869	-0.879057	0.312928	0.489737	0.411445	-0.786527	-0.452758	-0.037724	-0.225552	0.167572	-0.193467	-1.16912	-0.365099	0.384067	0.184103	-0.174012	-0.505967	0.309551	0.600299	0.453806	0.751607	1.01941	1.6387	1.21897	1.55308	1.53009	1.50219
Rragd	1	-1.49291	-0.7222	-0.301204	-1.49291	-1.49291	-1.49291	-1.49291	0.338232	0.532805	0.302992	-0.539175	-0.285649	1.29757	0.540461	0.955192	0.457038	1.14156	2.6607	0.503561	0.0507214	-0.394064	-0.306605	0.410766	-1.49291	0.891415	0.962624	1.27403	0.823371	-0.496357	-0.274771	-0.768858	0.123149	-0.219819
Rrbp1	1	-0.792574	-0.466947	-0.28511	-1.41588	-0.962725	-0.714752	-1.35714	-1.57722	-1.68682	-1.22095	-2.08185	0.538832	-0.367939	0.11071	0.264363	0.266893	0.323684	0.0327915	0.379946	1.06508	1.03504	0.799509	0.690867	-0.236777	0.174926	0.243982	0.320235	-0.104465	1.63181	1.41313	1.75924	1.10308	1.11706
Rsph3b	1	-0.141139	-1.61238	-0.183753	-1.61238	-1.61238	-0.131434	-0.672615	-1.61238	-1.61238	-1.61238	-0.562512	0.317782	0.732267	1.24685	0.119538	-0.819608	0.932235	0.417294	0.126966	1.93232	1.4897	0.166186	0.307218	0.395282	-0.349483	0.301989	0.149408	-0.446583	0.892199	1.29961	1.49803	0.409968	0.246551
Rspo2	1	-0.887042	-0.887042	-0.887042	-0.887042	-0.887042	-0.887042	-0.887042	-0.887042	-0.887042	-0.887042	-0.887042	0.892903	1.49525	0.679786	-0.0785725	0.738512	1.13531	1.33803	0.780902	0.986755	1.10883	-0.0553379	-0.33303	-0.887042	1.77918	1.28001	1.73112	1.16356	-0.887042	-0.887042	-0.887042	-0.450537	-0.887042
Rspo3	1	-1.37624	-0.829105	-0.487286	-0.403994	-1.37624	-0.365424	-1.37624	-0.652223	-1.37624	-1.37624	-1.37624	0.812348	1.21542	1.25472	0.838386	0.657159	0.846611	0.79508	0.796342	0.21784	0.443775	0.886168	0.771748	0.111948	0.569293	1.59423	1.38711	1.44005	-0.726031	-1.04844	-1.37624	-0.154608	-0.337437
Rsrc1	1	-0.68748	-0.79094	-1.03842	-0.842688	-1.16637	-1.41457	-0.418659	-1.01943	-0.722104	-1.91685	-0.0539947	-0.021723	-0.207463	-0.575297	-0.413138	0.118086	0.0429972	0.13045	0.628296	1.26164	1.05269	0.468491	0.870055	-2.1938	0.934408	0.205237	0.735115	0.483005	1.24828	1.53585	1.84763	1.03962	0.881078
Rtn4rl1	1	-1.18849	0.0787276	0.387494	-2.08136	-1.51031	-2.30948	-2.47504	-0.258664	0.610711	-0.935767	-1.40939	0.316997	0.559563	0.712395	0.0740222	0.255363	-0.0596103	-0.676432	0.0977728	0.690445	0.692184	0.854619	0.801791	0.465561	0.52638	0.550978	0.621595	0.376542	0.93874	0.893349	0.351627	1.16519	0.882516
Runx1	1	-0.872728	-0.946269	-0.968493	-2.07272	-1.68493	-2.75906	-2.36149	0.440342	0.528706	0.66572	0.501041	1.29986	0.928531	0.423803	0.167015	0.535221	0.0812044	0.238078	-0.335725	0.444941	0.437458	0.470407	0.519439	0.591908	0.860239	0.825442	0.589885	1.13336	-0.067108	-0.236452	-0.0954779	0.558334	0.159503
Runx2	1	-1.23198	-1.35163	-1.31993	-1.73872	-1.51089	-2.01713	-2.11052	-0.472137	-0.591653	-0.852956	-1.12364	0.545227	0.453268	0.266207	0.301159	0.328744	0.397467	0.349561	0.423204	0.719123	0.772582	0.799492	0.816322	0.568349	0.79214	0.725852	0.710403	0.686069	0.918311	0.770659	0.862941	1.07238	1.04172
Runx2os2	1	-0.988784	-0.988784	-0.988784	-0.988784	-0.988784	-0.988784	-0.988784	-0.988784	-0.192434	-0.988784	-0.988784	0.836772	-0.988784	-0.988784	0.29297	-0.188295	0.12171	-0.988784	0.943132	0.899715	0.971203	-0.988784	-0.988784	1.35309	0.423584	1.20386	0.993576	0.662646	1.88087	1.09899	1.03146	1.22175	1.27716
Runx3	1	-1.70379	-0.716612	-0.822518	-0.673381	-0.676661	-1.70379	-1.70379	-1.19832	-0.498416	-1.70379	-1.70379	-0.088563	0.0955356	0.939424	0.854941	0.503954	0.315173	-0.992008	0.251587	1.13011	0.923126	1.10377	1.04142	1.1098	0.35368	0.878256	0.668005	0.880604	1.01202	-0.164641	0.875224	0.894546	0.518873
Ryr2	1	-1.20587	-1.06074	-0.933028	-0.797375	-1.20587	-1.20587	-1.20587	-1.20587	0.0889657	0.672756	1.31026	1.73617	1.12396	1.19851	0.91169	1.34231	0.871359	0.0365069	1.36483	1.03115	1.11573	0.80035	0.872227	-0.0357739	-1.00838	-0.287511	-0.532087	0.124087	-0.676415	-0.156826	-1.20587	-1.20587	-0.671629
S100a4	1	-1.15214	-1.10039	-1.38718	-0.731298	-0.376836	0.00191383	-0.249551	0.592806	0.921931	1.14228	0.914612	-0.0277504	0.378762	0.26737	0.367434	0.557909	0.832184	0.965958	0.596639	-0.291008	-0.220231	-1.06589	-0.886462	-0.0889772	1.62606	1.47365	1.81609	1.38942	-1.94747	-1.25398	-1.09328	-0.671009	-1.30155
S100a6	1	-0.0386008	-0.895368	-1.58855	0.459562	0.494038	0.308024	0.510407	0.256285	0.226442	0.148894	0.207501	0.27073	1.08799	0.198717	-0.0424745	0.14257	0.815124	0.76409	0.570753	-0.258273	-0.248976	-0.725134	-0.551093	0.050898	1.5248	1.36103	1.79751	1.34826	-2.57713	-1.45631	-1.39359	-1.20382	-1.56431
S100b	1	-1.2531	-0.89439	-1.01264	-1.2531	-1.2531	-1.2531	-1.2531	-1.2531	-1.2531	-1.2531	-1.2531	0.496011	1.00534	0.440731	0.238053	0.406061	0.972098	1.08824	1.03207	0.0910078	0.445369	1.19209	1.15316	0.492441	1.12889	1.30122	1.54789	1.43483	-0.439297	-0.496235	-0.301005	0.0836201	-0.127666
S1pr3	1	-1.92526	-1.68184	-1.79243	-1.31637	-1.77088	-2.05315	-2.03322	-0.107447	0.393334	0.126367	-0.0664319	0.581412	0.503024	0.61661	0.457133	0.414699	0.773133	0.412108	0.573679	0.605328	0.642895	0.651228	0.5921	-0.451743	0.212728	0.258757	0.389393	0.503425	1.0236	0.819379	0.969079	0.67537	1.004
Sacm1l	1	-0.89448	0.811587	0.751759	0.144882	0.164621	-0.22537	0.960462	-0.749339	-1.9115	-2.66045	-0.579491	-1.74916	-0.58951	-0.231932	-0.728598	-1.00902	-1.12471	0.634157	0.0256298	0.29658	-0.0573336	0.727509	1.00939	-0.874088	0.215872	0.618458	0.616006	0.786794	1.61785	0.82919	0.920174	0.877265	1.37681
Sall1	1	-0.986063	-0.986063	-0.986063	-0.986063	-0.986063	-0.986063	-0.986063	-0.986063	-0.986063	-0.986063	-0.986063	-0.986063	0.111068	0.0954964	0.498111	-0.173189	1.10443	-0.986063	-0.0424753	1.084	0.9751	0.352928	-0.253089	-0.986063	1.79094	0.132399	1.25589	0.966671	1.7978	0.663748	0.276643	1.73686	1.43157
Samd4	1	-1.41381	-0.705321	-0.306517	-1.48321	-1.33713	-1.67727	-2.37055	-0.960011	-1.48746	0.327749	0.33341	0.205772	-0.083864	-0.140923	0.175334	-0.168301	1.1855	-0.470423	0.774326	0.942129	0.935562	0.701837	0.599357	-0.0904985	0.338219	0.253604	0.01691	-0.346048	1.3338	1.44436	1.53877	1.32492	0.609758
Samhd1	1	0.469683	0.266736	0.389274	-0.00737428	0.0815549	0.443087	-0.139914	-0.817391	-0.191246	-1.80903	-2.08116	1.5898	1.23138	1.41089	0.578074	1.02531	-0.401821	-2.05292	-0.44604	0.416561	0.429671	0.909197	0.82334	1.43684	0.401654	0.550839	-0.195537	0.65343	-1.54182	-1.19272	-1.42176	-0.291052	-0.517543
Sar1a	1	-1.00195	-1.24043	-1.40168	-0.426986	-0.398012	-0.455126	-0.829229	-1.91922	-1.09231	-1.60713	-1.84943	0.205373	-0.45045	0.392657	0.722318	0.589956	0.0653261	-0.773539	0.607654	0.893823	0.922542	1.49716	1.48842	-0.097176	0.173655	0.224964	0.0559116	0.0804704	1.38144	1.30986	1.45664	0.957325	0.517187
Sash1	1	-0.25606	0.297275	0.209461	-1.3595	-0.257293	-0.791489	-0.918379	-1.31854	-0.789256	-0.762416	-1.06203	-0.415945	0.693547	-0.568628	-0.318044	-0.578738	1.43648	1.41336	0.81368	-0.276208	-0.207641	-0.616447	-0.562775	-1.94154	1.66994	1.41581	2.18962	1.78717	0.557943	0.0541406	0.705584	-0.1506	-0.0925006
Satb1	1	-0.356269	-0.646853	-0.70129	-2.5517	-1.91003	-1.73816	-1.5677	-1.53054	-0.0358224	0.0691754	-0.26077	1.08661	0.313492	0.111077	-0.396486	-0.352423	0.163875	0.198166	0.503105	0.746859	0.699359	1.01337	0.860944	0.0462659	0.339795	-0.0343389	-0.181442	-0.177045	1.44085	1.16318	1.26769	1.03435	1.38271
Satb2	1	-1.59844	-1.32229	-1.31715	-1.27653	-2.12309	-1.34186	-1.52656	-1.04417	-0.823097	-1.22076	-0.861328	0.620945	0.448617	0.23416	0.379837	0.325988	0.418865	0.301068	0.462761	0.837879	0.821657	0.763434	0.761965	0.217893	0.55911	0.548052	0.608355	0.415413	1.18212	1.1225	1.22598	1.0919	1.10676
Sbf1	1	-0.571213	-0.108161	0.139761	-1.24756	0.789241	-1.2914	-0.595278	-1.21899	-0.746445	-0.843707	-0.329608	0.605866	-1.33015	-0.354588	0.444753	0.118866	0.790351	-1.95897	-1.6142	0.155749	0.171178	1.46774	1.34515	-1.14873	-0.120688	-0.057032	0.603069	0.127963	1.18381	1.42298	1.59481	1.20187	1.37357
Scamp3	1	-0.588296	0.935454	0.417127	-0.163314	-0.995806	-0.536415	-0.366874	0.147621	-0.0255961	-3.62581	-1.32878	0.425585	1.15691	-0.0528952	-0.627582	0.259583	0.339307	-1.8787	-0.347996	0.329634	0.29394	-0.289498	-0.395041	-0.414048	0.569509	0.205789	0.0399356	0.76099	0.880276	0.877333	1.523	1.25176	1.22289
Scara3	1	-2.46065	-1.70143	-1.80569	-0.957171	-0.540389	-1.2573	-1.22494	-1.44458	-0.0648874	-0.783917	-0.699046	0.238224	0.66433	0.245009	0.0666494	0.160285	1.03442	1.05543	0.561266	0.649637	0.642269	0.167414	0.111489	-0.239391	1.38897	1.22847	1.5441	1.17121	0.460272	0.385337	0.269019	0.653762	0.481838
Scara5	1	-1.73691	-0.610581	-0.907509	-1.09131	-0.842818	-1.73691	-1.73691	-0.604176	-0.0460486	0.236123	0.459576	1.56983	0.683687	0.629768	0.946779	1.37391	0.536965	0.542643	0.7159	0.786553	0.65502	1.15521	1.24456	0.684101	0.504855	0.820526	0.479612	0.522369	-1.13966	-0.819523	-1.73691	-0.703704	-0.835036
Scarf2	1	-1.4898	-1.07358	-0.800227	-1.13662	-1.51069	-1.65012	-1.62513	-1.42753	-0.740155	-0.0757158	-0.615018	0.528887	-0.840626	0.0364626	-0.313149	-0.0231144	-0.116027	-0.472678	-0.306782	0.989851	0.961206	1.04051	0.827863	0.511293	0.741849	0.728974	0.565198	0.775156	1.16159	1.0094	1.63777	1.22948	1.47148
Scd1	1	-2.44158	-1.54674	-1.69871	-1.33032	-1.40111	-1.17478	-1.52682	-0.31038	0.34977	-0.578952	-0.0200773	0.697367	-0.260941	0.210283	0.0182515	-0.0532729	0.348126	0.293035	0.520433	0.614883	0.526801	1.2048	1.15859	-0.816524	0.205041	0.357665	0.530243	0.240565	1.20991	1.33262	1.29262	0.871054	1.17814
Scfd1	1	-0.21516	0.0931275	-0.123953	-0.876718	-0.776348	-0.658698	-0.156186	-1.83793	-1.07054	-2.63012	-0.984278	-0.515952	-0.673446	-1.1726	0.539459	0.0718301	0.0605643	-0.612123	0.400269	0.381513	0.187515	0.139286	0.488052	0.0835563	0.605237	-0.104901	1.20058	0.737737	1.73528	2.08772	0.801709	1.52417	1.27134
Scn2a	1	-1.81841	-1.28768	-1.27805	-1.07215	-0.0201601	-0.343967	-1.81841	-0.0516399	-0.855673	-1.81841	-1.15852	-0.853498	0.30175	0.212366	-0.196495	-0.350194	1.10021	1.96228	0.308546	0.760337	0.842781	0.912938	0.859394	-0.168822	0.790131	0.0644878	0.0210245	0.265355	0.932357	0.36151	1.65078	0.412463	1.33338
Scrn1	1	-1.38581	-1.87888	-1.93876	-1.61962	0.0345721	-0.871831	-2.14002	-1.5413	0.148315	1.01708	-0.302765	0.64929	-0.132213	-0.223262	-0.555414	0.687324	0.150607	0.0533334	0.83879	0.484767	0.653727	0.415775	0.552428	0.514707	1.10574	-0.395518	0.16394	0.116678	1.54511	1.28216	1.24936	0.742281	0.579407
Sdc2	1	-2.19351	-1.4842	-1.65152	-0.927263	-1.58994	-1.51959	-1.79426	-0.647173	-0.795773	-0.478198	-0.186861	0.381967	0.615088	0.0607743	-0.0187127	0.0620112	1.2229	1.19126	0.863444	0.350106	0.375819	0.395685	0.421143	0.120471	1.23383	1.20245	1.24987	1.26311	0.460973	0.445773	0.378537	0.653277	0.338523
Sdc3	1	-0.930364	0.301205	-0.0272533	-0.936968	-0.680127	-1.05232	-0.890992	-1.55563	-1.76097	-1.58063	-2.32561	0.195929	-0.300954	0.245307	0.0964911	-0.0683247	-0.183458	-0.740953	-0.177136	0.826018	0.774838	0.875421	0.67718	-0.25327	0.601972	0.755081	0.890577	0.629414	1.37894	1.17203	1.62725	1.30322	1.11408
Sdc4	1	-1.73838	-1.98572	-1.57575	-1.52578	-2.37861	-1.26771	-1.73738	0.694129	1.17145	1.10529	0.968922	-0.105608	-0.0520498	0.760433	0.709229	0.716606	1.0142	-0.0617076	1.00817	0.397834	0.425778	0.451333	0.47185	-0.307837	0.423491	0.578057	0.368117	0.406615	0.181128	0.477211	0.556638	-0.152183	0.00223563
Sdk1	1	-0.964761	-0.699914	-0.714886	-0.964761	-0.964761	-0.964761	-0.964761	-0.964761	-0.288578	-0.464469	-0.964761	0.291431	1.18762	0.178801	0.30081	0.226424	1.75662	1.1543	1.17668	0.559067	0.500659	-0.964761	-0.964761	-0.964761	1.65366	1.70202	1.76997	1.57885	0.271197	-0.964761	-0.964761	-0.22343	-0.339701
Sdk2	1	-1.28306	-0.7652	-0.57491	-2.08244	-1.67663	-2.08244	-1.76101	-1.30772	-0.649632	-0.90874	-0.91038	0.431227	0.277025	0.371038	0.619848	0.45304	0.44475	0.124237	0.338598	0.772789	0.794167	0.924222	0.898959	0.141994	0.389786	0.594528	0.559863	0.500657	1.04387	1.00186	1.1347	1.09597	1.08903
Sdr42e1	1	-1.35935	-0.041273	-0.18163	-1.35935	-1.35935	-1.35935	-0.729742	-0.0943729	0.202515	-1.35935	-1.35935	-0.618815	-0.14845	-0.165216	-0.00338406	0.0624767	-1.35935	-0.437058	-0.497272	0.655214	0.756365	2.42663	2.1882	-0.0596993	0.670245	0.77802	0.968201	0.49409	0.827067	-0.103199	1.51227	0.283749	0.770488
Sec13	1	-0.601898	-1.45877	-1.68331	-0.267622	-1.03989	-1.18192	-0.845564	-0.808641	-1.47693	-0.73481	0.365586	0.619558	0.302939	-0.846463	-0.273379	0.21241	-1.55498	0.22371	0.406623	0.391928	0.0153376	1.49166	1.40944	-0.474617	0.477674	0.502806	0.166108	-0.181679	1.96916	1.83145	0.714553	0.735154	1.59437
Sec16a	1	-0.427037	-0.00529126	-0.0120777	-1.16988	-0.40879	-1.4374	-0.736012	-1.44581	-0.808376	-1.47896	-1.41676	0.655835	-0.115747	0.167222	0.20975	0.261543	0.153448	-1.50001	-0.000563255	1.05548	1.07311	0.636947	0.569755	-1.4048	-0.547037	-0.0449725	0.29608	0.202504	1.69235	0.90856	1.33307	1.9157	1.82818
Sec16b	1	-1.0435	-1.0638	-1.13572	-1.59622	-0.704635	-1.59622	-0.881687	-1.59622	-0.764058	-1.08622	-1.59622	-0.252397	0.578887	0.337402	0.380715	0.521414	-0.195315	0.657057	0.198635	1.22712	1.13442	0.994054	0.888296	-1.077	0.641136	0.425564	0.346002	0.253777	1.15471	1.32052	0.948405	1.35312	1.22798
Sec22b	1	-1.23298	-0.922771	-1.06308	-0.581786	-0.916424	-0.533384	-0.569918	-2.51858	-0.24102	-0.738118	-1.24577	0.554516	0.428928	-0.882005	-0.455722	-0.513244	-0.384168	0.104037	0.136232	0.570778	0.384136	0.977205	0.787979	-0.359616	0.915549	0.595114	-0.211163	0.0329808	2.00794	1.8074	1.53935	1.35286	1.17475
Sec23a	1	-1.22742	-0.211505	-0.424862	-0.704697	-0.696284	-1.21249	-0.756178	-2.03726	-1.96674	-0.616876	-0.84263	-0.176364	0.0539124	-0.724427	-0.236182	-0.363238	0.788977	0.593017	0.398626	0.27415	0.379649	0.25994	0.401379	-1.25768	0.359018	0.631797	1.01493	0.466667	1.7024	1.39195	1.34214	1.54622	1.85006
Sec23ip	1	-0.854817	-0.335896	-0.518053	-0.563436	-0.602734	-1.0964	-0.596785	-1.61731	-0.891112	-1.04765	-1.39867	0.0193973	0.478698	0.120574	-0.384926	-1.03011	0.945487	1.09692	0.316394	0.967944	0.778615	-0.398023	-0.556252	-0.120501	-0.224616	0.235761	-0.75576	-0.479115	2.14383	1.43986	2.38922	1.28544	1.25403
Sec24a	1	-0.891774	-0.241136	-0.202782	-0.534843	-0.322706	-1.88743	-1.13261	-0.69215	-2.07661	-0.398598	-0.369272	-0.0934955	-0.100188	-0.373511	-0.0578892	-0.229514	0.0931993	-0.140039	-0.228317	0.381306	0.52638	-0.10993	-0.0740337	-1.49332	0.661559	0.538789	0.117235	0.325059	1.65388	1.10667	2.0279	2.07491	2.14328
Sec24d	1	-0.895211	-0.439847	-0.694591	-1.80904	-1.33472	-1.83726	-1.33054	-0.496921	-0.801122	-1.22578	-1.20553	0.695393	0.293171	-0.026884	-0.123749	-0.320053	0.580863	-0.17367	0.359043	0.456932	0.502286	0.461108	0.408086	-0.941035	0.321562	0.723617	0.534871	0.473427	1.50211	1.46469	1.87064	1.45295	1.5552
Sec31a	1	-1.18438	-0.780043	-0.696093	-1.07232	-0.914082	-1.28874	-1.41508	-0.972381	-1.79926	-0.0288792	-2.01732	0.127694	-0.630933	-0.180923	0.0591365	0.0837656	0.47116	-0.209254	0.266756	0.872561	0.818332	0.753166	0.734855	-0.0783555	0.492683	0.219458	0.549802	0.226772	1.70576	1.39422	1.5657	1.33592	1.5903
Sec61a1	1	-1.509	-0.654253	-1.11773	-1.02497	-0.888676	-1.98391	-1.19348	-0.906806	-1.45976	0.0782921	-0.988333	0.411526	-0.787816	-0.177788	0.173991	0.258713	0.0196403	-0.910209	0.101108	0.999532	0.935011	0.794859	0.816479	0.0333926	0.506453	0.0461062	0.753108	0.291547	1.7096	1.38962	1.66578	1.38582	1.23215
Sec61g	1	-0.37139	-0.582847	-0.781664	-0.421376	0.25949	-1.00651	-0.949105	-1.97063	-1.97063	-0.487825	-1.97063	-0.325155	-0.201975	-0.585009	-0.828952	0.55736	-0.775159	-0.491592	-0.0799594	0.997816	0.530057	1.34704	1.38983	1.10814	1.04187	0.325495	0.477724	0.482101	1.66212	1.12506	1.31072	0.890257	0.295332
Sec62	1	-0.411722	0.209118	-0.197098	-1.10882	-0.681492	-1.32786	-1.25259	0.259268	-1.46413	-2.95706	0.436429	-0.275778	0.292412	-0.615472	-0.110259	-1.28995	0.835237	0.240198	0.490897	0.216448	0.270744	0.629524	1.09239	-0.722503	0.0345525	0.0530449	0.439664	0.303594	1.92267	1.3733	1.73534	0.798113	0.78179
Selenof	1	-0.786221	0.717763	0.2465	-1.18488	-1.19689	-0.60142	-0.809611	-1.56304	-0.392676	-0.406736	-1.92992	0.28848	0.245379	-0.363097	-0.953079	-0.628566	-1.2877	-1.10208	0.247723	0.509825	0.294771	-0.325126	0.0145026	-0.557993	1.0223	1.02648	1.45831	1.17166	1.64285	1.13344	1.19861	1.59292	1.27753
Selenom	1	-0.565137	-0.559958	-0.964041	-1.18709	-1.7765	-0.90596	-1.78502	-2.0858	0.736649	-0.890064	-0.073354	0.633773	0.198397	0.608263	-0.427887	0.186687	-0.104727	-0.536979	-1.32633	1.55282	1.47752	-0.0897859	-0.0993112	0.356587	0.438636	0.225522	0.768246	0.346379	1.63424	1.09004	1.42884	0.679176	1.01618
Selenos	1	-1.95115	-0.935164	-0.522682	-1.19108	-2.53812	-0.899146	-1.42656	-1.29075	-0.656478	-1.18354	0.234077	1.28789	0.277292	-0.102373	0.376346	0.348849	-0.132653	0.319788	0.358156	0.628537	0.566519	0.603861	0.601693	-0.668145	0.275479	0.40221	0.636305	0.434113	1.58179	1.29255	1.29745	1.03516	0.939772
Sema3b	1	-1.83745	-1.35291	-1.21845	-1.18124	-1.04937	-1.83745	-1.83745	-1.44962	-0.707786	-0.254993	-0.0905344	0.934366	0.496636	0.11575	0.533871	0.470279	0.301113	-0.306985	0.723849	0.948237	0.892759	0.695992	0.705977	-0.502106	0.214543	0.171624	0.0549437	0.140092	1.45463	1.3261	1.39198	0.819222	1.23438
Sema3c	1	-1.02884	-0.926206	-0.604496	-0.537562	-1.02884	-1.02884	-0.709334	-1.02884	-1.02884	-1.02884	0.468294	0.24377	0.929781	0.573132	0.348654	0.484756	1.42234	1.62485	1.52892	0.553223	0.289375	-0.408039	-0.337519	-1.02884	1.58206	1.51966	1.67145	1.43511	-0.703271	-1.02884	-1.02884	-0.381082	-0.808296
Sema3d	1	-0.962531	-1.45953	-1.48126	-0.874236	-0.774649	-0.634343	-0.840002	-1.8487	-1.5105	-1.78746	-1.29188	0.588342	-0.0977674	0.179502	0.188071	0.172274	0.810564	0.89435	1.03082	0.646636	0.669174	0.571934	0.636826	-0.413319	0.335513	0.111183	0.468655	0.196187	1.43944	1.30835	1.50748	0.928498	1.29239
Sema3e	1	-1.11346	-0.749451	-0.690992	-1.11346	-1.11346	-1.11346	-0.682039	-1.11346	-1.11346	-0.591801	-1.11346	0.84276	0.286318	0.781991	0.143197	0.26438	2.16314	1.88698	1.58157	0.732422	0.767413	0.0282074	0.148628	-1.11346	1.16459	1.18846	0.675424	1.22926	0.0637302	-1.11346	-0.253744	-0.891447	-0.0678712
Sema4b	1	-1.49121	-0.598493	-1.003	-1.15814	-0.94935	-0.54622	-0.829047	-1.11269	-0.649606	0.521456	-1.87308	1.05366	-0.512557	0.171794	0.256344	0.327886	-0.246827	-0.352655	0.3121	0.755796	0.65121	1.11575	1.20432	-2.08037	0.0734684	-0.384291	0.468914	0.205774	1.43544	1.46373	1.83726	0.915163	1.01748
Sema4d	1	-0.877877	-1.12238	-1.08236	-0.734768	-0.415869	-1.46	-1.12647	-1.67041	-1.21713	-1.42926	-2.06101	0.290173	0.250784	0.16841	0.184074	0.572464	0.408621	0.333966	0.387713	0.846041	0.914047	0.81593	0.791021	-0.414896	0.400882	0.0476449	0.140188	0.0398226	1.53505	1.49943	1.52006	1.20592	1.26019
Sema5a	1	-2.13389	-1.70589	-1.65767	-1.76407	-1.32347	-1.63271	-1.77909	-0.938942	-0.231697	-0.58945	0.168762	0.582228	0.284176	0.261543	0.197695	0.206669	0.542479	0.917236	0.569505	0.464641	0.494084	0.657601	0.651919	0.226244	0.765198	0.804853	0.782699	0.851513	0.877151	0.646651	0.899981	0.991903	0.91215
Serf1	1	-0.681304	-0.746622	-0.806894	-1.66721	-1.66721	-1.66721	-1.66721	-1.66721	-0.182853	-0.757503	-0.824442	0.729818	-0.807832	0.130022	-0.246246	-0.175557	0.354805	0.159479	0.474528	1.30087	0.653937	0.323715	0.248563	1.63112	0.106153	0.598623	0.358643	0.475289	1.65651	1.23524	0.85074	1.46623	0.811006
Serf2	1	-0.935541	-0.951606	-1.42679	-0.424107	-0.104816	-0.710331	-0.331667	-0.705497	-0.431241	-0.559585	-1.26992	1.34212	0.515645	-0.236977	-0.0841566	0.583686	-0.388159	-3.27329	0.0785799	0.444048	0.646431	1.00704	1.05274	0.0203585	0.56252	-0.0698494	0.391182	-0.485383	1.76103	1.15851	1.66255	0.363093	0.799381
Serp1	1	-0.960768	-0.934621	-0.550203	-0.774305	-0.815935	-0.877532	-1.36833	-1.44689	-1.53473	-1.5618	-1.41424	1.16275	0.370131	-0.67176	-0.137502	-0.144107	0.219637	-0.355607	0.680444	0.385296	0.454115	0.554022	0.792784	0.565826	-0.202383	-0.0666541	0.294278	0.42239	1.71532	1.56249	1.54594	1.4659	1.62605
Serpina3n	1	-0.614429	-0.443566	-0.741887	0.748144	-0.147186	0.265467	-0.236871	-1.72193	-1.24736	-1.23292	-1.72193	2.08751	-0.0440923	0.245297	0.373464	0.115605	0.704675	1.20031	0.224521	0.411027	0.403289	0.290079	0.344382	-0.0176142	1.30515	1.40505	1.45181	1.45443	-0.989275	-1.72193	-1.38	-0.280774	-0.48843
Serpine1	1	-1.48737	-1.91971	-1.80178	-1.91967	-1.70659	-0.798932	-1.22526	0.924353	0.59454	0.64519	0.601507	-0.600918	0.0338616	0.731434	0.849401	0.469426	1.57855	0.399691	0.773036	0.806753	0.829528	0.75203	0.738673	-0.870442	0.0440979	1.20512	0.20257	-0.240191	0.337127	0.677724	-1.1643	-0.0531528	0.593685
Serpine2	1	-1.66641	-1.31135	-1.72109	-1.48096	-1.70123	-1.41167	-1.56335	-0.677357	-0.827585	-0.877334	-0.712591	0.883676	0.672955	-0.0266689	0.170364	0.0946859	0.265882	0.450335	0.530229	0.770295	0.800594	0.828359	0.912935	0.731537	1.14406	1.25414	1.17129	1.3765	0.301617	0.179426	-0.0224505	0.995199	0.465966
Serpinf1	1	-1.90487	-1.6311	-1.43145	-1.51098	-1.56711	-1.27859	-1.40093	-0.843749	-0.90496	-0.67042	-0.598525	0.795302	0.198451	0.0852902	0.126503	0.31611	0.454135	0.261761	0.607872	0.962781	0.959284	0.913307	0.872947	0.160584	0.324404	0.146342	0.337476	0.0275755	1.3738	1.2497	1.47858	0.953274	1.13722
Serping1	1	-2.50341	-1.30355	-1.39833	-1.2373	-1.68267	-1.26732	-1.24646	0.125619	0.369781	0.285076	0.31289	1.17917	0.7206	0.852542	0.719252	0.724751	0.831968	0.949871	0.607596	0.450225	0.467179	0.32549	0.287557	0.312233	1.03959	1.15851	1.17597	1.15563	-0.835054	-0.983416	-0.892689	-0.235907	-0.465378
Serpinh1	1	-1.74001	-0.811725	-0.871173	-1.12942	-1.15956	-1.38253	-1.0963	-0.369628	-1.14331	-1.1709	-1.0165	0.868909	0.0819947	-0.422509	-0.188771	0.1137	-0.259637	-0.689276	0.151086	0.583532	0.566337	0.411364	0.418061	0.163168	0.436272	0.388152	0.373462	0.322019	1.80044	1.66451	1.91925	1.48904	1.69997
Sesn3	1	-1.99609	-1.27908	-1.18692	-1.86682	-1.22378	-2.66168	-1.33642	-0.601216	0.0775293	-0.622725	0.428358	0.403482	0.942202	0.270291	0.0090441	-0.130866	1.45838	0.570822	0.967759	0.323171	-0.0616596	0.49171	0.658009	-0.125814	0.756569	0.838213	0.607312	0.905492	0.577503	0.545753	0.875076	0.574813	0.811579
Setbp1	1	-2.99189	-2.28648	-1.81386	-0.926306	-0.385546	-1.15618	-0.113967	-0.247325	0.51213	-1.48991	-0.66317	0.421683	0.943445	0.210535	0.422092	0.225476	1.17373	-0.179249	0.70698	0.6561	0.599947	0.121154	0.249012	0.237721	0.994434	1.01298	0.751349	0.675508	0.870264	-0.0602689	0.0306611	0.96787	0.531079
Setd7	1	-1.18941	-1.08209	-0.570121	-0.892043	-0.119529	-1.01156	-1.13783	-1.56583	-1.34456	-0.383693	-1.70798	-0.81065	-0.652746	-0.170804	-0.0656557	-0.157547	0.844999	0.648883	-0.286976	-0.0436609	-0.269969	0.190551	0.202863	0.330523	1.85936	1.02839	1.31006	0.142169	1.78453	1.35172	1.36221	1.24114	1.16526
Sfrp1	1	-1.78463	-1.52145	-0.940292	-0.525924	-1.26555	-0.814227	-0.988633	-0.662	-0.606255	-1.78463	-0.806767	1.26629	1.05055	1.34883	0.673743	1.16966	1.07066	1.09842	0.935139	0.475424	0.574565	1.14062	0.928949	0.459972	0.680224	0.827766	0.31365	0.884877	-0.320391	-0.693572	-0.801467	-0.0851079	-1.29844
Sfrp2	1	-1.35638	-0.96602	-1.20486	-1.35638	-1.35638	-1.35638	-1.35638	-0.312052	-1.35638	-1.35638	-1.35638	0.239715	1.23886	0.454913	0.94304	-0.276483	-0.647368	-0.0478899	0.656325	0.819033	0.728458	0.472697	0.734427	1.27429	1.4338	1.36916	1.10679	1.12857	0.580843	0.172229	-0.182321	0.813516	0.321372
Sfrp4	1	-1.61225	-0.889506	-1.15231	-0.814722	-0.946394	-2.034	-1.34423	-0.420101	-1.65634	-1.21374	-1.42638	1.29043	0.827393	1.01823	0.914236	0.983385	0.329425	0.266689	0.628719	0.80536	0.718925	0.758882	0.727816	0.662613	1.04747	1.03397	0.829939	1.30051	-0.235148	-0.211247	-0.429489	0.209974	0.0318786
Sgcd	1	-1.59913	-0.215974	-0.19878	-0.889271	-0.252137	-0.12312	-0.64984	-1.59913	-1.59913	-0.92157	-1.59913	1.76511	-0.370741	-0.149477	-0.540781	-0.488131	0.100694	-1.59913	0.233182	0.853811	1.13645	0.0310508	0.513629	0.657355	1.39664	1.58109	1.52495	1.46621	-0.0701295	-0.181987	1.06532	0.50127	0.220813
Sgms2	1	-1.66001	-1.49394	-1.6532	-1.17282	-1.49384	-1.65645	-1.27538	-1.1461	-0.992617	-1.22025	-0.625972	0.683148	0.249152	0.0112674	0.259056	0.331193	0.658557	0.616843	0.657168	0.79197	0.801835	0.69221	0.7345	0.420948	0.431025	0.403659	0.51836	0.224082	1.19632	1.2445	1.33707	1.11706	1.01063
Sh3pxd2a	1	-1.45084	-0.832861	-0.78998	-1.39006	-1.08673	-1.57531	-1.27599	-0.993116	-0.963896	-0.79033	-1.38742	0.653356	0.108208	0.0680068	0.0305569	0.0240713	0.882	-0.837039	0.638728	1.03063	0.982356	0.25429	0.340156	-0.110436	0.179792	0.0641469	0.495215	0.0543481	1.75566	1.31399	1.85455	1.29517	1.45878
Sh3pxd2b	1	-2.13383	-1.58983	-1.49261	-1.36911	-1.25443	-1.77929	-1.62668	-0.782244	-0.655003	-0.300521	-0.634822	0.474436	0.0381897	0.0310431	0.284445	0.249775	0.210906	0.319244	0.218304	0.73201	0.768023	0.863467	0.844292	0.264049	0.655125	0.455347	0.716551	0.499036	1.35163	1.07272	1.37111	1.05082	1.14785
Shank1	1	-0.819072	-1.24881	-1.48352	-1.39101	-1.7935	-1.7935	-1.7935	-1.33043	-0.915247	-1.04454	-0.568372	-0.0204885	0.846349	-0.00268331	0.292936	0.166083	0.584865	0.584584	0.449562	0.945678	0.94377	0.658656	0.687065	1.36599	0.887984	0.92976	0.30775	0.511023	1.07567	0.285797	0.766471	0.854573	1.06012
Shc2	1	-1.5881	-1.5881	-1.5881	-1.5881	-1.5881	-1.5881	-1.5881	-0.786671	-0.484894	-1.02864	-0.872267	0.511589	0.45915	0.0790573	0.3513	0.611067	0.583739	0.462972	0.396273	0.761958	0.879358	0.599891	0.565937	0.311546	0.360995	0.346514	0.547381	0.627226	1.14089	0.948986	1.35852	1.09496	1.28985
Shisa4	1	-0.576941	-0.925241	-1.19184	-1.60938	-0.734861	-2.30351	-0.858365	-0.730864	-1.22244	-2.30351	0.131508	0.252955	1.39313	0.776445	0.325005	0.556641	0.758802	-1.50085	0.376678	0.939157	0.658808	0.991388	0.994482	0.610549	0.341196	0.403103	0.747484	0.496447	0.421114	0.602165	0.733448	0.756562	0.690739
Shox2	1	-1.68064	-1.1917	-1.22687	-1.68064	-1.68064	-1.68064	-1.68064	-1.29989	-0.698068	-0.487218	-1.10889	0.591423	0.255302	0.459875	0.419826	0.497662	0.274966	-0.0854005	0.519261	0.48542	0.699605	0.837764	0.848099	0.504836	0.922655	0.885365	0.624289	0.750873	1.00772	0.928231	1.18227	0.973145	0.832649
Shroom2	1	1.42213	1.68517	1.79948	-0.378726	0.600375	0.14935	-0.047357	-0.820702	-1.47114	-1.62157	-2.77053	-0.160975	-0.445391	0.373936	0.0372297	0.52932	-0.755108	-0.523078	-0.792605	-0.113205	-0.13396	0.49686	0.55327	-1.21759	-0.573168	-0.0742108	-0.28668	-0.568913	1.12797	1.00637	1.20971	0.868576	0.895145
Six1	1	-2.04811	-1.61359	-1.69902	-2.04811	-2.04811	-2.04811	-1.31132	1.01248	0.526529	0.815049	0.492321	0.962521	0.807232	0.153858	-0.0440586	0.216789	0.343689	0.516389	0.329243	0.499362	0.578061	0.526878	0.604193	0.740408	0.751951	0.322031	0.320576	0.561064	0.628905	0.144917	0.476339	0.34677	0.182868
Six2	1	-1.21791	-1.02664	-0.858308	-1.21791	-1.21791	-1.21791	-1.21791	-0.352569	-0.51919	-0.00937492	1.01136	1.09754	0.987038	-0.0885831	0.198811	-0.037351	0.58834	-1.21791	0.140033	0.570688	0.873749	1.69738	1.45552	-1.21791	1.01946	1.78906	1.04025	1.01116	-1.21791	-0.358861	-1.21791	0.266499	0.465167
Six4	1	-1.93828	-1.29	-1.13253	-1.93828	-1.93828	-1.93828	-1.93828	0.83641	0.877006	0.928467	1.21229	0.6563	-0.0934785	-0.161933	-0.218174	-0.388388	-0.00683723	1.011	-0.1861	0.561819	0.654607	0.397692	0.480265	0.189279	0.653339	0.377345	0.699754	0.39576	1.0578	0.426163	0.626396	0.695573	0.43157
Slc12a4	1	-1.74281	-0.528245	-0.553166	-1.0672	0.0519973	-1.3126	-0.970494	-0.548149	-1.63768	-1.84451	-0.0592667	-0.487005	-1.3282	0.406795	0.115309	0.0409584	-0.247759	-1.0095	-0.058192	1.05431	1.18024	0.980438	1.18937	0.52327	0.298148	0.784527	-0.0845819	0.494695	1.54606	0.576846	1.15336	1.51872	1.56432
Slc13a5	1	-1.52953	-1.44795	-1.44073	-0.99099	-1.52953	-1.52953	-0.938951	-1.0193	-0.899544	-1.52953	-0.657496	0.717322	0.431662	0.571161	0.635689	0.757649	0.270328	0.190025	0.686406	1.03867	1.04801	1.08258	1.08139	-0.00451014	-0.164416	-0.201323	-0.135698	-0.334036	1.25496	1.28797	1.4016	0.836585	1.06105
Slc16a4	1	-1.67098	-0.32092	-0.120789	-0.679398	-0.856807	-0.49012	-0.422458	-1.00013	-1.67098	-1.67098	0.300867	1.11368	-0.93435	-0.130452	0.207461	-0.0637094	-0.21985	-1.67098	0.437744	0.791698	0.536415	1.95403	2.00136	-0.566937	-0.61124	0.0180905	0.844613	0.15636	1.49201	0.627261	0.883633	1.37432	0.361535
Slc16a7	1	-0.614898	-1.19582	-1.875	-1.33428	-2.08117	-1.13745	-2.08117	-1.46784	-0.294676	0.138527	-0.968061	1.47655	0.87533	0.427035	0.126912	0.675103	0.901803	1.67949	0.657561	0.379798	0.351312	0.756807	0.882376	0.0305941	0.308759	0.407014	0.279003	1.05469	-0.0887711	0.0610449	0.385539	0.543322	0.740562
Slc17a9	1	-1.22265	-0.829264	-0.683732	0.600342	-1.22265	-1.22265	-1.22265	-1.22265	-1.22265	-1.22265	-1.22265	-0.134454	-0.594015	0.845572	0.728012	-0.131506	0.741413	-1.22265	0.576917	1.61255	1.5301	0.378397	-0.0318757	0.937692	0.441425	-0.581441	0.0671845	-0.317404	1.52845	1.09578	0.415659	1.76423	1.0438
Slc22a23	1	1.09909	0.868998	0.796457	0.676518	-0.665095	-1.03011	-0.443	-0.65894	-0.591567	0.316235	-1.96109	-0.223972	-1.4696	-0.581786	0.287899	0.00415147	-1.08314	-1.60039	-0.247243	0.736736	0.420681	0.201329	0.0563186	-0.598075	-1.07504	0.180177	-0.702205	-0.362303	1.26684	1.72731	2.47869	1.25304	0.923089
Slc25a13	1	-0.31806	0.0536883	-0.547002	0.0587449	-0.358223	-0.626209	-0.578174	-1.41604	-1.41604	-1.41604	-1.41604	-1.41604	-0.458972	0.585497	0.166455	0.476099	-1.41604	-1.41604	0.173685	-0.297988	0.776492	-0.240104	1.03508	0.0183909	1.04465	0.626291	1.03145	1.01655	1.15235	-0.0980036	1.82159	1.56971	1.82832
Slc26a7	1	-1.42248	-0.22126	-0.245187	-1.42248	-1.42248	-1.42248	-1.42248	-0.752472	-1.42248	-1.42248	-1.42248	2.32105	0.740617	0.432264	0.259189	-0.273435	-0.183403	-0.489122	-0.229358	1.13566	1.02074	1.19385	1.02163	0.434047	0.309857	0.368305	0.453108	1.16132	0.580447	0.496536	0.466858	0.790784	0.587829
Slc29a3	1	-0.748536	-0.806942	-0.907876	-1.27887	-1.39832	-1.01999	-0.804124	-1.92322	-1.35597	-0.373232	0.487383	0.552868	0.866086	0.0719093	-0.199412	0.215182	-0.0941272	-0.634516	-0.292306	1.60235	1.66206	2.05257	1.90764	1.42867	-0.240662	0.269227	-0.562194	0.0498084	0.341431	-0.367903	0.846691	-0.0424618	0.696788
Slc2a10	1	-1.62267	-0.409199	-0.636203	-0.273481	-1.46377	-0.707284	-1.09692	-0.036729	-1.4069	-1.53283	-2.4134	0.837067	0.701959	-0.461889	-0.337895	0.432759	0.34077	-0.546532	-0.0939509	-0.00365522	0.0873996	1.10474	0.745738	0.170263	0.357143	0.728987	0.16453	0.343683	1.61677	1.38762	1.48944	1.27602	1.25844
Slc2a13	1	-1.59096	-0.33333	-0.55032	-1.08243	-0.929745	-1.70783	-1.07922	-1.62278	-1.36119	-1.08842	-0.509685	0.322734	0.313452	-0.141761	0.256402	-0.0948806	-0.0337465	0.639862	-0.285135	0.844083	0.805142	0.446763	0.717987	-0.0937423	0.120209	-0.347369	-0.0181061	0.0779641	1.58801	1.65911	1.97255	1.52798	1.5784
Slc30a7	1	0.249717	0.874575	0.514373	-0.285224	0.651988	0.577319	0.172759	-2.15619	-1.99433	-0.350998	-2.0667	0.767717	0.101511	0.206111	-0.269684	0.301823	-1.06365	-1.49646	-0.58981	-0.150754	-0.0479665	-1.32692	-0.498934	-0.758599	1.38289	0.465131	0.830144	0.966842	1.29943	0.0510324	1.28125	1.11409	1.24753
Slc33a1	1	-0.31844	0.297997	0.220572	-4.89865e-06	-0.388021	-1.14913	0.470209	-0.38264	-1.29435	-1.60796	-1.6736	-0.515491	-2.49999	-0.737682	-0.0519907	-0.0418594	-0.262114	0.188037	0.468784	0.317222	0.154619	-0.353802	-0.446237	-0.434199	0.418451	0.847407	-0.0453628	1.00922	2.05454	1.01544	1.55894	1.29221	1.88922
Slc35g1	1	-0.261964	-0.962716	-1.47139	-0.613204	-1.75815	-0.711886	-1.75815	-0.804155	-1.75815	-1.75815	-1.75815	-0.062204	0.0911476	-0.300335	0.183819	0.29648	0.819473	0.191089	0.359882	0.800627	0.978725	0.829569	1.00015	0.587416	0.883104	0.648664	0.885741	1.01791	1.06056	0.77275	0.528284	0.862362	1.18087
Slc36a2	1	-1.39391	-1.30919	-1.39391	-1.39391	-1.06094	-1.39391	-1.39391	-1.39391	-1.08443	-1.39391	-1.39391	0.643456	0.325479	0.13207	0.218905	0.40595	0.219972	0.424693	0.424936	1.05564	1.09391	1.04097	1.04372	0.321839	0.511065	0.422724	0.469047	0.46948	1.00797	1.07521	1.194	1.03759	1.0672
Slc37a3	1	-0.932893	-0.232543	-0.111525	-2.39722	0.187133	-0.979763	-1.32539	-1.35611	-2.46361	-1.20607	0.290137	0.651906	-0.0928276	-0.49653	0.113859	0.309784	0.438278	-0.984262	0.558399	1.40281	1.29837	-0.0681415	0.0651083	-0.300742	0.377127	0.589693	0.641972	0.821267	0.824827	0.944828	1.27774	1.0838	1.0706
Slc38a10	1	-1.09837	-0.218386	0.177892	-1.01839	-0.675827	-1.66483	-1.47373	-0.858553	-1.30546	-1.60887	-0.622816	0.350899	-0.0292533	-0.0124975	0.00221259	-0.0635083	0.429815	-1.7574	-0.29944	0.748518	0.823083	0.981651	0.806148	-0.168226	0.310565	0.43565	0.1279	0.0678548	1.64713	1.19911	2.12348	1.20601	1.43764
Slc39a11	1	-0.891725	0.298752	-0.158876	-1.15925	-0.92329	-1.13391	-0.833897	-1.75467	-0.678478	-0.95842	-1.75467	0.927289	-0.0286398	0.17076	0.0583813	-0.673047	-1.75467	-0.1558	0.119958	0.223401	-0.133096	1.52146	1.49829	1.98116	0.87492	-0.0795493	-0.0527727	0.284677	1.36088	1.01947	1.0277	0.800392	0.957279
Slc39a13	1	-1.85241	-1.48887	-1.38876	-1.13745	-0.644003	-1.11912	-1.26039	-2.40456	-0.901514	0.0137904	0.349444	0.23356	0.861883	-0.105729	-0.0345883	0.0962743	0.641238	0.298228	-0.344022	0.784208	0.982917	0.64271	0.503396	0.063311	0.261102	-0.200857	0.71155	-0.152971	1.52842	1.04555	1.43833	1.33904	1.24028
Slc39a14	1	-1.33069	-1.76718	-2.70572	-1.18824	-0.715321	-1.3105	-0.982243	0.635546	-0.398431	-0.408542	-1.0873	0.701299	0.312049	-0.327677	-0.0601123	0.238851	0.184017	-0.761593	0.114443	0.906987	0.929696	1.37479	1.40024	1.01756	0.683232	-0.246017	-0.217594	0.512212	1.31866	0.478301	0.757293	1.12379	0.818192
Slc39a7	1	-2.13634	-1.25386	-1.41083	-1.55715	-0.585308	-0.978698	-1.13635	-0.116526	-1.49603	-0.350736	-0.114241	-0.31406	-0.494516	0.297994	0.183229	0.27725	0.550524	-1.15008	0.439875	1.25255	1.36099	1.4541	1.31334	0.188349	0.148087	0.107227	0.45182	-0.214956	1.06007	1.04237	1.85313	0.682458	0.646318
Slc41a2	1	-1.76954	-1.30699	-1.22841	-1.236	-1.2378	-0.841496	-1.18063	-1.76954	-0.938575	-0.796431	-1.29775	0.732742	-0.0562362	-0.419631	0.0749984	0.42891	0.854903	0.684977	0.706884	0.151244	0.394767	-0.0965837	0.0722209	0.00537004	1.21737	1.13842	1.17554	1.13634	0.987105	1.04202	1.30557	0.96322	1.10301
Slc44a1	1	-1.46921	-1.12562	-1.27921	-0.898027	-1.17346	-0.215432	-0.345343	-1.63212	-0.160579	-0.704798	-2.22128	0.362784	-0.00794136	-0.0309674	-0.421901	-0.646928	0.71601	1.4528	0.923754	-0.0100228	0.132508	0.314555	0.621101	-1.10818	0.659992	0.25497	0.898372	0.502418	1.07121	1.14038	1.25106	1.55657	1.59253
Slc4a3	1	-1.10405	-1.56691	-1.48576	-0.861085	-1.81204	-1.09906	-1.27178	0.560167	0.285102	2.17157	1.11792	-0.260476	1.04555	1.77197	1.05511	1.0578	1.20739	0.156513	0.649001	0.697862	0.513253	-0.240298	-0.160922	-0.0240422	0.943991	0.055265	-0.500271	0.346991	-1.04259	-0.411383	-0.458983	-0.746662	-0.589137
Slc6a2	1	-1.2892	-1.2892	-1.2892	-1.2892	-1.2892	-1.2892	-1.2892	-0.209277	0.255808	-1.2892	-1.2892	0.600183	-0.734209	0.536744	0.196967	0.84968	0.324577	0.29146	-0.181135	0.351021	0.511653	1.58847	1.5128	0.840893	-0.466224	-0.885718	0.279133	-0.152188	1.3389	0.781418	1.17169	1.23028	1.5699
Slc6a7	1	-0.905051	-0.905051	-0.905051	-0.905051	-0.905051	-0.905051	-0.905051	-0.905051	-0.905051	-0.905051	-0.905051	0.039912	1.71892	0.844242	0.486996	1.19875	0.800495	0.989358	0.65765	0.530489	0.685524	1.39534	1.15544	-0.905051	1.76079	1.2227	1.30129	0.597975	-0.905051	-0.905051	-0.905051	-0.905051	-0.905051
Slc7a2	1	-1.23076	-0.699912	-0.554381	-2.35805	-1.95085	-1.59486	-1.83609	0.0143611	0.72265	0.205854	0.743509	0.407017	0.927511	0.133401	0.0480411	-0.0203439	1.50492	1.52553	0.901366	0.249844	0.277144	-0.196263	-0.0431257	-0.298147	1.17744	1.11231	1.3234	1.14522	-0.71114	-0.565011	-0.0203173	-0.160521	-0.17974
Slc7a6	1	-1.99399	-0.790869	-0.759994	-0.698072	-0.845079	-0.315154	-0.500863	-1.66175	-0.610423	-0.550702	-2.96384	0.441459	-0.150419	0.597228	0.174486	0.751978	0.532774	0.826631	-0.411689	0.411416	0.302811	0.929826	1.06371	-0.628271	0.298963	0.363171	0.104969	0.0628623	1.33253	0.919587	1.51257	1.57604	0.678102
Slc8a3	1	-0.81436	-0.680926	-0.770354	-1.69507	-1.36071	-1.69507	-1.69507	-1.69507	-0.553428	-1.37484	-1.69507	0.303297	0.145237	0.27063	0.383315	0.458224	0.404847	0.500788	0.299709	0.867785	0.911166	0.882534	0.819192	0.337522	0.50754	0.410727	0.607154	0.0712369	1.27149	1.08135	1.24181	1.15312	1.10126
Slc9a2	1	-1.24341	-1.24341	-1.24341	-0.801535	-1.24341	-1.24341	-1.24341	-1.24341	-1.24341	-1.24341	-1.24341	0.770974	-0.111656	0.334269	-0.176468	0.669263	0.205947	0.595408	0.406821	1.15562	1.12695	1.40329	1.40797	-0.142637	-0.196127	-0.338437	0.0729152	0.0534724	1.46017	1.17874	1.32479	0.855892	1.17851
Slfn8	1	-0.333423	-0.543364	-0.408678	-0.685482	-0.384321	-1.35666	-0.568724	-1.89379	-1.22516	-1.89379	-1.89379	1.52711	0.556504	0.57066	0.240169	0.270024	0.373954	-0.326891	0.647847	0.600466	0.610989	0.799703	1.05149	1.01872	1.00902	0.808191	1.37897	1.10566	-0.169183	0.52062	-1.89379	-0.146046	0.632977
Slit2	1	-1.42917	-1.47187	-1.28039	-1.44022	-1.76091	-1.52227	-1.33205	-0.822828	-0.632455	-1.76091	-0.921165	0.357818	0.261854	0.147057	0.258677	0.326505	0.494516	0.139289	0.358144	0.72028	0.748496	0.72673	0.710798	0.333079	0.819958	0.75042	0.796447	0.831606	1.11877	0.966791	1.13439	1.21806	1.15458
Slit3	1	-1.38686	-2.14928	-2.03685	-1.42748	-1.87376	-1.83015	-1.44769	-0.426898	-0.328351	0.0389811	-0.175027	0.615194	0.135268	0.441644	0.34335	0.182057	0.426232	-0.180558	0.338021	0.884714	0.878888	0.797073	0.704065	0.102843	0.602862	0.695696	0.790007	0.847415	0.80738	0.707057	1.03321	1.06243	0.828522
Slitrk6	1	-1.22824	-1.08769	-0.923556	-1.22824	-1.22824	-1.22824	-1.22824	-0.59237	-1.22824	-1.22824	-1.22824	0.553744	-0.728452	-0.183027	-0.401852	-0.360742	-0.512269	0.36601	0.280571	0.497899	0.438079	1.07366	1.14537	0.789944	1.33064	1.86937	0.929648	1.73353	0.696824	0.176915	0.564824	1.25215	0.916671
Smad3	1	-1.61775	-0.996566	-0.608172	-1.41547	-1.1483	-1.80695	-2.79212	-0.705971	0.142446	-0.691686	-0.397872	-0.109859	-0.384686	-0.277349	-0.254825	-0.0691466	0.508899	0.468876	0.175815	1.18121	0.948814	1.21658	1.02396	0.22935	0.682314	1.08811	0.647217	0.660119	1.16111	0.217916	1.06848	0.815405	1.04009
Smad9	1	-1.04579	-1.08757	-1.05813	-1.06679	-1.67634	-1.67634	-1.00354	-0.977062	-1.67634	-1.67634	0.0285713	0.627541	-0.511463	0.335117	0.125715	0.150927	0.470548	0.0768838	-0.102953	1.1911	1.00611	0.234929	0.215225	1.19671	0.686398	0.163543	0.545083	0.311431	1.33683	0.762791	1.87357	1.2085	1.01112
Smarca1	1	-1.03336	-1.43087	-1.40514	-1.72293	-1.72293	-0.880642	-1.72293	-0.454622	-0.310303	-1.08665	0.545042	0.732182	-0.710881	-0.465884	-0.190152	0.0304447	0.0248509	-0.952096	-0.106797	0.7217	0.831389	0.294255	0.512453	0.625807	0.982405	0.764546	1.0002	1.08342	0.948138	1.00799	1.50691	1.1654	1.41905
Smarcc1	1	-1.77731	-0.384304	-0.18996	-0.937259	-0.149203	-1.13533	-1.45851	-0.190615	-0.61259	0.51833	-2.38395	-0.509089	-1.58566	0.184342	0.281998	0.257664	0.546102	-1.15412	0.163598	0.483781	0.657371	-0.567251	-0.332982	0.358599	0.955391	0.34611	1.01514	0.995024	1.64297	1.10269	1.55873	1.36859	0.931718
Smarcd3	1	-2.72839	-1.4809	-1.68244	-0.987936	-1.20262	-1.40671	-1.50561	0.440861	1.02648	1.29171	1.29152	-0.150353	0.427043	0.342256	0.526031	0.394888	1.1899	-0.231591	0.0841318	0.845604	0.989352	1.40547	0.95946	0.651647	0.495395	-0.169853	-0.24242	0.330167	-0.0386216	-0.729276	-0.175868	-0.0952837	0.135969
Smo	1	-1.15515	-1.38047	-0.321562	-1.17693	-0.731845	-3.09954	-1.73198	-0.592321	0.546777	-0.609193	-0.859633	1.39373	-0.255092	0.916471	0.403487	0.746154	0.0405982	0.0945089	0.199034	-0.653488	-0.254636	0.585371	-0.083487	1.00326	0.432647	1.05755	0.475408	0.54429	1.20108	0.712853	0.0683158	1.37582	1.10795
Smoc1	1	-1.18971	-0.771449	-0.258212	-1.18971	-1.18971	-0.155404	0.0810048	-0.309255	-1.18971	-1.18971	-1.18971	1.91018	0.916303	1.25826	0.91248	1.19507	-0.203615	-0.547773	-0.589683	1.0397	0.912576	1.17187	1.18009	1.56524	-0.143048	0.553149	1.11922	0.652964	-1.18971	-1.18971	-1.18971	-0.463489	-0.31879
Smoc2	1	-1.18376	-1.31164	-1.43755	-1.10216	-1.65448	-1.65448	-1.65448	-0.932781	-1.65448	-1.65448	-0.0818078	0.523862	0.754777	0.528685	0.440638	0.811077	0.162913	0.52854	0.615512	0.594506	0.586096	1.16033	1.12014	0.538024	0.536661	0.273676	0.476921	0.24958	1.13606	0.933031	1.07657	0.65689	0.617628
Smpd1	1	-1.90779	0.148362	0.0556671	-0.731651	-1.30516	-0.546595	-1.80714	-1.50473	-1.21805	-1.82806	-0.348882	0.964438	-0.33815	-0.331991	-0.291613	0.198459	0.571787	-0.576736	-0.330609	0.841051	0.757837	-0.0784111	-0.393874	1.20099	0.469799	0.5502	0.369953	0.713022	1.52419	1.35252	1.38758	0.917176	1.5164
Smpd3	1	-1.2821	-1.27971	-1.22035	-1.17399	-1.41456	-1.49073	-1.47707	-1.71522	-0.814506	-1.71522	-0.741552	0.60235	0.451927	0.345761	0.360769	0.428086	0.32571	0.231326	0.550291	0.837286	0.826905	0.901029	0.877405	0.286823	0.382919	0.187718	0.498083	0.197585	1.13717	1.14	1.45777	1.07791	1.22018
Snai2	1	-0.702269	-1.37193	-1.17466	-1.10883	-0.840956	-2.15697	-1.23939	0.108955	0.33642	-0.089835	-0.529814	0.917881	1.74373	1.19252	0.416549	0.466052	0.0550546	-1.45832	-0.761564	0.0672948	0.0618438	1.26459	1.26094	1.07412	1.1422	1.14394	0.872653	1.12215	-0.445308	-1.04211	-0.90814	0.157836	0.425358
Snap91	1	-0.901298	-0.901298	-0.901298	-0.901298	-0.901298	-0.901298	-0.901298	-0.901298	-0.901298	-0.901298	-0.901298	-0.215435	0.510408	0.013882	0.00996713	-0.213471	1.30647	2.29196	1.00548	0.721411	0.502634	-0.901298	-0.901298	1.18734	1.54247	1.78743	1.43303	1.467	0.202726	-0.36143	-0.901298	-0.238462	-0.335215
Snd1	1	-0.794281	-0.838551	-1.43062	-1.40237	-1.98974	-1.09128	-1.63782	-0.712176	-0.573599	-0.824681	-0.146578	0.485946	-0.176174	-0.483492	-0.209692	0.0787693	0.293434	0.777124	-0.0321117	0.893163	0.847451	0.990085	0.806578	-0.0800626	0.223353	-0.263078	-0.020343	-0.530428	1.48515	1.93485	1.5931	1.41267	1.4154
Snhg18	1	-1.2807	-1.50036	-1.536	-1.18626	-1.30063	-1.82549	-1.82549	-1.82549	-0.794198	0.0969061	0.0738919	0.575308	0.532619	0.0283954	-0.125229	0.063412	0.588153	0.0788717	-0.26267	0.599142	0.559986	0.674379	0.741002	0.202786	0.720142	0.596761	0.710675	0.504402	1.44373	1.26201	1.3129	1.04125	1.0558
Sntb1	1	-1.77914	-0.291505	-0.38392	0.0104425	0.123421	-1.19161	0.101292	0.883976	1.89868	0.917771	1.14132	0.010782	0.395152	1.31558	1.10632	1.47419	1.60428	0.248496	0.471194	-0.625596	-0.711176	-0.904397	-0.500629	0.283537	0.298439	0.276581	0.183792	0.173631	-0.599122	-0.59436	-1.77914	-1.77914	-1.77914
Snx7	1	-1.7616	-0.654864	-0.328216	-1.13871	-1.07624	-0.273984	-0.770942	-2.00149	-0.345539	-2.16174	-0.860011	0.187554	-0.592975	-0.620559	-0.171947	0.0270727	-0.123077	-0.0193079	0.397938	-0.081974	-0.0936403	0.837384	0.42469	0.768505	0.955081	0.985974	1.00643	0.535906	1.73743	1.50976	0.888199	1.42775	1.38714
Sobp	1	-2.04891	-1.5393	-1.78886	-1.50343	-2.04891	-2.04891	-1.44683	-0.453302	-0.0164127	0.701834	0.407559	0.495523	0.517531	0.242705	0.537795	0.579462	0.802445	1.23736	1.218	0.318041	0.418124	0.647083	0.537428	-0.314954	0.680561	0.669367	0.448934	0.537614	0.32422	0.120321	0.328975	0.63282	0.806107
Sod3	1	-0.869741	-1.57119	-1.07355	-1.15988	-0.423899	-0.609133	-1.56034	0.352675	0.531801	0.921028	0.834349	0.496436	1.41035	0.777244	0.343097	0.547845	1.24907	1.45382	1.12357	-0.0937164	0.06692	-0.0818755	-0.222952	-0.766937	0.90475	1.05715	1.32945	1.11484	-1.30442	-1.47052	-1.20329	-1.14904	-0.953911
Sorbs2	1	-0.58966	0.334765	0.745353	-0.782054	0.626341	-0.393311	-0.211761	-1.90056	-0.949724	-1.04574	-2.95076	0.00399651	0.821467	0.311547	0.311512	0.490657	1.48568	0.633898	0.650803	0.486952	0.67339	-0.0851505	-0.135462	-2.39446	0.0345189	0.056755	-0.229147	-0.343712	1.29249	0.784554	0.453688	0.375509	1.43762
Sorcs2	1	-1.89619	-1.58974	-1.72878	-1.05354	-0.627943	-1.89619	-1.89619	0.332926	0.167509	-0.488027	-0.252303	0.0945049	-0.478629	0.526763	-0.0168222	-0.239621	0.618695	-0.579691	0.699542	0.760179	0.687006	0.277851	0.402554	-0.771724	0.418213	0.706019	0.752339	0.550134	1.22344	1.23786	1.23566	1.42687	1.39732
Sort1	1	-1.23133	-0.790545	-0.823653	-2.39036	-2.03237	-1.31723	-2.25116	-0.79017	0.734306	-0.0509336	-0.0390262	-0.118277	-0.024191	1.21682	0.756936	0.321758	1.19206	-0.0575106	0.746098	0.564054	0.52516	0.859161	0.945439	0.860217	-0.200226	-0.319338	-0.281436	-0.129684	0.96998	0.154913	0.998328	1.1477	0.854504
Sox4	1	-1.01794	0.596109	0.901301	-1.92184	-0.841003	-0.844203	-1.34354	-0.218672	-1.03495	-0.0823346	-1.95767	-0.122409	-0.296351	-0.873256	-0.957838	-0.670736	-0.550875	-0.788561	-0.928772	0.493457	0.599182	0.436786	0.530155	0.709092	1.22961	0.72232	0.825158	0.792672	1.49956	1.03024	1.09766	1.47509	1.51256
Sox5	1	-1.35564	-0.922609	-1.13568	-0.739209	-1.35564	-1.05788	-0.744106	0.441481	0.154337	-0.484955	-0.38982	0.33312	1.11552	0.546808	0.65346	0.733458	1.61532	1.48556	1.40051	0.703972	0.687466	-0.244099	-0.191889	-0.47114	1.31883	1.18334	1.37535	1.0093	-1.35564	-1.1478	-1.35564	-0.879495	-0.926613
Sox6	1	-2.09532	-1.16019	-0.813952	-0.0666154	-2.42289	-2.08802	-0.687311	-1.03433	-0.673743	-0.527097	0.523026	0.489315	0.271522	0.504351	0.465432	0.1987	2.08045	1.25408	1.44116	0.637365	0.45086	0.111382	0.0384263	0.174585	0.503947	0.58833	0.908056	0.57322	0.0556003	-0.601213	-0.500634	0.620381	0.781127
Sox9	1	-1.74473	-1.29295	-1.51419	-0.824249	-1.74473	-1.74473	-1.74473	0.257095	0.309667	0.441583	0.968019	0.0600642	0.223873	1.48538	1.27438	0.875463	1.06985	0.827642	1.03183	1.12136	1.10133	0.645361	0.629134	-0.0408728	0.853457	0.0394184	-0.229366	0.558647	-0.668512	-0.949318	-0.608337	-0.229789	-0.437057
Sp6	1	-1.09014	-0.833495	-0.861799	-1.09014	-1.09014	-1.09014	-1.09014	-0.609122	-1.09014	-1.09014	-1.09014	-0.0486709	-1.09014	-0.364434	-0.216801	-0.0459173	0.560077	-1.09014	0.421866	1.09563	1.18614	0.682407	0.779356	0.107453	0.61435	-0.0293979	0.414165	0.0678753	1.81768	1.61319	2.06531	1.49221	0.993316
Sp7	1	-1.56074	-1.26299	-1.47565	-1.34072	-1.56074	-1.56074	-1.56074	-0.862341	-1.56074	-0.570945	-0.933929	0.622095	0.494964	0.198311	0.231727	0.222333	0.233401	-0.129811	0.209169	0.874654	0.896345	0.890325	0.88101	0.576956	0.684128	0.529012	0.574145	0.529904	1.21451	1.04493	1.20991	1.14821	1.11406
Sparc	1	-1.18378	-0.81204	-0.917632	-1.55466	-1.18681	-1.42502	-1.32645	-1.54369	-1.12737	-1.14629	-1.15395	0.83125	0.138995	0.0822945	0.104841	0.273836	0.27296	0.64449	0.531676	0.967304	0.962929	1.04899	1.01545	0.172368	-0.066793	-0.318037	0.126049	-0.199786	1.43878	1.42553	1.65209	1.07611	1.19636
Specc1	1	-0.340948	0.051159	0.516398	-0.547759	-0.860237	-1.35294	-0.526313	-0.914334	-0.089141	-1.31121	-1.82296	-0.169097	-1.69681	-0.179803	0.22284	0.35058	-0.0977921	0.0586818	0.14348	0.289538	0.354484	0.872685	0.9443	-0.0439164	-0.828436	-0.985421	-0.570892	-0.227203	1.90398	1.9366	1.61506	1.44322	1.86222
Speg	1	-1.25688	-1.84156	-1.48661	-2.33773	-0.598493	-2.33773	-1.84398	-0.198392	0.319529	-0.124897	0.340001	0.91169	1.10187	0.622299	0.814129	0.970921	0.300381	1.25458	0.833814	0.803835	0.745377	0.694576	0.68186	0.660072	0.732306	-0.0415458	0.0309218	-0.350126	-0.0962901	0.333282	0.0966954	-0.0232103	0.289312
Sphkap	1	-1.11139	-1.11139	-1.11139	-1.11139	-1.11139	-1.11139	-1.11139	-1.11139	-1.11139	-0.576792	-0.0598544	0.517255	-1.11139	-0.272845	-0.276345	0.361784	0.725674	-0.216311	-0.103093	0.824001	0.878418	1.32414	1.34536	-0.198749	-0.320201	-0.62859	-0.0024976	-0.076752	1.80232	1.37745	1.77575	1.26004	1.65375
Spns2	1	0.131208	1.17499	1.31501	0.552679	0.884985	0.438759	0.745318	-1.34344	-1.11797	-2.24893	-0.470812	-0.961949	-0.280499	0.0515615	0.313104	0.519787	-1.0756	-0.647435	-0.850633	0.382372	0.489209	-0.93511	-0.729108	-1.92868	-0.17352	-0.587885	-0.104998	-0.171623	1.64151	0.881837	1.43701	1.30726	1.3616
Spon1	1	-1.88891	-1.83692	-1.77117	-1.66134	-0.483744	-0.648386	-1.72625	-0.418204	-0.762573	-0.859876	-0.675601	0.682556	1.32658	0.793504	0.621171	0.872645	-0.122254	-0.50431	0.293008	0.526878	0.476478	0.944102	0.881668	-0.211248	0.941178	1.39684	1.14162	1.25185	0.202558	-0.236365	0.0549095	1.02502	0.37458
Spon2	1	-1.42791	-0.861725	-1.42791	-0.631791	-1.42791	-0.835493	-1.42791	-0.165262	-1.42791	-1.42791	-1.42791	-0.0124425	1.0197	1.15086	1.19064	1.51006	0.814913	-0.155615	0.841146	0.693634	0.742374	0.400374	0.11743	-0.352007	1.00173	1.28486	1.41229	1.00194	-0.0574351	-0.613099	-0.276405	-0.18864	0.963346
Spp1	1	-1.12429	-1.0122	-0.957754	-0.977305	-1.52671	-1.85728	-1.59381	-0.615376	-1.85728	-1.37705	-1.50154	0.273362	0.423318	-0.0397496	0.17584	0.343366	0.461169	0.6471	0.529596	0.685553	0.682188	0.806875	0.807256	0.525235	1.09719	0.956725	1.01688	1.13013	0.810185	0.564191	0.472082	1.10723	0.924871
Sppl2a	1	-0.683392	0.00247089	-0.31039	0.0784549	-0.436084	-0.423114	0.105939	-1.76853	-0.715202	-2.45397	-1.72838	0.587298	0.639256	-0.553265	-0.529402	-0.608855	0.0396591	1.06745	0.343519	0.323611	0.462492	0.595121	0.788671	-0.840663	-0.296643	-0.57469	-0.518962	-0.424557	1.83041	1.64397	1.78847	1.2134	1.3559
Src	1	-1.49188	-0.906573	-0.0503626	-0.864641	-1.49188	-1.49188	-1.49188	-0.483732	0.067212	-1.49188	-1.49188	0.232602	1.14518	0.637933	0.723358	-0.673621	0.0691011	-1.49188	-0.542041	1.063	0.965069	0.949265	1.09415	-0.304261	0.704384	0.2365	0.220562	0.639383	1.16414	1.28478	0.782647	1.31967	0.969447
Srgap2	1	0.70651	0.886347	0.761741	0.106378	0.787252	-0.158982	0.75514	-0.999752	-0.385937	-2.52584	-2.80893	-0.146687	-0.660818	0.309704	0.487245	0.388231	-0.0452665	-1.95887	-0.352066	0.531607	0.458042	0.605709	0.557168	-0.772731	0.471198	-0.531079	-0.954034	-0.464492	1.01189	1.08329	0.741713	1.37497	0.741352
Srgap3	1	-1.02716	-1.26704	-1.76925	-0.850261	-0.207111	-1.26578	-0.648096	-1.21331	-0.607866	-2.35008	-2.35008	0.545022	0.464401	0.0453334	-0.150674	0.0997947	0.523549	0.872494	0.353105	0.582413	0.600244	0.772817	0.706297	0.394812	0.834266	0.788994	0.945826	0.565217	1.02896	0.712848	1.09604	0.882023	0.892263
Srm	1	-1.86542	-0.645437	-0.75486	-0.289802	-1.90549	-1.85771	-2.12725	-0.920002	0.298735	-0.799491	-0.314106	0.867536	-0.232925	-0.143186	-0.11507	0.0952877	-0.311047	0.526743	-0.0009058	0.322557	0.381442	0.630899	0.303271	0.429518	0.338486	0.0484445	0.343616	0.179054	1.5665	0.944138	1.56789	1.85832	1.58025
Srp72	1	-0.765395	-0.133609	0.022609	-1.85958	-0.124832	-0.410679	-1.7191	-1.24822	-0.631301	-1.61704	-1.26188	-0.290254	-0.985527	0.21254	0.0277382	-0.206475	-0.179255	-0.124244	0.440996	0.587689	0.493489	0.198583	0.481723	-0.821124	0.694077	0.0577532	0.479737	0.199245	2.12481	1.45933	1.1962	1.97546	1.72655
Srpr	1	-1.65951	-1.00025	-1.1317	-0.0028565	-0.186084	0.0401048	-0.964157	-1.73403	-0.78926	-1.60647	-2.07385	0.2145	0.64424	0.311527	0.819032	0.82078	0.210041	0.711359	0.534732	1.18253	1.32248	1.2019	1.12249	-0.652674	-0.237607	0.236688	0.123155	-0.481111	0.763538	-0.26829	2.29872	0.385541	-0.155501
Srprb	1	-2.15906	-0.439111	-1.30741	-0.623921	-0.921991	-0.909264	-1.40346	-0.442474	-0.155552	-1.3815	-1.03077	0.540412	0.236705	-0.465447	0.216157	0.450345	-0.509827	-1.98566	0.551469	1.39737	1.39469	1.05084	0.917677	-0.0383536	0.644281	0.276133	0.41575	0.424503	1.35686	0.581196	1.50459	1.14069	0.674124
Srpx	1	-1.04793	-1.31025	-1.25651	-1.56074	-1.56074	-1.56074	-1.56074	0.111353	-0.921202	-1.56074	-1.56074	0.930472	0.672399	0.53761	0.33709	0.444019	-0.508997	0.189658	0.411164	0.569538	0.68474	0.63899	0.684841	0.271794	0.451126	0.578288	0.656052	0.437368	1.43393	1.12016	1.15184	1.11086	0.986032
Srpx2	1	-1.86142	-1.4928	-1.71835	-1.86142	-1.34486	-1.47573	-1.86142	0.156243	0.304691	0.328213	0.00793505	0.582367	0.0819491	0.282168	0.00849556	-0.0602557	-0.40122	-0.867995	0.170714	0.781285	0.696122	0.716008	0.740011	-0.507333	1.10439	0.870596	0.876947	1.05872	0.830449	0.787792	0.926561	1.29274	0.848416
Ssc5d	1	-1.59285	-1.20871	-0.937693	-0.880157	-1.59285	-1.59285	-1.17957	0.620013	0.860054	0.981322	1.04832	0.103633	0.937637	0.0149658	-0.0744398	0.0742177	1.08092	1.15362	0.829859	0.168509	0.271915	0.114931	0.0858768	-0.0984611	1.37144	1.24052	1.49653	1.17337	-1.29168	-1.59285	-0.0882317	-0.520764	-0.976559
Sspn	1	-2.47763	-1.81343	-1.50982	-1.51013	0.0944114	-1.09557	-1.8823	-1.53197	-0.240459	1.55026	0.462147	0.673145	0.192502	0.885936	-0.200154	-0.269031	0.770052	1.16966	0.918848	0.701111	0.745303	0.326559	0.558514	0.295537	0.73722	0.339901	0.892639	0.516497	0.594878	-0.0369392	0.529796	-0.366238	-0.0212486
Ssr1	1	-2.24206	-0.464273	-0.647123	-0.324209	-1.47833	-1.49348	-0.808734	-1.00164	-0.871742	-0.405162	-0.195209	0.495686	-0.489932	-0.824127	-0.543354	-0.250353	-0.147055	-0.24655	-0.0791788	0.844585	0.822792	0.300028	0.46667	-0.515718	0.0968672	0.476228	0.576607	0.487644	1.5285	1.41253	2.27066	1.46762	1.78182
Ssr3	1	-1.70245	-0.64931	-0.749294	-1.10062	-1.06795	-0.898223	-0.918797	-0.959067	-1.58366	-1.28931	-1.29527	0.87065	0.156795	-0.576595	-0.120746	-0.408339	0.126378	0.748534	0.489484	0.571227	0.664224	0.830597	1.12002	-0.801319	0.0632859	0.130533	0.312775	0.450998	1.68706	1.50121	1.41887	1.41416	1.56415
St3gal6	1	-0.365399	-0.586111	-1.13402	0.432707	0.374329	-0.0446146	-0.0934089	-1.07462	-2.10413	-1.08809	-3.52675	1.1097	0.406198	-0.2817	-0.00900562	-0.220025	0.0979236	-0.793476	-0.0270925	-0.292152	-0.229774	0.210706	0.297794	1.15807	0.662635	0.749579	0.719103	0.898291	1.01345	0.861692	0.850421	1.16304	0.864738
St6galnac6	1	-0.624034	-0.381476	-1.20706	-0.82717	-0.474655	-0.674407	-0.735989	-0.828142	-1.58644	-1.53655	-2.05871	0.139995	1.41315	-0.229426	-0.174075	0.0029315	-0.0682989	-1.8765	0.249974	0.318139	0.605753	0.711732	0.40736	0.189264	1.04713	0.592182	0.183777	0.610548	1.27393	1.07547	1.81753	1.3643	1.27976
Stac2	1	-0.736635	-0.573307	-0.736635	-0.736635	-0.736635	-0.257339	-0.736635	-0.736635	-0.736635	0.118839	-0.736635	-0.736635	-0.736635	-0.736635	0.0579265	-0.136896	1.53196	0.292715	1.66881	-0.736635	-0.736635	0.960711	0.558075	-0.736635	1.9037	1.93414	2.3971	1.77825	0.0425573	-0.736635	-0.736635	-0.105396	-0.385673
Steap2	1	-1.3612	-1.22484	-0.920932	-1.3612	-1.3612	-1.3612	-1.3612	0.311053	-0.66749	-0.0417962	-1.3612	0.889401	0.494465	0.234015	0.0968697	0.158387	1.43072	1.11256	0.863223	0.574644	0.675139	-0.536446	-0.5984	0.159182	1.50944	1.49618	1.52599	1.4274	-0.92867	-0.643245	0.754977	0.577412	-0.562049
Steap3	1	-1.63794	-0.0356795	0.0853827	-0.173666	-2.82365	-1.50089	-1.01539	-0.208523	-0.750559	-1.72675	-0.830229	0.661904	0.508234	-0.148482	0.115828	-0.347869	0.819903	0.827797	0.0844281	0.65274	0.510782	1.12511	1.02528	0.0345078	0.962501	0.966774	1.96011	1.35064	0.309243	0.0455977	0.00845539	0.0870389	-0.942624
Stk17b	1	-0.534125	-1.07096	-1.08535	-0.994515	-0.938664	-0.792198	-0.961961	-1.19908	-1.17336	-1.75806	-1.1052	0.632404	0.00693735	-1.14018	-0.496521	-0.175936	-0.184779	0.131864	0.538972	0.896094	0.96182	0.018331	0.438576	0.587207	0.100704	0.31814	0.365994	0.338355	1.64603	1.81461	1.9248	1.36851	1.52153
Stk32b	1	-0.898207	-0.693054	-0.625145	-0.489382	-0.898207	-0.301516	0.153271	-0.898207	-0.898207	-0.898207	-0.898207	-0.3664	1.69721	0.351474	0.177581	0.818843	0.901315	1.01715	1.44195	0.548532	0.561408	-0.898207	-0.898207	-0.341607	1.73384	1.7977	1.89778	1.39573	-0.898207	-0.898207	-0.898207	-0.898207	-0.898207
Stt3a	1	-1.01706	-0.820352	-0.605081	-0.300744	-0.934119	-0.943829	-1.67282	-0.946268	-1.41579	0.0283	-2.63072	0.571102	0.584131	-0.678098	-0.2242	-0.165098	0.185208	0.210072	0.175212	0.216471	0.0837401	0.78217	0.577318	-0.0287661	0.179088	0.155735	0.4926	0.215806	1.55669	1.79416	1.82199	1.23177	1.52139
Surf4	1	-0.974486	-0.326275	-0.727627	-0.890245	-1.70401	-1.52467	-1.27993	-1.08431	-1.89484	-1.47471	-0.596784	0.373115	0.246519	-0.20743	-0.287832	-0.131362	0.3248	0.167147	-0.0643421	0.940898	0.812364	0.44673	0.350219	-0.293944	0.367433	0.494135	0.780322	0.53422	1.69647	1.44924	1.70855	1.29965	1.47099
Sv2c	1	-0.232603	-0.732924	-0.826735	-0.443021	-0.939689	-0.939689	-0.616677	-0.939689	-0.939689	-0.939689	-0.939689	0.758275	1.1732	0.0047684	0.32836	0.216671	1.97459	1.74311	1.32873	0.929883	0.890922	-0.939689	-0.695135	-0.939689	1.36433	1.14225	1.5092	1.3118	-0.939689	-0.939689	-0.939689	-0.340702	-0.451709
Svep1	1	-1.31173	-0.845474	-1.20402	-1.33063	-1.87936	-1.87936	-1.4462	0.179265	0.572066	-0.685361	-0.179458	1.37739	0.96337	1.1148	0.780812	0.935702	-0.0795376	-0.301065	-0.0845607	0.0960934	0.229292	1.1363	1.06168	0.542245	0.607897	1.39966	1.27128	1.25764	-1.0258	-0.783892	-0.794542	0.264005	0.0415112
Swap70	1	0.517838	1.13212	1.24546	0.0346811	0.234497	0.562598	0.0778844	-0.700211	-1.87976	-2.09324	-2.07128	-0.258738	-0.478256	-0.34822	-0.129639	0.130733	-1.07408	-0.656165	-1.28357	0.358923	0.2674	0.854446	0.616153	-1.68172	-0.149896	0.42933	0.480365	-0.080668	1.49267	1.15792	0.599721	1.29203	1.40067
Syde2	1	-1.82456	-0.90418	-1.48433	-0.951755	-1.82456	-1.82456	-1.13558	-0.048257	-1.01607	-0.0685915	0.0716761	0.854658	1.78997	0.626158	0.461701	0.471163	0.26546	-0.151711	1.24875	1.63463	1.63935	-0.00130644	0.773186	-0.0401207	-0.692353	-0.264933	-0.370278	0.558982	0.117871	0.678819	-0.177017	1.34756	0.240221
Syn1	1	-1.30706	-0.880076	-0.799057	-1.30706	-1.30706	-1.30706	-1.30706	-1.30706	-0.128516	-1.30706	-1.30706	0.408422	0.258635	0.238286	0.114195	-0.602462	1.2704	1.29639	0.9385	0.604268	0.313051	0.0868997	-0.23361	-1.30706	0.765664	0.570345	1.63896	0.97861	1.36366	1.29484	0.768948	0.638674	0.858508
Syngap1	1	-0.919593	-1.35466	-1.49153	-1.38325	-2.55865	-1.67145	-2.55865	0.286339	0.298291	0.823784	-0.249897	0.602932	0.96595	0.665736	0.56734	0.100497	0.495607	0.0368225	-0.19998	0.81035	0.756911	0.109357	0.250605	1.2303	0.837483	0.878377	0.635641	0.493404	0.625486	-0.34008	0.567524	0.440875	0.248134
Syt3	1	-1.12145	-0.796863	-1.12145	-1.12145	-0.218285	-1.12145	-0.406079	-1.12145	1.0462	-1.12145	-1.12145	1.15778	-0.304304	-0.31622	-1.12145	-0.277631	0.8012	-1.12145	-0.141941	1.16754	1.00298	0.771638	0.571511	-1.12145	1.36083	0.225453	-0.317121	-0.638033	1.15087	1.428	0.589197	1.39645	1.96134
Syt6	1	-1.36339	-1.02171	-0.991849	-1.36339	-1.36339	-1.36339	-1.36339	-1.36339	-1.36339	-0.353983	-1.36339	0.291999	0.109246	0.190608	0.31323	0.0923262	-0.03811	-0.723414	-0.0216164	0.768476	0.769429	0.701829	0.850899	0.0153105	1.29986	1.30935	0.94212	1.36925	1.19113	0.92902	0.387672	1.15707	1.36898
Syt9	1	-1.21653	-0.371371	-1.21653	-1.21653	-1.21653	-1.21653	-1.21653	0.171191	-1.21653	-1.21653	-1.21653	-0.0851865	0.111867	0.570332	0.271009	0.152903	-0.0862983	-1.21653	0.749722	0.529726	0.28013	0.395287	0.200314	-1.21653	1.35932	0.303812	1.16236	1.3092	1.58882	1.52874	0.781255	1.72286	0.735818
Sytl2	1	-1.74485	-1.50491	-1.5301	-2.22367	-1.34534	-1.74147	-1.85828	0.842494	1.23262	0.784871	0.7891	0.00294595	-0.53115	0.185434	0.172084	-0.0150913	0.286208	0.162676	0.276853	0.644355	0.67537	0.890669	0.89086	-0.317167	0.443204	-0.100815	0.414037	-0.208147	1.13139	0.869546	1.09676	0.607201	0.722338
Tbc1d23	1	-1.22069	-0.126102	-0.0280522	-1.01362	-0.651302	-1.0416	-1.21825	-1.10944	0.236926	-1.43825	-1.97163	-1.22198	-0.743869	0.0405885	0.253629	-0.000311986	-0.565006	0.729032	0.495975	0.261506	0.00681184	1.51578	2.01385	-0.00440859	-0.564063	0.175973	0.717909	0.29432	0.545606	1.84448	1.59687	1.1202	1.0691
Tbc1d4	1	1.43875	2.2134	2.27972	-1.10286	0.475349	-0.221514	-0.384914	-1.43858	-1.62713	-1.60307	-2.41779	0.265941	-0.231623	0.711238	0.105664	-0.477953	-0.0131492	0.0372847	-0.881156	-0.54278	-0.471802	0.706265	0.910631	-0.531026	0.420692	-0.0197492	0.456003	0.1604	0.362284	0.689876	0.00470728	0.409209	0.317671
Tbc1d8b	1	-0.740266	-0.862986	-0.334298	-1.06371	-0.3981	-1.0472	-1.31556	-2.2349	-1.36484	-1.23118	-0.246208	0.410738	-1.09626	-0.0778163	-0.138495	-0.723605	0.563892	-0.174126	0.474507	0.833708	0.926973	0.487529	0.504888	-0.824585	0.50557	0.319019	1.05806	0.300324	1.51305	1.52457	1.52994	1.32666	1.5947
Tbl2	1	-1.3707	-0.813977	-1.12695	-0.0751696	0.0149044	-1.60076	-0.991476	-1.97903	-1.98178	-0.61233	-0.90879	0.252418	0.981635	-0.0851347	0.0763808	0.581859	0.230487	-0.680818	-0.411207	0.992619	1.05421	1.84957	1.74817	0.493142	0.272118	-0.339685	-0.106359	-0.00375456	1.33788	0.884331	0.460831	0.948748	0.908632
Tbrg1	1	-1.11096	-0.861097	-1.28241	-1.00974	-0.0696365	-0.644312	-1.28309	-0.792242	-2.34873	-1.49854	-1.57123	0.705711	0.18071	0.107073	-0.157662	0.124541	0.111899	0.00207996	-0.527691	1.34119	1.43107	0.520043	0.628523	0.776362	0.203412	0.292979	0.0878257	0.35939	1.08847	0.961934	1.59434	1.16752	1.47227
Tbx15	1	-1.84974	-1.54867	-1.0748	-1.30109	-1.84974	-1.84974	-1.01995	-1.84974	-0.665879	-0.800185	0.241718	0.314119	0.979634	0.214817	0.138033	0.176114	1.05325	0.700974	0.730182	0.647508	0.657452	0.857688	0.856768	0.202742	0.810296	1.14027	1.09615	0.853809	0.174551	0.02758	0.505123	0.851644	0.5791
Tbx18	1	-1.55467	-1.29491	-1.35448	-1.03703	-1.55467	-1.55467	-1.55467	-0.54746	-0.134492	-1.55467	-1.55467	0.55421	0.820445	-0.316661	0.021539	0.352896	1.07757	0.174205	0.203586	0.771474	0.653587	0.110822	0.297544	1.27335	1.0077	0.911168	1.52194	0.707514	0.467529	0.653934	1.09478	0.60234	0.734943
Tbx2	1	-1.944	-1.43308	-1.944	-1.2802	-1.944	-1.944	-1.34036	0.166282	0.644318	-0.111562	0.58642	0.241688	0.106493	0.580691	0.445656	-0.0435502	0.468723	-0.115216	0.554471	0.473175	0.407667	0.134043	-0.0305269	-0.345042	0.446025	0.227928	0.477955	0.088265	1.24589	0.973893	1.33828	1.5533	1.31438
Tbx4	1	-1.06678	-1.06678	-1.06678	-1.06678	-1.06678	-1.06678	-1.06678	0.599637	0.412441	1.26365	1.87551	0.161271	-0.210376	0.724233	-1.06678	0.419712	1.42342	1.37232	0.643063	-1.06678	0.0745163	-0.0145284	0.280534	0.694228	1.06646	0.483661	2.09827	0.687731	-1.06678	-0.573469	-1.06678	-0.680957	-1.06678
Tbx5	1	-1.04814	-1.04814	-1.04814	-1.04814	-1.04814	-1.04814	-1.04814	-1.04814	0.249986	-1.04814	-1.04814	-1.04814	0.394202	0.374681	0.517324	1.14419	2.13836	0.549368	1.75173	1.05712	0.87926	0.23026	-0.348332	-0.238186	2.21649	0.7226	0.373203	0.997473	-0.277064	0.0647173	0.157427	-0.377193	-1.04814
Tceal8	1	-1.28857	-0.454283	-0.543604	-0.783284	-1.8631	-1.17197	-1.37967	-0.313908	-1.10002	-1.36304	-0.228812	1.3291	-0.900007	-1.42535	-1.20227	-0.505895	-0.0728279	0.98976	0.614816	1.12497	1.21904	0.59233	1.13805	0.2716	0.260936	0.344108	0.852214	0.733118	0.741333	1.08282	1.51832	1.0409	0.743176
Tceal9	1	-1.15396	0.0783177	-0.255516	-0.820484	-1.55052	-1.44278	-1.29756	-0.170511	-1.88869	-1.65265	0.481688	0.817754	-0.952881	-1.53432	-0.156217	-0.119225	0.553748	0.200366	0.208042	0.128153	0.431009	0.59606	0.890314	0.290177	-0.070186	0.581471	0.446997	0.135978	1.49328	1.2694	1.9602	1.36221	1.14034
Tcf7	1	-1.96848	-1.12181	-1.03303	-1.57487	-1.41889	-1.17136	-0.706181	-0.662895	-0.237659	-1.08493	-1.96848	0.358927	0.0211035	0.0531095	0.142693	0.17003	-0.320321	0.635389	0.0145066	0.829484	0.714435	1.12876	1.03906	0.00766616	0.314074	0.40881	0.427183	0.252488	1.32349	1.253	1.39705	1.34321	1.43443
Tcn2	1	1.1601	2.54084	2.41808	-0.641394	0.567164	0.364827	-0.256654	-1.67403	-0.340595	-1.55648	-2.14068	0.220542	-0.174071	0.530394	0.373866	0.458913	-0.603104	-1.03468	-0.608916	-0.239077	-0.535156	-0.969441	-0.937593	-0.833819	0.21582	0.478034	0.37543	0.441467	0.624948	0.651348	0.225407	0.797092	0.101416
Tdrp	1	-0.984166	-0.423598	-0.649096	-0.496424	0.418451	-0.266505	0.576257	-1.28193	-1.27588	-1.14079	-2.80273	0.690318	0.604971	-0.568624	-0.424212	-0.0805061	0.51676	1.1892	0.130294	1.17405	1.09209	0.942284	0.875775	-0.607709	-0.709686	-1.08565	-0.340167	-0.756084	1.00284	1.52443	1.58945	0.583729	0.982867
Tenm3	1	-1.64918	-1.47562	-1.51542	-1.64918	-0.840607	-1.64918	-1.64918	-0.200613	0.244254	0.432398	0.0749603	0.0311986	0.844534	0.446013	0.699925	0.365278	1.07478	0.965022	1.10809	0.70459	0.718747	0.560976	0.619098	0.34666	1.14187	1.23953	1.29187	1.28175	-0.661255	-0.611554	-1.01762	-0.916918	-0.355225
Tenm4	1	-1.29935	-1.2865	-1.43887	-1.98588	-1.50931	-1.98588	-1.98588	1.10225	1.28709	1.29301	0.301847	-0.637634	0.568049	0.00757784	-0.01391	-0.245535	-0.35711	-0.0237046	0.451368	0.232026	0.18012	0.232076	0.28612	-0.465815	0.852087	0.796504	0.557806	0.644691	0.623176	0.626672	1.13955	0.967774	1.08558
Tet1	1	-0.874512	-1.32946	-1.27387	-2.57453	-0.749218	-1.01416	-0.732405	-0.912932	-0.286432	-2.10122	0.693187	-0.158734	0.498087	0.104689	-0.317794	0.816538	0.867972	1.10838	1.00811	0.239649	0.234488	1.21758	1.11204	-0.231413	0.0492779	0.258068	-0.123663	-0.515043	0.887368	0.585232	1.81521	0.599226	1.1003
Tfg	1	-1.75864	-0.698084	-0.126835	-1.03165	-0.664777	-0.967798	-1.70249	-1.06614	-1.44279	-0.000238401	-1.58578	0.212942	-0.187064	-0.188202	-0.0838732	-0.0660053	0.576341	0.0457118	0.638918	0.0856459	0.0187886	-0.372053	-0.177702	-0.376346	0.452146	0.447034	0.930744	0.753685	1.84512	1.30992	2.12583	1.52777	1.52588
Tg	1	-1.12074	-0.810576	-1.12074	-1.12074	-0.0964861	-1.12074	-1.12074	-1.12074	-1.12074	-1.12074	-1.12074	-1.12074	0.235789	0.132783	0.543653	0.426751	-0.0304175	-1.12074	0.700768	1.70523	1.73617	0.924698	0.685563	0.729253	-0.496329	-0.334334	0.0557293	-0.107727	1.26246	1.54929	1.50456	1.15058	0.860682
Thbs1	1	-1.03916	-1.57785	-1.39612	-0.998084	-1.37698	-1.69623	-1.4826	-1.31465	-1.31855	-0.678221	-1.0759	0.334017	0.459365	0.449711	0.654247	0.525333	0.442179	0.393138	0.61157	0.739007	0.758173	0.977061	0.966105	-0.138114	0.0897398	0.229079	0.170142	-0.121784	1.33963	1.43395	1.4336	1.10453	1.10367
Thbs2	1	-1.11669	-0.871894	-0.644115	-1.42085	-2.19189	-1.39072	-2.19189	-1.31554	-0.219742	-0.109476	0.308685	0.546762	0.482212	-0.0545222	0.0952393	-0.198173	0.852918	0.698083	1.03873	0.893182	0.903372	1.15047	1.10146	0.811985	1.25133	0.999997	1.55673	0.865744	-0.25648	-0.304932	-0.497353	-0.396443	-0.376176
Thbs3	1	-0.549139	-1.79218	-1.30998	-1.06951	-1.42607	-2.07939	-0.791412	0.355366	-0.296293	-1.45368	1.11111	0.072406	0.348545	0.977999	1.24711	0.69236	1.14516	-0.822956	1.15323	0.938683	1.18547	0.534275	0.102001	-0.0480434	0.8232	0.852831	1.39986	0.756534	-0.91776	-0.770682	-0.677204	0.454625	-0.146465
Thbs4	1	-1.52728	-1.38109	-1.52728	-1.52728	-1.52728	-1.27898	-1.52728	-0.848183	-1.00759	-0.387506	-1.52728	0.317394	0.462475	0.324289	0.413021	0.430119	0.973179	0.584066	0.752705	0.670123	0.629618	0.205991	0.0515514	0.440647	1.3357	1.21489	1.53243	1.06108	0.00182443	0.585846	0.22583	1.01056	0.843699
Thrb	1	-2.2028	-1.49502	-1.37674	-0.79492	-0.685975	-1.50358	-1.46195	-0.332054	0.0398009	-0.852439	-0.942649	-0.59416	0.283122	0.679424	0.871235	0.370046	1.15472	1.90336	0.981726	-0.112536	-0.31112	0.347589	0.680529	-0.374413	1.01452	1.60913	1.27752	1.0248	0.85022	0.0423101	-0.3291	0.323183	-0.0837776
Thsd4	1	-1.78798	-1.40452	-1.5617	-0.448721	-0.731794	-0.606145	-0.660366	0.766026	1.19145	0.849311	0.384996	0.601424	1.37244	1.14273	1.31345	0.500863	0.936935	0.137141	0.744858	-0.420662	-0.595272	0.758813	0.72896	-0.17774	0.500762	0.640806	0.10207	0.653991	-0.321624	-2.41369	-2.00999	-0.439985	0.253149
Tiam2	1	-1.56294	-1.87987	-1.27187	-1.50452	-1.43312	-1.78246	-1.42021	-0.809852	-0.745575	-1.47016	0.337775	0.355357	0.068832	0.400371	0.464681	0.452898	0.446744	0.656863	0.334514	0.765542	0.853432	1.11269	1.09983	-0.216871	0.411568	0.535132	0.475724	0.232184	1.24308	1.2421	0.734821	0.827613	1.0457
Timp1	1	-0.45596	-1.43845	-1.16211	-1.1288	-0.911934	-1.70746	-1.70746	-1.70746	-1.09242	-0.670091	-1.70746	0.235303	0.720781	-0.368826	-0.0345259	0.415193	0.335507	-0.162534	0.215092	1.16982	1.00983	0.781087	0.657542	0.499677	1.07192	0.973391	1.27733	1.27749	0.813424	0.428163	0.624022	1.0835	0.666405
Timp2	1	-1.8902	-1.76758	-1.3502	-1.10142	-0.180975	-0.434601	-1.0695	-0.439056	0.33831	-0.32022	0.272416	-0.391215	0.320333	0.385706	0.142801	0.0910207	1.43441	1.83031	0.969493	0.387362	0.293583	0.525656	0.49713	0.468867	1.30811	1.36994	1.64563	1.15438	-1.06064	-1.49496	-0.871479	-0.117108	-0.946294
Tle2	1	-0.887254	-1.23973	-1.20454	-0.793684	-0.0508124	-0.764659	-0.498241	-0.879375	-0.892504	-0.746656	0.470605	1.72995	1.8467	0.481938	0.811014	1.23928	-0.438419	-1.77945	-0.589778	0.801462	1.04445	1.17795	1.13446	1.23936	0.87634	0.98813	0.207528	0.715086	-0.828606	-1.26843	-0.872625	-0.666059	-0.363445
Tm9sf1	1	-1.37186	0.272292	0.185778	0.005986	-0.621199	0.258553	-0.405347	-1.38033	-1.12269	-1.04334	-2.21097	1.32784	-0.988154	-0.541961	0.255705	-0.0410635	0.128009	-2.5716	-0.540865	0.527431	0.431362	1.32597	1.02458	-0.0317391	0.650394	1.03294	0.112005	0.518807	1.07497	1.09562	1.3693	0.901586	0.371992
Tm9sf2	1	-1.49553	1.24092	1.05489	-0.56349	-0.687674	-1.48866	-0.601685	-1.78086	-1.62769	-0.883466	-1.87215	0.194663	0.806237	-0.162204	-0.263684	-0.179475	0.208688	0.18445	-0.34771	-0.371125	-0.510483	0.0137642	0.0709065	-0.619623	0.63557	0.922084	0.996725	1.04719	1.80872	0.897986	0.481754	1.46766	1.42329
[truncated: 1,418 more rows]
