# Supplementary material for: Integrated OMICs unveil the bone-marrow microenvironment in human leukemia
Source: Cell Rep. 2021 May 11;35(6):109119. doi: 10.1016/j.celrep.2021.109119 (PMC8131581; doi:10.1016/j.celrep.2021.109119)
Supplement: Table S2. Putative genes associated with MSC signature, related to Figure 2 — Sub-clusters of cluster 1 enriched in MSC signature genes. [file mmc3.xlsx]

## Sheet: C1
	Cluster	Lepr	Nes-low	Nes-high	Ng2
Mme	1	10.2064	10.0593	7.85789	8.72846
Ccbe1	1	7.0621	6.3042	2.78344	3.29883
Slc30a7	1	7.17341	6.96606	6.05192	6.37401
Gale	1	2.34536	1.93568	1.26128	1.46912
Ufc1	1	6.13582	5.22681	4.78944	5.412
Wnt4	1	7.68561	6.40454	5.50039	6.0366
Bambi	1	7.13085	6.30584	5.23877	6.02097
Slitrk6	1	4.79313	3.25928	1.83948	3.92454
Efemp1	1	7.9494	6.12488	3.77589	6.88537
Hif1a	1	8.58469	8.10884	7.28096	8.07166
Chp1	1	7.64564	6.82165	6.09598	7.25632
Golga5	1	6.39308	5.46109	4.74517	5.78156
Gorasp2	1	8.50261	7.76709	6.57677	7.80346
Gpr180	1	6.93942	5.70464	4.62311	5.80959
Pdxdc1	1	7.72571	6.50834	5.23129	6.85261
Slc2a10	1	6.49727	5.78548	4.32119	5.59478
Fkbp10	1	9.76368	8.68101	6.43151	7.87277
St3gal6	1	8.79063	7.6077	5.75384	7.33474
Yipf5	1	7.33972	6.61882	5.35495	6.82172
Dpysl3	1	9.88195	8.8719	7.6354	9.20042
Tvp23b	1	6.90773	5.72186	4.79931	6.22303
Bmper	1	7.17358	5.1399	3.23082	5.16307
Aldh18a1	1	7.02422	5.57925	3.38396	5.52323
Ndnf	1	6.73436	5.21682	2.73477	5.27217
Rom1	1	5.21128	4.28063	2.4249	4.56469
P4ha1	1	8.26393	7.80936	6.99748	7.56475
Prdx5	1	7.64707	6.54201	5.49148	6.59461
Bicc1	1	8.85524	7.98213	6.73077	7.77994
Grb14	1	6.38095	5.10681	3.10744	5.14915
Ostc	1	8.13219	6.84112	5.66002	7.15664
Twist1	1	6.1451	4.85646	2.62762	4.85125
Serp1	1	9.42906	8.29342	7.05879	8.47612
Pcolce	1	10.7481	9.17829	7.3066	9.40814
Sec24d	1	8.62561	7.74316	6.66162	8.04985
Aga	1	6.53031	5.59182	4.56065	6.37987
H1f0	1	8.84512	8.13792	7.58007	8.54613
Sfrp2	1	6.2858	5.29279	2.60265	4.49536
Ighm	1	6.46332	5.41796	2.62125	4.93445
Ttc7	1	6.37804	5.50245	4.33635	5.49632
Mkx	1	4.6075	4.46364	2.72867	4.47602
Tnrc18	1	7.79698	7.91211	6.82873	7.61059
Capg	1	5.10629	4.42089	3.08995	4.88632
Uba5	1	7.15568	7.07516	5.96856	7.18328
Gpx7	1	6.34101	5.62212	3.41262	5.45185
Tbrg1	1	7.62005	7.02825	5.92378	6.92234
Ackr4	1	9.85464	7.41318	3.19223	6.48433
Foxc1	1	10.4108	8.60638	6.06145	8.20383
Fgf7	1	8.26137	7.40748	3.07314	5.49828
Sfrp4	1	10.9997	9.55135	5.49603	8.51437
Rspo3	1	6.68001	5.67417	2.57772	5.59613
Fgfr2	1	10.4305	9.33515	5.8056	9.17726
Sfrp1	1	8.43947	7.67562	4.50808	7.70073
Lox	1	10.204	9.90191	6.3986	10.7406
Cdh11	1	10.9722	10.4439	7.49199	10.4821
Cyp1b1	1	11.69	10.0757	6.45009	10.8588
Bmp1	1	9.81633	8.61702	7.01937	8.57747
Vdr	1	9.41852	7.81879	4.49172	7.88384
1190002N15Rik	1	8.39244	7.50142	6.29258	7.58215
Clec11a	1	8.84221	6.47055	3.21513	6.68052
Tnc	1	13.3001	11.4758	8.23756	11.6364
Slc35g1	1	6.28984	4.95385	2.59165	5.70238
Mmp13	1	13.0779	10.1916	7.25567	10.6209
Spp1	1	14.9194	11.1042	7.02482	12.2557
Sdc3	1	9.51769	8.93997	7.40738	8.69839
Tbc1d4	1	5.74885	4.76277	2.6383	4.46836
Dmp1	1	10.2914	8.46018	4.95412	9.29172
Fam171a1	1	7.66822	7.04384	5.18464	6.72991
Pak3	1	4.09038	4.03943	2.53127	4.05108
Metrnl	1	7.42175	7.11098	4.27704	7.18378
Smoc2	1	6.56494	6.99613	3.90685	6.79855
Cyfip2	1	8.15006	8.4338	5.73511	8.78238
Ibtk	1	6.89718	7.07322	6.15448	6.97636
Apcdd1	1	5.37378	4.90537	2.92471	3.79577
Dlx6	1	3.02741	2.96449	1.61453	2.80106
Man2b2	1	8.23748	7.74845	6.74275	7.6854
Carmil1	1	5.91782	6.4696	4.35004	6.30964
Dlx5	1	7.12105	7.57923	6.4594	7.10661
Arfip2	1	6.00302	6.09464	5.25789	5.57961
Ptpn13	1	7.53301	7.75746	7.1567	7.65903
Klhl29	1	5.30095	4.81549	3.79708	5.15115
Plcd1	1	7.10128	6.47052	4.60674	5.94914
Shisa4	1	6.34264	6.28649	4.24279	5.36577
Jak2	1	7.60589	7.66925	6.88227	7.16237
AU021092	1	3.38018	3.99168	1.28382	1.95777
Golga2	1	6.5116	6.88675	5.55953	6.28189
Spns2	1	7.27194	7.16648	6.12327	6.54003
Gprc5c	1	7.41284	7.43525	5.93868	7.44617
P3h1	1	7.48588	7.79339	5.56062	7.69889
Acp5	1	3.8165	3.47286	3.20433	4.79518
Bend6	1	3.17015	2.98471	3.13447	4.24085
Sec62	1	7.86303	7.90334	7.83521	8.42284
Lgr4	1	6.79832	6.79105	6.48063	7.34323
Osbpl8	1	6.97754	7.10519	6.78991	7.45656
Arfgap1	1	7.48135	6.81664	5.92424	7.02739
Podn	1	7.63192	7.29058	5.34581	7.6627
Praf2	1	5.99887	5.87768	5.27432	5.95557
Mia3	1	7.65518	7.84188	7.29667	7.97078
Dubr	1	4.78669	4.39823	3.72263	4.69811
Steap3	1	5.96632	5.71921	4.70286	6.28062
Tceal9	1	6.82734	5.63165	5.45038	6.29061
Snd1	1	8.73285	8.10383	7.89118	8.53135
Ssr1	1	9.28802	8.82884	8.80517	9.05607
Fto	1	8.64984	8.08769	8.09799	8.52872
Clint1	1	8.61232	8.51513	8.17277	9.02219
Pde1a	1	7.64862	7.30275	6.88151	7.95041
Dcbld2	1	7.52645	7.37342	6.37196	7.95246
Dkk3	1	7.56572	6.85824	5.303	7.55356
Igfbp5	1	13.6042	12.9192	11.6222	13.0862
Tnfaip2	1	7.73836	6.52269	4.91849	6.791
Fibin	1	7.39013	6.27981	4.92556	7.08431
Kdelr3	1	7.27659	6.53956	4.7439	7.13765
Asph	1	9.36088	8.45232	7.69771	8.90366
Abi3bp	1	9.40168	8.60145	7.30312	9.29983
Calu	1	10.8411	9.97249	9.16074	10.6193
Ptger3	1	5.40688	4.85663	2.60351	5.22768
Slc2a13	1	6.54484	6.08065	4.48259	6.17308
Nptn	1	9.54442	8.09425	7.36506	8.80701
Gdf10	1	7.89798	5.26524	2.35879	6.07692
Kcnk2	1	6.48982	3.90434	1.89062	5.23796
Pon3	1	7.17821	5.99513	4.05301	6.6515
S100b	1	6.79923	5.53629	2.36319	6.56014
Ibsp	1	14.0239	11.8475	9.4937	12.6425
Limch1	1	9.59311	7.80723	4.98298	8.1678
Tmed3	1	8.20544	6.3034	3.99498	6.92347
Fkbp9	1	10.4171	9.57419	8.12588	9.56554
Vit	1	7.5547	6.35793	2.9732	6.73688
P3h3	1	8.24719	7.24626	6.62858	7.63711
Cpq	1	9.29869	7.00362	5.11596	7.70615
Htra1	1	9.67275	7.40322	5.56552	8.34692
Scara3	1	10.213	8.67541	7.30161	9.73377
App	1	11.1987	9.96222	9.11566	10.6235
Pdia3	1	10.9066	10.0107	9.25833	10.4289
Adgra3	1	7.52038	6.65034	5.89127	6.86228
Gsn	1	10.8005	9.38251	9.05814	10.257
Plekhm3	1	7.46723	6.87244	6.40116	6.87262
Emp3	1	7.26444	6.55966	5.12075	6.96393
Adamts14	1	6.90162	6.4668	4.58225	6.64967
Sec22b	1	8.18285	7.68469	7.08079	7.90539
Tyro3	1	3.45194	2.63395	1.13644	2.95504
2510009E07Rik	1	7.83128	7.60575	6.97203	7.9983
Pdha1	1	7.79583	7.12892	6.78128	7.76218
Natd1	1	7.22358	6.7403	5.65695	6.64479
Fam91a1	1	7.50916	7.09577	6.22519	7.12743
Pltp	1	8.90273	8.67964	6.21578	8.77385
Slc7a6	1	6.09939	5.58152	3.90918	5.65545
Nt5e	1	6.4434	6.27827	4.02243	6.36924
Serpina3n	1	7.59108	6.51387	2.91749	6.91457
Ikbip	1	7.45676	7.04271	6.0947	7.66029
Pcsk5	1	7.80254	7.63285	6.59432	7.78108
Palld	1	9.2014	8.69355	8.04056	9.17248
Slc41a2	1	6.29889	5.65608	3.33909	6.76058
Tpm1	1	11.7054	11.2054	10.0453	11.6719
Sec23a	1	7.14539	7.02171	6.07033	8.02812
B3gnt9	1	7.11413	6.82458	5.74136	7.57117
Lpgat1	1	7.47262	6.88216	5.74694	8.03809
Ckb	1	7.72053	7.44374	6.48033	8.38227
Tbx15	1	7.27402	7.09264	5.10276	8.06549
Pard3	1	7.62477	7.23542	6.83655	7.65937
Thbs2	1	8.63497	7.52174	6.76181	8.85017
Dstn	1	9.71825	9.01125	8.31689	9.97776
Sdc2	1	10.3018	9.08268	7.65964	11.1324
Ugp2	1	7.51683	6.77588	5.38005	8.2485
Fam171b	1	4.72578	3.70297	1.70768	5.25222
Itgav	1	8.67083	8.34547	7.69376	9.10949
9130024F11Rik	1	4.36523	4.05842	1.68817	4.85043
Ctgf	1	10.8164	10.2375	8.70094	11.2749
Ugdh	1	8.58657	7.84082	6.05733	9.15255
Arl1	1	7.8418	7.72901	7.10583	8.36181
Plagl1	1	7.51807	7.51097	6.46367	8.24316
Lum	1	10.3871	9.81856	7.44317	10.7646
Mrc2	1	9.167	8.78155	7.64751	9.59518
Galnt1	1	8.54576	8.57283	7.36551	9.17834
Ppic	1	9.43083	9.34787	8.23157	9.89795
Fam114a1	1	8.05323	7.99312	7.04702	8.84996
Prrc1	1	8.04472	8.19995	6.87615	8.83575
Rerg	1	5.67685	5.70434	3.44288	6.67134
Kazald1	1	7.07194	6.12561	3.54128	6.64344
Fgd1	1	5.73969	5.05945	3.69165	5.77958
Flrt2	1	7.50284	6.97119	5.04743	7.45733
Cd276	1	7.47283	6.85553	4.57751	7.89673
Prcp	1	6.85413	6.59812	4.94156	6.97554
Lmo7	1	8.54641	8.26026	7.03927	8.3842
Pgm3	1	5.4966	5.06751	2.64147	5.49437
Fkbp14	1	7.45788	6.87441	4.68962	7.35831
Vasn	1	8.37025	8.05475	6.73195	8.56525
Cercam	1	7.52647	7.85524	5.68834	8.28544
Gpsm2	1	5.34583	5.39395	4.03073	5.9078
Lhfpl2	1	7.6565	7.38882	5.94604	7.78389
Magi2	1	6.33615	7.09985	3.79695	7.12459
Phex	1	8.05294	9.33351	5.08059	9.48737
Ckap4	1	9.48146	9.52671	6.95492	9.67502
Lifr	1	10.8109	10.9446	9.06366	11.1652
Fign	1	6.40235	6.71328	5.34217	6.79795
Pdgfc	1	5.81925	5.61116	3.31055	6.47779
Ccdc80	1	8.89418	8.85434	6.63849	9.30426
Slit2	1	8.3732	8.44848	5.36128	8.73232
Cog6	1	6.52411	6.27101	5.41605	6.28117
Stk17b	1	8.36131	7.77615	6.83076	8.30851
Cdh2	1	9.61564	9.72639	8.02794	9.99999
Irx5	1	5.55532	5.03852	2.71548	5.87002
1700066M21Rik	1	4.78187	4.75584	2.55762	4.63268
Srpr	1	8.59481	8.54156	7.58089	8.63131
C1qtnf6	1	7.32315	7.06738	4.3425	6.91232
Omd	1	7.70496	6.04185	3.17117	6.96599
Ptgis	1	7.85952	7.13637	2.98967	7.17777
Slc36a2	1	7.8798	7.2548	3.0375	7.41365
Tmem119	1	8.17429	7.85064	3.67507	8.0387
Col13a1	1	6.66534	6.18341	3.02736	6.69002
Cfh	1	11.5931	11.1908	9.59521	11.5858
Fap	1	9.53333	9.03451	6.00351	9.89859
Pdgfra	1	9.79199	9.36062	6.14337	9.90978
Copz2	1	7.58539	8.10311	6.41865	7.90779
Glg1	1	9.60484	9.6243	8.93481	9.72852
Nupr1	1	7.71432	7.66857	6.3195	7.55834
Kcnd1	1	4.48787	4.7882	2.30022	3.91435
Hoxa11	1	3.38711	3.63375	1.70141	3.86094
Mab21l2	1	5.16375	6.22797	2.18606	5.75218
Lman1	1	8.77661	8.81452	7.86302	8.74389
Sp7	1	8.07779	8.2597	4.84247	7.7268
Pla2g5	1	4.13852	4.64372	1.61332	3.86296
Slit3	1	9.14974	9.03186	8.28531	8.92255
Ostn	1	1.85896	0.935177	0.433919	1.91717
Tnn	1	3.89188	3.44213	2.09912	5.08421
Golt1b	1	7.08298	7.28873	6.65841	7.58008
Fbxo36	1	2.92977	2.7773	1.23043	2.92495
Wipi1	1	7.25618	7.47392	6.28793	7.71174
Kdelr2	1	8.6409	9.00902	8.08654	9.24327
Col5a1	1	10.2734	10.2733	9.0411	10.2248
Mmp2	1	9.61663	9.83501	8.75497	10.1948
Tspyl5	1	4.20158	3.17153	2.23366	3.72017
Ccdc127	1	7.07211	6.33298	5.3501	6.56007
Tbx18	1	5.05445	4.3148	2.7741	4.68876
Gmppa	1	6.75097	6.64233	5.3332	5.89315
Rai14	1	8.73158	8.44525	6.69011	8.04567
Clmp	1	9.15667	8.37383	5.79483	8.06476
Hpgd	1	8.08961	6.89876	4.28893	6.98072
Fam160a1	1	5.67726	5.15917	2.93383	4.56532
Pla2g4a	1	6.19333	6.15515	3.54737	5.44944
Srprb	1	7.0074	6.46147	5.72271	5.77909
Wdr35	1	5.6542	5.05435	4.56954	4.44901
Erp29	1	7.26081	7.11825	6.28225	6.55229
Scamp3	1	6.91163	6.35838	5.15464	5.64371
Loxl3	1	8.64396	8.10823	7.10721	7.77223
Pck2	1	7.17857	6.24619	4.71643	5.96577
Dact1	1	7.0817	6.43917	4.41157	5.42006
Ergic3	1	8.79198	7.99776	7.16349	7.44422
Eif4g1	1	9.13287	8.78648	8.53266	8.77938
Arvcf	1	6.59388	5.6308	5.05462	5.47212
Klhl22	1	7.48183	6.26931	5.4856	6.33383
Pld3	1	8.85222	7.18791	6.05393	7.00507
Tnfrsf19	1	9.89347	7.78366	5.94693	7.1358
Ltbp2	1	10.1219	8.06482	4.65709	6.98637
Cnn2	1	9.95204	8.29939	6.82382	8.10505
Rpn2	1	10.4752	8.84352	7.6033	8.63979
Cd1d1	2	8.13648	6.15169	4.51091	5.52773
Chrdl1	2	11.3762	8.56764	5.27916	6.94665
Gpr153	2	8.55324	6.65096	4.89127	5.98952
Tmem176b	2	11.8621	9.40465	7.41499	8.29535
Srpx	2	8.57187	6.46986	3.79149	5.62045
Wisp2	2	10.4746	6.8175	3.93969	6.03771
Fbln1	2	8.51814	5.55683	2.81317	4.71264
Tpbg	2	7.26461	5.34832	3.21161	4.90208
Bmp8a	2	6.10559	4.03627	2.18534	3.46243
Col8a2	2	4.70237	2.98448	1.25448	2.31386
Alpl	2	11.2235	9.45151	7.6107	8.78403
Mmp23	2	7.97237	5.29248	2.53133	4.25347
Cyr61	2	12.295	11.0506	10.1844	10.9375
Serpinh1	2	11.986	9.67368	8.4818	9.31946
Basp1	2	6.47137	3.97464	1.8429	3.00308
Slc39a11	2	6.15548	3.89383	2.21365	3.32102
Sgcd	2	5.46123	3.85684	1.80302	3.43592
Dnajc3	2	9.47081	8.65977	8.08191	8.59466
Slc26a7	2	8.44538	5.60743	2.51833	4.11795
C1ra	2	9.27504	6.95725	4.76802	5.35934
Cpxm1	2	8.78097	6.48963	3.78856	5.39026
2510039O18Rik	2	7.67668	6.24381	5.15924	5.40139
Slc38a10	2	9.34777	7.69154	6.75394	7.25417
B4galt2	2	6.15315	4.65871	3.74782	3.19552
Src	2	5.35396	3.72821	2.35976	2.64716
Bscl2	2	7.83074	6.39396	4.60754	5.11409
Ptk7	2	7.55051	4.88055	3.2657	3.69808
Rtn4rl1	2	8.52753	7.40806	6.44275	6.79314
Mdk	2	7.17228	5.28423	2.56506	3.71534
Yipf3	2	8.09644	7.13168	6.0422	6.5409
St6galnac6	2	8.55439	6.6443	4.96272	5.93887
Epb41l4b	2	7.75957	6.10185	4.80466	5.62122
Syt9	2	5.5825	3.05805	1.91559	2.79304
Exoc3l4	2	6.22789	3.78405	1.40806	1.72174
Fhl2	2	8.00993	5.69869	3.31319	3.19025
Gm20619	2	4.02958	2.92608	1.16207	1.66018
Ptgfr	2	8.05877	5.97755	3.1482	3.67948
Spon1	2	9.94945	8.01763	6.21099	6.91744
Cdk5rap3	2	7.23166	5.57461	4.25906	4.73662
Il1rl2	2	5.94875	3.7197	2.51345	2.81921
Tmem229b	2	6.57801	5.357	4.32965	3.98601
Txlna	2	7.75346	6.49047	6.08906	6.19974
Cdc16	2	7.7524	6.74084	6.54791	6.38809
Gfra1	2	6.36379	4.6155	3.97694	4.15076
Mfap2	2	6.54139	3.0892	2.10905	2.08641
Tmem59	2	10.6645	8.16833	7.37999	7.84302
Col6a2	2	11.0908	10.1244	9.48244	9.87991
Idh2	2	8.20352	5.99522	4.54804	5.30463
Abcd2	2	6.20465	4.87662	3.31935	4.39092
Emb	2	8.28425	6.75579	5.22938	5.90711
Mdga1	2	7.17706	5.42753	4.12192	4.32653
Bsg	2	10.4082	9.38747	8.42178	8.84557
Tm9sf1	2	7.89322	6.87682	5.84606	6.17888
Tmem214	2	7.89993	7.48668	6.95589	6.78981
Ccdc97	2	7.21431	6.7456	6.10733	5.8222
Prkcsh	2	7.98867	6.56006	5.34985	5.38275
Capn1	2	5.95314	5.25148	4.12313	3.97246
Lrrc59	2	8.86943	8.65475	7.83762	7.68721
Nbl1	2	7.23988	6.52938	5.90571	6.403
Nme1	2	5.57945	5.50908	4.30029	4.7822
Nisch	2	9.66918	9.61072	9.26141	8.98075
Tle2	2	7.40562	7.13282	5.57515	5.1252
Arrdc4	2	10.064	8.29103	6.43492	5.48598
Dlg5	2	9.12346	8.78508	7.76005	7.34021
Selenom	2	7.13507	6.47209	5.82496	5.76486
Rarres2	2	7.71099	7.51879	7.18107	7.22071
Snai2	2	9.33444	8.68616	8.08313	7.54503
Plod1	2	8.55762	7.78946	6.89116	7.09541
Tcn2	2	9.80524	8.11014	6.62881	7.26056
Dpagt1	2	6.73417	5.95056	4.51399	4.6304
Fhdc1	2	4.15087	3.14019	1.20838	1.71736
Podnl1	2	8.28809	5.46524	2.09345	3.22596
Hp	2	12.0436	7.82708	4.1919	4.04303
Ms4a4d	2	8.2774	4.5264	2.33091	2.21813
Ggt5	2	8.79362	6.42688	5.0582	3.91465
Agt	2	10.753	7.87696	4.97939	4.39598
Cxcl12	2	16.3127	14.0563	11.3163	10.1536
Amy1	2	7.74487	6.86436	3.43367	3.89484
Wdr86	2	7.9211	6.06921	3.25661	3.52876
C4b	2	11.2985	10.4973	7.04814	7.99388
Hvcn1	2	7.55828	5.8307	2.53532	3.83869
Dpep1	2	10.8483	8.64552	4.09934	4.90776
Kng1	2	9.32243	6.89049	2.82765	3.08577
Smoc1	2	8.71682	6.37768	2.80037	3.6222
Il7	2	7.54642	5.50212	2.26064	2.31724
Lepr	2	12.7027	10.7705	7.64476	7.65835
Rai2	2	6.0262	4.94096	3.04315	3.55332
Gmcl1	2	6.19827	5.20955	3.92899	4.30254
Ykt6	2	7.74082	7.16315	5.91379	6.31363
Cnnm1	2	7.13108	6.46872	3.31325	4.14876
Grem1	2	9.16078	8.15369	3.88899	5.56769
C1galt1c1	2	6.17357	5.47826	3.58758	4.57491
Tub	2	5.14423	4.73042	2.43999	3.66531
Kng2	2	8.9281	7.18995	3.39112	2.94391
Svep1	2	7.96185	7.44434	5.96968	5.76972
Fmnl3	2	8.34081	8.04759	7.45619	7.38941
Gdpd2	2	11.0941	10.9505	6.58168	6.80515
Pappa	2	8.87992	8.98551	4.80544	5.40405
Il1rn	2	9.15751	8.80446	4.10969	3.88616
Adipoq	2	10.933	8.85793	4.76369	3.92554
Esm1	2	10.9583	9.13913	4.81826	4.37306
Pla2r1	2	6.70367	5.77034	6.11955	5.33755
Ptov1	2	8.2398	6.78064	6.87441	6.10543
Maob	2	7.45885	4.11016	4.38387	3.61417
Rab34	2	7.70761	5.37073	5.20231	4.51616
Adcy2	2	9.00098	7.03459	7.23576	5.50759
Pdgfrb	2	11.2428	9.33696	9.30427	8.25027
Srpx2	2	8.93753	6.30047	6.48472	5.52098
AI464131	2	7.35015	4.5805	5.08127	4.88865
Ddit4l	2	7.35142	5.89201	6.08701	6.02117
Evc2	2	6.48348	5.25019	4.95088	4.95451
Meis3	2	6.64713	5.73701	5.85972	5.48541
Yif1a	2	6.49453	3.50254	2.20964	3.0415
Copz1	2	8.41678	6.62092	5.71895	6.11425
Slc12a4	2	8.8598	6.64423	6.22734	6.63591
Calr	2	11.0139	8.86851	8.60047	9.19105
Hexa	2	9.1059	7.22211	6.65908	7.77659
Wif1	2	10.2875	5.33008	3.46449	6.08705
Zfp260	2	7.53682	6.99428	6.86225	7.09533
Cdc42ep3	2	8.33816	5.24349	4.53916	5.28957
Sacm1l	2	7.2134	5.41587	5.12682	6.01334
Smarca1	2	6.33476	4.33011	4.14214	4.12504
Hmgcs2	2	6.30694	3.46608	2.52213	3.44348
Ctsf	2	8.71379	6.73443	6.57073	6.88091
Lhfp	2	9.49964	7.47195	7.2299	7.51079
Olfml3	2	10.5619	8.31199	7.6809	8.31493
Tbx2	2	7.96338	6.39748	6.63045	6.57523
H13	2	8.62313	6.83893	7.23329	6.84033
Olfr289-ps1	2	6.52568	1.13323	0.825035	1.48152
Gm15564	2	8.41991	2.45669	2.74094	1.90681
Mir6236	2	8.62504	2.29842	1.57087	1.72224
Olfml2b	2	10.7575	8.32218	8.4559	8.09584
Cd302	2	9.55064	6.15614	5.40767	5.44234
Loxl1	2	9.75097	7.12724	7.05623	6.24365
Tmem42	2	3.48553	2.16107	1.88897	2.10488
Ank	2	8.36378	6.99669	6.6805	7.34336
Col25a1	2	5.93668	4.12045	2.76395	4.48192
Fam20c	2	8.21622	5.85395	4.66194	5.91007
Chsy3	2	5.65322	3.84746	3.00986	4.62492
Dpyd	2	4.71087	2.89212	1.55875	2.93426
Fam198a	2	5.09068	2.3829	1.58453	2.92362
C1s1	2	9.09297	8.38356	7.76658	7.76051
Klhl25	2	4.9326	3.231	1.75324	2.0808
Bcat1	2	7.00422	4.44004	1.90165	4.17799
Slc25a13	2	4.56581	2.2413	1.01466	1.732
Sbf1	2	6.91601	6.39034	5.97646	5.80907
Dapk2	2	7.81435	6.11128	5.84756	6.01066
Ganab	2	8.90417	7.98737	7.9626	7.89918
Pofut2	2	8.54703	7.23924	6.60837	6.99417
Gpm6b	2	9.11206	7.45501	6.67446	6.88958
Gpx8	2	8.97548	7.24357	6.36435	7.39066
Qpct	2	5.47884	2.28187	1.0709	2.01377
Scarf2	2	8.86725	5.78229	4.91772	5.64409
Ifngr2	2	8.37092	6.91157	6.00659	6.65106
Scara5	2	8.79482	6.57589	5.32644	6.12839
Idh1	2	8.00172	6.68305	5.83531	6.44707
Smpd1	2	7.75884	6.34236	5.68022	6.37144
Crtap	2	9.37753	8.34492	7.52163	8.40909
Islr	2	10.9762	9.10035	8.00059	8.50982
Dlx6os1	2	3.31347	1.76841	0.808171	1.32773
Nnmt	2	6.49137	3.19952	1.69545	2.93227
Tmem176a	2	10.85	9.45897	7.83474	8.7696
Rpn1	2	9.65417	8.35838	6.94761	7.99201
Csf1	2	11.4288	9.18601	7.1936	8.9391
Rasa3	2	9.66196	8.26496	7.072	7.86801
C6	2	7.65219	5.10208	1.94616	3.22795
Ism1	2	8.86459	5.66385	2.40837	5.04492
Antxr2	2	9.14757	8.06105	7.44098	7.75519
Mxd4	2	8.72779	7.98749	7.49136	7.37866
Dact3	2	4.61194	3.36512	2.77013	3.49606
Gm5834	2	3.24252	1.57551	0.988238	1.30531
Maged2	2	8.07881	6.76093	5.56947	6.53486
Rcn3	2	10.2499	8.68857	6.86452	8.07993
Hebp2	2	4.17567	1.95097	0.97216	2.00643
P4hb	2	11.4852	10.2511	9.54189	10.205
Txndc5	2	9.66051	7.67439	6.82606	7.54477
Pxylp1	2	7.42074	5.72302	4.78408	5.57576
Sec61a1	2	9.81717	8.49425	8.04477	8.43948
Emilin1	2	9.48787	7.02383	5.73341	5.64437
Col6a1	2	11.3543	9.65804	9.27523	9.35585
Efemp2	2	9.30675	7.09011	6.349	6.61387
Os9	2	9.54142	7.55949	6.63896	6.85155
Gpc1	2	10.5519	7.90274	6.67135	7.02538
Nucb1	2	10.4942	8.48129	7.82998	8.17456
Cxcl14	2	11.2799	6.59747	4.14078	5.62039
Pdk3	2	6.88129	4.78946	3.25627	4.62838
Ddost	2	9.93097	7.60921	6.71349	7.9743
Arhgef10l	2	7.25635	4.59111	3.85739	5.05011
Wls	2	9.32492	7.05408	6.45152	6.97707
Itgb5	2	9.66132	7.26559	6.38272	7.9032
Stt3a	2	9.55021	8.49933	7.81942	8.74213
Ltbp1	2	10.1514	9.1822	8.44764	9.16508
Obsl1	2	7.99991	6.87515	5.62283	6.30809
Bet1	2	6.19267	4.94766	4.36324	4.79559
Efs	2	6.66422	5.11862	4.34482	5.27883
Prelid1	2	7.42633	6.93422	6.57646	6.86042
Arl5a	2	7.55966	6.85243	6.71423	7.33691
Hspa13	2	7.49664	5.94723	5.93016	6.44217
Plxdc2	2	10.5093	9.53901	9.3336	10.0818
Itgb1	2	11.0277	10.2894	10.088	10.4856
Lamp2	2	10.7332	9.78349	9.5928	9.99789
Gas1	2	9.58399	6.58641	7.49978	7.73455
Cdk14	2	7.84085	6.8234	7.00517	6.9817
Sox4	2	8.3918	6.37763	6.25601	6.32338
Gm2a	2	8.7683	6.35015	6.14745	6.20373
Gpx3	2	13.8376	10.9243	10.9096	10.919
