# Supplementary material for: Integrated OMICs unveil the bone-marrow microenvironment in human leukemia
Source: Cell Rep. 2021 May 11;35(6):109119. doi: 10.1016/j.celrep.2021.109119 (PMC8131581; doi:10.1016/j.celrep.2021.109119)
Supplement: Table S3. Differentially expressed genes in BM niche populations upon AML engraftment, related to Figure 3 — Top deregulated genes in the BM niche upon human AML engraftment. [file mmc4.xlsx]

## Sheet: Differentially expressed genes
GeneID	GeneSymbol	Cell population	baseMean	log2FoldChange	lfcSE	stat	pvalue	padj
ENSMUSG00000056399	Prss34	CD31	42.8601	-22.5283	2.30604	-9.76925	1.52573e-22	2.2828e-18
ENSMUSG00000022157	Mcpt8	CD31	23.0024	-21.6864	2.44592	-8.86635	7.55798e-19	5.65412e-15
ENSMUSG00000030156	Cd69	CD31	10.4163	-20.9642	2.5999	-8.06348	7.41526e-16	2.77368e-12
ENSMUSG00000064147	Rab44	CD31	4.12482	-18.9161	2.34286	-8.07395	6.80594e-16	2.77368e-12
ENSMUSG00000005339	Fcer1a	CD31	4.12464	-19.4628	2.51688	-7.73292	1.05106e-14	3.1452e-11
ENSMUSG00000024680	Ms4a2	CD31	11.2612	-20.5952	2.79208	-7.3763	1.62751e-13	4.05846e-10
ENSMUSG00000000982	Ccl3	CD31	14.9332	-21.5431	2.95089	-7.30056	2.86568e-13	6.12519e-10
ENSMUSG00000060131	Atp8b4	CD31	7.6103	-19.8895	2.85644	-6.96305	3.32991e-12	6.22777e-09
ENSMUSG00000001865	Cpa3	CD31	9.65785	-21.0236	3.07017	-6.84771	7.50418e-12	1.24753e-08
ENSMUSG00000027962	Vcam1	CD31	281.506	-2.0116	0.318005	-6.32568	2.52113e-10	3.77212e-07
ENSMUSG00000039116	Adgrg6	CD31	121.658	-2.46181	0.392921	-6.26542	3.71833e-10	5.0576e-07
ENSMUSG00000022865	Cxadr	CD31	81.3027	-2.56411	0.419662	-6.10994	9.9667e-10	1.24268e-06
ENSMUSG00000014602	Kif1a	CD31	38.7546	-4.94923	0.826046	-5.99147	2.07949e-09	2.39333e-06
ENSMUSG00000041577	Prelp	CD31	386.515	-1.7133	0.287124	-5.96709	2.41518e-09	2.58114e-06
ENSMUSG00000009090	Ap1b1	CD31	65.4245	-2.18404	0.369754	-5.90674	3.48951e-09	3.48067e-06
ENSMUSG00000028713	Cyp4b1	CD31	169.398	-1.95979	0.333137	-5.88283	4.03302e-09	3.73765e-06
ENSMUSG00000035186	Ubd	CD31	30.9087	-4.15543	0.707678	-5.87192	4.30772e-09	3.73765e-06
ENSMUSG00000048126	Col6a3	CD31	142.576	-3.04663	0.519476	-5.86481	4.49657e-09	3.73765e-06
ENSMUSG00000031517	Gpm6a	CD31	170.846	-2.64476	0.467701	-5.65481	1.56021e-08	1.22863e-05
ENSMUSG00000056313	Tcim	CD31	406.607	0.879703	0.157071	5.60069	2.13501e-08	1.5972e-05
ENSMUSG00000020000	Moxd1	CD31	27.6557	2.51712	0.450652	5.58552	2.33008e-08	1.66013e-05
ENSMUSG00000009654	Oit3	CD31	12.878	-4.55315	0.837397	-5.43726	5.41057e-08	3.67968e-05
ENSMUSG00000066363	Serpina3f	CD31	10.2174	-4.03602	0.743798	-5.42623	5.75569e-08	3.7442e-05
ENSMUSG00000031129	Slc9a9	CD31	25.7967	-3.01156	0.556724	-5.40943	6.32264e-08	3.94164e-05
ENSMUSG00000002289	Angptl4	CD31	207.329	-2.69176	0.504617	-5.33426	9.59365e-08	5.74161e-05
ENSMUSG00000020961	Ston2	CD31	44.2684	-2.20378	0.423192	-5.2075	1.91397e-07	0.000110142
ENSMUSG00000031375	Bgn	CD31	914.753	-1.18067	0.230434	-5.12368	2.99629e-07	0.000166039
ENSMUSG00000028385	Snx30	CD31	39.6405	-2.10229	0.413033	-5.08989	3.58269e-07	0.000191444
ENSMUSG00000028307	Aldob	CD31	54.2076	-4.61662	0.919344	-5.02165	5.12304e-07	0.000264313
ENSMUSG00000035914	Cd276	CD31	114.988	2.15439	0.430565	5.00363	5.62611e-07	0.000280593
ENSMUSG00000079110	Capn3	CD31	9.3524	-3.1666	0.636678	-4.97363	6.571e-07	0.000317146
ENSMUSG00000049439	Cyp20a1	CD31	80.7272	0.988017	0.20066	4.92385	8.48601e-07	0.000396774
ENSMUSG00000089881	Gm16280	CD31	12.8371	-3.74182	0.761422	-4.91425	8.91232e-07	0.000404079
ENSMUSG00000031196	F8	CD31	403.259	-2.7956	0.570409	-4.90104	9.53309e-07	0.000419512
ENSMUSG00000035459	Stab2	CD31	819.394	-3.00879	0.615054	-4.89191	9.9862e-07	0.000426896
ENSMUSG00000034947	Tmem106a	CD31	59.1318	-2.24645	0.460088	-4.88265	1.04672e-06	0.000435028
ENSMUSG00000004791	Pgf	CD31	26.1555	2.5012	0.51303	4.87535	1.08615e-06	0.000439214
ENSMUSG00000041481	Serpina3g	CD31	17.1602	-2.07072	0.430146	-4.81398	1.47951e-06	0.000582539
ENSMUSG00000037759	Ptger2	CD31	11.0969	-3.20865	0.683287	-4.6959	2.65442e-06	0.00101834
ENSMUSG00000058056	Palld	CD31	98.9265	-0.992253	0.213479	-4.64801	3.35152e-06	0.00125364
ENSMUSG00000038530	Rgs4	CD31	122.358	-2.2822	0.492688	-4.63214	3.6191e-06	0.00132071
ENSMUSG00000042515	Mum1l1	CD31	7.41774	-3.70413	0.805648	-4.59771	4.27169e-06	0.00152174
ENSMUSG00000027338	Prnd	CD31	192.854	1.79215	0.391518	4.57742	4.70738e-06	0.00163427
ENSMUSG00000056025	Clca3a1	CD31	275.814	-2.30248	0.503485	-4.57308	4.80603e-06	0.00163427
ENSMUSG00000027075	Slc43a1	CD31	11.2082	-2.99104	0.660826	-4.52621	6.00502e-06	0.0019966
ENSMUSG00000021702	Thbs4	CD31	6.68638	5.24208	1.16683	4.49258	7.03663e-06	0.00228874
ENSMUSG00000006527	Sfmbt1	CD31	38.0989	-1.03119	0.230047	-4.48253	7.37632e-06	0.00234818
ENSMUSG00000042116	Vwa1	CD31	132.805	0.979985	0.219096	4.47285	7.71851e-06	0.00240593
ENSMUSG00000021756	Il6st	CD31	3194.12	-0.867021	0.195018	-4.44586	8.75429e-06	0.0026731
ENSMUSG00000009281	Rarres2	CD31	9.6653	-2.87507	0.64806	-4.43643	9.14636e-06	0.00273696
ENSMUSG00000022878	Adipoq	CD31	2.82712	-4.88601	1.10646	-4.4159	1.0059e-05	0.0028943
ENSMUSG00000046562	Unc119b	CD31	60.9293	1.2027	0.272215	4.41822	9.95188e-06	0.0028943
ENSMUSG00000000320	Alox12	CD31	83.2762	-1.19563	0.271264	-4.40762	1.04511e-05	0.00295037
ENSMUSG00000027082	Tfpi	CD31	984.616	-2.28604	0.520965	-4.38808	1.14357e-05	0.00305538
ENSMUSG00000056032	BC018473	CD31	10.9384	-5.31274	1.21004	-4.39055	1.13066e-05	0.00305538
ENSMUSG00000073792	Alg6	CD31	16.2838	-1.70248	0.387933	-4.3886	1.14083e-05	0.00305538
ENSMUSG00000040522	Tlr8	CD31	6.23798	-3.80092	0.868163	-4.37812	1.19707e-05	0.00314219
ENSMUSG00000024327	Slc39a7	CD31	81.8167	0.807829	0.184858	4.36999	1.24251e-05	0.00315093
ENSMUSG00000026712	Mrc1	CD31	508.408	-2.6859	0.614603	-4.37015	1.24164e-05	0.00315093
ENSMUSG00000014773	Dll1	CD31	108.934	0.812105	0.186681	4.35023	1.35994e-05	0.00339123
ENSMUSG00000041548	Hspb8	CD31	20.7428	2.4784	0.57093	4.34098	1.41848e-05	0.00347923
ENSMUSG00000023068	Nus1	CD31	350.207	0.954052	0.221443	4.30833	1.64488e-05	0.00396948
ENSMUSG00000027797	Dclk1	CD31	12.8544	-3.07216	0.714379	-4.30047	1.7044e-05	0.00404781
ENSMUSG00000037661	Gpr160	CD31	27.699	-2.26268	0.528818	-4.27876	1.87936e-05	0.004326
ENSMUSG00000066406	Akap13	CD31	779.649	0.591535	0.138157	4.28161	1.85543e-05	0.004326
ENSMUSG00000015950	Ncf1	CD31	8.66684	-4.3453	1.01721	-4.27177	1.93931e-05	0.00438045
ENSMUSG00000026675	Hsd17b7	CD31	23.7551	-1.30621	0.306197	-4.26591	1.99085e-05	0.00438045
ENSMUSG00000102881	Gm3807	CD31	3.54217	5.72081	1.34021	4.26858	1.96722e-05	0.00438045
ENSMUSG00000002985	Apoe	CD31	206.399	-1.1363	0.266841	-4.25833	2.0596e-05	0.00446605
ENSMUSG00000011832	Evi5l	CD31	19.3931	-1.20654	0.284545	-4.24026	2.23265e-05	0.00477212
ENSMUSG00000037110	Ralgapa2	CD31	312.193	-1.24544	0.294129	-4.23434	2.29227e-05	0.00483056
ENSMUSG00000025165	Sectm1a	CD31	3.08389	-4.4974	1.06379	-4.2277	2.36092e-05	0.00490613
ENSMUSG00000032265	Tent5a	CD31	12.3845	-3.39781	0.806209	-4.21455	2.50271e-05	0.00512953
ENSMUSG00000020340	Cyfip2	CD31	10.1035	-3.29455	0.782991	-4.20765	2.58045e-05	0.00514783
ENSMUSG00000022306	Zfpm2	CD31	35.8733	-1.82101	0.432731	-4.20818	2.57436e-05	0.00514783
ENSMUSG00000000876	Pxmp4	CD31	37.7399	-1.66972	0.397267	-4.20302	2.63376e-05	0.00518505
ENSMUSG00000028159	Dapp1	CD31	14.4367	-2.13493	0.509896	-4.18699	2.82681e-05	0.0054224
ENSMUSG00000089775	Gm16270	CD31	8.87473	-3.66876	0.875942	-4.18836	2.8098e-05	0.0054224
ENSMUSG00000025474	Tubgcp2	CD31	25.7414	-1.00793	0.240937	-4.18339	2.87199e-05	0.00543932
ENSMUSG00000029373	Pf4	CD31	7.07883	-4.36585	1.04625	-4.17286	3.00802e-05	0.00562575
ENSMUSG00000085894	Gm15832	CD31	8.05983	3.61868	0.869889	4.15993	3.18348e-05	0.00588039
ENSMUSG00000041957	Pkp2	CD31	11.0164	-3.19193	0.768574	-4.15306	3.28062e-05	0.00598594
ENSMUSG00000005413	Hmox1	CD31	83.121	-1.32787	0.321668	-4.12809	3.65787e-05	0.00659386
ENSMUSG00000035697	Arhgap45	CD31	8.6914	-5.43582	1.319	-4.12116	3.76976e-05	0.00670651
ENSMUSG00000079109	Pms2	CD31	31.3637	-1.22807	0.298169	-4.11871	3.81001e-05	0.00670651
ENSMUSG00000026786	Apbb1ip	CD31	6.29229	-3.44883	0.838155	-4.11479	3.87539e-05	0.00674227
ENSMUSG00000027360	Hdc	CD31	64.0807	-2.31787	0.563826	-4.11097	3.93998e-05	0.00677586
ENSMUSG00000033083	Tbc1d4	CD31	33.8331	-1.84531	0.449717	-4.10327	4.07344e-05	0.00692577
ENSMUSG00000000204	Slfn4	CD31	51.1178	1.51483	0.370712	4.08628	4.38349e-05	0.00730544
ENSMUSG00000019539	Rcn3	CD31	59.166	-1.72813	0.42297	-4.0857	4.3944e-05	0.00730544
ENSMUSG00000026981	Il1rn	CD31	8.80164	-3.79783	0.931287	-4.07805	4.54151e-05	0.00746704
ENSMUSG00000078578	Ube2d3	CD31	797.276	0.463457	0.113854	4.07064	4.68847e-05	0.00762487
ENSMUSG00000037933	Bicd2	CD31	192.565	0.557604	0.137272	4.06203	4.86486e-05	0.00782667
ENSMUSG00000021676	Iqgap2	CD31	14.9483	-2.50296	0.616876	-4.05747	4.9607e-05	0.00789595
ENSMUSG00000031596	Slc7a2	CD31	13.4643	-1.96071	0.484037	-4.05075	5.10538e-05	0.00804071
ENSMUSG00000020814	Mxra7	CD31	28.4758	1.16329	0.28777	4.04243	5.28998e-05	0.00824465
ENSMUSG00000020120	Plek	CD31	25.6625	-3.0181	0.747435	-4.03794	5.3922e-05	0.00831733
ENSMUSG00000010376	Nedd8	CD31	58.6447	1.41164	0.349982	4.03347	5.49594e-05	0.00839084
ENSMUSG00000085995	Gm2788	CD31	5.55458	-4.2392	1.05235	-4.0283	5.61809e-05	0.00849069
ENSMUSG00000001911	Nfix	CD31	178.977	-0.735534	0.182813	-4.02343	5.73571e-05	0.00858177
ENSMUSG00000030249	Abcc9	CD31	905.622	-2.37491	0.590725	-4.02034	5.81151e-05	0.00860909
ENSMUSG00000074817	Papolb	CD31	3.72724	4.46206	1.11232	4.01148	6.03391e-05	0.00885092
ENSMUSG00000051457	Spn	CD31	11.7186	-5.56718	1.39039	-4.00405	6.22681e-05	0.0090452
ENSMUSG00000037902	Sirpa	CD31	139.691	-1.96357	0.4925	-3.98695	6.69271e-05	0.00962849
ENSMUSG00000064225	Paqr9	CD31	21.0028	-4.26586	1.0755	-3.96639	7.29701e-05	0.0103979
ENSMUSG00000027423	Snx5	CD31	201.447	-1.47027	0.372101	-3.95127	7.77373e-05	0.0109727
ENSMUSG00000000440	Pparg	CD31	196.887	-1.01958	0.258654	-3.94187	8.08485e-05	0.0113052
ENSMUSG00000030878	Cdr2	CD31	67.0305	0.967866	0.246214	3.93099	8.45969e-05	0.0117198
ENSMUSG00000091345	Col6a5	CD31	2.97814	-3.64242	0.927612	-3.92666	8.61337e-05	0.0118232
ENSMUSG00000034187	Nsf	CD31	137.088	-0.831185	0.211957	-3.92148	8.80051e-05	0.0119703
ENSMUSG00000028864	Hgf	CD31	16.6569	-2.96501	0.756696	-3.91837	8.91501e-05	0.0120168
ENSMUSG00000030560	Ctsc	CD31	22.1439	-1.83047	0.469474	-3.89899	9.65952e-05	0.0128712
ENSMUSG00000042286	Stab1	CD31	489.828	-1.13986	0.292464	-3.89745	9.72093e-05	0.0128712
ENSMUSG00000033213	AA467197	CD31	8.57162	2.55496	0.657165	3.88786	0.000101133	0.0131855
ENSMUSG00000039497	Dse	CD31	7.11204	-3.17815	0.817564	-3.88735	0.000101346	0.0131855
ENSMUSG00000036022	Fam122b	CD31	14.7394	-1.70958	0.440392	-3.88196	0.000103619	0.0133651
ENSMUSG00000002814	Top3a	CD31	8.29523	-1.81034	0.468251	-3.86618	0.000110553	0.0141376
ENSMUSG00000026389	Steap3	CD31	10.6536	-1.98085	0.512808	-3.86276	0.000112111	0.0142153
ENSMUSG00000029417	Cxcl9	CD31	86.8893	-1.61376	0.419032	-3.85117	0.000117555	0.0147804
ENSMUSG00000006611	Hfe	CD31	31.8672	-1.30307	0.338619	-3.84819	0.000118995	0.0148367
ENSMUSG00000022894	Adamts5	CD31	582.052	-2.16394	0.56337	-3.84106	0.000122502	0.0151478
ENSMUSG00000026798	Coq4	CD31	6.97816	-2.07468	0.542865	-3.82173	0.000132519	0.0161373
ENSMUSG00000037411	Serpine1	CD31	131.078	1.93373	0.506283	3.81947	0.00013374	0.0161373
ENSMUSG00000081255	Gm5380	CD31	5.4726	3.40768	0.89195	3.82049	0.000133189	0.0161373
ENSMUSG00000032261	Sh3bgrl2	CD31	38.142	0.882106	0.231113	3.81678	0.000135204	0.0161834
ENSMUSG00000021963	Sap18	CD31	89.175	0.735205	0.192984	3.80967	0.000139152	0.0165237
ENSMUSG00000028494	Plin2	CD31	121.564	-1.15598	0.303688	-3.80648	0.000140956	0.0166062
ENSMUSG00000106022	Gm42929	CD31	11.5508	1.46933	0.386585	3.8008	0.000144229	0.0168591
ENSMUSG00000018819	Lsp1	CD31	3.24398	-3.71133	0.977859	-3.79536	0.00014743	0.0170996
ENSMUSG00000018654	Ikzf1	CD31	23.6735	-5.57882	1.47349	-3.78613	0.000153012	0.0176105
ENSMUSG00000002900	Lamb1	CD31	373.489	0.926498	0.245819	3.76902	0.000163887	0.0185436
ENSMUSG00000020484	Xbp1	CD31	277.245	-1.06188	0.28177	-3.7686	0.000164164	0.0185436
ENSMUSG00000051323	Pcdh19	CD31	201.893	0.748527	0.198676	3.76758	0.000164837	0.0185436
ENSMUSG00000019982	Myb	CD31	9.87121	-5.24841	1.39535	-3.76135	0.000168998	0.01873
ENSMUSG00000050666	Vstm4	CD31	15.6301	-2.54372	0.6762	-3.76178	0.000168707	0.01873
ENSMUSG00000052085	Dock8	CD31	107.271	-1.42211	0.378459	-3.75763	0.00017153	0.0188708
ENSMUSG00000034586	Hid1	CD31	151.706	-0.805042	0.21446	-3.75381	0.000174164	0.0190208
ENSMUSG00000026872	Zeb2	CD31	193.974	-1.32948	0.35441	-3.75126	0.000175948	0.0190763
ENSMUSG00000024036	Slc37a1	CD31	9.55213	-2.37385	0.636083	-3.73199	0.000189975	0.0201589
ENSMUSG00000035504	Reep6	CD31	4.07282	-3.73822	1.00082	-3.73515	0.000187602	0.0201589
ENSMUSG00000041707	Tmem273	CD31	8.40767	-3.18317	0.852574	-3.7336	0.000188763	0.0201589
ENSMUSG00000025156	Gps1	CD31	38.1002	-0.843504	0.226482	-3.72438	0.000195799	0.0206293
ENSMUSG00000052384	Nrros	CD31	117.858	-1.1366	0.305322	-3.72262	0.000197165	0.0206293
ENSMUSG00000089672	#N/A	CD31	35.7065	-6.20562	1.6678	-3.72084	0.000198563	0.0206312
ENSMUSG00000025701	Alox5	CD31	3.2601	-4.28434	1.15399	-3.71264	0.000205105	0.021164
ENSMUSG00000058558	Rpl5	CD31	134.484	0.990634	0.266982	3.71048	0.000206863	0.0211992
ENSMUSG00000029366	Dck	CD31	20.3727	-1.78307	0.48093	-3.70754	0.000209284	0.0213015
ENSMUSG00000046402	Rbp1	CD31	86.4824	1.63291	0.440945	3.7032	0.000212898	0.0215228
ENSMUSG00000035202	Lars2	CD31	6824.01	1.09765	0.296626	3.70047	0.0002152	0.0216096
ENSMUSG00000064373	Selenop	CD31	2288.37	-1.61097	0.435905	-3.6957	0.000219281	0.0218726
ENSMUSG00000020614	Fam20a	CD31	32.5072	-1.17876	0.319444	-3.69005	0.000224211	0.0221354
ENSMUSG00000039911	Spsb1	CD31	18.818	1.54854	0.419928	3.68763	0.000226355	0.0221354
ENSMUSG00000049164	Zfp518a	CD31	83.6633	-0.954207	0.258677	-3.6888	0.000225312	0.0221354
ENSMUSG00000089940	Gm4117	CD31	12.1173	2.25535	0.61216	3.68425	0.000229378	0.0222854
ENSMUSG00000022656	Nectin3	CD31	101.372	0.736481	0.200352	3.67594	0.000236976	0.0228751
ENSMUSG00000110195	Pde2a	CD31	531.557	-0.783823	0.213395	-3.67311	0.000239618	0.0229819
ENSMUSG00000024053	Emilin2	CD31	9.6243	-2.70498	0.737886	-3.66585	0.000246517	0.0233442
ENSMUSG00000074361	C5ar2	CD31	33.7883	-2.05961	0.561726	-3.66658	0.000245819	0.0233442
ENSMUSG00000016494	Cd34	CD31	640.183	0.737155	0.201339	3.66126	0.000250979	0.0236173
ENSMUSG00000000827	Tpd52l2	CD31	132.074	0.636436	0.174061	3.6564	0.000255786	0.0239192
ENSMUSG00000019970	Sgk1	CD31	654.878	0.617877	0.169268	3.65029	0.000261947	0.0240805
ENSMUSG00000034041	Lyl1	CD31	16.8599	-1.21547	0.333015	-3.6499	0.000262339	0.0240805
ENSMUSG00000041120	Nbl1	CD31	11.8286	1.98603	0.544071	3.65032	0.000261916	0.0240805
ENSMUSG00000018395	Kif3a	CD31	60.5314	-1.1344	0.311552	-3.64112	0.000271453	0.0247651
ENSMUSG00000025876	Unc5a	CD31	3.16538	-3.79529	1.04314	-3.63833	0.000274412	0.0248834
ENSMUSG00000058396	Gpr182	CD31	246.771	-1.89953	0.522473	-3.63564	0.000277287	0.0249926
ENSMUSG00000035095	Fam167a	CD31	11.0829	2.79271	0.770135	3.62627	0.000287549	0.025609
ENSMUSG00000097039	Pvt1	CD31	13.9456	1.60119	0.441534	3.62642	0.00028738	0.025609
ENSMUSG00000024085	Man2a1	CD31	316.232	-1.04188	0.287808	-3.62004	0.000294558	0.0260281
ENSMUSG00000034311	Kif4	CD31	23.871	-1.59637	0.441106	-3.61901	0.000295734	0.0260281
ENSMUSG00000028530	Jak1	CD31	776.11	-0.792686	0.219952	-3.6039	0.000313479	0.0274285
ENSMUSG00000020432	Tcn2	CD31	351.494	-1.22869	0.341286	-3.60019	0.000317982	0.0275009
ENSMUSG00000021806	Nid2	CD31	417.243	1.10985	0.308262	3.60036	0.000317774	0.0275009
ENSMUSG00000032777	Gtf3c1	CD31	185.981	-0.666866	0.185537	-3.59424	0.000325337	0.0279307
ENSMUSG00000037419	Endod1	CD31	105.989	0.998367	0.277852	3.59316	0.000326686	0.0279307
ENSMUSG00000027536	Chmp4c	CD31	22.5796	1.54433	0.431547	3.5786	0.000345445	0.0293668
ENSMUSG00000025279	Dnase1l3	CD31	702.819	-2.14686	0.601605	-3.56855	0.000358965	0.0303437
ENSMUSG00000001228	Uhrf1	CD31	17.0562	-2.05831	0.577269	-3.56561	0.000363015	0.0305136
ENSMUSG00000002107	Celf2	CD31	28.8666	-1.37627	0.386554	-3.56036	0.000370344	0.0309558
ENSMUSG00000053846	Lipg	CD31	41.4339	-2.26065	0.635318	-3.55829	0.00037327	0.031027
ENSMUSG00000041449	Serpina3h	CD31	42.1406	-1.78493	0.502353	-3.55313	0.000380674	0.0314677
ENSMUSG00000020661	Dnmt3a	CD31	143.148	-0.727732	0.205536	-3.54066	0.000399132	0.0326238
ENSMUSG00000035566	Pcdh17	CD31	168.134	0.728664	0.205973	3.53766	0.000403683	0.0326238
ENSMUSG00000036109	Mbnl3	CD31	4.35571	-3.45125	0.975912	-3.53644	0.000405563	0.0326238
ENSMUSG00000054556	Gm4876	CD31	7.92776	2.39153	0.675861	3.5385	0.000402413	0.0326238
ENSMUSG00000098178	Gm42418	CD31	611.09	1.54056	0.434968	3.54178	0.000397433	0.0326238
ENSMUSG00000024251	Thada	CD31	77.7014	-0.875976	0.248155	-3.52996	0.000415629	0.0331106
ENSMUSG00000037593	BC030499	CD31	7.12413	3.30936	0.937576	3.52969	0.00041604	0.0331106
ENSMUSG00000032766	Gng11	CD31	394.355	0.833043	0.236302	3.52534	0.000422944	0.0334819
ENSMUSG00000026728	Vim	CD31	3514.65	0.723837	0.20553	3.52181	0.000428617	0.0337524
ENSMUSG00000021192	Golga5	CD31	38.2754	-0.894329	0.254424	-3.51511	0.000439565	0.0344334
ENSMUSG00000030790	Adm	CD31	29.9672	1.01403	0.288985	3.50894	0.00044989	0.0350587
ENSMUSG00000038388	Mpp6	CD31	47.8133	0.955845	0.272812	3.50368	0.000458883	0.0353908
ENSMUSG00000044807	Zfp354c	CD31	9.49416	-1.87175	0.534065	-3.50472	0.00045709	0.0353908
ENSMUSG00000037523	Mavs	CD31	47.7698	-1.13004	0.322835	-3.50036	0.000464631	0.0356503
ENSMUSG00000025188	Hps1	CD31	8.37215	-2.06336	0.592331	-3.48346	0.000494975	0.0377847
ENSMUSG00000047126	Cltc	CD31	636.426	-0.753967	0.216613	-3.48072	0.000500073	0.0379802
ENSMUSG00000047866	Lonp2	CD31	83.4424	-0.773183	0.222283	-3.47837	0.000504479	0.0381213
ENSMUSG00000030545	Pex11a	CD31	7.8778	-2.61276	0.751727	-3.47567	0.000509573	0.0383127
ENSMUSG00000031246	Sh3bgrl	CD31	221.906	0.873275	0.251359	3.47421	0.000512351	0.038329
ENSMUSG00000009013	Dynll1	CD31	299.186	0.719235	0.207949	3.45872	0.000542759	0.0404018
ENSMUSG00000061414	Cracr2a	CD31	35.2598	-1.70213	0.492419	-3.45668	0.000546884	0.0405073
ENSMUSG00000032122	Slc37a2	CD31	2.59075	-4.21376	1.2202	-3.45332	0.000553725	0.040812
ENSMUSG00000017446	C1qtnf1	CD31	66.1113	-1.49684	0.433879	-3.44991	0.000560776	0.0411291
ENSMUSG00000023826	Prkn	CD31	5.11008	-2.40786	0.698281	-3.44826	0.000564205	0.0411787
ENSMUSG00000033350	Chst2	CD31	386.319	-1.62193	0.47125	-3.44176	0.000577938	0.0418769
ENSMUSG00000046179	E2f8	CD31	16.785	-2.464	0.716052	-3.44109	0.000579369	0.0418769
ENSMUSG00000022125	Cln5	CD31	114.735	0.61942	0.180438	3.43287	0.000597235	0.0427552
ENSMUSG00000026442	Nfasc	CD31	3.37557	4.28849	1.249	3.43352	0.000595793	0.0427552
ENSMUSG00000054364	Rhob	CD31	1100.08	0.67753	0.197573	3.42926	0.000605231	0.0431212
ENSMUSG00000000804	Usp32	CD31	116.597	-0.535337	0.156242	-3.42633	0.000611796	0.0431754
ENSMUSG00000024427	Spry4	CD31	151.536	0.799923	0.233558	3.42494	0.00061493	0.0431754
ENSMUSG00000039354	Smarcal1	CD31	39.2997	-0.954866	0.279097	-3.42127	0.000623304	0.0431754
ENSMUSG00000047414	Flrt2	CD31	91.0952	0.752506	0.219896	3.4221	0.000621388	0.0431754
ENSMUSG00000074578	Zfas1	CD31	99.3413	0.858575	0.250926	3.42163	0.000622477	0.0431754
ENSMUSG00000097993	Ptprv	CD31	3.7172	-2.38281	0.696027	-3.42344	0.00061834	0.0431754
ENSMUSG00000025083	Afap1l2	CD31	94.0879	-1.06854	0.312849	-3.41552	0.000636609	0.0436924
ENSMUSG00000034442	Trmt5	CD31	10.2173	-1.31527	0.385017	-3.41613	0.000635176	0.0436924
ENSMUSG00000031310	Zmym3	CD31	50.8489	-0.895951	0.262618	-3.41161	0.000645808	0.0439208
ENSMUSG00000031903	Pla2g15	CD31	10.5347	-1.83978	0.539147	-3.4124	0.000643946	0.0439208
ENSMUSG00000020922	Lsm12	CD31	59.1238	-0.864042	0.253812	-3.40426	0.000663428	0.0442989
ENSMUSG00000021596	Mctp1	CD31	75.2377	0.98764	0.289958	3.40614	0.000658874	0.0442989
ENSMUSG00000030987	Stim1	CD31	126.997	-0.705411	0.207283	-3.40314	0.000666171	0.0442989
ENSMUSG00000038068	Rnf144b	CD31	106.03	-0.747291	0.219513	-3.40432	0.0006633	0.0442989
ENSMUSG00000040560	Wdr7	CD31	87.8079	-0.677504	0.19905	-3.40369	0.000664821	0.0442989
ENSMUSG00000102139	Gm37109	CD31	2.62622	-3.08392	0.910211	-3.38814	0.000703675	0.0465858
ENSMUSG00000028251	Tstd3	CD31	18.3588	1.62995	0.481431	3.38563	0.000710147	0.0468071
ENSMUSG00000044229	Nxpe4	CD31	10.7601	-5.25679	1.55397	-3.38282	0.000717458	0.0470816
ENSMUSG00000017861	Mybl2	CD31	7.81161	-2.97042	0.879055	-3.37911	0.000727208	0.047295
ENSMUSG00000020176	Grb10	CD31	526.014	0.456418	0.13504	3.37986	0.000725219	0.047295
ENSMUSG00000032966	Fkbp1a	CD31	1077.77	0.636341	0.188445	3.3768	0.000733354	0.047295
ENSMUSG00000048787	Dcun1d3	CD31	68.754	0.807533	0.239127	3.377	0.000732811	0.047295
ENSMUSG00000030222	Rerg	CD31	3.78194	-2.65545	0.787166	-3.37342	0.000742394	0.0476725
ENSMUSG00000026979	Psd4	CD31	4.13845	-4.36772	1.29658	-3.36865	0.000755365	0.0482982
ENSMUSG00000029560	Snx8	CD31	24.6171	-1.54844	0.459976	-3.36635	0.000761702	0.0484961
ENSMUSG00000030208	Emp1	CD31	967.138	0.841838	0.250268	3.36375	0.00076891	0.0487476
ENSMUSG00000090115	Usp49	CD31	65.7169	-0.799672	0.23783	-3.36237	0.000772756	0.0487847
ENSMUSG00000045287	Rtn4rl1	CD31	14.844	-2.12696	0.633302	-3.35852	0.00078362	0.0492627
ENSMUSG00000042369	Rbm45	CD31	14.531	-1.05895	0.315794	-3.35328	0.000798609	0.0499949
ENSMUSG00000002997	Prkar2b	CD31	8.72142	-2.33336	0.698271	-3.34162	0.000832902	0.0504592
ENSMUSG00000020357	Flt4	CD31	1341.42	-0.926756	0.277375	-3.34117	0.000834264	0.0504592
ENSMUSG00000020458	Rtn4	CD31	507.441	0.560654	0.167768	3.34184	0.000832254	0.0504592
ENSMUSG00000020701	Tmem132e	CD31	8.35838	-2.95015	0.883183	-3.34036	0.000836688	0.0504592
ENSMUSG00000021193	Pitrm1	CD31	99.4176	-0.872102	0.260602	-3.34649	0.000818409	0.0504592
ENSMUSG00000025733	Rhot2	CD31	50.5918	-0.806335	0.241465	-3.33935	0.000839751	0.0504592
ENSMUSG00000035104	Eva1a	CD31	21.7458	1.25159	0.373902	3.34738	0.000815779	0.0504592
ENSMUSG00000038400	Pmepa1	CD31	136.685	1.00643	0.301227	3.34109	0.000834503	0.0504592
ENSMUSG00000038781	Stap2	CD31	124.432	0.659787	0.197546	3.33991	0.000838053	0.0504592
ENSMUSG00000074785	Plxnc1	CD31	15.811	-1.79893	0.538126	-3.34295	0.000828936	0.0504592
ENSMUSG00000023828	Slc22a3	CD31	2.76317	-3.81991	1.14593	-3.33345	0.000857752	0.0511414
ENSMUSG00000033361	Prrg3	CD31	282.332	0.678059	0.203414	3.33339	0.00085794	0.0511414
ENSMUSG00000055991	Zkscan5	CD31	16.6598	-1.34785	0.404969	-3.32828	0.000873827	0.0518817
ENSMUSG00000044026	Slc35g1	CD31	3.37719	-2.89044	0.869037	-3.32602	0.00088095	0.0520979
ENSMUSG00000057522	Spop	CD31	517.866	0.555762	0.16732	3.32155	0.000895202	0.0527324
ENSMUSG00000026434	Nucks1	CD31	282.698	-0.524901	0.158181	-3.31836	0.000905471	0.0529206
ENSMUSG00000043913	Ccdc60	CD31	3.83805	3.28913	0.990989	3.31903	0.000903299	0.0529206
ENSMUSG00000091586	Cyp4f17	CD31	4.15552	-2.77659	0.8381	-3.31296	0.000923153	0.053744
ENSMUSG00000060924	Csmd1	CD31	4.10249	-3.34109	1.00941	-3.30994	0.000933158	0.0541142
ENSMUSG00000078956	Gm14221	CD31	17.2601	-1.65284	0.499518	-3.30887	0.000936745	0.0541142
ENSMUSG00000030761	Myo7a	CD31	58.8045	-1.20732	0.365135	-3.3065	0.000944697	0.0543637
ENSMUSG00000039910	Cited2	CD31	75.5606	-0.829396	0.250924	-3.30536	0.000948536	0.0543754
ENSMUSG00000002602	Axl	CD31	36.3775	-1.40986	0.427027	-3.30157	0.000961456	0.0549058
ENSMUSG00000013629	Cad	CD31	22.7092	-1.31322	0.398244	-3.29752	0.000975425	0.0554771
ENSMUSG00000026305	Lrrfip1	CD31	358.583	0.57881	0.175631	3.2956	0.000982106	0.0554771
ENSMUSG00000051855	Mest	CD31	225.426	-1.20625	0.366034	-3.29547	0.000982584	0.0554771
ENSMUSG00000007872	Id3	CD31	348.263	0.72179	0.219332	3.29086	0.000998831	0.0561823
ENSMUSG00000027858	Tspan2	CD31	402.398	0.713778	0.217223	3.28593	0.00101648	0.0569608
ENSMUSG00000050550	Gm11868	CD31	3.86256	-2.28246	0.695076	-3.28375	0.00102434	0.0571872
ENSMUSG00000054641	Mmrn1	CD31	205.942	-0.854901	0.260428	-3.28268	0.00102827	0.0571931
ENSMUSG00000029810	Tmem176b	CD31	210.253	-0.808564	0.247111	-3.27207	0.00106764	0.0591631
ENSMUSG00000039405	Prss23	CD31	127.409	1.08017	0.330426	3.26903	0.00107917	0.0595816
ENSMUSG00000045667	Smtnl2	CD31	26.1718	1.36688	0.418872	3.26323	0.00110149	0.0605901
ENSMUSG00000038576	Susd4	CD31	8.31614	-1.80121	0.552303	-3.26127	0.00110916	0.0606842
ENSMUSG00000079037	Prnp	CD31	102.276	1.07722	0.330467	3.25968	0.00111537	0.0606842
ENSMUSG00000106874	Gm20186	CD31	72.9694	-1.30521	0.400325	-3.26037	0.00111267	0.0606842
ENSMUSG00000075602	Ly6a	CD31	612.565	0.630218	0.193478	3.2573	0.00112476	0.0609732
ENSMUSG00000018425	Dhx40	CD31	82.0623	-0.92206	0.283319	-3.2545	0.00113593	0.0611917
ENSMUSG00000022098	Bmp1	CD31	41.8977	0.994605	0.305648	3.25409	0.00113755	0.0611917
ENSMUSG00000027210	Meis2	CD31	13.9576	-1.75806	0.540407	-3.25322	0.00114106	0.0611917
ENSMUSG00000019782	Rwdd1	CD31	36.522	0.941858	0.289783	3.25022	0.00115314	0.0616191
ENSMUSG00000020840	Blmh	CD31	69.8641	-0.685232	0.210904	-3.24903	0.001158	0.0616586
ENSMUSG00000020593	Lpin1	CD31	24.4092	-0.925731	0.285281	-3.24498	0.00117457	0.0617728
ENSMUSG00000025384	Faap100	CD31	13.5192	-1.2965	0.399602	-3.24448	0.00117666	0.0617728
ENSMUSG00000025757	Hspa4l	CD31	73.0693	0.700024	0.215662	3.24593	0.00117069	0.0617728
ENSMUSG00000026437	Cdk18	CD31	22.5224	-1.76863	0.54492	-3.24567	0.00117176	0.0617728
ENSMUSG00000001524	Gtf2h4	CD31	3.47636	-2.36219	0.728614	-3.24203	0.00118681	0.0618712
ENSMUSG00000026799	Med27	CD31	30.1471	-1.02591	0.316437	-3.24207	0.00118666	0.0618712
ENSMUSG00000002635	Pdcd2l	CD31	14.3175	1.75569	0.542071	3.23885	0.00120013	0.0623484
ENSMUSG00000024866	Acy3	CD31	13.2745	-1.41262	0.436903	-3.23326	0.00122387	0.0633618
ENSMUSG00000037762	Slc16a9	CD31	43.4529	-1.26105	0.390322	-3.23078	0.00123451	0.0636921
ENSMUSG00000018143	Mafk	CD31	149.866	0.992267	0.308105	3.22055	0.00127944	0.0647449
ENSMUSG00000025758	Plk4	CD31	19.3721	-1.21562	0.377404	-3.22099	0.00127747	0.0647449
ENSMUSG00000026944	Abca2	CD31	24.7915	-1.2748	0.39599	-3.21926	0.0012852	0.0647449
ENSMUSG00000029640	Usp12	CD31	104.542	0.559335	0.173739	3.2194	0.00128459	0.0647449
ENSMUSG00000033420	Antxr1	CD31	31.3996	-1.0852	0.336582	-3.22418	0.00126332	0.0647449
ENSMUSG00000038859	Baiap2l1	CD31	7.58665	2.37659	0.737625	3.22195	0.00127322	0.0647449
ENSMUSG00000060126	Tpt1	CD31	1390.65	0.726921	0.22553	3.22317	0.0012678	0.0647449
ENSMUSG00000007777	0610009B22Rik	CD31	23.3033	1.17338	0.364683	3.21753	0.00129301	0.0649193
ENSMUSG00000030203	Dusp16	CD31	57.9793	0.711705	0.221364	3.21509	0.00130405	0.065255
ENSMUSG00000057778	Cyb5d2	CD31	18.5462	-1.07375	0.334765	-3.20749	0.00133899	0.0667799
ENSMUSG00000057134	Ado	CD31	21.7755	-0.981786	0.306219	-3.20616	0.0013452	0.0668668
ENSMUSG00000003810	Mast2	CD31	86.0131	-0.887111	0.277117	-3.20121	0.0013685	0.0677997
ENSMUSG00000022184	Fbxo4	CD31	19.3705	1.25644	0.392858	3.19821	0.00138285	0.0679152
ENSMUSG00000022228	Zscan26	CD31	319.621	-0.478598	0.149712	-3.1968	0.00138961	0.0679152
ENSMUSG00000034201	Gas2l1	CD31	80.2635	-0.927679	0.290206	-3.19662	0.00139049	0.0679152
ENSMUSG00000036622	Atp13a2	CD31	26.8414	-0.819183	0.256316	-3.19599	0.00139353	0.0679152
ENSMUSG00000048865	Arhgap30	CD31	3.0602	-4.33477	1.35521	-3.1986	0.00138098	0.0679152
ENSMUSG00000036309	Skp1a	CD31	100.532	0.728587	0.228173	3.19313	0.0014074	0.0683686
ENSMUSG00000051339	2900026A02Rik	CD31	807.941	0.464184	0.145653	3.18692	0.00143798	0.0696282
ENSMUSG00000002957	Ap2a2	CD31	193.165	-0.620472	0.194845	-3.18444	0.00145036	0.069776
ENSMUSG00000019726	Lyst	CD31	123.493	-0.591937	0.185865	-3.18476	0.00144873	0.069776
ENSMUSG00000040152	Thbs1	CD31	100.567	1.11828	0.351277	3.18347	0.0014552	0.0697844
ENSMUSG00000104503	Gm37738	CD31	9.19268	1.94394	0.611283	3.1801	0.00147223	0.0703754
ENSMUSG00000028634	Hivep3	CD31	99.6219	-1.19197	0.37506	-3.17808	0.00148253	0.070642
ENSMUSG00000045629	Sh3tc2	CD31	17.2652	1.20015	0.378004	3.17497	0.00149852	0.0711771
ENSMUSG00000031370	Zrsr2	CD31	66.565	0.515678	0.162552	3.17239	0.00151187	0.0713253
ENSMUSG00000032537	Ephb1	CD31	24.9053	1.17785	0.371477	3.17071	0.00152066	0.0713253
ENSMUSG00000035455	Fignl1	CD31	4.69723	-2.51959	0.794646	-3.1707	0.0015207	0.0713253
ENSMUSG00000087107	AI662270	CD31	5.46741	-2.90648	0.916067	-3.17278	0.00150985	0.0713253
ENSMUSG00000004891	Nes	CD31	434.069	0.786221	0.248475	3.16419	0.00155516	0.0725043
ENSMUSG00000062270	Morf4l1	CD31	351.168	0.464387	0.146809	3.16321	0.00156038	0.0725043
ENSMUSG00000079014	Serpina3i	CD31	19.8934	-1.78746	0.565021	-3.16353	0.00155868	0.0725043
ENSMUSG00000022848	Dirc2	CD31	44.9592	0.798935	0.252946	3.15852	0.00158572	0.0734535
ENSMUSG00000023980	Taf8	CD31	16.0376	-0.912686	0.28924	-3.15546	0.00160243	0.0738373
ENSMUSG00000027660	Skil	CD31	350.268	0.638581	0.20239	3.1552	0.00160387	0.0738373
ENSMUSG00000024665	Fads2	CD31	13.1553	-1.66378	0.527867	-3.15189	0.00162215	0.074222
ENSMUSG00000042520	Ubap2l	CD31	526.652	-0.325034	0.103098	-3.15268	0.0016178	0.074222
ENSMUSG00000018983	E2f2	CD31	9.59067	-2.38397	0.756862	-3.14981	0.00163376	0.0745255
ENSMUSG00000004317	Clcn5	CD31	21.991	-1.0814	0.343957	-3.14398	0.00166666	0.0754076
ENSMUSG00000013833	Med16	CD31	36.0662	-1.01446	0.322661	-3.14405	0.00166627	0.0754076
ENSMUSG00000032554	Trf	CD31	40.3035	-1.70477	0.542432	-3.14282	0.00167326	0.0754076
ENSMUSG00000050912	Tmem123	CD31	321.87	0.412715	0.131319	3.14285	0.0016731	0.0754076
ENSMUSG00000035184	Fam124a	CD31	35.9542	-1.41476	0.450298	-3.14183	0.00167894	0.0754363
ENSMUSG00000019837	Gtf3c6	CD31	36.8809	1.07247	0.341476	3.14069	0.00168548	0.0755033
ENSMUSG00000070427	Il18bp	CD31	35.0368	-1.05206	0.335236	-3.13827	0.00169946	0.0759025
ENSMUSG00000037544	Dlgap5	CD31	9.03372	-1.98613	0.633313	-3.1361	0.00171211	0.0762398
ENSMUSG00000021069	Pygl	CD31	6.833	-2.22757	0.711007	-3.13298	0.00173042	0.0765991
ENSMUSG00000041958	Pigs	CD31	37.0117	-0.912406	0.291157	-3.13372	0.00172605	0.0765991
ENSMUSG00000098708	Gm27252	CD31	2.2021	2.84152	0.907243	3.13204	0.00173595	0.0766175
ENSMUSG00000015568	Lpl	CD31	1338.31	1.06627	0.340806	3.12867	0.001756	0.0770479
ENSMUSG00000027907	S100a11	CD31	295.021	0.9195	0.293823	3.12943	0.00175144	0.0770479
ENSMUSG00000022952	Runx1	CD31	35.5718	-1.58531	0.507025	-3.1267	0.00176781	0.0773392
ENSMUSG00000023905	Tnfrsf12a	CD31	22.1009	1.3801	0.441575	3.12541	0.0017756	0.0774533
ENSMUSG00000031144	Syp	CD31	19.8554	2.02817	0.649159	3.1243	0.00178226	0.0775178
ENSMUSG00000042331	Specc1	CD31	95.3017	-0.839289	0.268919	-3.12097	0.00180253	0.0781725
ENSMUSG00000027715	Ccna2	CD31	37.9309	-1.48676	0.476863	-3.1178	0.00182207	0.0787915
ENSMUSG00000007815	Rhoa	CD31	804.518	0.501039	0.161018	3.11169	0.00186023	0.0792786
ENSMUSG00000020598	Nrcam	CD31	76.7423	-1.79154	0.575872	-3.111	0.00186455	0.0792786
ENSMUSG00000020865	Abcc3	CD31	15.9087	-1.58853	0.510848	-3.10959	0.00187347	0.0792786
ENSMUSG00000027562	Car2	CD31	99.5599	-2.40438	0.773499	-3.10845	0.00188074	0.0792786
ENSMUSG00000036957	Lrfn3	CD31	8.96387	-1.80846	0.581761	-3.10859	0.00187982	0.0792786
ENSMUSG00000042082	Arsb	CD31	37.6678	-0.955263	0.307255	-3.10903	0.00187705	0.0792786
ENSMUSG00000055799	Tcf7l1	CD31	113.93	-0.655536	0.210892	-3.1084	0.00188103	0.0792786
ENSMUSG00000059323	Tonsl	CD31	65.4884	-0.585895	0.188444	-3.10912	0.00187644	0.0792786
ENSMUSG00000062593	Gm49339	CD31	8.58898	-5.90111	1.89574	-3.11284	0.00185299	0.0792786
ENSMUSG00000025724	Sec11a	CD31	66.4307	0.658718	0.212254	3.10344	0.00191283	0.0802324
ENSMUSG00000051735	Rinl	CD31	14.1818	-1.22021	0.39321	-3.1032	0.00191438	0.0802324
ENSMUSG00000021474	Sfxn1	CD31	43.4461	-1.12084	0.361441	-3.10102	0.00192854	0.0802418
ENSMUSG00000037098	Rab11fip3	CD31	58.6134	-0.851892	0.274632	-3.10194	0.00192256	0.0802418
ENSMUSG00000039414	Heatr5b	CD31	59.3198	-0.625135	0.201611	-3.10069	0.00193069	0.0802418
ENSMUSG00000028410	Dnaja1	CD31	1698.17	0.59673	0.192568	3.0988	0.00194306	0.080532
ENSMUSG00000003575	Crtc1	CD31	46.8401	-0.94807	0.306318	-3.09505	0.00196777	0.0809969
ENSMUSG00000004110	Cacna1e	CD31	8.56792	-1.58397	0.511909	-3.09425	0.0019731	0.0809969
ENSMUSG00000032324	Tspan3	CD31	27.8672	-1.17038	0.378193	-3.09466	0.00197038	0.0809969
ENSMUSG00000047867	Gimap6	CD31	424.454	0.410064	0.132543	3.09383	0.00197593	0.0809969
ENSMUSG00000097208	Gm26698	CD31	9.02536	2.05186	0.663864	3.09079	0.00199626	0.0816068
ENSMUSG00000081979	Rps8-ps3	CD31	2.57698	3.07925	0.997216	3.08785	0.00201612	0.082194
ENSMUSG00000000290	Itgb2	CD31	7.73886	-3.25384	1.05415	-3.08671	0.00202385	0.0822849
ENSMUSG00000021932	Rnaseh2b	CD31	13.5523	-1.23181	0.399379	-3.08432	0.00204019	0.0827246
ENSMUSG00000019122	Ccl9	CD31	6.79097	-6.93542	2.25079	-3.08133	0.00206077	0.0831084
ENSMUSG00000039529	Atp8b1	CD31	123.454	-0.832677	0.27018	-3.08193	0.00205663	0.0831084
ENSMUSG00000020802	Ube2o	CD31	27.4736	-0.847467	0.275194	-3.07953	0.00207328	0.0833882
ENSMUSG00000097246	Gm26890	CD31	3.53609	3.13218	1.01791	3.07706	0.00209054	0.083857
ENSMUSG00000027796	Smad9	CD31	4.7095	2.30881	0.75072	3.07546	0.00210176	0.0840817
ENSMUSG00000024601	Isoc1	CD31	39.2148	-0.897669	0.291988	-3.07433	0.00210976	0.0841765
ENSMUSG00000029470	P2rx4	CD31	26.7027	-1.10914	0.360981	-3.07256	0.00212231	0.0844521
ENSMUSG00000018340	Anxa6	CD31	135.524	0.844323	0.275313	3.06678	0.0021638	0.0858746
ENSMUSG00000034258	Flvcr2	CD31	4.89236	2.2397	0.730602	3.06555	0.00217269	0.0859994
ENSMUSG00000015981	Stk32c	CD31	1.65526	-2.95761	0.966365	-3.06055	0.00220933	0.0864059
ENSMUSG00000022797	Tfrc	CD31	40.4484	-1.86089	0.608094	-3.0602	0.00221186	0.0864059
ENSMUSG00000026888	Grb14	CD31	1.98227	-3.18609	1.0414	-3.05943	0.00221761	0.0864059
ENSMUSG00000028465	Tln1	CD31	516.661	-0.491351	0.160499	-3.06141	0.002203	0.0864059
ENSMUSG00000036461	Elf1	CD31	259.963	0.454388	0.14847	3.06047	0.00220991	0.0864059
ENSMUSG00000102234	Gm37885	CD31	2.22733	4.49865	1.46992	3.06047	0.00220987	0.0864059
ENSMUSG00000048416	Mlf1	CD31	3.04174	2.77205	0.907223	3.05554	0.00224656	0.0870906
ENSMUSG00000060143	Gm10076	CD31	8.44538	-1.78344	0.58368	-3.0555	0.00224682	0.0870906
ENSMUSG00000014668	Chfr	CD31	43.9788	1.06574	0.348908	3.05449	0.0022544	0.0871098
ENSMUSG00000051329	Nup160	CD31	79.2548	-0.60569	0.198334	-3.05389	0.00225896	0.0871098
ENSMUSG00000029863	Casp2	CD31	65.514	-0.652085	0.213638	-3.05229	0.00227106	0.0871272
ENSMUSG00000036334	Igsf10	CD31	31.9208	-1.41245	0.462709	-3.05257	0.00226894	0.0871272
ENSMUSG00000058013	Sept11	CD31	540.132	-0.70367	0.230692	-3.05026	0.00228642	0.087492
ENSMUSG00000033220	Rac2	CD31	6.52717	-5.52583	1.81333	-3.04734	0.00230877	0.0881218
ENSMUSG00000056770	Setd3	CD31	109.606	0.574384	0.188737	3.0433	0.00233999	0.0890862
ENSMUSG00000002109	Ddb2	CD31	12.0675	-1.69562	0.557415	-3.04194	0.00235058	0.0892623
ENSMUSG00000018411	Mapt	CD31	17.9575	2.52807	0.831422	3.04066	0.00236063	0.0894172
ENSMUSG00000108338	Gm44794	CD31	3.07519	2.41256	0.794012	3.03845	0.00237802	0.0898483
ENSMUSG00000007029	Vars	CD31	15.7551	-1.09392	0.360208	-3.03693	0.00239003	0.0900747
ENSMUSG00000005951	Shpk	CD31	3.40313	-3.02066	0.996454	-3.03141	0.00243414	0.0903084
ENSMUSG00000017652	Cd40	CD31	15.5008	1.31103	0.432491	3.03135	0.00243463	0.0903084
ENSMUSG00000026656	Fcgr2b	CD31	3.2839	-3.73302	1.23167	-3.03087	0.00243848	0.0903084
ENSMUSG00000030562	Nox4	CD31	10.225	1.80629	0.595296	3.03428	0.00241113	0.0903084
ENSMUSG00000030922	Lyrm1	CD31	63.2471	1.00395	0.330988	3.03318	0.00241993	0.0903084
ENSMUSG00000038235	F11r	CD31	270.358	0.47549	0.156746	3.03351	0.00241724	0.0903084
ENSMUSG00000060012	Kif13b	CD31	34.6291	-0.738118	0.243401	-3.03252	0.00242525	0.0903084
ENSMUSG00000002870	Mcm2	CD31	31.7455	-1.40876	0.464928	-3.03006	0.00244504	0.0903277
ENSMUSG00000027009	Itga4	CD31	14.3251	-3.38835	1.11932	-3.02715	0.00246867	0.0909761
ENSMUSG00000003420	Fcgrt	CD31	156.405	-0.977019	0.32326	-3.02239	0.00250787	0.0919674
ENSMUSG00000075224	Lrrc55	CD31	9.2065	3.00401	0.993837	3.02264	0.00250582	0.0919674
ENSMUSG00000045362	Tnfrsf26	CD31	57.3484	-1.09255	0.361597	-3.02147	0.00251553	0.0920229
ENSMUSG00000029204	Rhoh	CD31	2.66495	-2.73817	0.907103	-3.01859	0.00253957	0.0924504
ENSMUSG00000030471	Zdhhc13	CD31	12.1706	-1.10896	0.367314	-3.0191	0.00253529	0.0924504
ENSMUSG00000040710	St8sia4	CD31	202.016	0.677062	0.22441	3.01708	0.00255222	0.0926852
ENSMUSG00000001281	Itgb7	CD31	2.5371	-3.41367	1.13244	-3.01443	0.00257464	0.0929234
ENSMUSG00000024260	Sap130	CD31	164.778	-0.434584	0.144184	-3.0141	0.00257741	0.0929234
ENSMUSG00000038608	Dock10	CD31	16.3654	-2.01874	0.669639	-3.01467	0.0025726	0.0929234
ENSMUSG00000004347	Pde1c	CD31	20.1267	1.46068	0.485431	3.00905	0.0026207	0.0937896
ENSMUSG00000028003	Lrat	CD31	12.8474	1.89643	0.630286	3.00884	0.00262247	0.0937896
ENSMUSG00000030704	Rab6a	CD31	259.898	0.436786	0.145199	3.00819	0.0026281	0.0937896
ENSMUSG00000041329	Atp1b2	CD31	28.8943	-1.22931	0.408729	-3.00765	0.00263278	0.0937896
ENSMUSG00000067377	Tspan6	CD31	94.6546	0.812067	0.269773	3.01018	0.0026109	0.0937896
ENSMUSG00000057672	Pkn1	CD31	278.36	-0.617056	0.205491	-3.00284	0.00267473	0.0950579
ENSMUSG00000025574	Tk1	CD31	18.0239	-1.18844	0.396353	-2.99843	0.00271375	0.0962159
ENSMUSG00000024538	Ppic	CD31	438.801	0.733959	0.245133	2.99412	0.00275234	0.0969437
ENSMUSG00000024663	Rab3il1	CD31	23.1273	-1.24154	0.414853	-2.99272	0.00276504	0.0969437
ENSMUSG00000026887	Mrrf	CD31	50.5537	-0.762645	0.254849	-2.99254	0.00276667	0.0969437
ENSMUSG00000031681	Smad1	CD31	408.521	0.471085	0.157405	2.99283	0.00276407	0.0969437
ENSMUSG00000060681	Slc9a6	CD31	29.2497	-0.842572	0.281485	-2.99332	0.00275964	0.0969437
ENSMUSG00000053293	Pom121	CD31	230.024	-0.541786	0.181102	-2.99161	0.00277514	0.0970131
ENSMUSG00000029063	Nadk	CD31	86.9961	-0.590779	0.19758	-2.99007	0.00278913	0.0972748
ENSMUSG00000024065	Ehd3	CD31	112.895	-0.935046	0.312949	-2.98785	0.00280943	0.0977552
ENSMUSG00000060121	Gemin2	CD31	10.8155	1.44368	0.483689	2.98472	0.00283833	0.0983036
ENSMUSG00000087326	Gm12503	CD31	6.14721	-1.92475	0.644727	-2.98538	0.00283226	0.0983036
ENSMUSG00000031696	Vps35	CD31	84.3961	-0.694824	0.232951	-2.9827	0.00285717	0.0987273
ENSMUSG00000021752	Kctd6	CD31	28.8363	1.41594	0.475147	2.98	0.00288251	0.099145
ENSMUSG00000024212	Mllt1	CD31	38.4976	-0.842455	0.282646	-2.98061	0.00287679	0.099145
ENSMUSG00000001052	Sec24b	CD31	285.704	-0.41525	0.139465	-2.97745	0.00290657	0.0994813
ENSMUSG00000022263	Trio	CD31	396.418	-0.419745	0.140974	-2.97747	0.00290642	0.0994813
ENSMUSG00000106560	Gm43119	CD31	9.06975	1.63377	0.548825	2.97685	0.00291223	0.0994813
ENSMUSG00000020154	Ptprb	COL-HIGH	911.129	-20.7708	1.79499	-11.5715	5.74615e-31	8.60026e-27
ENSMUSG00000020674	Pxdn	COL-HIGH	155.209	-19.103	1.90226	-10.0423	9.9362e-24	7.43576e-20
ENSMUSG00000020717	Pecam1	COL-HIGH	700.652	-19.3417	2.20414	-8.77516	1.70667e-18	8.51458e-15
ENSMUSG00000002944	Cd36	COL-HIGH	492.829	-19.4771	2.3501	-8.28778	1.15384e-16	4.31739e-13
ENSMUSG00000071713	Csf2rb	COL-HIGH	91.8249	-20.0493	2.60094	-7.70847	1.27337e-14	3.8117e-11
ENSMUSG00000022651	Retnlg	COL-HIGH	30.7876	-8.14533	1.07568	-7.57227	3.66768e-14	9.14903e-11
ENSMUSG00000040283	Btnl9	COL-HIGH	109.86	-17.2634	2.361	-7.31189	2.6342e-13	5.63229e-10
ENSMUSG00000063060	Sox7	COL-HIGH	120.261	-18.6494	2.57839	-7.23297	4.72544e-13	8.8407e-10
ENSMUSG00000086503	Xist	COL-HIGH	3628.9	7.44922	1.06613	6.98717	2.80494e-12	4.66461e-09
ENSMUSG00000037095	Lrg1	COL-HIGH	126.534	-19.2218	2.89375	-6.6425	3.08409e-11	4.61595e-08
ENSMUSG00000068735	Trp53i11	COL-HIGH	461.931	-19.6077	3.0156	-6.50212	7.91981e-11	1.0776e-07
ENSMUSG00000033191	Tie1	COL-HIGH	92.7357	-17.2843	2.82627	-6.11559	9.62013e-10	1.19987e-06
ENSMUSG00000033032	Afap1l1	COL-HIGH	61.4845	-16.5088	2.71329	-6.08443	1.16906e-09	1.34595e-06
ENSMUSG00000056054	S100a8	COL-HIGH	50.1922	-6.60297	1.11167	-5.93966	2.85608e-09	3.05335e-06
ENSMUSG00000044338	Aplnr	COL-HIGH	245.54	-17.6095	2.9726	-5.92393	3.14343e-09	3.13652e-06
ENSMUSG00000061353	Cxcl12	COL-HIGH	942.126	-2.76118	0.470511	-5.86847	4.39835e-09	4.11438e-06
ENSMUSG00000039349	C130074G19Rik	COL-HIGH	52.356	-16.0461	2.7808	-5.77032	7.91189e-09	6.57874e-06
ENSMUSG00000041361	Myzap	COL-HIGH	18.5	-17.0983	2.96292	-5.77076	7.89156e-09	6.57874e-06
ENSMUSG00000071714	Csf2rb2	COL-HIGH	73.11	-19.4981	3.42021	-5.70084	1.19218e-08	9.39121e-06
ENSMUSG00000073599	Ecscr	COL-HIGH	32.5297	-16.864	2.9912	-5.63787	1.72164e-08	1.28839e-05
ENSMUSG00000079363	Gbp4	COL-HIGH	22.7371	18.0666	3.29196	5.4881	4.0628e-08	2.89562e-05
ENSMUSG00000097060	Gm26759	COL-HIGH	38.92	22.097	4.04879	5.45769	4.82382e-08	3.28173e-05
ENSMUSG00000032735	Ablim3	COL-HIGH	80.4731	-15.623	2.86773	-5.44786	5.09805e-08	3.3175e-05
ENSMUSG00000028332	Hemgn	COL-HIGH	9.85353	-8.09021	1.52794	-5.29486	1.19108e-07	7.42787e-05
ENSMUSG00000001493	Meox1	COL-HIGH	29.2853	-18.2254	3.46123	-5.26559	1.39739e-07	8.36591e-05
ENSMUSG00000046916	Myct1	COL-HIGH	61.2093	-16.9907	3.25533	-5.21935	1.7955e-07	0.000103358
ENSMUSG00000024395	Lims2	COL-HIGH	48.1433	-16.1163	3.12295	-5.16059	2.46167e-07	0.000132969
ENSMUSG00000056071	S100a9	COL-HIGH	137.082	-6.4928	1.25863	-5.15864	2.48756e-07	0.000132969
ENSMUSG00000031283	Chrdl1	COL-HIGH	12.8755	-4.85202	0.942191	-5.14971	2.60886e-07	0.000134644
ENSMUSG00000024440	Pcdh12	COL-HIGH	65.5615	-15.7482	3.17097	-4.96638	6.82154e-07	0.000340327
ENSMUSG00000102049	Zbed6	COL-HIGH	580.25	1.24304	0.252489	4.92315	8.51604e-07	0.00041116
ENSMUSG00000069917	Hba-a2	COL-HIGH	49.4146	-4.89119	0.99851	-4.89849	9.65752e-07	0.0004517
ENSMUSG00000022579	Gpihbp1	COL-HIGH	55.7833	-15.3787	3.15302	-4.87746	1.07462e-06	0.000487389
ENSMUSG00000052305	Hbb-bs	COL-HIGH	193.657	-5.05711	1.03929	-4.86595	1.13908e-06	0.00050143
ENSMUSG00000028996	Rbp7	COL-HIGH	12.9327	-14.0915	2.95116	-4.7749	1.798e-06	0.000768877
ENSMUSG00000030220	Arhgdib	COL-HIGH	30.3571	-5.80293	1.21981	-4.75723	1.96266e-06	0.000805283
ENSMUSG00000056025	Clca3a1	COL-HIGH	48.5901	-18.1353	3.81445	-4.75436	1.99074e-06	0.000805283
ENSMUSG00000047139	Cd24a	COL-HIGH	122.337	-3.15225	0.666398	-4.73028	2.24208e-06	0.000883084
ENSMUSG00000101037	Gm28424	COL-HIGH	23.1145	6.34222	1.34636	4.71065	2.46928e-06	0.000947634
ENSMUSG00000070953	Rabepk	COL-HIGH	132.34	2.30919	0.491181	4.7013	2.58508e-06	0.000967273
ENSMUSG00000002699	Lcp2	COL-HIGH	34.5094	-6.38207	1.36806	-4.66507	3.08516e-06	0.00112623
ENSMUSG00000018169	Mfng	COL-HIGH	12.2912	-14.7135	3.15779	-4.65942	3.17098e-06	0.00113
ENSMUSG00000017734	Dbndd2	COL-HIGH	53.3492	2.48325	0.54049	4.59443	4.33925e-06	0.00151036
ENSMUSG00000107017	Gm43196	COL-HIGH	11.145	-18.3742	4.00986	-4.58225	4.60001e-06	0.00156473
ENSMUSG00000021069	Pygl	COL-HIGH	13.7294	-5.59886	1.22947	-4.55389	5.2663e-06	0.00175157
ENSMUSG00000018845	Unc45b	COL-HIGH	15.6913	-16.0786	3.56866	-4.50549	6.62211e-06	0.00215463
ENSMUSG00000052544	St6galnac3	COL-HIGH	36.3775	-16.3945	3.65818	-4.4816	7.40863e-06	0.00235925
ENSMUSG00000106153	Gm43677	COL-HIGH	17.5025	4.68328	1.04917	4.4638	8.05188e-06	0.00251068
ENSMUSG00000029657	Hsph1	COL-HIGH	976.848	1.7485	0.395497	4.42102	9.8238e-06	0.00300067
ENSMUSG00000030786	Itgam	COL-HIGH	26.7847	-8.29498	1.89653	-4.37376	1.22123e-05	0.00365562
ENSMUSG00000026395	Ptprc	COL-HIGH	11.3971	-7.35576	1.69132	-4.34912	1.36687e-05	0.00401136
ENSMUSG00000023905	Tnfrsf12a	COL-HIGH	36.7844	4.11803	0.951321	4.32875	1.49957e-05	0.0041563
ENSMUSG00000036553	Sh3tc1	COL-HIGH	15.2659	-17.4361	4.02233	-4.33482	1.45883e-05	0.0041563
ENSMUSG00000046280	She	COL-HIGH	69.8617	-16.4929	3.80769	-4.33148	1.48108e-05	0.0041563
ENSMUSG00000038235	F11r	COL-HIGH	41.2929	-16.1157	3.74129	-4.30752	1.65096e-05	0.00449271
ENSMUSG00000106475	Gm43011	COL-HIGH	73.2447	2.26263	0.534208	4.23548	2.28065e-05	0.00609544
ENSMUSG00000020811	Wscd1	COL-HIGH	29.4018	-15.6177	3.69796	-4.22334	2.40713e-05	0.00632062
ENSMUSG00000032496	Ltf	COL-HIGH	50.1822	-6.28111	1.49914	-4.18981	2.79186e-05	0.00715474
ENSMUSG00000069516	Lyz2	COL-HIGH	134.254	-5.75841	1.37514	-4.1875	2.8204e-05	0.00715474
ENSMUSG00000040035	Disp2	COL-HIGH	20.732	-14.6346	3.52503	-4.15163	3.30115e-05	0.00803514
ENSMUSG00000045382	Cxcr4	COL-HIGH	30.9266	-9.01224	2.17176	-4.14974	3.32851e-05	0.00803514
ENSMUSG00000049130	C5ar1	COL-HIGH	11.7548	-7.15046	1.72262	-4.15091	3.31157e-05	0.00803514
ENSMUSG00000035275	Raver2	COL-HIGH	44.1833	2.3956	0.579027	4.13727	3.51455e-05	0.00834958
ENSMUSG00000032484	Ngp	COL-HIGH	157.737	-6.19546	1.51721	-4.08346	4.43705e-05	0.0103765
ENSMUSG00000021702	Thbs4	COL-HIGH	359.553	-2.81687	0.695026	-4.05289	5.05883e-05	0.0116066
ENSMUSG00000026202	Tuba4a	COL-HIGH	14.3218	-5.23874	1.29459	-4.04664	5.19572e-05	0.0116066
ENSMUSG00000097208	Gm26698	COL-HIGH	36.362	4.1324	1.0209	4.0478	5.17002e-05	0.0116066
ENSMUSG00000042622	Maff	COL-HIGH	50.5956	3.10447	0.771477	4.02406	5.72039e-05	0.0125907
ENSMUSG00000031004	Mki67	COL-HIGH	318.645	-1.82062	0.453941	-4.0107	6.05393e-05	0.0131318
ENSMUSG00000030000	Add2	COL-HIGH	15.1009	-4.82589	1.20504	-4.00475	6.20822e-05	0.0132741
ENSMUSG00000026822	Lcn2	COL-HIGH	61.783	-6.64026	1.66459	-3.98912	6.63187e-05	0.0139802
ENSMUSG00000005718	Tfap4	COL-HIGH	9.13404	-4.87521	1.22577	-3.97727	6.97096e-05	0.0144909
ENSMUSG00000031150	Ccdc120	COL-HIGH	5.66516	-5.71579	1.44244	-3.96257	7.41473e-05	0.0151198
ENSMUSG00000050919	Zfp366	COL-HIGH	23.5033	-14.2048	3.5865	-3.96062	7.47552e-05	0.0151198
ENSMUSG00000026581	Sell	COL-HIGH	7.61945	-7.73987	1.96671	-3.93545	8.30422e-05	0.0165719
ENSMUSG00000098112	Bin2	COL-HIGH	11.4579	-6.91602	1.76773	-3.91238	9.13906e-05	0.0177642
ENSMUSG00000100801	Gm15459	COL-HIGH	508.904	1.75885	0.44931	3.91455	9.05717e-05	0.0177642
ENSMUSG00000044471	Lncpint	COL-HIGH	43.1855	2.88988	0.740083	3.9048	9.43034e-05	0.0180954
ENSMUSG00000028410	Dnaja1	COL-HIGH	1329.92	0.850319	0.218528	3.89111	9.97856e-05	0.0189049
ENSMUSG00000033249	Hsf4	COL-HIGH	14.8622	4.54769	1.16983	3.88747	0.000101292	0.0189505
ENSMUSG00000000489	Pdgfb	COL-HIGH	32.2449	-13.958	3.60738	-3.86931	0.000109146	0.0201677
ENSMUSG00000026180	Cxcr2	COL-HIGH	10.7181	-6.42317	1.66861	-3.84942	0.000118397	0.0216103
ENSMUSG00000020407	Upp1	COL-HIGH	17.6163	-15.6043	4.07655	-3.82782	0.000129283	0.0233131
ENSMUSG00000051439	Cd14	COL-HIGH	27.6159	-3.12867	0.82403	-3.7968	0.000146578	0.0258099
ENSMUSG00000079071	Gm14085	COL-HIGH	15.0413	-15.4989	4.07948	-3.79923	0.000145144	0.0258099
ENSMUSG00000027219	Slc28a2	COL-HIGH	29.8768	-13.3203	3.53369	-3.7695	0.000163575	0.0284678
ENSMUSG00000011263	Exoc3l2	COL-HIGH	13.8264	-15.361	4.08632	-3.75913	0.000170506	0.029333
ENSMUSG00000004668	Abca13	COL-HIGH	9.12264	-6.0297	1.60863	-3.74836	0.000177996	0.0302734
ENSMUSG00000050493	Fam167b	COL-HIGH	17.9214	-15.294	4.08548	-3.74351	0.000181469	0.0305174
ENSMUSG00000021270	Hsp90aa1	COL-HIGH	2932.15	1.01438	0.27242	3.7236	0.000196399	0.0326612
ENSMUSG00000108067	Gm43953	COL-HIGH	12.3201	4.257	1.14685	3.7119	0.000205713	0.0338342
ENSMUSG00000028175	Depdc1a	COL-HIGH	5.3684	-5.28719	1.42988	-3.69766	0.000217598	0.0353999
ENSMUSG00000032554	Trf	COL-HIGH	17.3696	-4.9716	1.3516	-3.67831	0.000234788	0.0377857
ENSMUSG00000024011	Pi16	COL-HIGH	7.2287	-5.63623	1.53895	-3.66239	0.000249873	0.039418
ENSMUSG00000032487	Ptgs2	COL-HIGH	174.673	2.31121	0.631125	3.66206	0.000250198	0.039418
ENSMUSG00000026678	Rgs5	COL-HIGH	278.646	-1.76702	0.484572	-3.64655	0.000265784	0.0414251
ENSMUSG00000040990	Sh3kbp1	COL-HIGH	220.932	-0.812379	0.222938	-3.64396	0.000268473	0.0414251
ENSMUSG00000030327	Necap1	COL-HIGH	82.8788	1.64585	0.452878	3.6342	0.00027884	0.0418114
ENSMUSG00000041992	Rapgef5	COL-HIGH	59.1612	-13.2643	3.64743	-3.63663	0.00027623	0.0418114
ENSMUSG00000064329	Scn1a	COL-HIGH	31.3332	2.68313	0.738396	3.63373	0.000279357	0.0418114
ENSMUSG00000027187	Cat	COL-HIGH	228.874	-1.13858	0.316707	-3.59506	0.00032432	0.0475892
ENSMUSG00000107116	Gm43274	COL-HIGH	93.0611	2.06478	0.574094	3.59658	0.000322424	0.0475892
ENSMUSG00000058454	Dhcr7	COL-HIGH	39.0309	2.75501	0.773437	3.56203	0.000367996	0.0534737
ENSMUSG00000058831	Opn1sw	COL-HIGH	16.7148	3.49893	0.983163	3.55885	0.000372485	0.0536057
ENSMUSG00000041264	Uspl1	COL-HIGH	238.444	1.02248	0.287672	3.55434	0.000378936	0.0540146
ENSMUSG00000097903	Gm26679	COL-HIGH	7.66514	6.24152	1.76071	3.54488	0.000392787	0.0554607
ENSMUSG00000027360	Hdc	COL-HIGH	15.7317	-8.42317	2.38309	-3.53456	0.00040846	0.0571348
ENSMUSG00000022893	Adamts1	COL-HIGH	633.949	1.42371	0.403586	3.52766	0.000419256	0.0581019
ENSMUSG00000043870	Gm5809	COL-HIGH	9.46128	3.89347	1.10772	3.51486	0.000439978	0.0604143
ENSMUSG00000003228	Grk5	COL-HIGH	28.5909	-4.65852	1.32825	-3.50725	0.000452766	0.061605
ENSMUSG00000015568	Lpl	COL-HIGH	133.989	-3.68702	1.05599	-3.49152	0.000480289	0.0647612
ENSMUSG00000032661	Oas3	COL-HIGH	5.98991	-7.40225	2.12178	-3.4887	0.000485375	0.0648625
ENSMUSG00000031877	Ces2g	COL-HIGH	10.5741	-6.56841	1.88593	-3.48284	0.000496117	0.0657114
ENSMUSG00000025384	Faap100	COL-HIGH	18.4615	-2.77713	0.799405	-3.474	0.000512759	0.0670779
ENSMUSG00000028036	Ptgfr	COL-HIGH	14.4328	-4.28984	1.23533	-3.47262	0.000515398	0.0670779
ENSMUSG00000026012	Cd28	COL-HIGH	67.9807	3.26833	0.943388	3.46446	0.000531289	0.06855
ENSMUSG00000039396	Neil3	COL-HIGH	7.16184	-5.00629	1.45761	-3.43459	0.00059346	0.0759173
ENSMUSG00000058715	Fcer1g	COL-HIGH	16.4321	-3.08398	0.901124	-3.42237	0.000620771	0.0787379
ENSMUSG00000005483	Dnajb1	COL-HIGH	646.521	1.39103	0.407268	3.41551	0.000636616	0.0794019
ENSMUSG00000098557	Kctd12	COL-HIGH	375.302	-1.57421	0.460865	-3.41578	0.000635995	0.0794019
ENSMUSG00000026890	Lhx6	COL-HIGH	15.1221	-13.9835	4.10306	-3.40807	0.000654248	0.0809267
ENSMUSG00000012117	Dhdds	COL-HIGH	78.5527	1.26838	0.374478	3.38705	0.000706479	0.086671
ENSMUSG00000031543	Ank1	COL-HIGH	8.14595	-4.57759	1.36522	-3.353	0.000799399	0.0964164
ENSMUSG00000101823	Gm29438	COL-HIGH	33.6724	3.75317	1.12002	3.35099	0.000805241	0.0964164
ENSMUSG00000107320	Gm42549	COL-HIGH	15.6948	3.83377	1.14328	3.35332	0.000798497	0.0964164
ENSMUSG00000050335	Lgals3	COL-HIGH	25.4416	-3.82918	1.14627	-3.34057	0.000836067	0.0993128
ENSMUSG00000069516	Lyz2	COL-LOW	140.697	-5.66487	0.752759	-7.52548	5.2528e-14	9.04532e-10
ENSMUSG00000006219	Fblim1	COL-LOW	641.563	3.59358	0.539686	6.65866	2.76344e-11	1.58622e-07
ENSMUSG00000026180	Cxcr2	COL-LOW	12.2061	-8.7934	1.31946	-6.6644	2.65748e-11	1.58622e-07
ENSMUSG00000021998	Lcp1	COL-LOW	32.4206	-6.13876	0.955217	-6.42656	1.30527e-10	5.61919e-07
ENSMUSG00000027562	Car2	COL-LOW	109.505	-4.12598	0.663768	-6.216	5.09986e-10	1.55906e-06
ENSMUSG00000051323	Pcdh19	COL-LOW	386.466	1.48339	0.239023	6.20608	5.43228e-10	1.55906e-06
ENSMUSG00000032744	Heyl	COL-LOW	1287.73	3.0653	0.507583	6.03901	1.55059e-09	3.81446e-06
ENSMUSG00000034926	Dhcr24	COL-LOW	183.575	2.58416	0.434687	5.94488	2.76652e-09	5.95494e-06
ENSMUSG00000047139	Cd24a	COL-LOW	140.946	-5.59631	1.01591	-5.50865	3.6159e-08	6.91842e-05
ENSMUSG00000030091	Nup210	COL-LOW	7.26698	-7.78983	1.49708	-5.20334	1.95741e-07	0.000337066
ENSMUSG00000022367	Has2	COL-LOW	190.982	4.16364	0.805631	5.16817	2.36395e-07	0.000370066
ENSMUSG00000000204	Slfn4	COL-LOW	8.35825	-8.02516	1.55944	-5.14617	2.65864e-07	0.000381514
ENSMUSG00000027009	Itga4	COL-LOW	22.8373	-5.57088	1.09834	-5.07207	3.93509e-07	0.000521248
ENSMUSG00000038530	Rgs4	COL-LOW	301.15	2.77187	0.553248	5.01018	5.43791e-07	0.000668863
ENSMUSG00000039405	Prss23	COL-LOW	1231.6	2.19384	0.439788	4.9884	6.08799e-07	0.000681568
ENSMUSG00000060459	Kng2	COL-LOW	863.874	3.3881	0.680234	4.98078	6.3328e-07	0.000681568
ENSMUSG00000021253	Tgfb3	COL-LOW	961.474	1.71868	0.346943	4.95377	7.2791e-07	0.00073733
ENSMUSG00000036412	Arsi	COL-LOW	69.3892	3.39111	0.686429	4.94022	7.8034e-07	0.000746525
ENSMUSG00000021508	Cxcl14	COL-LOW	1127.3	2.02431	0.415855	4.86782	1.12836e-06	0.00102265
ENSMUSG00000002900	Lamb1	COL-LOW	1576.76	1.6715	0.347087	4.8158	1.46611e-06	0.00126232
ENSMUSG00000039153	Runx2	COL-LOW	2679.25	-0.76636	0.161808	-4.73622	2.17741e-06	0.00170432
ENSMUSG00000056054	S100a8	COL-LOW	68.3915	-6.33824	1.33615	-4.74365	2.099e-06	0.00170432
ENSMUSG00000024987	Cyp26a1	COL-LOW	34.6753	8.50532	1.80791	4.70449	2.54497e-06	0.00190541
ENSMUSG00000056071	S100a9	COL-LOW	172.577	-6.34027	1.358	-4.66883	3.02923e-06	0.00217347
ENSMUSG00000023926	Rhag	COL-LOW	9.7723	-8.23555	1.76863	-4.65647	3.21681e-06	0.00221574
ENSMUSG00000052305	Hbb-bs	COL-LOW	344.542	-5.23169	1.12917	-4.63322	3.60019e-06	0.00238443
ENSMUSG00000035373	Ccl7	COL-LOW	82.6466	4.05494	0.880306	4.60628	4.0993e-06	0.00261444
ENSMUSG00000010307	Tmem86a	COL-LOW	329.217	2.56833	0.562415	4.5666	4.95698e-06	0.00289712
ENSMUSG00000011171	Vipr2	COL-LOW	108.001	2.06859	0.454044	4.55593	5.21548e-06	0.00289712
ENSMUSG00000070867	Trabd2b	COL-LOW	449.02	1.71319	0.375652	4.56058	5.10124e-06	0.00289712
ENSMUSG00000110159	Gm45501	COL-LOW	11.1095	-4.0326	0.882572	-4.56914	4.8973e-06	0.00289712
ENSMUSG00000002076	Hsf2bp	COL-LOW	21.4302	6.80963	1.49809	4.54554	5.47941e-06	0.00294861
ENSMUSG00000108084	Gm7932	COL-LOW	18.6683	7.54385	1.66205	4.53889	5.65523e-06	0.002951
ENSMUSG00000099871	Gm21742	COL-LOW	8.01001	20.9844	4.63626	4.52614	6.00708e-06	0.00304241
ENSMUSG00000025930	Msc	COL-LOW	34.2693	6.31059	1.4229	4.43503	9.20596e-06	0.00440352
ENSMUSG00000078945	Naip2	COL-LOW	6.32251	-6.92546	1.56123	-4.4359	9.16881e-06	0.00440352
ENSMUSG00000098078	Gm26992	COL-LOW	10.7219	20.5098	4.63475	4.42524	9.63372e-06	0.00448359
ENSMUSG00000027832	Ptx3	COL-LOW	482.47	1.97718	0.448231	4.41106	1.02864e-05	0.00466135
ENSMUSG00000059743	Fdps	COL-LOW	113.5	1.65931	0.379046	4.37761	1.1999e-05	0.005298
ENSMUSG00000026620	Mark1	COL-LOW	360.081	3.1846	0.740091	4.30299	1.68512e-05	0.00725445
ENSMUSG00000074743	Thbd	COL-LOW	903.851	2.1142	0.492635	4.29163	1.77367e-05	0.00744943
ENSMUSG00000027859	Ngf	COL-LOW	68.4375	3.55571	0.830109	4.28343	1.84037e-05	0.00754551
ENSMUSG00000028364	Tnc	COL-LOW	21128	-1.06927	0.250168	-4.2742	1.91826e-05	0.00768195
ENSMUSG00000021136	Smoc1	COL-LOW	614.919	2.79683	0.656831	4.25807	2.06201e-05	0.0077148
ENSMUSG00000026980	Ly75	COL-LOW	94.8202	3.58576	0.843039	4.25338	2.10566e-05	0.0077148
ENSMUSG00000029866	Kel	COL-LOW	7.13839	-8.06263	1.89201	-4.2614	2.03152e-05	0.0077148
ENSMUSG00000060924	Csmd1	COL-LOW	991.417	2.00295	0.470083	4.26085	2.03655e-05	0.0077148
ENSMUSG00000051839	Gypa	COL-LOW	15.535	-6.48906	1.53203	-4.23559	2.27951e-05	0.00817775
ENSMUSG00000013584	Aldh1a2	COL-LOW	1702.73	3.01451	0.716443	4.20761	2.58087e-05	0.00906993
ENSMUSG00000029126	Nsg1	COL-LOW	260.132	1.8007	0.429112	4.19633	2.71271e-05	0.00915938
ENSMUSG00000078238	Gm12854	COL-LOW	167.016	2.10087	0.500143	4.20053	2.6629e-05	0.00915938
ENSMUSG00000004668	Abca13	COL-LOW	6.2714	-7.4011	1.76869	-4.1845	2.85797e-05	0.00946428
ENSMUSG00000020427	Igfbp3	COL-LOW	1402.08	3.48637	0.836544	4.16759	3.07843e-05	0.010002
ENSMUSG00000033149	Phldb2	COL-LOW	884.34	1.92128	0.464436	4.13681	3.52163e-05	0.0111662
ENSMUSG00000042284	Itga1	COL-LOW	1031.04	1.74121	0.421202	4.13391	3.56645e-05	0.0111662
ENSMUSG00000036528	Ppfibp2	COL-LOW	233.711	-1.5802	0.383384	-4.12173	3.76041e-05	0.0115633
ENSMUSG00000030786	Itgam	COL-LOW	29.4102	-9.8011	2.39038	-4.10024	4.12728e-05	0.0124687
ENSMUSG00000020140	Lgr5	COL-LOW	197.036	4.80889	1.17982	4.07595	4.5826e-05	0.0134165
ENSMUSG00000027204	Fbn1	COL-LOW	10536.5	1.54856	0.379994	4.07523	4.59682e-05	0.0134165
ENSMUSG00000067818	Myl9	COL-LOW	414.101	1.89246	0.466353	4.058	4.94942e-05	0.013972
ENSMUSG00000102784	Gm38251	COL-LOW	37.2946	3.59305	0.884883	4.06048	4.89725e-05	0.013972
ENSMUSG00000018171	Vmp1	COL-LOW	475.197	1.37623	0.340317	4.04396	5.25563e-05	0.0145971
ENSMUSG00000030077	Chl1	COL-LOW	558.208	1.45954	0.361696	4.03527	5.45385e-05	0.0149072
ENSMUSG00000030551	Nr2f2	COL-LOW	128.939	1.63104	0.406278	4.01458	5.95507e-05	0.0160229
ENSMUSG00000005397	Nid1	COL-LOW	3466.36	1.09549	0.273867	4.0001	6.33158e-05	0.0162731
ENSMUSG00000023832	Acat2	COL-LOW	127.751	1.84159	0.4602	4.00171	6.28854e-05	0.0162731
ENSMUSG00000069917	Hba-a2	COL-LOW	85.9967	-5.34708	1.33518	-4.00477	6.20781e-05	0.0162731
ENSMUSG00000025270	Alas2	COL-LOW	18.0968	-5.22718	1.31258	-3.98236	6.82356e-05	0.0172797
ENSMUSG00000022816	Fstl1	COL-LOW	9789.53	1.13756	0.28642	3.97166	7.13737e-05	0.0176451
ENSMUSG00000068196	Col8a1	COL-LOW	14919	2.65402	0.668438	3.97048	7.1728e-05	0.0176451
ENSMUSG00000027797	Dclk1	COL-LOW	340.509	1.76026	0.446363	3.94356	8.02798e-05	0.0192621
ENSMUSG00000041479	Syt15	COL-LOW	10.606	-5.40341	1.37045	-3.94279	8.05386e-05	0.0192621
ENSMUSG00000020264	Slc36a2	COL-LOW	210.34	-1.85517	0.4713	-3.93629	8.2752e-05	0.0195204
ENSMUSG00000020007	Il20ra	COL-LOW	20.3336	3.81474	0.971376	3.92715	8.59571e-05	0.0200025
ENSMUSG00000040339	Fam102b	COL-LOW	752.926	0.804174	0.204993	3.92294	8.74752e-05	0.0200843
ENSMUSG00000024037	Wdr4	COL-LOW	41.9296	-2.07457	0.530169	-3.91303	9.11456e-05	0.0206517
ENSMUSG00000022015	Tnfsf11	COL-LOW	188.277	1.97431	0.505343	3.90687	9.34996e-05	0.0207232
ENSMUSG00000057967	Fgf18	COL-LOW	130.266	3.48304	0.892437	3.90284	9.50714e-05	0.0207232
ENSMUSG00000074505	Fat3	COL-LOW	1762.59	-1.85161	0.474285	-3.904	9.46155e-05	0.0207232
ENSMUSG00000026475	Rgs16	COL-LOW	147.129	2.83937	0.72852	3.89745	9.72113e-05	0.0209247
ENSMUSG00000039835	Nhsl1	COL-LOW	372.652	-1.04662	0.269061	-3.88991	0.00010028	0.0213187
ENSMUSG00000022488	Nckap1l	COL-LOW	8.10411	-7.06896	1.82345	-3.87669	0.000105885	0.0222359
ENSMUSG00000031616	Ednra	COL-LOW	1240.65	1.24161	0.320668	3.87196	0.000107964	0.0223993
ENSMUSG00000086541	Has2os	COL-LOW	5.85558	6.16872	1.59509	3.86732	0.000110039	0.022558
ENSMUSG00000028059	Arhgef2	COL-LOW	289.382	0.75894	0.196569	3.86094	0.00011295	0.0226163
ENSMUSG00000043613	Mmp3	COL-LOW	60.8215	3.68174	0.952969	3.86344	0.0001118	0.0226163
ENSMUSG00000079055	Slc8a3	COL-LOW	337.081	-1.83674	0.476436	-3.85517	0.000115649	0.0228905
ENSMUSG00000029371	Cxcl5	COL-LOW	37.0386	6.56664	1.70608	3.84896	0.000118619	0.0229507
ENSMUSG00000031958	Ldhd	COL-LOW	21.1214	7.81693	2.03028	3.85017	0.000118033	0.0229507
ENSMUSG00000053399	Adamts18	COL-LOW	81.7864	-2.89922	0.757293	-3.82839	0.000128982	0.0246785
ENSMUSG00000021708	Rasgrf2	COL-LOW	73.687	2.29168	0.600146	3.81854	0.000134245	0.0254034
ENSMUSG00000036356	Csgalnact1	COL-LOW	208.211	1.70843	0.448524	3.809	0.000139531	0.0261165
ENSMUSG00000038587	Akap12	COL-LOW	1301.22	1.64908	0.433437	3.80466	0.000142002	0.0262932
ENSMUSG00000038331	Satb2	COL-LOW	2781.72	-0.922126	0.242616	-3.80077	0.000144247	0.0264248
ENSMUSG00000105202	C230031I18Rik	COL-LOW	7.52384	6.56335	1.72895	3.79614	0.000146967	0.0266396
ENSMUSG00000057722	Lepr	COL-LOW	6942.47	1.74771	0.462279	3.78065	0.000156421	0.028058
ENSMUSG00000024286	Ccny	COL-LOW	510.197	0.789982	0.209165	3.77683	0.000158835	0.0281973
ENSMUSG00000032221	Mns1	COL-LOW	23.0119	-3.38228	0.902473	-3.74779	0.000178397	0.0307954
ENSMUSG00000039199	Zdhhc1	COL-LOW	173.758	1.06006	0.282895	3.74718	0.000178835	0.0307954
ENSMUSG00000044674	Fzd1	COL-LOW	770.877	0.973933	0.259867	3.74781	0.000178386	0.0307954
ENSMUSG00000024245	Tmem178	COL-LOW	74.196	2.89064	0.772676	3.74107	0.000183236	0.0309815
ENSMUSG00000033377	Palmd	COL-LOW	381.699	1.81823	0.486067	3.74069	0.000183514	0.0309815
ENSMUSG00000071369	Map3k5	COL-LOW	247.692	0.993242	0.265815	3.73659	0.000186529	0.0311848
ENSMUSG00000030748	Il4ra	COL-LOW	371.615	1.49526	0.40091	3.72966	0.000191735	0.0314529
ENSMUSG00000094066	Fam205a2	COL-LOW	11.309	6.93245	1.85877	3.7296	0.000191786	0.0314529
ENSMUSG00000031584	Gsr	COL-LOW	316.231	1.51109	0.406425	3.718	0.000200803	0.0326209
ENSMUSG00000011256	Adam19	COL-LOW	561.619	1.63138	0.439453	3.71229	0.00020539	0.0330543
ENSMUSG00000090958	Lrrc32	COL-LOW	380.636	1.48141	0.400972	3.69454	0.000220282	0.0351228
ENSMUSG00000062593	Gm49339	COL-LOW	5.88781	-7.28986	1.97464	-3.69173	0.00022273	0.0351873
ENSMUSG00000005103	Wdr1	COL-LOW	724.486	0.726587	0.197408	3.68064	0.000232651	0.0364205
ENSMUSG00000020340	Cyfip2	COL-LOW	810.829	-1.59541	0.434585	-3.67111	0.000241499	0.0368053
ENSMUSG00000038845	Phb	COL-LOW	235.69	0.947432	0.258226	3.669	0.0002435	0.0368053
ENSMUSG00000069919	Hba-a1	COL-LOW	102.846	-5.22493	1.4229	-3.67203	0.000240628	0.0368053
ENSMUSG00000083287	Gm13502	COL-LOW	7.50877	6.61908	1.80414	3.66883	0.000243659	0.0368053
ENSMUSG00000031538	Plat	COL-LOW	517.145	1.93015	0.527462	3.65932	0.000252889	0.036869
ENSMUSG00000031799	Tpm4	COL-LOW	4711.02	0.850661	0.232549	3.65799	0.000254197	0.036869
ENSMUSG00000046818	Ddit4l	COL-LOW	332.153	1.99799	0.54553	3.66248	0.000249788	0.036869
ENSMUSG00000047798	Cd300lf	COL-LOW	5.24307	-5.915	1.61693	-3.65817	0.000254023	0.036869
ENSMUSG00000070687	Htr1d	COL-LOW	6.60355	6.78501	1.85514	3.6574	0.000254786	0.036869
ENSMUSG00000046959	Slc26a1	COL-LOW	5.88031	-4.9654	1.35862	-3.65474	0.000257438	0.0369424
ENSMUSG00000023828	Slc22a3	COL-LOW	37.342	-3.347	0.91756	-3.64772	0.000264576	0.0373442
ENSMUSG00000050315	Synpo2	COL-LOW	371.022	2.12987	0.583696	3.64894	0.000263327	0.0373442
ENSMUSG00000082016	Pgam1-ps2	COL-LOW	32.2963	3.71246	1.01931	3.64212	0.000270402	0.0378563
ENSMUSG00000021567	Nkd2	COL-LOW	513.724	2.42163	0.665537	3.6386	0.00027412	0.0380673
ENSMUSG00000027907	S100a11	COL-LOW	2464.94	1.50299	0.414371	3.62717	0.000286544	0.0389984
ENSMUSG00000032028	Nxpe2	COL-LOW	16.5846	-4.83792	1.33303	-3.62927	0.000284227	0.0389984
ENSMUSG00000063415	Cyp26b1	COL-LOW	406.804	3.11723	0.8606	3.62216	0.000292148	0.0389984
ENSMUSG00000075707	Dio3	COL-LOW	15.9061	6.87664	1.89647	3.62603	0.000287812	0.0389984
ENSMUSG00000079343	C1s2	COL-LOW	70.1262	1.41697	0.390982	3.62414	0.000289924	0.0389984
ENSMUSG00000079139	Gm4204	COL-LOW	117.409	1.18594	0.327764	3.61827	0.000296582	0.0392857
ENSMUSG00000027253	Lrp4	COL-LOW	2039.5	-1.04243	0.28831	-3.61565	0.000299599	0.0393824
ENSMUSG00000017756	Slc12a7	COL-LOW	143.088	2.03152	0.564711	3.59745	0.000321357	0.0419224
ENSMUSG00000051367	Six1	COL-LOW	797.108	0.908512	0.252694	3.59531	0.000324011	0.0419509
ENSMUSG00000030562	Nox4	COL-LOW	248.776	1.90114	0.529502	3.59042	0.000330143	0.0424258
ENSMUSG00000000552	Zfp385a	COL-LOW	114.255	-1.17833	0.32943	-3.57688	0.000347718	0.0443533
ENSMUSG00000038244	Mical2	COL-LOW	997.146	1.26667	0.354607	3.57205	0.000354197	0.0448476
ENSMUSG00000042104	Uggt2	COL-LOW	321.206	0.865757	0.242743	3.56656	0.000361701	0.0454635
ENSMUSG00000016024	Lbp	COL-LOW	2525.02	1.51246	0.427006	3.54201	0.000397095	0.0484525
ENSMUSG00000022797	Tfrc	COL-LOW	41.5009	-2.2413	0.633067	-3.54038	0.00039955	0.0484525
ENSMUSG00000025492	Ifitm3	COL-LOW	3410.56	0.971413	0.273898	3.54662	0.0003902	0.0484525
ENSMUSG00000038521	C1s1	COL-LOW	1099.63	1.39313	0.393019	3.54468	0.000393086	0.0484525
ENSMUSG00000073400	Trim10	COL-LOW	8.32243	-6.36488	1.79757	-3.54083	0.00039887	0.0484525
ENSMUSG00000063564	Col23a1	COL-LOW	123.516	2.1417	0.605358	3.5379	0.000403322	0.0485679
ENSMUSG00000031785	Adgrg1	COL-LOW	37.4011	-3.4662	0.980521	-3.53506	0.000407688	0.0487526
ENSMUSG00000040747	Cd53	COL-LOW	9.44388	-5.516	1.5617	-3.53206	0.00041234	0.0489689
ENSMUSG00000021486	Prelid1	COL-LOW	588.694	0.828302	0.234869	3.52665	0.000420851	0.0493052
ENSMUSG00000043542	Zc2hc1a	COL-LOW	116.422	1.29969	0.368724	3.52483	0.000423761	0.0493052
ENSMUSG00000074483	Bglap	COL-LOW	1306.03	-1.73477	0.491958	-3.52625	0.000421489	0.0493052
ENSMUSG00000020592	Sdc1	COL-LOW	634.862	1.10552	0.313856	3.52238	0.000427684	0.0494277
ENSMUSG00000052544	St6galnac3	COL-LOW	11.1873	-5.47837	1.55808	-3.51609	0.000437945	0.0502761
ENSMUSG00000022875	Kng1	COL-LOW	868.355	2.37676	0.676319	3.51426	0.000440977	0.0502889
ENSMUSG00000024304	Cdh2	COL-LOW	2126.88	-0.689327	0.196435	-3.50919	0.000449475	0.050588
ENSMUSG00000037492	Zmat4	COL-LOW	23.2928	4.84881	1.38112	3.51078	0.000446795	0.050588
ENSMUSG00000045414	1190002N15Rik	COL-LOW	496.185	-0.840668	0.239766	-3.5062	0.000454548	0.0508267
ENSMUSG00000050288	Fzd2	COL-LOW	64.4523	1.87857	0.538272	3.49001	0.000482997	0.0536594
ENSMUSG00000037605	Adgrl3	COL-LOW	103.114	3.58194	1.02856	3.48249	0.000496766	0.0548353
ENSMUSG00000000901	Mmp11	COL-LOW	688.765	2.61084	0.750297	3.47974	0.000501895	0.0548425
ENSMUSG00000033220	Rac2	COL-LOW	11.0848	-6.15214	1.76834	-3.47905	0.000503201	0.0548425
ENSMUSG00000043505	Gimap5	COL-LOW	29.0657	5.35301	1.54103	3.47365	0.000513422	0.0556046
ENSMUSG00000023915	Tnfrsf21	COL-LOW	620.784	1.64894	0.475081	3.47085	0.00051881	0.0558369
ENSMUSG00000020218	Wif1	COL-LOW	637.902	-1.72508	0.498282	-3.46205	0.000536078	0.055931
ENSMUSG00000027656	Wisp2	COL-LOW	1252.83	1.67495	0.483783	3.46219	0.000535792	0.055931
ENSMUSG00000028906	Epb41	COL-LOW	187.735	-1.02641	0.296383	-3.46313	0.000533935	0.055931
ENSMUSG00000038400	Pmepa1	COL-LOW	1972.45	1.45638	0.420556	3.46298	0.000534236	0.055931
ENSMUSG00000081665	Gm15922	COL-LOW	4.39522	-6.59849	1.9068	-3.4605	0.000539172	0.055931
ENSMUSG00000109244	Gm44751	COL-LOW	57.0813	3.18545	0.919105	3.46582	0.000528611	0.055931
ENSMUSG00000024620	Pdgfrb	COL-LOW	3846.05	1.44897	0.418984	3.45829	0.000543607	0.0560533
ENSMUSG00000070469	Adamtsl3	COL-LOW	350.072	1.50695	0.436191	3.4548	0.0005507	0.0564467
ENSMUSG00000027750	Postn	COL-LOW	6004.9	-1.18979	0.344861	-3.45007	0.000560438	0.057105
ENSMUSG00000026442	Nfasc	COL-LOW	30.9095	4.26551	1.23742	3.44711	0.000566622	0.0573954
ENSMUSG00000000982	Ccl3	COL-LOW	5.26291	-6.4367	1.86874	-3.4444	0.000572318	0.0574984
ENSMUSG00000025203	Scd2	COL-LOW	1179.09	1.10059	0.319616	3.44346	0.000574316	0.0574984
ENSMUSG00000026494	Kif26b	COL-LOW	257.652	3.56732	1.03709	3.43973	0.000582302	0.0579609
ENSMUSG00000019846	Lama4	COL-LOW	1862.2	0.780719	0.227303	3.43471	0.000593189	0.0587052
ENSMUSG00000033965	Slc16a2	COL-LOW	615.618	1.35967	0.396207	3.43172	0.000599756	0.059016
ENSMUSG00000017737	Mmp9	COL-LOW	240.878	-1.64096	0.479466	-3.42247	0.000620547	0.0607149
ENSMUSG00000022156	Gzme	COL-LOW	47.5849	6.11584	1.79199	3.41287	0.000642828	0.0625395
ENSMUSG00000032492	Pth1r	COL-LOW	677.746	-0.801054	0.234959	-3.40933	0.000651217	0.0626478
ENSMUSG00000032508	Myd88	COL-LOW	156.771	1.50116	0.440299	3.40941	0.000651031	0.0626478
ENSMUSG00000047330	Kcne4	COL-LOW	154.42	1.44863	0.425367	3.40561	0.000660175	0.0631567
ENSMUSG00000021319	Sfrp4	COL-LOW	5058.1	1.39867	0.411313	3.40049	0.000672645	0.0639941
ENSMUSG00000047617	Paxx	COL-LOW	33.6897	-1.73489	0.511284	-3.3932	0.000690802	0.0653605
ENSMUSG00000037754	Ppp1r16b	COL-LOW	13.9762	-4.51171	1.33117	-3.38929	0.000700741	0.0659386
ENSMUSG00000109625	3110080E11Rik	COL-LOW	83.568	1.97462	0.583136	3.3862	0.000708676	0.0663229
ENSMUSG00000004552	Ctse	COL-LOW	54.5075	-5.72237	1.69133	-3.38334	0.000716091	0.0666545
ENSMUSG00000033717	Adra2a	COL-LOW	164.463	3.69533	1.09405	3.37767	0.000731025	0.0669587
ENSMUSG00000054191	Klf1	COL-LOW	8.07161	-5.54752	1.64109	-3.38039	0.00072382	0.0669587
ENSMUSG00000060798	Intu	COL-LOW	50.594	-2.10191	0.622287	-3.37772	0.000730892	0.0669587
ENSMUSG00000031555	Adam9	COL-LOW	805.894	1.00495	0.297752	3.37511	0.000737864	0.0672276
ENSMUSG00000028434	Epb41l4b	COL-LOW	165.513	1.39006	0.412663	3.36852	0.000755735	0.0684934
ENSMUSG00000032193	Ldlr	COL-LOW	332.748	1.60573	0.47775	3.36103	0.000776512	0.070008
ENSMUSG00000030560	Ctsc	COL-LOW	738.881	2.34651	0.699202	3.35599	0.000790821	0.0709267
ENSMUSG00000025810	Nrp1	COL-LOW	1173.92	1.14705	0.34271	3.34699	0.000816933	0.072889
ENSMUSG00000021728	Emb	COL-LOW	448.521	0.923817	0.276582	3.34011	0.000837445	0.0742223
ENSMUSG00000037820	Tgm2	COL-LOW	1536.15	1.04816	0.313903	3.3391	0.000840496	0.0742223
ENSMUSG00000028184	Adgrl2	COL-LOW	329.19	1.1278	0.338248	3.33424	0.000855336	0.0751474
ENSMUSG00000032380	Dapk2	COL-LOW	191.214	-1.29806	0.389715	-3.33079	0.000866014	0.0756993
ENSMUSG00000083411	Rpl30-ps10	COL-LOW	9.92058	6.94143	2.08681	3.32634	0.000879948	0.0765288
ENSMUSG00000042834	Nrep	COL-LOW	1029.93	2.23063	0.671871	3.32003	0.000900069	0.0778854
ENSMUSG00000000197	Nalcn	COL-LOW	14.1697	5.09202	1.5376	3.31167	0.000927397	0.0798489
ENSMUSG00000032484	Ngp	COL-LOW	159.18	-6.52734	1.97275	-3.30876	0.000937111	0.0802838
ENSMUSG00000036225	Kctd1	COL-LOW	180.996	1.21932	0.368759	3.30656	0.000944507	0.0805169
ENSMUSG00000021379	Id4	COL-LOW	95.5172	1.79096	0.543238	3.29683	0.00097783	0.082947
ENSMUSG00000022114	Spry2	COL-LOW	125.093	1.20301	0.365971	3.28718	0.00101195	0.0845914
ENSMUSG00000037336	Mfsd2b	COL-LOW	11.0019	-3.96169	1.20494	-3.28787	0.00100947	0.0845914
ENSMUSG00000047428	Dlk2	COL-LOW	6.05963	6.63602	2.01869	3.2873	0.00101153	0.0845914
ENSMUSG00000045763	Basp1	COL-LOW	159.47	1.78378	0.542901	3.28564	0.00101751	0.0846453
ENSMUSG00000022651	Retnlg	COL-LOW	39.3668	-8.08537	2.46735	-3.27695	0.00104935	0.0868743
ENSMUSG00000020024	Cep83	COL-LOW	278.036	0.833904	0.25462	3.27509	0.00105629	0.08703
ENSMUSG00000021765	Fst	COL-LOW	376.027	1.87469	0.572863	3.27249	0.00106605	0.0874159
ENSMUSG00000035246	Pcyt1b	COL-LOW	5.13608	-4.74132	1.45013	-3.26958	0.00107706	0.087486
ENSMUSG00000089672	#N/A	COL-LOW	29.8501	-7.98956	2.44278	-3.27069	0.00107286	0.087486
ENSMUSG00000029134	Plb1	COL-LOW	9.50391	-2.59855	0.79604	-3.26434	0.00109718	0.0887014
ENSMUSG00000034394	Lif	COL-LOW	179.286	3.14609	0.96463	3.26145	0.00110843	0.0891926
ENSMUSG00000074486	Bglap2	COL-LOW	1648.03	-1.47186	0.452556	-3.25232	0.00114466	0.0916796
ENSMUSG00000031239	Itm2a	COL-LOW	472.216	1.7885	0.550162	3.25085	0.00115059	0.0917279
ENSMUSG00000008540	Mgst1	COL-LOW	157.842	1.16858	0.359779	3.24805	0.00116199	0.0922095
ENSMUSG00000056214	Pard6g	COL-LOW	267.505	-0.935542	0.288407	-3.24383	0.00117936	0.0931587
ENSMUSG00000045092	S1pr1	COL-LOW	673.771	-0.851419	0.263224	-3.23458	0.00121821	0.0957878
ENSMUSG00000026822	Lcn2	COL-LOW	70.7699	-4.18335	1.29798	-3.22298	0.00126863	0.0987246
ENSMUSG00000027514	Zbp1	COL-LOW	104.591	2.1182	0.657616	3.22103	0.00127731	0.0987246
ENSMUSG00000031066	Usp11	COL-LOW	111.187	-1.27065	0.39442	-3.22158	0.00127488	0.0987246
ENSMUSG00000073940	Hbb-bt	COL-LOW	165.902	-4.95357	1.53801	-3.22077	0.00127849	0.0987246
ENSMUSG00000025279	Dnase1l3	COL-LOW	34.6018	-5.0569	1.57081	-3.2193	0.00128506	0.0987887
ENSMUSG00000034118	Tpst1	COL-LOW	106.244	1.32091	0.410686	3.21634	0.00129835	0.0989276
ENSMUSG00000035357	Pdzrn3	COL-LOW	425.818	1.23408	0.383555	3.21749	0.00129318	0.0989276
ENSMUSG00000027966	Col11a1	NES-HIGH	567.642	4.90166	0.834619	5.87293	4.28159e-09	2.62675e-05
ENSMUSG00000029335	Bmp3	NES-HIGH	88.9558	5.64715	0.954821	5.91436	3.33178e-09	2.62675e-05
ENSMUSG00000001506	Col1a1	NES-HIGH	27207.5	4.72564	0.828875	5.70127	1.18918e-08	2.91825e-05
ENSMUSG00000030399	Ckm	NES-HIGH	14.587	19.1533	3.31566	5.77663	7.62115e-09	2.91825e-05
ENSMUSG00000035914	Cd276	NES-HIGH	66.2354	3.61663	0.633435	5.70955	1.13272e-08	2.91825e-05
ENSMUSG00000029307	Dmp1	NES-HIGH	89.1704	5.22346	0.941755	5.54651	2.91422e-08	5.95958e-05
ENSMUSG00000062609	Kcnj15	NES-HIGH	22.9137	7.82393	1.44177	5.42663	5.74275e-08	0.000100662
ENSMUSG00000054196	Cthrc1	NES-HIGH	34.2384	5.51949	1.02289	5.39599	6.8145e-08	0.000104517
ENSMUSG00000021806	Nid2	NES-HIGH	171.883	2.15331	0.418795	5.14167	2.72302e-07	0.000320283
ENSMUSG00000036596	Cpz	NES-HIGH	32.2697	7.86463	1.53256	5.1317	2.87133e-07	0.000320283
ENSMUSG00000050578	Mmp13	NES-HIGH	506.362	4.32841	0.841201	5.14551	2.66792e-07	0.000320283
ENSMUSG00000037095	Lrg1	NES-HIGH	41.1274	3.66762	0.741001	4.94954	7.43877e-07	0.000760614
ENSMUSG00000006014	Prg4	NES-HIGH	158.916	6.92003	1.40712	4.91785	8.74982e-07	0.000781816
ENSMUSG00000040283	Btnl9	NES-HIGH	93.5718	2.81558	0.572962	4.91407	8.92047e-07	0.000781816
ENSMUSG00000032332	Col12a1	NES-HIGH	311.311	3.05137	0.629278	4.84901	1.2408e-06	0.000951539
ENSMUSG00000041559	Fmod	NES-HIGH	33.6519	5.60885	1.15611	4.8515	1.22533e-06	0.000951539
ENSMUSG00000042228	Lyn	NES-HIGH	43.4198	3.26892	0.679024	4.81415	1.47831e-06	0.00105163
ENSMUSG00000044258	Ctla2a	NES-HIGH	69.493	2.39511	0.498398	4.80562	1.54274e-06	0.00105163
ENSMUSG00000028364	Tnc	NES-HIGH	435.781	3.20642	0.692469	4.63042	3.6493e-06	0.00235668
ENSMUSG00000001131	Timp1	NES-HIGH	25.5733	4.46599	0.973072	4.58958	4.44144e-06	0.00263004
ENSMUSG00000002699	Lcp2	NES-HIGH	16.0186	5.78258	1.26568	4.56876	4.90627e-06	0.00263004
ENSMUSG00000021319	Sfrp4	NES-HIGH	102.123	4.16847	0.909328	4.58412	4.55892e-06	0.00263004
ENSMUSG00000027559	Car3	NES-HIGH	171.409	4.22236	0.924386	4.56775	4.92999e-06	0.00263004
ENSMUSG00000001510	Dlx3	NES-HIGH	21.387	6.92234	1.5241	4.54192	5.57432e-06	0.00284987
ENSMUSG00000027338	Prnd	NES-HIGH	153.599	2.7295	0.606592	4.49973	6.80412e-06	0.00333946
ENSMUSG00000022483	Col2a1	NES-HIGH	25.3806	7.00696	1.56936	4.46486	8.01196e-06	0.00377805
ENSMUSG00000029161	Cgref1	NES-HIGH	39.3871	6.02012	1.35073	4.45695	8.31356e-06	0.00377805
ENSMUSG00000046402	Rbp1	NES-HIGH	41.0948	3.33995	0.753066	4.43514	9.20143e-06	0.0040322
ENSMUSG00000026796	Fam129b	NES-HIGH	69.7512	2.04443	0.46184	4.4267	9.56868e-06	0.00404854
ENSMUSG00000028226	Mmp16	NES-HIGH	33.2025	4.95934	1.13084	4.38553	1.15706e-05	0.00473236
ENSMUSG00000024529	Lox	NES-HIGH	246.824	3.93048	0.901358	4.36062	1.29697e-05	0.00497306
ENSMUSG00000027230	Creb3l1	NES-HIGH	149.104	3.29529	0.755085	4.36413	1.2763e-05	0.00497306
ENSMUSG00000026249	Serpine2	NES-HIGH	286.862	2.80676	0.64561	4.34745	1.37727e-05	0.0050173
ENSMUSG00000061723	Tnnt3	NES-HIGH	18.7538	18.2166	4.19217	4.34539	1.39029e-05	0.0050173
ENSMUSG00000017969	Ptgis	NES-HIGH	18.2494	6.29473	1.46137	4.30741	1.65177e-05	0.00519672
ENSMUSG00000020264	Slc36a2	NES-HIGH	18.3222	6.6686	1.54627	4.31271	1.61267e-05	0.00519672
ENSMUSG00000020805	Slc13a5	NES-HIGH	57.5238	4.22222	0.978811	4.31362	1.60601e-05	0.00519672
ENSMUSG00000024598	Fbn2	NES-HIGH	7.23892	6.21534	1.44115	4.31276	1.61229e-05	0.00519672
ENSMUSG00000040943	Tet2	NES-HIGH	207.063	-1.17126	0.271863	-4.30826	1.64544e-05	0.00519672
ENSMUSG00000026875	Traf1	NES-HIGH	18.8967	5.70645	1.32891	4.2941	1.75407e-05	0.0053806
ENSMUSG00000024330	Col11a2	NES-HIGH	304.772	3.79966	0.8917	4.26114	2.03382e-05	0.00608659
ENSMUSG00000030513	Pcsk6	NES-HIGH	57.6789	4.39166	1.06613	4.11926	3.80087e-05	0.0108457
ENSMUSG00000035095	Fam167a	NES-HIGH	16.4699	4.94932	1.20069	4.12206	3.75491e-05	0.0108457
ENSMUSG00000063142	Kcnma1	NES-HIGH	14.5036	3.98422	0.968861	4.11227	3.91784e-05	0.0109254
ENSMUSG00000046841	Ckap4	NES-HIGH	127.749	2.7319	0.666219	4.10061	4.12068e-05	0.0112357
ENSMUSG00000029661	Col1a2	NES-HIGH	23487.7	4.55483	1.11747	4.07603	4.58117e-05	0.0119598
ENSMUSG00000038331	Satb2	NES-HIGH	238.898	3.36989	0.826693	4.07635	4.57482e-05	0.0119598
ENSMUSG00000000392	Fap	NES-HIGH	133.131	3.49505	0.859593	4.06593	4.78405e-05	0.0120445
ENSMUSG00000032353	Tmed3	NES-HIGH	16.5798	3.24666	0.798751	4.06467	4.80996e-05	0.0120445
ENSMUSG00000018593	Sparc	NES-HIGH	16865.8	2.67592	0.660017	4.05432	5.0281e-05	0.012097
ENSMUSG00000057457	Phex	NES-HIGH	73.5144	4.1361	1.02007	4.05471	5.01967e-05	0.012097
ENSMUSG00000004665	Cnn2	NES-HIGH	101.773	1.96754	0.488495	4.02776	5.63109e-05	0.0132872
ENSMUSG00000029810	Tmem176b	NES-HIGH	144.148	1.92055	0.478082	4.01719	5.88955e-05	0.0134111
ENSMUSG00000071648	Rom1	NES-HIGH	9.73098	4.47169	1.11328	4.01669	5.9022e-05	0.0134111
ENSMUSG00000000420	Galnt1	NES-HIGH	138.973	1.70394	0.425795	4.00179	6.28652e-05	0.0140247
ENSMUSG00000060938	Rpl26	NES-HIGH	124.767	-1.35439	0.33973	-3.98668	6.70038e-05	0.014681
ENSMUSG00000022479	Vdr	NES-HIGH	29.4983	3.6997	0.939416	3.9383	8.20599e-05	0.0176645
ENSMUSG00000021532	Fastkd3	NES-HIGH	9.63946	-3.27597	0.835328	-3.92178	8.78968e-05	0.018056
ENSMUSG00000025969	Nrp2	NES-HIGH	412.326	2.29243	0.5847	3.9207	8.82934e-05	0.018056
ENSMUSG00000029718	Pcolce	NES-HIGH	161.413	2.64457	0.674501	3.92078	8.8261e-05	0.018056
ENSMUSG00000001739	Cldn15	NES-HIGH	19.7763	3.59507	0.92264	3.89651	9.75894e-05	0.0193133
ENSMUSG00000063415	Cyp26b1	NES-HIGH	22.7883	3.77335	0.967582	3.89978	9.62817e-05	0.0193133
ENSMUSG00000024538	Ppic	NES-HIGH	265.268	1.66519	0.428155	3.88923	0.000100562	0.0193255
ENSMUSG00000025823	Pdia4	NES-HIGH	64.0602	2.03409	0.523084	3.88865	0.000100802	0.0193255
ENSMUSG00000032243	Itga11	NES-HIGH	40.2904	4.22458	1.08925	3.87843	0.000105133	0.0198459
ENSMUSG00000004473	Clec11a	NES-HIGH	16.2898	4.86917	1.25717	3.87313	0.000107446	0.0199752
ENSMUSG00000060284	Sp7	NES-HIGH	53.221	3.61389	0.9367	3.85811	0.000114268	0.0209263
ENSMUSG00000037736	Limch1	NES-HIGH	27.1041	2.4541	0.638277	3.84489	0.000120608	0.0217627
ENSMUSG00000037138	Aff3	NES-HIGH	22.2931	-3.22138	0.846889	-3.80378	0.000142502	0.0253407
ENSMUSG00000090399	Gm38399	NES-HIGH	20.9669	2.8906	0.76116	3.79763	0.000146086	0.0256067
ENSMUSG00000050530	Fam171a1	NES-HIGH	40.2024	2.21954	0.590868	3.7564	0.000172373	0.0297889
ENSMUSG00000027102	Hoxd8	NES-HIGH	20.1895	2.51161	0.669306	3.75255	0.000175043	0.0298302
ENSMUSG00000044017	Adgrd1	NES-HIGH	42.1459	3.01999	0.806025	3.74677	0.000179123	0.0299704
ENSMUSG00000047414	Flrt2	NES-HIGH	53.3326	2.8949	0.773107	3.7445	0.000180751	0.0299704
ENSMUSG00000002900	Lamb1	NES-HIGH	153.348	1.74311	0.466586	3.73587	0.000187066	0.0303967
ENSMUSG00000024899	Papss2	NES-HIGH	79.7986	2.24775	0.602053	3.73348	0.000188851	0.0303967
ENSMUSG00000026828	Galnt5	NES-HIGH	9.30529	5.72578	1.53467	3.73096	0.000190753	0.0303967
ENSMUSG00000096727	Psmb9	NES-HIGH	27.9431	3.39355	0.912135	3.72045	0.00019887	0.0312837
ENSMUSG00000026042	Col5a2	NES-HIGH	312.916	2.61443	0.704761	3.70967	0.000207532	0.0318302
ENSMUSG00000058443	Rpl10-ps3	NES-HIGH	14.5407	6.0954	1.64202	3.71214	0.000205514	0.0318302
ENSMUSG00000027833	Shox2	NES-HIGH	17.6599	2.93527	0.794537	3.69432	0.000220476	0.0322053
ENSMUSG00000046182	Gsg1l	NES-HIGH	7.91905	6.82061	1.84529	3.69622	0.000218831	0.0322053
ENSMUSG00000047996	Prrg1	NES-HIGH	13.5191	3.16352	0.854957	3.70021	0.00021542	0.0322053
ENSMUSG00000054675	Tmem119	NES-HIGH	43.1962	5.65428	1.52692	3.70306	0.000213017	0.0322053
ENSMUSG00000052516	Robo2	NES-HIGH	18.0392	4.57337	1.24824	3.66386	0.000248446	0.0355174
ENSMUSG00000074483	Bglap	NES-HIGH	433.879	4.35633	1.18917	3.66335	0.00024894	0.0355174
ENSMUSG00000025489	Ifitm5	NES-HIGH	27.9088	4.17677	1.14746	3.64002	0.000272612	0.0380108
ENSMUSG00000061119	Prcp	NES-HIGH	45.2116	2.02169	0.555046	3.64238	0.000270132	0.0380108
ENSMUSG00000033022	Cdo1	NES-HIGH	55.5914	3.36365	0.927686	3.62585	0.000288011	0.0397067
ENSMUSG00000022150	Dab2	NES-HIGH	121.392	1.38633	0.384014	3.61011	0.000306064	0.0417267
ENSMUSG00000022538	Lsg1	NES-HIGH	23.8086	1.84839	0.514365	3.59353	0.000326231	0.0435092
ENSMUSG00000097857	Gm26603	NES-HIGH	5.0505	5.4364	1.51208	3.59532	0.000323997	0.0435092
ENSMUSG00000029838	Ptn	NES-HIGH	27.6162	3.07657	0.857144	3.58933	0.00033153	0.0437405
ENSMUSG00000050931	Sgms2	NES-HIGH	286.948	3.09365	0.862797	3.5856	0.000336298	0.0438976
ENSMUSG00000054855	Rnd1	NES-HIGH	14.4739	4.30297	1.20102	3.58278	0.00033996	0.0439085
ENSMUSG00000016763	Scube1	NES-HIGH	4.60334	5.55057	1.55074	3.57929	0.000344522	0.0440343
ENSMUSG00000000958	Slc7a7	NES-HIGH	24.2968	2.54757	0.712374	3.57616	0.000348674	0.0441054
ENSMUSG00000036528	Ppfibp2	NES-HIGH	16.2604	2.80734	0.786149	3.571	0.000355616	0.0445246
ENSMUSG00000030022	Adamts9	NES-HIGH	162.258	1.64642	0.461464	3.56782	0.00035996	0.0446132
ENSMUSG00000028019	Pdgfc	NES-HIGH	17.9096	3.86497	1.08578	3.55963	0.000371378	0.045568
ENSMUSG00000079055	Slc8a3	NES-HIGH	50.7846	3.99575	1.12496	3.55192	0.000382435	0.0464601
ENSMUSG00000037624	Kcnk2	NES-HIGH	5.27833	5.87703	1.65606	3.54881	0.000386981	0.0465515
ENSMUSG00000006369	Fbln1	NES-HIGH	11.2096	4.43805	1.2552	3.53573	0.000406647	0.0484423
ENSMUSG00000001493	Meox1	NES-HIGH	30.7081	2.28028	0.645748	3.53122	0.000413645	0.0488022
ENSMUSG00000092086	Gm6793	NES-HIGH	9.32426	5.1769	1.47005	3.52158	0.000428989	0.0501304
ENSMUSG00000060935	Tmem263	NES-HIGH	86.83	1.93976	0.551373	3.51805	0.000434725	0.0503214
ENSMUSG00000034684	Sema3f	NES-HIGH	30.8965	2.02002	0.576217	3.50565	0.000455496	0.0519648
ENSMUSG00000057777	Mab21l2	NES-HIGH	6.82915	6.12028	1.74639	3.50454	0.000457392	0.0519648
ENSMUSG00000068740	Celsr2	NES-HIGH	17.4109	-3.69438	1.05718	-3.49456	0.000474845	0.0529668
ENSMUSG00000079355	Ackr4	NES-HIGH	15.1696	5.69906	1.63052	3.49523	0.00047365	0.0529668
ENSMUSG00000021451	Sema4d	NES-HIGH	32.8003	4.27262	1.224	3.49071	0.000481742	0.053252
ENSMUSG00000031673	Cdh11	NES-HIGH	142.903	2.53497	0.728892	3.47784	0.000505469	0.0551664
ENSMUSG00000079003	Samd1	NES-HIGH	15.7282	5.13185	1.47617	3.47647	0.000508052	0.0551664
ENSMUSG00000031558	Slit2	NES-HIGH	87.575	3.6747	1.06235	3.45902	0.000542141	0.0565962
ENSMUSG00000031906	Smpd3	NES-HIGH	87.3302	3.64501	1.05268	3.46261	0.000534967	0.0565962
ENSMUSG00000033717	Adra2a	NES-HIGH	11.2134	3.99947	1.1566	3.45796	0.000544283	0.0565962
ENSMUSG00000037375	Hhat	NES-HIGH	7.0202	5.22825	1.5084	3.46609	0.000528096	0.0565962
ENSMUSG00000040254	Sema3d	NES-HIGH	22.5367	3.42197	0.989558	3.45808	0.000544035	0.0565962
ENSMUSG00000020473	Aebp1	NES-HIGH	89.6534	2.53936	0.735128	3.45431	0.000551703	0.0568857
ENSMUSG00000054555	Adam12	NES-HIGH	191.27	1.71291	0.496492	3.45003	0.000560527	0.0573139
ENSMUSG00000012889	Podnl1	NES-HIGH	5.6921	5.73571	1.66405	3.44684	0.000567183	0.0575152
ENSMUSG00000087384	Gm15558	NES-HIGH	6.99881	6.49045	1.88541	3.44245	0.000576464	0.0579772
ENSMUSG00000038173	Enpp6	NES-HIGH	37.1206	2.89059	0.841292	3.4359	0.000590594	0.0589154
ENSMUSG00000056411	Gm12500	NES-HIGH	4.15538	-6.04605	1.76094	-3.43343	0.000596002	0.0589754
ENSMUSG00000036206	Sh3bp4	NES-HIGH	20.5926	2.58233	0.754441	3.42284	0.000619704	0.0608301
ENSMUSG00000018845	Unc45b	NES-HIGH	55.9764	2.55345	0.74847	3.41156	0.000645925	0.0624055
ENSMUSG00000068735	Trp53i11	NES-HIGH	247.741	1.79736	0.526675	3.41265	0.000643336	0.0624055
ENSMUSG00000036545	Adamts2	NES-HIGH	96.7862	2.3669	0.694914	3.40603	0.000659138	0.0630331
ENSMUSG00000041608	Entpd3	NES-HIGH	20.9523	5.04642	1.48225	3.40457	0.000662695	0.0630331
ENSMUSG00000050953	Gja1	NES-HIGH	184.672	2.21034	0.650215	3.39941	0.000675317	0.0637396
ENSMUSG00000054435	Gimap4	NES-HIGH	85.9558	1.57419	0.464934	3.38583	0.000709628	0.0664667
ENSMUSG00000005124	Wisp1	NES-HIGH	88.1841	2.79841	0.827711	3.38091	0.00072247	0.0671569
ENSMUSG00000005534	Insr	NES-HIGH	145.477	1.09671	0.325954	3.3646	0.00076655	0.0705711
ENSMUSG00000024737	Slc15a3	NES-HIGH	5.13584	5.1467	1.53034	3.36311	0.000770703	0.0705711
ENSMUSG00000000753	Serpinf1	NES-HIGH	585.286	2.78439	0.82926	3.35768	0.000786001	0.0714388
ENSMUSG00000026890	Lhx6	NES-HIGH	5.31084	5.17318	1.5544	3.32809	0.000874439	0.0772042
ENSMUSG00000027239	Mdk	NES-HIGH	12.5974	4.56488	1.37164	3.32804	0.000874604	0.0772042
ENSMUSG00000038700	Hoxb5	NES-HIGH	7.1232	5.51513	1.65524	3.33192	0.00086248	0.0772042
ENSMUSG00000046718	Bst2	NES-HIGH	23.1725	2.09603	0.629608	3.3291	0.000871287	0.0772042
ENSMUSG00000007594	Hapln4	NES-HIGH	6.5635	5.97959	1.80169	3.31887	0.000903809	0.0785751
ENSMUSG00000026365	Cfh	NES-HIGH	562.788	1.76624	0.533081	3.31326	0.000922153	0.0785751
ENSMUSG00000032374	Plod2	NES-HIGH	180.953	2.24002	0.676024	3.31352	0.000921293	0.0785751
ENSMUSG00000071477	Zfp777	NES-HIGH	9.57312	4.28498	1.29202	3.31649	0.000911549	0.0785751
ENSMUSG00000074622	Mafb	NES-HIGH	69.8099	1.92954	0.58229	3.31372	0.000920653	0.0785751
ENSMUSG00000074486	Bglap2	NES-HIGH	345.31	4.32217	1.30852	3.30311	0.000956193	0.0809137
ENSMUSG00000071652	Ints5	NES-HIGH	17.3023	3.03078	0.918177	3.30087	0.00096386	0.0810038
ENSMUSG00000074489	Bglap3	NES-HIGH	10.2826	5.16177	1.56659	3.29492	0.000984506	0.0821761
ENSMUSG00000020330	Hmmr	NES-HIGH	9.17929	4.40032	1.33714	3.29085	0.000998855	0.0825652
ENSMUSG00000028197	Col24a1	NES-HIGH	46.6408	4.64075	1.41065	3.28979	0.00100263	0.0825652
ENSMUSG00000021990	Spata13	NES-HIGH	99.562	1.43288	0.437403	3.27588	0.00105333	0.0855918
ENSMUSG00000046080	Clec9a	NES-HIGH	6.33121	4.82424	1.47241	3.27642	0.0010513	0.0855918
ENSMUSG00000020427	Igfbp3	NES-HIGH	381.718	1.58062	0.483018	3.27239	0.00106644	0.086087
ENSMUSG00000022272	Myo10	NES-HIGH	433.42	1.34677	0.412569	3.26434	0.00109718	0.0874186
ENSMUSG00000041449	Serpina3h	NES-HIGH	4.29176	4.24201	1.29928	3.26489	0.00109507	0.0874186
ENSMUSG00000025213	Kazald1	NES-HIGH	15.5907	3.53309	1.08979	3.242	0.00118695	0.093869
ENSMUSG00000054385	Ceacam2	NES-HIGH	55.4473	1.9225	0.593284	3.24044	0.00119344	0.093869
ENSMUSG00000029466	Anapc7	NES-HIGH	18.5638	2.49283	0.770643	3.23474	0.00121752	0.0939561
ENSMUSG00000035208	Slfn8	NES-HIGH	6.47602	4.73577	1.46368	3.23552	0.00121421	0.0939561
ENSMUSG00000105954	Gm42793	NES-HIGH	5.98996	5.76887	1.78185	3.23757	0.00120553	0.0939561
ENSMUSG00000045871	Slitrk6	NES-HIGH	6.19742	4.70596	1.46157	3.2198	0.00128281	0.0983757
ENSMUSG00000006611	Hfe	NES-HIGH	7.47734	4.1426	1.29113	3.20849	0.00133432	0.0999101
ENSMUSG00000022438	Parvb	NES-HIGH	59.3357	1.93751	0.603789	3.20891	0.00133239	0.0999101
ENSMUSG00000078974	Sec61g	NES-HIGH	6.27988	3.98717	1.24169	3.21107	0.00132241	0.0999101
ENSMUSG00000107002	0610012G03Rik	NES-HIGH	6.48462	4.68911	1.46157	3.20826	0.00133539	0.0999101
ENSMUSG00000026678	Rgs5	NES-LOW	2223	-1.88991	0.330093	-5.72539	1.03194e-08	5.14314e-05
ENSMUSG00000029624	Ptcd1	NES-LOW	27.1993	-2.11653	0.369723	-5.72464	1.03653e-08	5.14314e-05
ENSMUSG00000068747	Sort1	NES-LOW	118.06	-1.45717	0.255106	-5.71202	1.11646e-08	5.14314e-05
ENSMUSG00000034612	Chst11	NES-LOW	188.03	-1.46209	0.262003	-5.58043	2.39919e-08	6.64372e-05
ENSMUSG00000109536	9330162G02Rik	NES-LOW	50.9128	1.91869	0.343845	5.58011	2.40366e-08	6.64372e-05
ENSMUSG00000027656	Wisp2	NES-LOW	475.882	2.35214	0.431803	5.44726	5.11512e-08	0.000100987
ENSMUSG00000052911	Lamb2	NES-LOW	382.217	-0.894981	0.163672	-5.46814	4.54782e-08	0.000100987
ENSMUSG00000018171	Vmp1	NES-LOW	188.518	1.63809	0.30275	5.4107	6.27801e-08	0.000108453
ENSMUSG00000001520	Nrip2	NES-LOW	31.5226	-2.00792	0.379361	-5.2929	1.20392e-07	0.000184869
ENSMUSG00000018830	Myh11	NES-LOW	699.643	-2.066	0.394683	-5.23459	1.65355e-07	0.00019825
ENSMUSG00000030560	Ctsc	NES-LOW	99.1184	3.5837	0.685594	5.22715	1.72141e-07	0.00019825
ENSMUSG00000040613	Apobec1	NES-LOW	62.8773	2.55919	0.488497	5.23891	1.61525e-07	0.00019825
ENSMUSG00000031930	Wwp2	NES-LOW	117.89	-1.43456	0.283484	-5.06047	4.18219e-07	0.000412842
ENSMUSG00000085385	Snhg17	NES-LOW	32.3019	1.94418	0.384059	5.06219	4.14471e-07	0.000412842
ENSMUSG00000006731	B4galnt1	NES-LOW	27.6711	2.40831	0.482524	4.99107	6.00465e-07	0.000488143
ENSMUSG00000028381	Ugcg	NES-LOW	444.337	1.24381	0.249143	4.99234	5.96513e-07	0.000488143
ENSMUSG00000071178	Serpina1b	NES-LOW	92.2158	-2.14184	0.429096	-4.99151	5.99083e-07	0.000488143
ENSMUSG00000021253	Tgfb3	NES-LOW	242.688	1.30816	0.263982	4.95546	7.21578e-07	0.000554012
ENSMUSG00000079015	Serpina1c	NES-LOW	11.181	-2.9595	0.599719	-4.93481	8.0229e-07	0.00058356
ENSMUSG00000041482	Piezo2	NES-LOW	87.3032	2.37328	0.482514	4.91858	8.71749e-07	0.000602378
ENSMUSG00000006818	Sod2	NES-LOW	120.912	1.26697	0.258767	4.89618	9.77151e-07	0.000643058
ENSMUSG00000041329	Atp1b2	NES-LOW	111.04	-1.69377	0.349963	-4.83986	1.29929e-06	0.000816189
ENSMUSG00000006221	Hspb7	NES-LOW	37.6652	-1.91745	0.399816	-4.79583	1.62001e-06	0.000932856
ENSMUSG00000050578	Mmp13	NES-LOW	3789.48	2.74899	0.572797	4.79925	1.59264e-06	0.000932856
ENSMUSG00000032026	Rexo2	NES-LOW	126.68	1.20714	0.252353	4.78355	1.72223e-06	0.00095205
ENSMUSG00000038872	Zfhx3	NES-LOW	409.193	-0.922009	0.194975	-4.72885	2.25801e-06	0.00115576
ENSMUSG00000042834	Nrep	NES-LOW	335.849	1.85588	0.392421	4.7293	2.25297e-06	0.00115576
ENSMUSG00000021466	Ptch1	NES-LOW	301.977	-1.44668	0.30778	-4.70038	2.59674e-06	0.00128168
ENSMUSG00000004105	Angptl2	NES-LOW	153.761	-1.54321	0.334192	-4.61772	3.87981e-06	0.00184893
ENSMUSG00000039084	Chad	NES-LOW	555.124	-2.44816	0.532406	-4.5983	4.25958e-06	0.00196224
ENSMUSG00000026944	Abca2	NES-LOW	51.8623	-1.4339	0.313059	-4.58027	4.64366e-06	0.0020617
ENSMUSG00000040606	Kazn	NES-LOW	123.575	1.39681	0.30593	4.56579	4.97613e-06	0.0020617
ENSMUSG00000068196	Col8a1	NES-LOW	3290.06	2.27026	0.498983	4.54977	5.37055e-06	0.0020617
ENSMUSG00000069539	Scyl2	NES-LOW	81.4798	0.901779	0.197966	4.55521	5.23324e-06	0.0020617
ENSMUSG00000070423	Olfr558	NES-LOW	46.7191	-2.2725	0.499308	-4.5513	5.33167e-06	0.0020617
ENSMUSG00000097546	Gm26749	NES-LOW	13.4047	3.44893	0.755091	4.56757	4.93421e-06	0.0020617
ENSMUSG00000038560	Sp6	NES-LOW	13.5015	2.47781	0.548358	4.51861	6.22481e-06	0.00232505
ENSMUSG00000024112	Cacna1h	NES-LOW	16.1687	-2.03035	0.450811	-4.50377	6.67582e-06	0.00236564
ENSMUSG00000039316	Rftn1	NES-LOW	120.804	0.916044	0.203283	4.50624	6.59867e-06	0.00236564
ENSMUSG00000086596	Susd5	NES-LOW	63.6663	-1.97835	0.441693	-4.47902	7.49858e-06	0.00259076
ENSMUSG00000020850	Prpf8	NES-LOW	514.443	-0.673406	0.151077	-4.45737	8.29699e-06	0.00273011
ENSMUSG00000039611	Tmem246	NES-LOW	11.5666	-3.3627	0.754299	-4.45805	8.2708e-06	0.00273011
ENSMUSG00000003660	Snrnp200	NES-LOW	227.584	-0.672621	0.151588	-4.43715	9.11572e-06	0.00281812
ENSMUSG00000019326	Aoc3	NES-LOW	201.601	-1.76777	0.398531	-4.43573	9.17621e-06	0.00281812
ENSMUSG00000020029	Nudt4	NES-LOW	894.063	1.08654	0.244886	4.43693	9.12508e-06	0.00281812
ENSMUSG00000036840	Siah1a	NES-LOW	45.1032	1.44705	0.327141	4.42332	9.71934e-06	0.00292003
ENSMUSG00000018846	Pank3	NES-LOW	182.266	0.674364	0.153816	4.38422	1.16401e-05	0.00342269
ENSMUSG00000038369	Ncoa6	NES-LOW	381.079	-0.620938	0.142122	-4.36905	1.24786e-05	0.0035928
ENSMUSG00000038400	Pmepa1	NES-LOW	496.31	1.71084	0.39226	4.36149	1.29182e-05	0.00364345
ENSMUSG00000021567	Nkd2	NES-LOW	170.598	1.78183	0.409116	4.3553	1.32884e-05	0.00365357
ENSMUSG00000039063	Echdc3	NES-LOW	4.65836	-3.95286	0.910002	-4.34379	1.40046e-05	0.00365357
ENSMUSG00000064210	Ano6	NES-LOW	444.041	-0.708045	0.163006	-4.34368	1.40115e-05	0.00365357
ENSMUSG00000097536	2610037D02Rik	NES-LOW	29.4593	2.21894	0.510643	4.34539	1.39029e-05	0.00365357
ENSMUSG00000042197	Zfp451	NES-LOW	160.7	0.755427	0.174305	4.33395	1.46457e-05	0.00374821
ENSMUSG00000041577	Prelp	NES-LOW	1634.48	-1.37654	0.318773	-4.31825	1.57272e-05	0.00393044
ENSMUSG00000041741	Pde3a	NES-LOW	157.128	-1.15593	0.267857	-4.31547	1.59265e-05	0.00393044
ENSMUSG00000026586	Prrx1	NES-LOW	545.298	1.14219	0.265387	4.30386	1.67848e-05	0.00401688
ENSMUSG00000038583	Pln	NES-LOW	28.0135	-2.04558	0.475396	-4.30289	1.68581e-05	0.00401688
ENSMUSG00000022994	Adcy6	NES-LOW	167.144	-0.794875	0.185361	-4.28825	1.8009e-05	0.00421837
ENSMUSG00000071757	Zhx2	NES-LOW	130.954	-0.79654	0.186918	-4.26144	2.0311e-05	0.0046783
ENSMUSG00000025422	Agap2	NES-LOW	5.27581	-4.70583	1.10662	-4.25242	2.11477e-05	0.00471389
ENSMUSG00000062609	Kcnj15	NES-LOW	98.2445	2.91894	0.68627	4.25335	2.10599e-05	0.00471389
ENSMUSG00000079592	C1qtnf5	NES-LOW	20.9721	3.04413	0.717877	4.24046	2.23062e-05	0.00489319
ENSMUSG00000014551	Mrps25	NES-LOW	68.0509	-1.78813	0.422498	-4.23229	2.31328e-05	0.00499525
ENSMUSG00000046402	Rbp1	NES-LOW	57.73	1.99468	0.472082	4.22528	2.38647e-05	0.00501445
ENSMUSG00000046818	Ddit4l	NES-LOW	106.488	1.61183	0.381543	4.2245	2.39474e-05	0.00501445
ENSMUSG00000031584	Gsr	NES-LOW	60.5755	1.4222	0.33751	4.2138	2.51108e-05	0.0050283
ENSMUSG00000032649	Colgalt2	NES-LOW	61.8988	-1.46112	0.347313	-4.20694	2.58855e-05	0.0050283
ENSMUSG00000032911	Cspg4	NES-LOW	155.072	-1.64844	0.390867	-4.21738	2.47158e-05	0.0050283
ENSMUSG00000036528	Ppfibp2	NES-LOW	36.0411	-1.36997	0.325856	-4.20424	2.61967e-05	0.0050283
ENSMUSG00000108500	Gm45033	NES-LOW	8.75481	4.82779	1.14693	4.2093	2.56162e-05	0.0050283
ENSMUSG00000109652	Gm45555	NES-LOW	32.1396	1.64529	0.390673	4.21142	2.53775e-05	0.0050283
ENSMUSG00000032769	Trpa1	NES-LOW	13.2391	3.9309	0.93809	4.19032	2.78558e-05	0.00527352
ENSMUSG00000008999	Bmp7	NES-LOW	22.9228	-1.6577	0.396953	-4.17606	2.96595e-05	0.00549494
ENSMUSG00000045763	Basp1	NES-LOW	41.9291	1.73653	0.415953	4.17483	2.98206e-05	0.00549494
ENSMUSG00000104828	Gm42898	NES-LOW	41.4966	2.09778	0.502854	4.17176	3.02262e-05	0.00549639
ENSMUSG00000036854	Hspb6	NES-LOW	49.7483	-1.6829	0.404115	-4.16441	3.12154e-05	0.00553073
ENSMUSG00000040549	Ckap5	NES-LOW	159.31	-0.777283	0.186539	-4.16687	3.0881e-05	0.00553073
ENSMUSG00000019850	Tnfaip3	NES-LOW	191.42	1.11315	0.269359	4.13258	3.58718e-05	0.00627529
ENSMUSG00000027254	Map1a	NES-LOW	169.018	-1.09109	0.264673	-4.12242	3.74905e-05	0.00647648
ENSMUSG00000017376	Nlk	NES-LOW	170.982	0.815731	0.198294	4.11374	3.89295e-05	0.00653625
ENSMUSG00000038463	Olfml2b	NES-LOW	658.223	1.5042	0.365942	4.11049	3.94826e-05	0.00653625
ENSMUSG00000046447	Camk2n1	NES-LOW	179.52	1.35848	0.330606	4.10905	3.97283e-05	0.00653625
ENSMUSG00000049553	Polr1a	NES-LOW	70.7576	-0.881655	0.214353	-4.1131	3.90382e-05	0.00653625
ENSMUSG00000004085	Map3k20	NES-LOW	464.95	-1.01231	0.247081	-4.09709	4.18378e-05	0.00664595
ENSMUSG00000031754	Nudt21	NES-LOW	53.1388	1.06377	0.259589	4.09789	4.16933e-05	0.00664595
ENSMUSG00000103313	Gm38357	NES-LOW	34.8669	2.07556	0.50629	4.09955	4.13959e-05	0.00664595
ENSMUSG00000031441	Atp11a	NES-LOW	373.076	0.905365	0.2234	4.05266	5.06385e-05	0.00795255
ENSMUSG00000000901	Mmp11	NES-LOW	185.409	1.2473	0.308297	4.04577	5.21522e-05	0.0080866
ENSMUSG00000073557	Ppp1r12b	NES-LOW	106.851	-1.23766	0.306089	-4.04349	5.26624e-05	0.0080866
ENSMUSG00000061244	Exoc5	NES-LOW	79.9487	1.04724	0.260377	4.02202	5.77009e-05	0.00876293
ENSMUSG00000033910	Gucy1a1	NES-LOW	193.794	-1.02119	0.254343	-4.01503	5.94385e-05	0.00883268
ENSMUSG00000057969	Sema3b	NES-LOW	46.2253	-1.6129	0.4017	-4.01518	5.94008e-05	0.00883268
ENSMUSG00000000567	Sox9	NES-LOW	76.3781	-1.90833	0.476032	-4.00882	6.1022e-05	0.00891005
ENSMUSG00000034903	Cobll1	NES-LOW	57.2875	-1.68777	0.421365	-4.00547	6.18932e-05	0.00891005
ENSMUSG00000039210	Gpatch2	NES-LOW	49.452	1.22312	0.305208	4.0075	6.13648e-05	0.00891005
ENSMUSG00000037151	Lrrc20	NES-LOW	18.528	-1.92508	0.481993	-3.994	6.49665e-05	0.00925606
ENSMUSG00000092569	Gm20544	NES-LOW	8.88576	4.9277	1.23576	3.98759	6.67467e-05	0.00941265
ENSMUSG00000017670	Elmo2	NES-LOW	73.1054	-1.03773	0.26085	-3.97829	6.94137e-05	0.00958521
ENSMUSG00000041164	Zmiz2	NES-LOW	72.5301	-1.0364	0.260657	-3.97611	7.00511e-05	0.00958521
ENSMUSG00000050912	Tmem123	NES-LOW	249	1.21703	0.305827	3.97947	6.90684e-05	0.00958521
ENSMUSG00000014158	Trpv4	NES-LOW	45.8373	-1.65843	0.417369	-3.97354	7.0811e-05	0.0095942
ENSMUSG00000002289	Angptl4	NES-LOW	229.867	-1.1755	0.296604	-3.96319	7.39546e-05	0.00992284
ENSMUSG00000051910	Sox6	NES-LOW	44.496	-1.35727	0.342854	-3.95875	7.53423e-05	0.0100118
ENSMUSG00000023828	Slc22a3	NES-LOW	31.5255	-2.15281	0.547496	-3.93211	8.42046e-05	0.0108991
ENSMUSG00000026579	F5	NES-LOW	65.181	-2.0521	0.522249	-3.92936	8.5174e-05	0.0108991
ENSMUSG00000042613	Pbxip1	NES-LOW	210.481	-0.61664	0.156884	-3.93054	8.47547e-05	0.0108991
ENSMUSG00000049336	Tenm2	NES-LOW	7.29612	-2.77215	0.705013	-3.93206	8.42216e-05	0.0108991
ENSMUSG00000032076	Cadm1	NES-LOW	129.879	-1.36319	0.347226	-3.92595	8.63871e-05	0.0109529
ENSMUSG00000047146	Tet1	NES-LOW	94.7265	-0.776094	0.198113	-3.91742	8.95e-05	0.0111444
ENSMUSG00000104735	C130075A20Rik	NES-LOW	14.6737	2.7985	0.714377	3.9174	8.95103e-05	0.0111444
ENSMUSG00000042557	Sin3a	NES-LOW	194.383	-0.828213	0.212053	-3.90569	9.39554e-05	0.0115934
ENSMUSG00000025245	Lztfl1	NES-LOW	66.6619	0.995771	0.256315	3.88495	0.000102353	0.0118867
ENSMUSG00000026840	Lamc3	NES-LOW	5.51231	-2.96677	0.763429	-3.88611	0.000101865	0.0118867
ENSMUSG00000027848	Olfml3	NES-LOW	698.629	1.55439	0.399917	3.88678	0.000101584	0.0118867
ENSMUSG00000036585	Fgf1	NES-LOW	84.6923	-1.12588	0.289675	-3.88669	0.000101622	0.0118867
ENSMUSG00000063406	Tmed5	NES-LOW	71.2578	1.13174	0.290421	3.89689	9.74342e-05	0.0118867
ENSMUSG00000067369	Trmt2b	NES-LOW	26.0576	-1.27391	0.327693	-3.8875	0.000101283	0.0118867
ENSMUSG00000069662	Marcks	NES-LOW	591.691	1.03986	0.26766	3.88501	0.000102325	0.0118867
ENSMUSG00000026950	Neb	NES-LOW	29.3938	-2.29348	0.590967	-3.8809	0.000104071	0.0119855
ENSMUSG00000027832	Ptx3	NES-LOW	220.707	1.78452	0.461239	3.86898	0.000109293	0.0124829
ENSMUSG00000002900	Lamb1	NES-LOW	499.276	1.04404	0.270196	3.86401	0.000111543	0.0125706
ENSMUSG00000033453	Adamts15	NES-LOW	30.7875	-1.29059	0.334067	-3.86327	0.000111881	0.0125706
ENSMUSG00000020614	Fam20a	NES-LOW	94.9912	1.19119	0.309003	3.85495	0.000115753	0.0129009
ENSMUSG00000041130	Zfp598	NES-LOW	63.8335	0.944045	0.245885	3.83938	0.000123345	0.0136371
ENSMUSG00000040594	Ranbp17	NES-LOW	41.8432	1.46601	0.38243	3.83341	0.000126381	0.0138618
ENSMUSG00000037278	Tmem97	NES-LOW	14.1284	2.02557	0.528714	3.83112	0.000127561	0.0138811
ENSMUSG00000029716	Tfr2	NES-LOW	10.6868	3.47738	0.913673	3.80593	0.00014127	0.0152527
ENSMUSG00000059734	Ndufs8	NES-LOW	24.6517	-1.18734	0.313139	-3.79173	0.0001496	0.0160269
ENSMUSG00000037138	Aff3	NES-LOW	25.192	-2.25323	0.594755	-3.78851	0.000151554	0.0161113
ENSMUSG00000107227	Gm42559	NES-LOW	13.5486	2.83964	0.751284	3.77971	0.00015701	0.016564
ENSMUSG00000024943	Smc5	NES-LOW	120.289	0.797292	0.211266	3.77388	0.000160727	0.0168276
ENSMUSG00000037940	Inpp4b	NES-LOW	45.6555	-1.36806	0.362958	-3.7692	0.000163768	0.0170171
ENSMUSG00000022816	Fstl1	NES-LOW	3039.56	0.871444	0.231359	3.76663	0.000165466	0.0170652
ENSMUSG00000027861	Casq2	NES-LOW	13.4159	-3.11555	0.828163	-3.762	0.000168561	0.0172556
ENSMUSG00000026851	BC005624	NES-LOW	51.7445	1.07584	0.286426	3.7561	0.000172584	0.0175235
ENSMUSG00000031730	Dhodh	NES-LOW	10.2797	2.4197	0.644535	3.75418	0.000173911	0.0175235
ENSMUSG00000074505	Fat3	NES-LOW	319.756	-1.39187	0.370905	-3.75264	0.000174981	0.0175235
ENSMUSG00000038718	Pbx3	NES-LOW	30.3886	1.61112	0.430389	3.74341	0.000181537	0.0180492
ENSMUSG00000001657	Hoxc8	NES-LOW	20.6122	-1.38518	0.370343	-3.74027	0.000183826	0.018056
ENSMUSG00000027708	Dcun1d1	NES-LOW	58.1839	0.991786	0.265214	3.73956	0.000184342	0.018056
ENSMUSG00000032487	Ptgs2	NES-LOW	30.7361	1.71923	0.459938	3.73795	0.000185525	0.018056
ENSMUSG00000028194	Ddah1	NES-LOW	38.1198	2.21463	0.593232	3.73316	0.000189094	0.0182747
ENSMUSG00000040339	Fam102b	NES-LOW	141.763	0.883035	0.236674	3.73103	0.000190702	0.0183021
ENSMUSG00000001930	Vwf	NES-LOW	192.469	-2.10405	0.564334	-3.72838	0.000192712	0.0183674
ENSMUSG00000055024	Ep300	NES-LOW	432.082	-0.586425	0.157535	-3.72251	0.000197254	0.0185776
ENSMUSG00000104293	Gm38043	NES-LOW	11.7384	2.72801	0.73293	3.72206	0.000197606	0.0185776
ENSMUSG00000007097	Atp1a2	NES-LOW	39.1703	-1.76211	0.474537	-3.71334	0.000204544	0.0190426
ENSMUSG00000021668	Polk	NES-LOW	118.692	0.893293	0.240624	3.71239	0.000205308	0.0190426
ENSMUSG00000000732	Icosl	NES-LOW	19.9486	-2.20357	0.594962	-3.70371	0.000212467	0.0193177
ENSMUSG00000029813	1600015I10Rik	NES-LOW	5.41151	4.39654	1.18691	3.70418	0.000212079	0.0193177
ENSMUSG00000031849	Comp	NES-LOW	202.016	-1.75719	0.474253	-3.70518	0.00021124	0.0193177
ENSMUSG00000021756	Il6st	NES-LOW	1915.28	-0.653348	0.176895	-3.69343	0.000221251	0.0196855
ENSMUSG00000030304	Ergic2	NES-LOW	62.6391	0.883573	0.2393	3.69233	0.000222209	0.0196855
ENSMUSG00000036158	Prickle1	NES-LOW	52.2806	-1.28887	0.348907	-3.69402	0.000220739	0.0196855
ENSMUSG00000061731	Ext1	NES-LOW	271.871	0.737031	0.199475	3.69486	0.000220011	0.0196855
ENSMUSG00000038822	Hace1	NES-LOW	33.8348	1.19796	0.325007	3.68596	0.000227838	0.0200556
ENSMUSG00000025404	R3hdm2	NES-LOW	277.056	-0.556218	0.151437	-3.67294	0.000239773	0.0201098
ENSMUSG00000025591	Tma16	NES-LOW	38.7415	1.18668	0.322882	3.67527	0.000237595	0.0201098
ENSMUSG00000027562	Car2	NES-LOW	45.6343	-2.09649	0.570294	-3.67615	0.000236776	0.0201098
ENSMUSG00000034361	Cpne2	NES-LOW	60.383	-1.06833	0.291015	-3.67107	0.00024154	0.0201098
ENSMUSG00000042436	Mfap4	NES-LOW	15.7012	3.80916	1.03488	3.68076	0.000232537	0.0201098
ENSMUSG00000045871	Slitrk6	NES-LOW	27.0723	2.65758	0.723929	3.67106	0.000241551	0.0201098
ENSMUSG00000052906	Ubxn8	NES-LOW	47.6103	0.976701	0.265824	3.67424	0.000238557	0.0201098
ENSMUSG00000066366	Serpina1a	NES-LOW	44.6928	-2.15319	0.584805	-3.68189	0.00023151	0.0201098
ENSMUSG00000080902	Ywhaq-ps3	NES-LOW	7.10812	5.27856	1.43442	3.67992	0.000233305	0.0201098
ENSMUSG00000102760	Gm37258	NES-LOW	6.03957	4.31018	1.1763	3.66418	0.000248129	0.0205338
ENSMUSG00000030672	Mylpf	NES-LOW	9.11566	-3.38706	0.925871	-3.65824	0.000253954	0.0207159
ENSMUSG00000032667	Pon2	NES-LOW	139.702	0.819789	0.224148	3.65736	0.000254826	0.0207159
ENSMUSG00000054459	Vsnl1	NES-LOW	6.84604	-2.74579	0.750432	-3.65894	0.000253259	0.0207159
ENSMUSG00000068922	Msto1	NES-LOW	19.397	-1.59307	0.436101	-3.65299	0.000259205	0.0209486
ENSMUSG00000026158	Ogfrl1	NES-LOW	29.3364	1.49656	0.409872	3.65129	0.000260926	0.0209651
ENSMUSG00000064325	Hhip	NES-LOW	20.0487	-2.12436	0.58251	-3.64691	0.000265418	0.0212027
ENSMUSG00000104391	Gm37960	NES-LOW	8.99735	3.73852	1.0259	3.64412	0.000268305	0.0213102
ENSMUSG00000026519	Tmem63a	NES-LOW	139.797	-0.734977	0.201941	-3.63956	0.000273109	0.0215678
ENSMUSG00000054091	1810037I17Rik	NES-LOW	40.4122	1.28528	0.353379	3.6371	0.000275723	0.0216505
ENSMUSG00000020021	Fgd6	NES-LOW	191.938	0.679057	0.186959	3.63211	0.000281108	0.0219487
ENSMUSG00000031925	Maml2	NES-LOW	110.101	-0.615468	0.169572	-3.62953	0.000283935	0.0220448
ENSMUSG00000020902	Ntn1	NES-LOW	72.4588	-1.59168	0.438927	-3.6263	0.000287511	0.0221978
ENSMUSG00000024924	Vldlr	NES-LOW	106.529	-1.09895	0.30328	-3.62355	0.000290585	0.0223104
ENSMUSG00000047414	Flrt2	NES-LOW	229.386	1.37295	0.380219	3.61094	0.000305085	0.0227906
ENSMUSG00000047497	Adamts12	NES-LOW	91.0422	2.01956	0.559178	3.61165	0.000304251	0.0227906
ENSMUSG00000090110	Cmc4	NES-LOW	8.87252	-2.82454	0.781649	-3.61357	0.000302009	0.0227906
ENSMUSG00000103851	Gm37606	NES-LOW	26.8897	1.56043	0.432089	3.61137	0.000304589	0.0227906
ENSMUSG00000104125	Gm37488	NES-LOW	17.2288	2.09412	0.579206	3.61551	0.000299759	0.0227906
ENSMUSG00000031953	Tmem170	NES-LOW	31.9489	1.20773	0.334715	3.60822	0.000308306	0.0229074
ENSMUSG00000024176	Sox8	NES-LOW	8.85945	-2.30283	0.639118	-3.60314	0.000314397	0.0231115
ENSMUSG00000031555	Adam9	NES-LOW	145.095	1.01122	0.280615	3.6036	0.000313843	0.0231115
ENSMUSG00000042700	Sipa1l1	NES-LOW	101.809	-0.990064	0.275081	-3.59917	0.000319236	0.0233277
ENSMUSG00000043498	9330132A10Rik	NES-LOW	24.6399	1.91858	0.533239	3.59797	0.000320714	0.0233277
ENSMUSG00000041720	Pi4ka	NES-LOW	152.721	-0.637542	0.177438	-3.59304	0.000326845	0.0236492
ENSMUSG00000016552	Foxred2	NES-LOW	8.0831	-2.04691	0.570357	-3.58882	0.000332172	0.0237107
ENSMUSG00000033948	Zswim5	NES-LOW	8.51939	-2.42991	0.677177	-3.5883	0.000332842	0.0237107
ENSMUSG00000047419	Cmya5	NES-LOW	57.1747	-1.46915	0.409374	-3.58876	0.000332251	0.0237107
ENSMUSG00000034855	Cxcl10	NES-LOW	58.3287	1.42884	0.398577	3.58486	0.000337256	0.023902
ENSMUSG00000015755	Tab2	NES-LOW	417.399	0.497252	0.138991	3.57758	0.000346787	0.0242605
ENSMUSG00000044700	Tmem201	NES-LOW	40.0651	-1.39281	0.38938	-3.57698	0.000347582	0.0242605
ENSMUSG00000069729	Arid1b	NES-LOW	121.12	-0.692296	0.193418	-3.57928	0.000344542	0.0242605
ENSMUSG00000006369	Fbln1	NES-LOW	210.535	2.18736	0.611967	3.57431	0.000351153	0.0243866
ENSMUSG00000001436	Slc19a1	NES-LOW	14.3401	2.22913	0.625961	3.56114	0.000369248	0.0255151
ENSMUSG00000019936	Epyc	NES-LOW	7.13885	-2.73206	0.768233	-3.55629	0.000376125	0.025861
ENSMUSG00000022912	Pros1	NES-LOW	370.21	0.772625	0.217489	3.55247	0.000381632	0.0259811
ENSMUSG00000028165	Cisd2	NES-LOW	53.712	0.907347	0.255387	3.55283	0.00038111	0.0259811
ENSMUSG00000032855	Pkd1	NES-LOW	286.206	-0.670862	0.189067	-3.54827	0.000387777	0.02627
ENSMUSG00000029538	Srsf9	NES-LOW	30.5365	1.29774	0.366207	3.54373	0.000394514	0.026596
ENSMUSG00000020889	Nr1d1	NES-LOW	270.512	-2.01297	0.568952	-3.53803	0.000403123	0.0268065
ENSMUSG00000021303	Gng4	NES-LOW	6.31876	-2.77799	0.785227	-3.53781	0.000403455	0.0268065
ENSMUSG00000026238	Ptma	NES-LOW	769.841	0.696114	0.196625	3.54031	0.000399659	0.0268065
ENSMUSG00000004460	Dnajb11	NES-LOW	256.113	0.660709	0.186887	3.53533	0.000407265	0.0268376
ENSMUSG00000008136	Fhl2	NES-LOW	111.303	1.27919	0.361866	3.53498	0.000407808	0.0268376
ENSMUSG00000074406	Zfp628	NES-LOW	18.5403	-1.68918	0.47889	-3.52728	0.00041985	0.0274992
ENSMUSG00000073700	Klhl21	NES-LOW	76.3955	-1.10464	0.313495	-3.52363	0.000425679	0.0277495
ENSMUSG00000031386	Hcfc1	NES-LOW	334.809	-0.468264	0.132999	-3.5208	0.000430252	0.0279159
ENSMUSG00000029123	Stk32b	NES-LOW	11.121	-2.69449	0.765964	-3.51778	0.000435169	0.028103
ENSMUSG00000035621	Midn	NES-LOW	304.376	-0.640486	0.182345	-3.5125	0.000443918	0.0285346
ENSMUSG00000020886	Dlg4	NES-LOW	32.7454	-1.4812	0.422032	-3.50967	0.000448656	0.0287057
ENSMUSG00000019961	Tmpo	NES-LOW	107.736	0.6889	0.19662	3.50371	0.000458833	0.0291121
ENSMUSG00000031848	Lsm4	NES-LOW	21.8601	1.24394	0.355059	3.50348	0.000459221	0.0291121
ENSMUSG00000025373	Rnf41	NES-LOW	40.7186	-1.07239	0.306415	-3.49979	0.000465619	0.0293829
ENSMUSG00000026249	Serpine2	NES-LOW	3431.23	1.51342	0.432919	3.49584	0.000472579	0.0296866
ENSMUSG00000020661	Dnmt3a	NES-LOW	184.735	-0.529388	0.152096	-3.48061	0.000500267	0.0309589
ENSMUSG00000035493	Tgfbi	NES-LOW	88.3658	-1.24079	0.356271	-3.48272	0.00049634	0.0309589
ENSMUSG00000043518	Rai2	NES-LOW	22.9954	-1.84516	0.530312	-3.47939	0.000502555	0.0309589
ENSMUSG00000052534	Pbx1	NES-LOW	305.744	-0.795863	0.22872	-3.47964	0.000502084	0.0309589
ENSMUSG00000097139	Gm26626	NES-LOW	5.16375	4.13156	1.18771	3.4786	0.000504035	0.0309589
ENSMUSG00000040133	Gpr176	NES-LOW	48.7626	1.95361	0.562954	3.47028	0.000519917	0.0316759
ENSMUSG00000050312	Nsun3	NES-LOW	29.9304	-1.50328	0.433212	-3.47009	0.000520292	0.0316759
ENSMUSG00000030657	Xylt1	NES-LOW	122.538	-1.22571	0.35337	-3.46864	0.000523098	0.0317071
ENSMUSG00000033676	Gabrb3	NES-LOW	7.68821	3.44542	0.994703	3.46377	0.000532664	0.0318676
ENSMUSG00000035783	Acta2	NES-LOW	406.71	-1.19293	0.344345	-3.46434	0.00053153	0.0318676
ENSMUSG00000061603	Akap6	NES-LOW	42.3476	-1.55931	0.449951	-3.46551	0.00052922	0.0318676
ENSMUSG00000029467	Atp2a2	NES-LOW	543.881	-0.55912	0.161553	-3.4609	0.00053837	0.0319325
ENSMUSG00000107286	Gm43788	NES-LOW	26.568	1.90694	0.550889	3.46157	0.000537036	0.0319325
ENSMUSG00000028926	Cdk14	NES-LOW	146.207	0.823232	0.238793	3.44747	0.000565873	0.0331743
ENSMUSG00000040268	Plekha1	NES-LOW	135.241	0.706327	0.204878	3.44755	0.000565703	0.0331743
ENSMUSG00000070354	Evi2	NES-LOW	5.89723	3.83526	1.11258	3.44716	0.000566507	0.0331743
ENSMUSG00000041540	Sox5	NES-LOW	66.969	-1.79276	0.520324	-3.44547	0.000570059	0.0332414
ENSMUSG00000019846	Lama4	NES-LOW	569.875	0.817799	0.23759	3.44206	0.000577295	0.0335219
ENSMUSG00000022780	Meltf	NES-LOW	18.9336	-2.36732	0.688208	-3.43984	0.000582065	0.033528
ENSMUSG00000026817	Ak1	NES-LOW	30.2524	1.6082	0.467533	3.43975	0.000582252	0.033528
ENSMUSG00000020773	Trim47	NES-LOW	48.9444	-1.03823	0.302258	-3.43492	0.000592723	0.0335714
ENSMUSG00000024899	Papss2	NES-LOW	289.231	-0.976651	0.284194	-3.43657	0.000589133	0.0335714
ENSMUSG00000039601	Rcan2	NES-LOW	113.104	-0.858786	0.249808	-3.43778	0.000586499	0.0335714
ENSMUSG00000107197	Gm43312	NES-LOW	28.7233	1.82466	0.531061	3.43588	0.000590634	0.0335714
ENSMUSG00000020089	Ppa1	NES-LOW	85.9584	-1.562	0.455627	-3.42823	0.000607531	0.0339922
ENSMUSG00000023885	Thbs2	NES-LOW	387.438	2.04476	0.596095	3.43027	0.000602989	0.0339922
ENSMUSG00000107277	Gm10461	NES-LOW	9.91221	2.50279	0.729941	3.42876	0.000606343	0.0339922
ENSMUSG00000028668	Eloa	NES-LOW	172.17	-0.526437	0.15361	-3.4271	0.000610064	0.0339963
ENSMUSG00000021719	Rgs7bp	NES-LOW	28.7785	-1.8638	0.544209	-3.42478	0.000615288	0.0341497
ENSMUSG00000053963	Stum	NES-LOW	14.9311	-1.87825	0.548903	-3.42182	0.000622041	0.0342404
ENSMUSG00000057396	Zfp759	NES-LOW	5.80774	-2.65023	0.774266	-3.4229	0.000619575	0.0342404
ENSMUSG00000107116	Gm43274	NES-LOW	35.9885	1.73913	0.508398	3.42081	0.000624355	0.0342404
ENSMUSG00000020256	Aldh1l2	NES-LOW	51.9	-1.05384	0.308751	-3.41322	0.000641995	0.034389
ENSMUSG00000021508	Cxcl14	NES-LOW	266.087	1.27124	0.372364	3.41397	0.000640228	0.034389
ENSMUSG00000038370	Pcp4l1	NES-LOW	44.4211	-1.48627	0.43525	-3.41475	0.000638398	0.034389
ENSMUSG00000055254	Ntrk2	NES-LOW	98.849	-1.54472	0.452404	-3.41447	0.000639053	0.034389
ENSMUSG00000067818	Myl9	NES-LOW	207.466	-0.95941	0.280937	-3.41504	0.000637727	0.034389
ENSMUSG00000094686	Ccl21a	NES-LOW	14.6265	-2.52104	0.737758	-3.41717	0.000632769	0.034389
ENSMUSG00000021798	Ldb3	NES-LOW	12.5735	-2.25717	0.661642	-3.41147	0.000646135	0.0344247
ENSMUSG00000079020	Slc45a4	NES-LOW	23.756	-1.15275	0.337967	-3.41084	0.000647642	0.0344247
ENSMUSG00000014932	Yes1	NES-LOW	91.5162	0.856828	0.251829	3.40242	0.000667923	0.0353667
ENSMUSG00000017897	Eya2	NES-LOW	63.5688	1.42356	0.418666	3.40022	0.00067331	0.0354949
ENSMUSG00000040883	Tmem205	NES-LOW	6.93084	2.5289	0.744167	3.3983	0.00067805	0.0354949
ENSMUSG00000104420	E230020A03Rik	NES-LOW	8.45087	3.00346	0.883577	3.39921	0.000675808	0.0354949
ENSMUSG00000024277	Mapre2	NES-LOW	406.269	-0.857399	0.252399	-3.397	0.000681293	0.0355301
ENSMUSG00000007880	Arid1a	NES-LOW	426.813	-0.484035	0.142737	-3.3911	0.000696136	0.0361676
ENSMUSG00000041624	Gucy1a2	NES-LOW	10.134	-1.8888	0.558017	-3.38485	0.000712166	0.0368619
ENSMUSG00000016253	Nelfcd	NES-LOW	18.4708	-1.1641	0.345107	-3.37317	0.000743089	0.038319
ENSMUSG00000025185	Loxl4	NES-LOW	45.524	-1.45191	0.431208	-3.36708	0.000759683	0.0390291
ENSMUSG00000040824	Snrpd2	NES-LOW	34.1997	1.31281	0.390434	3.36245	0.000772542	0.0394705
ENSMUSG00000058402	Zfp420	NES-LOW	11.2922	1.95011	0.580056	3.36193	0.000773987	0.0394705
ENSMUSG00000021785	Ngly1	NES-LOW	61.0661	0.831064	0.247579	3.35677	0.000788591	0.0398965
ENSMUSG00000061436	Hipk2	NES-LOW	253.028	-0.926584	0.276104	-3.35592	0.000791002	0.0398965
ENSMUSG00000109625	3110080E11Rik	NES-LOW	48.6724	1.74314	0.519143	3.35772	0.00078588	0.0398965
ENSMUSG00000029126	Nsg1	NES-LOW	49.8311	1.39047	0.414679	3.35312	0.000799065	0.0399231
ENSMUSG00000047945	Marcksl1	NES-LOW	63.1979	1.04158	0.310585	3.35362	0.000797609	0.0399231
ENSMUSG00000109358	Gm44716	NES-LOW	9.84987	2.46994	0.736696	3.35273	0.000800195	0.0399231
ENSMUSG00000002831	Plin4	NES-LOW	16.0159	-1.99155	0.594285	-3.35118	0.000804683	0.0399872
ENSMUSG00000074782	4833422C13Rik	NES-LOW	12.5666	2.55328	0.762108	3.35029	0.000807267	0.0399872
ENSMUSG00000043336	Filip1l	NES-LOW	467.941	-0.918228	0.274183	-3.34896	0.000811151	0.0400361
ENSMUSG00000030835	Nomo1	NES-LOW	76.1887	-0.816845	0.244278	-3.34391	0.000826065	0.0406271
ENSMUSG00000074971	Fibin	NES-LOW	90.2258	0.862178	0.257962	3.34227	0.000830964	0.0407231
ENSMUSG00000029376	Mthfd2l	NES-LOW	15.6042	1.58531	0.474538	3.34074	0.00083555	0.0408032
ENSMUSG00000026889	Rbm18	NES-LOW	64.2594	0.914731	0.274128	3.33688	0.000847246	0.0409403
ENSMUSG00000037577	Ephx3	NES-LOW	10.2394	-2.06989	0.620171	-3.33761	0.000845035	0.0409403
ENSMUSG00000073680	Tmem88b	NES-LOW	3.92679	3.62634	1.08649	3.33766	0.000844871	0.0409403
ENSMUSG00000037624	Kcnk2	NES-LOW	31.9855	1.69769	0.50915	3.33436	0.000854973	0.0411698
ENSMUSG00000079523	Tmsb10	NES-LOW	150.898	1.05851	0.317582	3.33303	0.00085906	0.0412229
ENSMUSG00000030607	Acan	NES-LOW	318.589	-2.57691	0.773462	-3.33166	0.000863292	0.0412827
ENSMUSG00000029664	Tfpi2	NES-LOW	11.9953	2.88244	0.865859	3.32899	0.000871608	0.0414346
ENSMUSG00000046182	Gsg1l	NES-LOW	18.9871	2.64214	0.793741	3.32872	0.000872465	0.0414346
ENSMUSG00000038967	Pdk2	NES-LOW	74.2402	-1.06976	0.32151	-3.32731	0.000876898	0.0415025
ENSMUSG00000039405	Prss23	NES-LOW	215.776	1.12429	0.338245	3.3239	0.000887666	0.0418688
ENSMUSG00000031802	Phxr4	NES-LOW	16.8727	2.07471	0.624749	3.32087	0.000897365	0.0418972
ENSMUSG00000043366	Olfr78	NES-LOW	35.9842	-1.93704	0.583282	-3.32093	0.000897175	0.0418972
ENSMUSG00000097151	Gm26514	NES-LOW	8.75291	3.31753	0.998916	3.32113	0.000896549	0.0418972
ENSMUSG00000031877	Ces2g	NES-LOW	21.9784	-1.55161	0.467602	-3.31823	0.000905891	0.0420478
ENSMUSG00000036208	Nepro	NES-LOW	43.6082	1.18244	0.356372	3.31799	0.000906676	0.0420478
ENSMUSG00000015354	Pcolce2	NES-LOW	76.0425	-1.74489	0.526497	-3.31415	0.000919214	0.0422699
ENSMUSG00000026062	Slc9a2	NES-LOW	15.645	-2.14642	0.647568	-3.31459	0.000917784	0.0422699
ENSMUSG00000057457	Phex	NES-LOW	327.979	-1.27714	0.385411	-3.31372	0.00092064	0.0422699
ENSMUSG00000028991	Mtor	NES-LOW	140.22	-0.654932	0.19786	-3.31008	0.000932708	0.0425414
ENSMUSG00000106612	Gm43750	NES-LOW	6.35315	3.95401	1.19422	3.31095	0.000929802	0.0425414
ENSMUSG00000022483	Col2a1	NES-LOW	4208.86	-2.83943	0.859205	-3.30472	0.000950729	0.0430789
ENSMUSG00000037570	Mcrs1	NES-LOW	17.952	-1.28308	0.388173	-3.30543	0.000948309	0.0430789
ENSMUSG00000097138	Gm26625	NES-LOW	13.9819	2.37597	0.719316	3.3031	0.000956235	0.0431868
ENSMUSG00000022351	Sqle	NES-LOW	72.5739	1.36403	0.413722	3.29699	0.00097728	0.0439935
ENSMUSG00000020224	Llph	NES-LOW	83.9041	0.807114	0.245485	3.28783	0.00100963	0.0448653
ENSMUSG00000029636	Wasf3	NES-LOW	11.3568	-2.14639	0.652542	-3.28927	0.00100448	0.0448653
ENSMUSG00000040219	Ttc12	NES-LOW	22.7238	1.46996	0.446868	3.28946	0.00100379	0.0448653
ENSMUSG00000054453	Sytl5	NES-LOW	13.9937	3.35326	1.01983	3.28806	0.00100881	0.0448653
ENSMUSG00000043587	Pxylp1	NES-LOW	68.2562	1.13553	0.345514	3.28651	0.00101439	0.0449321
ENSMUSG00000105289	Gm43483	NES-LOW	6.37406	3.81363	1.16106	3.28461	0.00102125	0.0450917
ENSMUSG00000031728	Zfp821	NES-LOW	28.4038	-1.09827	0.334968	-3.27874	0.00104271	0.0453151
ENSMUSG00000033285	Wdr3	NES-LOW	21.0951	1.51573	0.462094	3.28013	0.00103758	0.0453151
ENSMUSG00000037035	Inhbb	NES-LOW	50.3781	1.59912	0.487394	3.28096	0.00103453	0.0453151
ENSMUSG00000047881	Rell1	NES-LOW	52.381	0.923469	0.281628	3.27904	0.00104162	0.0453151
ENSMUSG00000059921	Unc5c	NES-LOW	129.579	-1.01419	0.309224	-3.27979	0.00103883	0.0453151
ENSMUSG00000005583	Mef2c	NES-LOW	357.635	-0.797942	0.243538	-3.27646	0.00105119	0.0455405
ENSMUSG00000061816	Myl1	NES-LOW	7.13987	-2.93295	0.895576	-3.27493	0.00105688	0.0456442
ENSMUSG00000022940	Pigp	NES-LOW	32.5914	-1.28584	0.392856	-3.27307	0.00106387	0.0458026
ENSMUSG00000022246	Rai14	NES-LOW	519.203	0.656532	0.200805	3.26951	0.00107736	0.0460025
ENSMUSG00000025888	Casp1	NES-LOW	40.8	0.941965	0.287996	3.27075	0.00107261	0.0460025
ENSMUSG00000032041	Tirap	NES-LOW	57.7227	0.828616	0.253461	3.26921	0.0010785	0.0460025
ENSMUSG00000105861	Gm43508	NES-LOW	53.8093	1.66019	0.508054	3.26774	0.00108408	0.0460986
ENSMUSG00000032387	Rbpms2	NES-LOW	16.5964	-1.33674	0.409204	-3.26669	0.00108814	0.046129
ENSMUSG00000024913	Lrp5	NES-LOW	242.661	-0.682661	0.209368	-3.26058	0.00111185	0.04699
ENSMUSG00000025224	Gbf1	NES-LOW	201.521	-0.582223	0.1787	-3.2581	0.00112161	0.0471146
ENSMUSG00000032925	Itgbl1	NES-LOW	51.5972	2.6617	0.816785	3.25875	0.00111904	0.0471146
ENSMUSG00000001062	Vps9d1	NES-LOW	34.8158	-1.61633	0.496738	-3.25389	0.00113835	0.0476728
ENSMUSG00000050556	Kcnb1	NES-LOW	51.6438	-1.53295	0.471569	-3.25075	0.00115101	0.0479508
ENSMUSG00000106607	Gm43178	NES-LOW	9.55262	3.02098	0.929383	3.25052	0.00115193	0.0479508
ENSMUSG00000051817	Sox12	NES-LOW	17.6515	-1.56927	0.4832	-3.24767	0.00116355	0.0481444
ENSMUSG00000052316	Lrrc15	NES-LOW	21.3146	1.9336	0.59525	3.24839	0.00116062	0.0481444
ENSMUSG00000103591	Gm38365	NES-LOW	10.8943	2.15144	0.662925	3.24537	0.00117297	0.0483896
ENSMUSG00000097859	Gm26601	NES-LOW	8.86224	3.12386	0.962882	3.24428	0.00117749	0.0484311
ENSMUSG00000008305	Tle1	NES-LOW	57.2456	1.06225	0.328231	3.23629	0.00121095	0.0484382
ENSMUSG00000021497	Txndc15	NES-LOW	34.2951	1.23077	0.379704	3.24139	0.0011895	0.0484382
ENSMUSG00000023923	Tbc1d5	NES-LOW	95.8904	-0.703749	0.217014	-3.24288	0.00118329	0.0484382
ENSMUSG00000027341	Tmem230	NES-LOW	81.7792	-0.658428	0.203313	-3.23849	0.00120163	0.0484382
ENSMUSG00000029217	Tec	NES-LOW	9.80412	-2.08498	0.643763	-3.23874	0.00120057	0.0484382
ENSMUSG00000033684	Qsox1	NES-LOW	74.3642	0.982316	0.303336	3.23837	0.00120213	0.0484382
ENSMUSG00000038543	BC028528	NES-LOW	50.9879	1.49129	0.460842	3.23601	0.00121211	0.0484382
ENSMUSG00000051695	Pcbp1	NES-LOW	109.55	0.729479	0.225042	3.24152	0.00118896	0.0484382
ENSMUSG00000053279	Aldh1a1	NES-LOW	16.1449	-2.22315	0.686976	-3.23614	0.00121156	0.0484382
ENSMUSG00000053580	Tanc2	NES-LOW	143.496	-0.984745	0.304321	-3.23587	0.00121271	0.0484382
ENSMUSG00000022367	Has2	NES-LOW	24.2869	2.05539	0.635701	3.23327	0.00122383	0.0484809
ENSMUSG00000025610	Map3k7cl	NES-LOW	70.3899	-1.42475	0.440463	-3.23467	0.00121782	0.0484809
ENSMUSG00000033405	Nudt15	NES-LOW	4.32063	-3.13725	0.970827	-3.23152	0.00123132	0.0484809
ENSMUSG00000051920	Rspo2	NES-LOW	15.0015	-2.20264	0.681543	-3.23184	0.00122997	0.0484809
ENSMUSG00000108084	Gm7932	NES-LOW	8.9081	3.78172	1.17019	3.23173	0.00123044	0.0484809
ENSMUSG00000030894	Tpp1	NES-LOW	158.053	-0.569617	0.176392	-3.22927	0.00124105	0.0487254
ENSMUSG00000028197	Col24a1	NES-LOW	104.596	-1.46298	0.45328	-3.22754	0.00124859	0.0488006
ENSMUSG00000037971	1110032A03Rik	NES-LOW	27.1815	-1.30238	0.403563	-3.22721	0.00125003	0.0488006
ENSMUSG00000029108	Pcdh7	NES-LOW	93.6405	-1.20942	0.374968	-3.22539	0.00125799	0.0489731
ENSMUSG00000030533	Unc45a	NES-LOW	34.8103	-1.30165	0.403834	-3.22322	0.00126759	0.0492082
ENSMUSG00000005362	Crbn	NES-LOW	23.1478	-1.03053	0.319886	-3.22156	0.00127493	0.0493544
ENSMUSG00000048106	4632415L05Rik	NES-LOW	27.9442	1.07619	0.334369	3.21856	0.00128836	0.0497352
ENSMUSG00000106432	Gm43259	NES-LOW	8.76802	2.76147	0.85864	3.2161	0.00129944	0.0500229
ENSMUSG00000030862	Cpxm2	NES-LOW	45.1975	3.37595	1.04997	3.21528	0.00130318	0.0500277
ENSMUSG00000029762	Akr1b8	NES-LOW	28.3266	1.65973	0.516379	3.21418	0.00130819	0.0500807
ENSMUSG00000022142	Nup155	NES-LOW	84.4656	0.635749	0.197911	3.21229	0.0013168	0.0501326
ENSMUSG00000038301	Snx10	NES-LOW	46.2309	1.02038	0.317627	3.21252	0.00131577	0.0501326
ENSMUSG00000005611	Mrvi1	NES-LOW	67.019	-1.28894	0.401374	-3.21133	0.00132124	0.0501634
ENSMUSG00000001017	Chtop	NES-LOW	291.717	0.552384	0.172113	3.20943	0.00133001	0.0502659
ENSMUSG00000067279	Ppp1r3c	NES-LOW	17.8322	-1.72047	0.536113	-3.20917	0.00133121	0.0502659
ENSMUSG00000074024	4632427E13Rik	NES-LOW	94.7565	1.09773	0.342213	3.20774	0.00133785	0.0503789
ENSMUSG00000006095	Tbcb	NES-LOW	38.954	1.04444	0.325935	3.20444	0.00135324	0.0507121
ENSMUSG00000025964	Adam23	NES-LOW	39.6215	-1.26349	0.394315	-3.20427	0.00135404	0.0507121
ENSMUSG00000022477	Aco2	NES-LOW	166.634	-0.588656	0.183852	-3.20179	0.00136579	0.0510139
ENSMUSG00000042225	Ammecr1	NES-LOW	31.0237	1.14872	0.359023	3.19957	0.00137633	0.0512692
ENSMUSG00000006931	P3h4	NES-LOW	51.5158	-0.996625	0.311564	-3.19878	0.00138011	0.0512719
ENSMUSG00000031799	Tpm4	NES-LOW	1308.99	0.83271	0.260406	3.19774	0.0013851	0.0513193
ENSMUSG00000000600	Krit1	NES-LOW	85.7043	0.782737	0.244902	3.19613	0.00139287	0.0513535
ENSMUSG00000028232	Tmem68	NES-LOW	28.8909	1.06809	0.334197	3.196	0.00139346	0.0513535
ENSMUSG00000017344	Vtn	NES-LOW	11.0843	-2.47402	0.774531	-3.19422	0.00140212	0.0513985
ENSMUSG00000032398	Snapc5	NES-LOW	21.6475	1.33869	0.419069	3.19444	0.00140102	0.0513985
ENSMUSG00000037375	Hhat	NES-LOW	17.4028	1.74949	0.547932	3.19289	0.00140856	0.0514752
ENSMUSG00000047139	Cd24a	NES-LOW	112.061	-2.01271	0.630497	-3.19226	0.00141166	0.0514752
ENSMUSG00000037907	Ankrd13b	NES-LOW	24.0225	1.19632	0.374962	3.1905	0.00142026	0.0516525
ENSMUSG00000055862	Izumo4	NES-LOW	6.07653	-2.24621	0.704831	-3.18687	0.0014382	0.0521678
ENSMUSG00000031298	Adgrg2	NES-LOW	16.6223	-1.71196	0.538027	-3.18192	0.00146303	0.0529296
ENSMUSG00000038482	Tfdp1	NES-LOW	76.9482	0.796111	0.250319	3.18038	0.00147082	0.0530169
ENSMUSG00000102419	Gm36940	NES-LOW	21.7355	1.6792	0.528063	3.17993	0.00147312	0.0530169
ENSMUSG00000021313	Ryr2	NES-LOW	33.1704	-1.60756	0.505818	-3.17813	0.00148227	0.0532076
ENSMUSG00000018707	Dync1h1	NES-LOW	928.665	-0.550533	0.173316	-3.17646	0.00149082	0.0532502
ENSMUSG00000031278	Acsl4	NES-LOW	81.0157	0.980622	0.308721	3.1764	0.00149116	0.0532502
ENSMUSG00000007815	Rhoa	NES-LOW	669.431	0.485965	0.153147	3.17319	0.00150773	0.0535652
ENSMUSG00000023235	Ccl25	NES-LOW	15.5401	1.80807	0.569734	3.17353	0.001506	0.0535652
ENSMUSG00000022109	Med4	NES-LOW	21.7536	1.42708	0.450699	3.16637	0.00154354	0.0546968
ENSMUSG00000071657	Bscl2	NES-LOW	46.8804	-0.740794	0.234038	-3.16528	0.00154935	0.0547623
ENSMUSG00000014592	Camta1	NES-LOW	29.812	1.37976	0.436384	3.1618	0.00156798	0.0549998
ENSMUSG00000055436	Srsf11	NES-LOW	277.234	0.633134	0.200235	3.16196	0.00156711	0.0549998
ENSMUSG00000073563	Csnk1g3	NES-LOW	92.2132	-0.562561	0.177931	-3.16169	0.00156856	0.0549998
ENSMUSG00000091803	Cox16	NES-LOW	32.264	1.15746	0.366163	3.16105	0.00157199	0.0549998
ENSMUSG00000002233	Rhoc	NES-LOW	48.2883	0.90407	0.286302	3.15775	0.00158989	0.0554328
ENSMUSG00000025240	Sacm1l	NES-LOW	57.3933	0.852047	0.26994	3.15643	0.00159712	0.0554328
ENSMUSG00000072582	Ptrh2	NES-LOW	24.2821	1.23541	0.39147	3.15583	0.00160041	0.0554328
ENSMUSG00000103772	Gm36933	NES-LOW	28.5317	1.73076	0.548216	3.15707	0.00159364	0.0554328
ENSMUSG00000037010	Apln	NES-LOW	35.0592	2.1202	0.672235	3.15396	0.00161072	0.0556502
ENSMUSG00000033386	Frrs1	NES-LOW	19.6333	1.73719	0.551412	3.15044	0.00163026	0.0561849
ENSMUSG00000020948	Klhl28	NES-LOW	35.0574	1.1473	0.364606	3.14668	0.00165136	0.0564898
ENSMUSG00000038695	Josd2	NES-LOW	15.5197	-1.53146	0.486633	-3.14705	0.00164927	0.0564898
ENSMUSG00000062761	Zfp512	NES-LOW	37.7606	1.04245	0.331259	3.14692	0.00165002	0.0564898
ENSMUSG00000039323	Igfbp2	NES-LOW	3.45519	4.07554	1.296	3.1447	0.00166257	0.0567328
ENSMUSG00000014550	Rbsn	NES-LOW	52.0002	-0.768064	0.244423	-3.14236	0.00167592	0.0568899
ENSMUSG00000026749	Nek6	NES-LOW	155.01	0.727206	0.23152	3.14101	0.00168365	0.0568899
ENSMUSG00000027797	Dclk1	NES-LOW	95.1198	1.31681	0.419166	3.1415	0.00168087	0.0568899
ENSMUSG00000104801	Gm43834	NES-LOW	4.1338	3.58828	1.14188	3.14243	0.00167553	0.0568899
ENSMUSG00000029005	Draxin	NES-LOW	4.61209	3.43237	1.09356	3.13872	0.00169687	0.0570577
ENSMUSG00000029322	Plac8	NES-LOW	8.95987	2.99769	0.955008	3.13892	0.00169572	0.0570577
ENSMUSG00000090625	Gm20721	NES-LOW	152.643	6.22532	1.9846	3.13681	0.00170794	0.0572907
ENSMUSG00000026641	Usf1	NES-LOW	13.3226	1.74695	0.557058	3.13604	0.00171249	0.057304
ENSMUSG00000005566	Trim28	NES-LOW	133.093	-0.662842	0.211665	-3.13156	0.0017388	0.0579784
ENSMUSG00000059743	Fdps	NES-LOW	26.08	1.41831	0.452962	3.13118	0.00174103	0.0579784
ENSMUSG00000039428	Tmem135	NES-LOW	42.7849	-0.933572	0.298231	-3.13036	0.00174591	0.058001
ENSMUSG00000031189	Aff2	NES-LOW	58.1462	-1.16229	0.371668	-3.12722	0.00176467	0.0582638
ENSMUSG00000034066	Farp2	NES-LOW	98.8501	-0.988728	0.316188	-3.12702	0.00176585	0.0582638
ENSMUSG00000037791	Phf12	NES-LOW	162.021	-0.616592	0.197212	-3.12655	0.00176872	0.0582638
ENSMUSG00000103672	Gm37621	NES-LOW	17.0219	-2.17651	0.696211	-3.12622	0.00177068	0.0582638
ENSMUSG00000040712	Camta2	NES-LOW	127.911	-0.677286	0.216715	-3.12523	0.00177663	0.0583208
ENSMUSG00000034675	Dbn1	NES-LOW	41.3583	1.29531	0.415021	3.12108	0.00180191	0.0590103
ENSMUSG00000030555	Ttc23	NES-LOW	34.3851	1.08514	0.347865	3.11943	0.00181201	0.059118
ENSMUSG00000052854	Nrk	NES-LOW	9.45655	-2.15519	0.690955	-3.11915	0.00181375	0.059118
ENSMUSG00000030068	Gm20696	NES-LOW	27.3623	1.59842	0.51313	3.11504	0.00183917	0.0598054
ENSMUSG00000061455	Stx17	NES-LOW	71.8324	-0.778067	0.249881	-3.11375	0.00184727	0.0598199
ENSMUSG00000105184	Gm42537	NES-LOW	12.6437	2.66416	0.855657	3.11359	0.00184827	0.0598199
ENSMUSG00000037692	Ahdc1	NES-LOW	64.8151	-0.923497	0.296873	-3.11075	0.00186615	0.0602575
ENSMUSG00000040254	Sema3d	NES-LOW	72.2387	-1.34244	0.43174	-3.10938	0.0018748	0.0603957
ENSMUSG00000047284	Neurl4	NES-LOW	34.5832	-0.970507	0.312297	-3.10764	0.00188587	0.0606109
ENSMUSG00000029304	Spp1	NES-LOW	3172.5	0.899654	0.289579	3.10676	0.00189147	0.0606499
ENSMUSG00000090031	4732440D04Rik	NES-LOW	6.04302	2.8247	0.90948	3.10584	0.00189739	0.0606988
ENSMUSG00000020250	Txnrd1	NES-LOW	62.7404	0.954221	0.307643	3.10171	0.00192407	0.0610177
ENSMUSG00000031617	Tmem184c	NES-LOW	44.4274	-1.449	0.467148	-3.1018	0.0019235	0.0610177
ENSMUSG00000038473	Nos1ap	NES-LOW	15.251	2.03192	0.654759	3.10331	0.00191371	0.0610177
ENSMUSG00000046618	Olfml2a	NES-LOW	319.728	-0.985917	0.317877	-3.10156	0.00192501	0.0610177
ENSMUSG00000109640	Gm45413	NES-LOW	10.7405	1.9787	0.638127	3.10079	0.00193005	0.0610373
ENSMUSG00000106596	Gm42822	NES-LOW	8.33119	2.34749	0.757443	3.09922	0.00194028	0.0611378
ENSMUSG00000109279	Gm45220	NES-LOW	23.5757	1.59883	0.515926	3.09895	0.00194208	0.0611378
ENSMUSG00000022484	Hoxc10	NES-LOW	75.5903	-1.00148	0.323619	-3.09463	0.0019706	0.0618947
ENSMUSG00000020758	Itgb4	NES-LOW	57.5552	-1.50864	0.488052	-3.09114	0.00199387	0.0621191
ENSMUSG00000031103	Elf4	NES-LOW	253.163	0.516241	0.167021	3.09087	0.00199572	0.0621191
ENSMUSG00000102448	Gm37101	NES-LOW	4.1918	3.53049	1.14182	3.09199	0.00198816	0.0621191
ENSMUSG00000108526	Gm45828	NES-LOW	25.7723	1.73734	0.561963	3.09155	0.00199114	0.0621191
ENSMUSG00000052415	Tchh	NES-LOW	3.72834	3.96874	1.28503	3.08844	0.00201209	0.0624877
ENSMUSG00000020805	Slc13a5	NES-LOW	123.412	-1.75316	0.567848	-3.08737	0.00201934	0.0625234
ENSMUSG00000032549	Rab6b	NES-LOW	16.097	-1.91857	0.621663	-3.08618	0.00202745	0.0625234
ENSMUSG00000035258	Abi3bp	NES-LOW	252.412	-0.900058	0.291715	-3.0854	0.0020328	0.0625234
ENSMUSG00000041479	Syt15	NES-LOW	63.323	-1.53545	0.497723	-3.08495	0.00203585	0.0625234
ENSMUSG00000079442	St6galnac4	NES-LOW	74.7906	0.848824	0.275111	3.08539	0.00203289	0.0625234
ENSMUSG00000060012	Kif13b	NES-LOW	53.2145	-0.947966	0.307746	-3.08035	0.00206755	0.063356
ENSMUSG00000027849	Syt6	NES-LOW	41.0457	1.74207	0.565994	3.0779	0.00208462	0.063712
ENSMUSG00000035914	Cd276	NES-LOW	138.051	0.872959	0.283671	3.07737	0.00208839	0.063712
ENSMUSG00000037752	Xkr8	NES-LOW	22.1898	-1.3927	0.452694	-3.07647	0.00209469	0.0637636
ENSMUSG00000020542	Myocd	NES-LOW	17.2647	-1.85973	0.604644	-3.07575	0.00209974	0.0637769
ENSMUSG00000020467	Efemp1	NES-LOW	47.5635	-1.52321	0.495434	-3.07449	0.00210864	0.0639065
ENSMUSG00000109486	#N/A	NES-LOW	8.53629	4.35804	1.41875	3.07175	0.00212805	0.0643536
ENSMUSG00000024713	Pcsk5	NES-LOW	86.1591	-1.12386	0.366259	-3.06848	0.0021515	0.0647793
ENSMUSG00000033902	Mapkbp1	NES-LOW	63.5356	-0.798491	0.260205	-3.0687	0.00214995	0.0647793
ENSMUSG00000039463	Slc9a8	NES-LOW	70.0811	-1.05174	0.343027	-3.06605	0.00216904	0.064976
ENSMUSG00000071722	Spin4	NES-LOW	14.2491	1.62745	0.530869	3.06563	0.00217214	0.064976
ENSMUSG00000097994	Gm26982	NES-LOW	8.52233	-1.77558	0.579102	-3.0661	0.00216871	0.064976
ENSMUSG00000087480	Gm15910	NES-LOW	7.75705	2.16202	0.70623	3.06135	0.0022034	0.0656537
ENSMUSG00000105692	Gm43737	NES-LOW	20.053	1.52599	0.498489	3.06123	0.00220429	0.0656537
ENSMUSG00000036006	Ripor2	NES-LOW	11.4964	-1.89634	0.619611	-3.06053	0.00220949	0.065667
ENSMUSG00000038239	Hrc	NES-LOW	33.0448	-2.05366	0.671467	-3.05847	0.00222473	0.0658369
ENSMUSG00000106049	Gm43019	NES-LOW	6.45869	3.55582	1.16244	3.05894	0.00222125	0.0658369
ENSMUSG00000046329	Slc25a23	NES-LOW	54.7279	-0.967681	0.316527	-3.05719	0.00223425	0.0659772
ENSMUSG00000035769	Xylb	NES-LOW	7.29924	3.14846	1.03013	3.05637	0.00224034	0.0660161
ENSMUSG00000020755	Sap30bp	NES-LOW	28.8058	-0.93157	0.305145	-3.05287	0.00226663	0.0661361
ENSMUSG00000031214	Ophn1	NES-LOW	55.0074	-0.897095	0.293865	-3.05274	0.00226762	0.0661361
ENSMUSG00000032968	Inha	NES-LOW	7.04942	2.7301	0.89469	3.05145	0.00227742	0.0661361
ENSMUSG00000039607	Rbms3	NES-LOW	504.942	0.929483	0.304593	3.05156	0.00227657	0.0661361
ENSMUSG00000078684	5830417I10Rik	NES-LOW	98.4901	-0.612017	0.200561	-3.05152	0.00227684	0.0661361
ENSMUSG00000096957	E230013L22Rik	NES-LOW	4.00661	3.64232	1.1924	3.05461	0.00225353	0.0661361
ENSMUSG00000102784	Gm38251	NES-LOW	23.3287	1.62804	0.533542	3.05138	0.00227791	0.0661361
ENSMUSG00000024049	Myom1	NES-LOW	60.6474	-1.16393	0.381708	-3.04928	0.00229392	0.0664597
ENSMUSG00000031467	Agpat5	NES-LOW	47.7448	0.933367	0.30622	3.04803	0.00230349	0.0664597
ENSMUSG00000057561	Eif1a	NES-LOW	118.977	0.712943	0.233859	3.0486	0.0022991	0.0664597
ENSMUSG00000031592	Pcm1	NES-LOW	308.795	-0.346074	0.1136	-3.04642	0.00231586	0.0666776
ENSMUSG00000034354	Mtmr3	NES-LOW	105.035	-0.704146	0.231324	-3.04398	0.0023347	0.066941
ENSMUSG00000101970	1810026B05Rik	NES-LOW	103.029	1.0431	0.34264	3.04431	0.00233216	0.066941
ENSMUSG00000016386	Mpped2	NES-LOW	25.6788	1.36421	0.448616	3.04093	0.00235846	0.0670684
ENSMUSG00000031906	Smpd3	NES-LOW	203.967	-1.43017	0.470278	-3.04111	0.00235707	0.0670684
ENSMUSG00000045045	Lrfn4	NES-LOW	12.4208	-1.33432	0.438719	-3.0414	0.0023548	0.0670684
ENSMUSG00000051671	Coa6	NES-LOW	6.66183	-1.84269	0.605966	-3.04092	0.00235856	0.0670684
ENSMUSG00000026825	Dnm1	NES-LOW	70.6483	-1.42941	0.470371	-3.03889	0.00237449	0.0672449
ENSMUSG00000035476	Tab3	NES-LOW	26.7562	-0.830382	0.273222	-3.03922	0.00237191	0.0672449
ENSMUSG00000013846	St3gal1	NES-LOW	286.402	-0.69742	0.229622	-3.03725	0.00238744	0.0674734
ENSMUSG00000079243	Xirp1	NES-LOW	23.3311	-1.84693	0.608381	-3.0358	0.00239895	0.0676603
ENSMUSG00000074219	Gm10644	NES-LOW	3.94331	3.59326	1.18466	3.03315	0.00242012	0.0681184
ENSMUSG00000000223	Drp2	NES-LOW	20.8853	-1.84133	0.607959	-3.0287	0.00245606	0.0687478
ENSMUSG00000005442	Cic	NES-LOW	221.206	-0.534305	0.176633	-3.02494	0.00248681	0.0687478
ENSMUSG00000023882	Zfp54	NES-LOW	6.46286	-2.46088	0.813254	-3.02597	0.00247834	0.0687478
ENSMUSG00000027852	Nras	NES-LOW	288.941	0.567211	0.187309	3.02821	0.00246009	0.0687478
ENSMUSG00000030688	Stard10	NES-LOW	6.5497	-1.87994	0.620619	-3.02914	0.00245248	0.0687478
ENSMUSG00000047417	Rexo1	NES-LOW	66.1315	-0.737935	0.243886	-3.02574	0.00248025	0.0687478
ENSMUSG00000048636	A730049H05Rik	NES-LOW	46.784	1.69096	0.559127	3.02428	0.00249223	0.0687478
ENSMUSG00000053877	Srcap	NES-LOW	685.612	-0.463082	0.153048	-3.02573	0.00248038	0.0687478
ENSMUSG00000103360	Gm38156	NES-LOW	9.9847	2.88662	0.953751	3.0266	0.00247325	0.0687478
ENSMUSG00000109119	Gm44752	NES-LOW	15.1982	2.28845	0.756683	3.02432	0.00249191	0.0687478
ENSMUSG00000107534	Gm43920	NES-LOW	3.63544	3.58278	1.18516	3.02304	0.00250252	0.0688939
ENSMUSG00000016257	Prelid3b	NES-LOW	53.0945	0.902242	0.298807	3.01948	0.00253208	0.0694313
ENSMUSG00000036437	Npy1r	NES-LOW	19.5931	-1.77638	0.5883	-3.01951	0.0025318	0.0694313
ENSMUSG00000061286	Exosc5	NES-LOW	11.7541	1.69923	0.563724	3.0143	0.00257572	0.0704879
ENSMUSG00000063430	Wscd2	NES-LOW	9.12002	-2.38541	0.792636	-3.00947	0.00261704	0.0714773
ENSMUSG00000075359	Gm20775	NES-LOW	41.9943	-1.16853	0.38843	-3.00834	0.00262681	0.0716025
ENSMUSG00000026489	Coq8a	NES-LOW	8.00076	-2.06946	0.688385	-3.00625	0.00264492	0.0719543
ENSMUSG00000025010	Ccnj	NES-LOW	14.9259	1.68256	0.560018	3.00448	0.00266036	0.0721065
ENSMUSG00000031807	Pgls	NES-LOW	17.3341	1.26498	0.421124	3.00382	0.00266617	0.0721065
ENSMUSG00000034981	Parm1	NES-LOW	38.7682	-1.39623	0.464731	-3.00437	0.0026613	0.0721065
ENSMUSG00000039725	Trp53rka	NES-LOW	13.1107	1.69019	0.562976	3.00225	0.00267995	0.0723119
ENSMUSG00000103674	#N/A	NES-LOW	29.091	1.44255	0.480569	3.00176	0.00268423	0.0723119
ENSMUSG00000009569	Mkl2	NES-LOW	401.082	-0.817511	0.27251	-2.99993	0.00270037	0.0726053
ENSMUSG00000005198	Polr2a	NES-LOW	300.455	-0.530031	0.176746	-2.99883	0.0027102	0.0727281
ENSMUSG00000019891	Dcbld1	NES-LOW	16.3587	1.47352	0.491584	2.99748	0.00272217	0.0729078
ENSMUSG00000106427	Gm42820	NES-LOW	9.84908	2.30873	0.770736	2.99549	0.00274004	0.0732443
ENSMUSG00000069565	Dazap1	NES-LOW	65.4167	0.824346	0.275336	2.99396	0.00275381	0.0734703
ENSMUSG00000102516	Gm38340	NES-LOW	12.3087	1.81471	0.606266	2.99325	0.00276021	0.0734993
ENSMUSG00000053898	Ech1	NES-LOW	41.6049	-0.863652	0.288673	-2.9918	0.00277337	0.0737077
ENSMUSG00000040028	Elavl1	NES-LOW	103.362	0.664992	0.222347	2.99078	0.00278262	0.073756
ENSMUSG00000070427	Il18bp	NES-LOW	37.9631	1.16993	0.391223	2.99043	0.00278586	0.073756
ENSMUSG00000035152	Ap2b1	NES-LOW	206.704	-0.459471	0.153689	-2.98962	0.00279321	0.073809
ENSMUSG00000032267	Usp28	NES-LOW	21.5502	-1.02924	0.344609	-2.9867	0.00282006	0.0743764
ENSMUSG00000018501	Ncor1	NES-LOW	575.659	-0.348972	0.116913	-2.98489	0.00283685	0.0746226
ENSMUSG00000031558	Slit2	NES-LOW	458.097	1.1901	0.398779	2.98437	0.00284164	0.0746226
ENSMUSG00000044139	Prss53	NES-LOW	4.06582	3.58272	1.20066	2.98394	0.00284559	0.0746226
ENSMUSG00000029510	Gpc2	NES-LOW	7.04899	3.0359	1.01795	2.98236	0.00286038	0.0747267
ENSMUSG00000031168	Ebp	NES-LOW	29.3351	1.06026	0.355497	2.98246	0.00285942	0.0747267
ENSMUSG00000021311	Mtr	NES-LOW	21.3134	-1.20594	0.404914	-2.97825	0.00289896	0.0755256
ENSMUSG00000058013	Sept11	NES-LOW	969.389	0.552111	0.1854	2.97794	0.00290189	0.0755256
ENSMUSG00000103037	Pcdhgb1	NES-LOW	79.0494	1.14531	0.384686	2.97725	0.00290848	0.0755549
ENSMUSG00000007207	Stx1a	NES-LOW	7.42811	2.50953	0.843673	2.97453	0.00293437	0.0760844
ENSMUSG00000036863	Syde2	NES-LOW	20.1728	-1.33194	0.448055	-2.97271	0.00295185	0.0762825
ENSMUSG00000061535	C1qtnf7	NES-LOW	32.5566	-1.25222	0.421256	-2.97258	0.00295305	0.0762825
ENSMUSG00000021451	Sema4d	NES-LOW	46.1578	-1.33722	0.450257	-2.96991	0.00297886	0.0763331
ENSMUSG00000023947	Nfkbie	NES-LOW	63.1289	1.17087	0.394295	2.96952	0.00298262	0.0763331
ENSMUSG00000027599	Armc1	NES-LOW	72.1164	0.793334	0.266997	2.97132	0.0029652	0.0763331
ENSMUSG00000036570	Fxyd1	NES-LOW	62.0166	-1.15388	0.388517	-2.96996	0.00297843	0.0763331
ENSMUSG00000097051	Gm26836	NES-LOW	12.4315	2.09223	0.704504	2.9698	0.00297997	0.0763331
ENSMUSG00000022614	Lmf2	NES-LOW	101.83	-0.622838	0.210173	-2.96346	0.00304203	0.0768572
ENSMUSG00000027012	Dync1i2	NES-LOW	153.313	0.499312	0.168384	2.96532	0.00302372	0.0768572
ENSMUSG00000029591	Ung	NES-LOW	9.24916	-2.29747	0.775141	-2.96394	0.00303723	0.0768572
ENSMUSG00000036819	Jmjd4	NES-LOW	19.5479	1.38348	0.466366	2.96651	0.00301199	0.0768572
ENSMUSG00000038611	Phrf1	NES-LOW	91.2968	-0.587284	0.198103	-2.96454	0.00303137	0.0768572
ENSMUSG00000105356	Gm42603	NES-LOW	15.5619	1.84342	0.621588	2.96566	0.00302037	0.0768572
ENSMUSG00000107780	9530013L04Rik	NES-LOW	17.5597	1.73693	0.585831	2.96489	0.00302789	0.0768572
ENSMUSG00000005732	Ranbp1	NES-LOW	39.9935	0.871154	0.29422	2.96089	0.00306749	0.0770777
ENSMUSG00000022025	Cnmd	NES-LOW	136.908	-2.47856	0.836855	-2.96175	0.00305894	0.0770777
ENSMUSG00000071176	Arhgef10	NES-LOW	111.53	-0.691862	0.233632	-2.96133	0.0030631	0.0770777
ENSMUSG00000044906	4930503L19Rik	NES-LOW	53.9711	0.807739	0.272992	2.95884	0.003088	0.0774523
ENSMUSG00000027495	Fam210b	NES-LOW	80.9468	0.742223	0.25105	2.95648	0.00311177	0.0777662
ENSMUSG00000098374	Gm28043	NES-LOW	33.4261	-1.02992	0.348354	-2.95655	0.00311104	0.0777662
ENSMUSG00000006576	Slc4a3	NES-LOW	30.1041	-1.28491	0.435707	-2.94902	0.00318782	0.0791669
ENSMUSG00000024048	Myl12a	NES-LOW	310.775	0.580805	0.196875	2.95012	0.00317648	0.0791669
ENSMUSG00000026303	Mlph	NES-LOW	9.44838	-1.93247	0.655393	-2.94857	0.00319247	0.0791669
ENSMUSG00000029209	Gnpda2	NES-LOW	39.831	1.10433	0.374508	2.94876	0.00319056	0.0791669
ENSMUSG00000031872	Bean1	NES-LOW	3.45648	-3.42338	1.16118	-2.94818	0.00319646	0.0791669
ENSMUSG00000067851	Arfgef1	NES-LOW	168.572	0.489528	0.166225	2.94498	0.00322973	0.0794752
ENSMUSG00000068748	Ptprz1	NES-LOW	78.0977	-1.0482	0.35589	-2.94529	0.00322657	0.0794752
ENSMUSG00000073985	Gm10602	NES-LOW	3.29924	3.63149	1.2332	2.94477	0.00323192	0.0794752
ENSMUSG00000097578	Gm26798	NES-LOW	12.3513	1.8533	0.629214	2.94543	0.00322511	0.0794752
ENSMUSG00000008855	Hdac5	NES-LOW	130.582	-0.923939	0.313914	-2.94329	0.00324742	0.0797147
ENSMUSG00000020937	Plcd3	NES-LOW	12.3076	-1.63234	0.555236	-2.9399	0.00328317	0.0798702
ENSMUSG00000021069	Pygl	NES-LOW	10.4387	-1.73597	0.590316	-2.94075	0.00327414	0.0798702
ENSMUSG00000022897	Dyrk1a	NES-LOW	161.776	-0.434933	0.147955	-2.93963	0.00328603	0.0798702
ENSMUSG00000026890	Lhx6	NES-LOW	25.3853	-1.36478	0.464391	-2.93886	0.00329421	0.0798702
ENSMUSG00000030088	Aldh1l1	NES-LOW	10.2936	2.56009	0.870712	2.94023	0.00327973	0.0798702
ENSMUSG00000040310	Alx4	NES-LOW	24.2341	-1.5871	0.539995	-2.93911	0.00329158	0.0798702
ENSMUSG00000108143	Gm44414	NES-LOW	23.2952	1.79647	0.611017	2.94013	0.00328077	0.0798702
ENSMUSG00000034509	Mad2l1bp	NES-LOW	5.96168	-1.91768	0.652667	-2.93822	0.00330099	0.0798943
ENSMUSG00000067377	Tspan6	NES-LOW	71.7782	0.950107	0.323538	2.93662	0.00331814	0.0801691
ENSMUSG00000031119	Gpc4	NES-LOW	162.673	0.897989	0.305872	2.93583	0.00332657	0.0802324
ENSMUSG00000022451	Twf1	NES-LOW	202.494	0.56134	0.191312	2.93416	0.00334454	0.0802458
ENSMUSG00000050234	Gja4	NES-LOW	40.2242	-1.61055	0.548891	-2.93419	0.00334421	0.0802458
ENSMUSG00000094090	Gm8494	NES-LOW	3.99073	3.26263	1.11161	2.93504	0.00333503	0.0802458
ENSMUSG00000045665	Mfsd5	NES-LOW	42.8522	-1.07543	0.366616	-2.9334	0.00335269	0.0803019
ENSMUSG00000026074	Map4k4	NES-LOW	641.679	0.338647	0.115547	2.93083	0.00338056	0.0803327
ENSMUSG00000030493	Faap24	NES-LOW	24.0309	-1.84889	0.631039	-2.92991	0.00339062	0.0803327
ENSMUSG00000031200	Mtcp1	NES-LOW	7.63433	2.35828	0.805148	2.92901	0.00340048	0.0803327
ENSMUSG00000031432	Prps1	NES-LOW	27.4297	-0.756285	0.257961	-2.93178	0.00337026	0.0803327
ENSMUSG00000031538	Plat	NES-LOW	99.0564	1.55468	0.530785	2.92901	0.0034004	0.0803327
ENSMUSG00000031561	Tenm3	NES-LOW	46.6786	-1.24104	0.423662	-2.92932	0.00339701	0.0803327
ENSMUSG00000032207	Lipc	NES-LOW	33.6461	-1.47143	0.501754	-2.93258	0.00336156	0.0803327
ENSMUSG00000090212	Gm15647	NES-LOW	3.46652	3.54123	1.20868	2.92985	0.0033913	0.0803327
ENSMUSG00000032875	Arhgef17	NES-LOW	176.407	-0.700719	0.239351	-2.92757	0.00341619	0.080566
ENSMUSG00000030256	Bhlhe41	NES-LOW	64.5553	-1.16559	0.398312	-2.92632	0.00342999	0.0806933
ENSMUSG00000038619	Ensa	NES-LOW	101.665	0.647927	0.221436	2.92602	0.00343326	0.0806933
ENSMUSG00000050608	Minos1	NES-LOW	56.9073	-0.765103	0.261832	-2.92212	0.00347661	0.0815735
ENSMUSG00000024070	Prkd3	NES-LOW	236.456	0.387817	0.132851	2.9192	0.00350935	0.0820629
ENSMUSG00000036639	Nudt1	NES-LOW	5.48696	-2.24873	0.770306	-2.91927	0.00350848	0.0820629
ENSMUSG00000038844	Kif16b	NES-LOW	45.2154	-0.708347	0.242867	-2.9166	0.0035387	0.0826095
ENSMUSG00000022442	Ttll1	NES-LOW	20.0379	-1.19126	0.40861	-2.9154	0.00355228	0.0826473
ENSMUSG00000075596	B130006D01Rik	NES-LOW	3.89881	3.41552	1.17141	2.91573	0.00354854	0.0826473
ENSMUSG00000014329	Bicc1	NES-LOW	384.854	0.709194	0.243365	2.91412	0.00356697	0.0827105
ENSMUSG00000059401	Mamld1	NES-LOW	69.7246	-0.747356	0.256431	-2.91445	0.00356314	0.0827105
ENSMUSG00000017969	Ptgis	NES-LOW	70.0535	-1.11039	0.381117	-2.91352	0.00357379	0.0827299
ENSMUSG00000005881	Ergic3	NES-LOW	172.057	-0.585988	0.20136	-2.91016	0.00361245	0.0832491
ENSMUSG00000017715	Pgs1	NES-LOW	36.2263	0.89251	0.306682	2.91021	0.00361184	0.0832491
ENSMUSG00000025027	Xpnpep1	NES-LOW	55.1615	0.710201	0.244065	2.90988	0.00361566	0.0832491
ENSMUSG00000102749	Gm37598	NES-LOW	10.6546	2.41488	0.830003	2.90948	0.00362031	0.0832491
ENSMUSG00000039621	Prex1	NES-LOW	104.341	-0.871537	0.299678	-2.90824	0.00363467	0.0834404
ENSMUSG00000006219	Fblim1	NES-LOW	117.029	1.37723	0.473755	2.90706	0.00364849	0.0834803
ENSMUSG00000026342	Slc35f5	NES-LOW	68.9528	0.638374	0.219579	2.90726	0.00364613	0.0834803
ENSMUSG00000020111	Micu1	NES-LOW	39.753	0.845158	0.291058	2.90374	0.00368736	0.0842302
ENSMUSG00000033105	Lss	NES-LOW	33.2495	1.01848	0.350819	2.90316	0.00369413	0.0842457
ENSMUSG00000028464	Tpm2	NES-LOW	285.85	-0.854144	0.294335	-2.90195	0.00370849	0.0844338
ENSMUSG00000027244	Atg13	NES-LOW	56.732	-0.841852	0.290224	-2.90069	0.00372337	0.0846312
ENSMUSG00000102319	Gm37626	NES-LOW	10.5093	1.8819	0.648889	2.90019	0.00372941	0.0846312
ENSMUSG00000019929	Dcn	NES-LOW	2319.54	-1.02659	0.354327	-2.89729	0.00376405	0.0852773
ENSMUSG00000020571	Pdia6	NES-LOW	257.532	0.719223	0.248353	2.89597	0.00377993	0.0854933
ENSMUSG00000090039	Gm15894	NES-LOW	5.33957	3.90182	1.34756	2.89547	0.00378596	0.0854933
ENSMUSG00000050541	Adra1b	NES-LOW	3.38083	-2.4305	0.839627	-2.89474	0.0037947	0.085551
ENSMUSG00000026826	Nr4a2	NES-LOW	101.057	-1.06318	0.367485	-2.89313	0.00381422	0.0857523
ENSMUSG00000034453	Polr3b	NES-LOW	50.2412	0.885873	0.306214	2.89298	0.00381604	0.0857523
ENSMUSG00000020592	Sdc1	NES-LOW	197.931	0.821517	0.284153	2.89111	0.00383882	0.0861241
ENSMUSG00000075593	Gal3st4	NES-LOW	3.80058	3.73434	1.29226	2.88977	0.00385525	0.0863526
ENSMUSG00000005897	Nr2c1	NES-LOW	29.1299	0.997824	0.345608	2.88716	0.0038874	0.0869319
ENSMUSG00000025059	Gk	NES-LOW	4.66304	-2.34109	0.811115	-2.88627	0.00389842	0.0869875
ENSMUSG00000025817	Nudt5	NES-LOW	34.1545	1.07113	0.371153	2.88594	0.00390248	0.0869875
ENSMUSG00000071350	Setdb2	NES-LOW	19.6224	-1.4457	0.501071	-2.88522	0.00391145	0.0870471
ENSMUSG00000075394	Hoxc4	NES-LOW	15.9966	1.62581	0.563712	2.88412	0.0039251	0.0870767
ENSMUSG00000078866	Zfp970	NES-LOW	13.057	-1.38243	0.479328	-2.8841	0.00392538	0.0870767
ENSMUSG00000048096	Lmod1	NES-LOW	30.277	-1.21329	0.421029	-2.88172	0.00395514	0.0875962
ENSMUSG00000020705	Ddx42	NES-LOW	117.335	0.526351	0.182755	2.88009	0.00397563	0.0877965
ENSMUSG00000055322	Tns1	NES-LOW	1112.83	-0.749156	0.260124	-2.87999	0.00397689	0.0877965
ENSMUSG00000031788	Kifc3	NES-LOW	24.1009	-1.65966	0.576581	-2.87845	0.00399638	0.0880761
ENSMUSG00000109722	Gm10578	NES-LOW	49.2629	1.54564	0.537057	2.87798	0.0040023	0.0880761
ENSMUSG00000036568	Bicral	NES-LOW	104.749	-0.686345	0.238624	-2.87627	0.00402411	0.0884153
ENSMUSG00000022564	Grina	NES-LOW	108.751	-0.663603	0.230838	-2.87475	0.00404345	0.0884185
ENSMUSG00000024481	Lvrn	NES-LOW	15.2866	2.45621	0.854183	2.87551	0.00403377	0.0884185
ENSMUSG00000106202	Gm43727	NES-LOW	4.29276	3.4691	1.20673	2.87479	0.00404297	0.0884185
ENSMUSG00000034110	Kctd7	NES-LOW	8.25078	2.49416	0.868318	2.8724	0.00407365	0.0889382
ENSMUSG00000001054	Rmnd5b	NES-LOW	27.1822	-1.02317	0.356749	-2.86802	0.00413043	0.0891195
ENSMUSG00000001542	Ell2	NES-LOW	165.943	-0.760969	0.265464	-2.86657	0.0041495	0.0891195
ENSMUSG00000002768	Mea1	NES-LOW	25.0652	1.50507	0.525089	2.86631	0.00415289	0.0891195
ENSMUSG00000013236	Ptprs	NES-LOW	466.125	-0.771913	0.269036	-2.86918	0.00411532	0.0891195
ENSMUSG00000019899	Lama2	NES-LOW	103.741	-1.06386	0.370939	-2.86801	0.00413065	0.0891195
ENSMUSG00000020155	Kcnmb1	NES-LOW	13.441	-1.59824	0.55673	-2.87077	0.00409477	0.0891195
ENSMUSG00000020397	Med7	NES-LOW	22.6872	1.00133	0.349263	2.86698	0.0041441	0.0891195
ENSMUSG00000024302	Dtna	NES-LOW	49.4801	-1.53811	0.536532	-2.86676	0.00414696	0.0891195
ENSMUSG00000041645	Ddx24	NES-LOW	82.7915	-0.812097	0.282993	-2.86967	0.00410904	0.0891195
ENSMUSG00000048087	Gm4737	NES-LOW	11.5182	2.17438	0.757609	2.87006	0.00410395	0.0891195
ENSMUSG00000070953	Rabepk	NES-LOW	54.8223	0.940354	0.327962	2.86726	0.00414037	0.0891195
ENSMUSG00000021775	Nr1d2	NES-LOW	73.7624	-0.975182	0.340558	-2.86348	0.00419013	0.0897791
ENSMUSG00000042254	Cilp	NES-LOW	37.0217	-1.438	0.502729	-2.86039	0.00423117	0.0905182
ENSMUSG00000000126	Wnt9a	NES-LOW	11.0588	2.07198	0.726405	2.85237	0.00433944	0.090834
ENSMUSG00000003226	Ranbp2	NES-LOW	285.619	-0.612989	0.214739	-2.85458	0.00430936	0.090834
ENSMUSG00000007950	Abhd8	NES-LOW	13.7241	-1.37164	0.481102	-2.85104	0.00435767	0.090834
ENSMUSG00000009647	Mcu	NES-LOW	27.8318	0.931098	0.32633	2.85324	0.00432762	0.090834
ENSMUSG00000017747	Ghdc	NES-LOW	16.8648	-1.19876	0.420421	-2.85133	0.00435369	0.090834
ENSMUSG00000018974	Sart3	NES-LOW	45.7015	-0.890456	0.312096	-2.85315	0.00432879	0.090834
ENSMUSG00000025393	Atp5b	NES-LOW	922.867	-0.562172	0.197043	-2.85304	0.00433036	0.090834
ENSMUSG00000025915	Sgk3	NES-LOW	47.7574	-0.890817	0.311723	-2.85772	0.00426703	0.090834
ENSMUSG00000027624	Epb41l1	NES-LOW	99.6358	-0.946804	0.33189	-2.85277	0.00433402	0.090834
ENSMUSG00000030218	Mgp	NES-LOW	616.952	-1.01866	0.35728	-2.85117	0.00435593	0.090834
ENSMUSG00000030409	Dmpk	NES-LOW	55.3878	-0.886712	0.310437	-2.85633	0.00428564	0.090834
ENSMUSG00000032258	Lca5	NES-LOW	19.3821	-1.33931	0.468569	-2.85831	0.00425904	0.090834
ENSMUSG00000032502	Stac	NES-LOW	5.38517	-2.29299	0.802803	-2.85623	0.0042871	0.090834
ENSMUSG00000033538	Casp4	NES-LOW	53.9001	0.872554	0.305893	2.85248	0.00433795	0.090834
ENSMUSG00000039208	Metrnl	NES-LOW	52.7935	-1.24764	0.437478	-2.85189	0.00434599	0.090834
ENSMUSG00000039480	Nt5dc1	NES-LOW	14.1938	1.41794	0.496973	2.85316	0.0043287	0.090834
ENSMUSG00000105445	Gm42972	NES-LOW	3.72174	3.35717	1.17749	2.85111	0.0043567	0.090834
ENSMUSG00000022781	Pak2	NES-LOW	193.713	0.538144	0.188935	2.8483	0.0043953	0.0914697
ENSMUSG00000070282	3000002C10Rik	NES-LOW	8.46624	-2.2163	0.778232	-2.84786	0.0044014	0.0914697
ENSMUSG00000089756	Zfp966	NES-LOW	18.9029	-1.08583	0.381519	-2.84607	0.0044262	0.0915719
ENSMUSG00000102411	Gm36936	NES-LOW	23.9057	1.44243	0.506765	2.84636	0.00442226	0.0915719
ENSMUSG00000104315	Gm37906	NES-LOW	10.0943	2.11506	0.742941	2.84688	0.00441503	0.0915719
ENSMUSG00000031097	Tnni2	NES-LOW	8.97969	-2.61998	0.92096	-2.84484	0.00444344	0.0917913
ENSMUSG00000053617	Sh3pxd2a	NES-LOW	401.954	-0.533746	0.187686	-2.84382	0.00445767	0.0919477
ENSMUSG00000010663	Fads1	NES-LOW	322.555	0.712492	0.25068	2.84223	0.00447985	0.0922675
ENSMUSG00000022516	Nudt16l1	NES-LOW	16.1013	-1.21353	0.427326	-2.83983	0.00451379	0.0926902
ENSMUSG00000074649	BC029722	NES-LOW	18.3013	-1.42908	0.50315	-2.84027	0.00450758	0.0926902
ENSMUSG00000003812	Dnase2a	NES-LOW	6.59102	-2.01474	0.710173	-2.83697	0.00455435	0.093246
ENSMUSG00000036381	P2ry14	NES-LOW	36.0621	-1.37254	0.48377	-2.83717	0.0045516	0.093246
ENSMUSG00000039116	Adgrg6	NES-LOW	46.3826	-1.28009	0.45132	-2.83631	0.00456375	0.0933004
ENSMUSG00000028191	Bcl10	NES-LOW	79.1142	0.796736	0.280977	2.8356	0.00457401	0.0933032
ENSMUSG00000037852	Cpe	NES-LOW	422.461	-1.47676	0.520836	-2.83536	0.00457739	0.0933032
ENSMUSG00000002870	Mcm2	NES-LOW	22.0811	-1.3001	0.459196	-2.83127	0.00463643	0.0942286
ENSMUSG00000024132	Eci1	NES-LOW	20.3475	-1.24606	0.440078	-2.83145	0.0046338	0.0942286
ENSMUSG00000045103	Dmd	NES-LOW	125.31	-0.869308	0.307171	-2.83005	0.00465411	0.094449
ENSMUSG00000105071	Gm43336	NES-LOW	16.4691	1.737	0.613948	2.82922	0.00466614	0.0945542
ENSMUSG00000021365	Nedd9	NES-LOW	259.946	0.471949	0.166913	2.82751	0.00469109	0.0946436
ENSMUSG00000028278	Rragd	NES-LOW	7.50965	-2.15747	0.762834	-2.82824	0.00468052	0.0946436
ENSMUSG00000030159	Clec1b	NES-LOW	3.39218	-2.77802	0.982411	-2.82775	0.00468761	0.0946436
ENSMUSG00000020700	Map3k3	NES-LOW	41.2293	-0.761035	0.269511	-2.82377	0.00474629	0.0956177
ENSMUSG00000106940	Gm42930	NES-LOW	9.59432	1.93406	0.685489	2.82144	0.00478091	0.0961748
ENSMUSG00000021047	Nova1	NES-LOW	13.5402	-2.0517	0.727438	-2.82045	0.00479568	0.0961921
ENSMUSG00000028719	Cmpk1	NES-LOW	85.3692	0.781677	0.277132	2.8206	0.0047934	0.0961921
ENSMUSG00000039952	Dag1	NES-LOW	829.995	-0.609653	0.216261	-2.81906	0.00481646	0.0964688
ENSMUSG00000020814	Mxra7	NES-LOW	72.8892	0.710565	0.252138	2.81816	0.00482997	0.0965993
ENSMUSG00000021598	Med10	NES-LOW	25.1045	1.37936	0.489712	2.81668	0.00485231	0.0966986
ENSMUSG00000023341	Mx2	NES-LOW	22.5049	-1.42636	0.506489	-2.81616	0.00486011	0.0966986
ENSMUSG00000063632	Sox11	NES-LOW	5.4218	3.56322	1.2649	2.81701	0.00484737	0.0966986
ENSMUSG00000108699	Gm18988	NES-LOW	5.08079	-2.42931	0.862687	-2.81598	0.00486292	0.0966986
ENSMUSG00000018470	Kcnab3	NES-LOW	3.27211	3.25248	1.1562	2.81307	0.00490706	0.0972259
ENSMUSG00000024987	Cyp26a1	NES-LOW	5.53016	5.52919	1.96606	2.81232	0.00491848	0.0972259
ENSMUSG00000031075	Ano1	NES-LOW	119.638	-1.01767	0.361745	-2.81323	0.0049047	0.0972259
ENSMUSG00000034460	Six4	NES-LOW	66.6965	1.03845	0.36922	2.81255	0.00491509	0.0972259
ENSMUSG00000109498	Gm45222	NES-LOW	88.3495	1.2097	0.430204	2.81192	0.00492461	0.0972259
ENSMUSG00000033813	Tcea1	NES-LOW	158.296	0.512385	0.182268	2.81116	0.00493631	0.0973179
ENSMUSG00000003662	Ciao1	NES-LOW	33.9748	0.919807	0.327509	2.80849	0.00497742	0.0977193
ENSMUSG00000085604	Dhx58os	NES-LOW	3.61035	-2.92003	1.03957	-2.80889	0.00497129	0.0977193
ENSMUSG00000102423	Gm37465	NES-LOW	9.66677	2.28973	0.815296	2.80846	0.00497789	0.0977193
ENSMUSG00000067147	Rpl7a-ps11	NES-LOW	6.17471	4.22565	1.50496	2.80781	0.00498793	0.0977777
ENSMUSG00000059824	Dbp	NES-LOW	11.6784	-2.04036	0.726824	-2.80723	0.00499701	0.0978169
ENSMUSG00000106019	Gm43672	NES-LOW	5.90451	-2.37911	0.848054	-2.80538	0.00502573	0.0982399
ENSMUSG00000018398	Sept8	NES-LOW	345.261	0.565128	0.201492	2.80471	0.00503615	0.0983046
ENSMUSG00000026159	Agfg1	NES-LOW	123.31	0.547438	0.195298	2.80309	0.00506155	0.0986372
ENSMUSG00000044224	Dnajc21	NES-LOW	104.119	0.674364	0.240611	2.80271	0.00506747	0.0986372
ENSMUSG00000030319	Cand2	NES-LOW	22.5018	-1.25041	0.446378	-2.80124	0.00509069	0.0988109
ENSMUSG00000033904	Ccp110	NES-LOW	49.8995	0.790343	0.282124	2.8014	0.00508808	0.0988109
ENSMUSG00000020181	Nav3	NES-LOW	114.167	0.747115	0.266793	2.80035	0.00510473	0.0989444
ENSMUSG00000032796	Lama1	NES-LOW	26.437	1.55157	0.55431	2.79911	0.0051244	0.0990478
ENSMUSG00000039765	Cc2d2a	NES-LOW	92.1128	-0.684992	0.244689	-2.79944	0.00511906	0.0990478
ENSMUSG00000027298	Tyro3	NES-LOW	4.13301	-2.27198	0.812667	-2.79571	0.00517853	0.0995373
ENSMUSG00000031378	Abcd1	NES-LOW	55.2157	-0.688958	0.246385	-2.79627	0.00516962	0.0995373
ENSMUSG00000074457	S100a16	NES-LOW	97.2276	1.09791	0.392524	2.79706	0.00515702	0.0995373
ENSMUSG00000107115	Gm43052	NES-LOW	8.58767	2.21428	0.791931	2.79605	0.00517314	0.0995373
ENSMUSG00000015850	Adamtsl4	NES-LOW	39.6994	-1.07682	0.385318	-2.79462	0.00519612	0.0996501
ENSMUSG00000027875	Hmgcs2	NES-LOW	13.2654	-2.15728	0.772027	-2.79431	0.00520107	0.0996501
ENSMUSG00000031731	Ap1g1	NES-LOW	210.472	-0.437503	0.156587	-2.794	0.00520603	0.0996501
ENSMUSG00000024063	Lbh	NES-LOW	218.25	-0.602331	0.215619	-2.7935	0.00521417	0.0996678
ENSMUSG00000003233	Dvl3	NES-LOW	55.4978	-0.898436	0.32177	-2.79217	0.0052356	0.0999392
ENSMUSG00000069014	Gm5641	NG2	464.63	-2.37134	0.313352	-7.56766	3.80017e-14	3.70669e-10
ENSMUSG00000068200	Gm5931	NG2	68.9412	-3.06135	0.453388	-6.75217	1.45645e-11	7.10312e-08
ENSMUSG00000026864	Hspa5	NG2	6525.29	1.15924	0.18509	6.26312	3.77341e-10	1.22686e-06
ENSMUSG00000106037	Gm4332	NG2	77.3853	-4.25239	0.717531	-5.92641	3.09623e-09	7.55016e-06
ENSMUSG00000015656	Hspa8	NG2	6481.7	1.03985	0.181391	5.73267	9.88647e-09	1.92865e-05
ENSMUSG00000102070	Gm28661	NG2	9923.05	-2.77354	0.487874	-5.68495	1.30852e-08	2.12722e-05
ENSMUSG00000042254	Cilp	NG2	510.223	-1.95724	0.373975	-5.2336	1.66238e-07	0.000231641
ENSMUSG00000053475	Tnfaip6	NG2	170.261	-2.35657	0.456032	-5.16755	2.37185e-07	0.000289188
ENSMUSG00000064351	mt-Co1	NG2	206033	-1.77764	0.354626	-5.01271	5.36688e-07	0.000581651
ENSMUSG00000064356	mt-Atp8	NG2	1859.53	-2.24075	0.454021	-4.93535	8.00072e-07	0.00078039
ENSMUSG00000017288	Vps53	NG2	312.732	-1.40585	0.290562	-4.83838	1.309e-06	0.00116073
ENSMUSG00000037400	Atp11b	NG2	542.547	1.64537	0.341679	4.81555	1.46798e-06	0.00119322
ENSMUSG00000067870	Rpl31-ps8	NG2	741.86	-2.122	0.44699	-4.7473	2.06151e-06	0.00154677
ENSMUSG00000045867	Cradd	NG2	94.6727	-1.9365	0.413475	-4.68347	2.82061e-06	0.00196516
ENSMUSG00000025666	Tmem47	NG2	1123.67	-1.44507	0.312778	-4.62011	3.83532e-06	0.0023381
ENSMUSG00000031399	Fam3a	NG2	109.953	-1.72452	0.37222	-4.63307	3.60284e-06	0.0023381
ENSMUSG00000020097	Sgpl1	NG2	282.475	-1.55885	0.341975	-4.55839	5.15473e-06	0.0029576
ENSMUSG00000063316	Rpl27	NG2	253.357	1.72005	0.381308	4.51093	6.45428e-06	0.0034975
ENSMUSG00000028266	Lmo4	NG2	335.32	-1.54264	0.344647	-4.47601	7.60502e-06	0.00370897
ENSMUSG00000041577	Prelp	NG2	5485.06	-1.18867	0.26551	-4.47694	7.57216e-06	0.00370897
ENSMUSG00000042613	Pbxip1	NG2	1889.61	-1.13652	0.255365	-4.45055	8.56502e-06	0.00397825
ENSMUSG00000018217	Pmp22	NG2	6037.18	-1.56914	0.357665	-4.38717	1.14836e-05	0.00466712
ENSMUSG00000040356	Skiv2l	NG2	592.299	-1.38675	0.315257	-4.39879	1.08855e-05	0.00466712
ENSMUSG00000056220	Pla2g4a	NG2	325.042	1.69612	0.386224	4.39153	1.12554e-05	0.00466712
ENSMUSG00000025016	Tm9sf3	NG2	1305.58	0.864811	0.197984	4.3681	1.25334e-05	0.00489003
ENSMUSG00000019986	Ahi1	NG2	175.46	-1.4058	0.323696	-4.34296	1.40574e-05	0.00519423
ENSMUSG00000055653	Gpc3	NG2	90.2196	-2.13522	0.492213	-4.33801	1.43781e-05	0.00519423
ENSMUSG00000031246	Sh3bgrl	NG2	1963.89	-1.50902	0.354992	-4.25085	2.1296e-05	0.00741861
ENSMUSG00000062901	Klhl24	NG2	1080.79	1.07447	0.254597	4.22028	2.43997e-05	0.00820671
ENSMUSG00000065947	mt-Nd4l	NG2	2555.63	-2.19932	0.52374	-4.19927	2.67783e-05	0.0087065
ENSMUSG00000039621	Prex1	NG2	486.474	-1.10177	0.26293	-4.19037	2.78501e-05	0.00876291
ENSMUSG00000071076	Jund	NG2	542.166	-1.35947	0.326878	-4.15897	3.1969e-05	0.00974454
ENSMUSG00000043415	Otud1	NG2	338.1	-1.26583	0.305557	-4.1427	3.43242e-05	0.0101454
ENSMUSG00000055567	Unc80	NG2	136.253	-3.05474	0.743078	-4.11093	3.94073e-05	0.0108379
ENSMUSG00000060143	Gm10076	NG2	108.792	3.62642	0.88332	4.10545	4.0353e-05	0.0108379
ENSMUSG00000066152	Slc31a2	NG2	241.187	-1.45347	0.354405	-4.10114	4.11115e-05	0.0108379
ENSMUSG00000069892	9930111J21Rik2	NG2	192.03	-2.00845	0.488766	-4.10923	3.96975e-05	0.0108379
ENSMUSG00000022884	Eif4a2	NG2	1867.88	0.871646	0.213607	4.08061	4.49178e-05	0.0115297
ENSMUSG00000064370	mt-Cytb	NG2	77622.8	-1.57615	0.387952	-4.06274	4.85001e-05	0.01213
ENSMUSG00000018425	Dhx40	NG2	265.061	1.38485	0.342503	4.04333	5.26972e-05	0.0128502
ENSMUSG00000025993	Slc40a1	NG2	188.445	2.32967	0.57763	4.03316	5.50324e-05	0.0130923
ENSMUSG00000030314	Atg7	NG2	181.063	-1.83385	0.45605	-4.02117	5.79094e-05	0.013136
ENSMUSG00000051910	Sox6	NG2	678.324	-1.14604	0.284852	-4.02328	5.73935e-05	0.013136
ENSMUSG00000038975	Rabggtb	NG2	406.739	1.55577	0.391212	3.9768	6.98496e-05	0.0154844
ENSMUSG00000039384	Dusp10	NG2	138.345	-2.03571	0.513346	-3.96556	7.32227e-05	0.0158714
ENSMUSG00000038612	Mcl1	NG2	2874.59	-1.18294	0.300673	-3.93431	8.34363e-05	0.0176921
ENSMUSG00000019943	Atp2b1	NG2	2250.99	-0.714189	0.182282	-3.91804	8.92726e-05	0.0185269
ENSMUSG00000041828	Abca8a	NG2	411.826	-1.25755	0.322421	-3.90032	9.60642e-05	0.019521
ENSMUSG00000031548	Sfrp1	NG2	379.389	-1.79545	0.461574	-3.88984	0.000100312	0.0195689
ENSMUSG00000062098	Btbd3	NG2	609.01	-0.836649	0.214845	-3.8942	9.85225e-05	0.0195689
ENSMUSG00000026116	Tmem131	NG2	1527.46	-0.783157	0.202213	-3.87292	0.000107539	0.0205674
ENSMUSG00000075394	Hoxc4	NG2	92.1548	-1.86926	0.483661	-3.86482	0.000111173	0.0208535
ENSMUSG00000100801	Gm15459	NG2	717.128	1.52847	0.397359	3.84658	0.000119777	0.0220435
ENSMUSG00000020183	Cpm	NG2	313.849	-2.22209	0.581014	-3.82451	0.000131031	0.0228228
ENSMUSG00000043702	Pde12	NG2	180.063	2.03562	0.53191	3.827	0.000129714	0.0228228
ENSMUSG00000059495	Arhgef12	NG2	3481.52	-0.676457	0.176853	-3.82497	0.000130785	0.0228228
ENSMUSG00000008734	Gprc5b	NG2	287.722	1.58656	0.416342	3.81072	0.00013856	0.0229071
ENSMUSG00000019843	Fyn	NG2	338.659	-1.11873	0.293389	-3.81313	0.000137219	0.0229071
ENSMUSG00000055093	Gm8430	NG2	59.5112	-2.0045	0.525314	-3.8158	0.000135741	0.0229071
ENSMUSG00000011171	Vipr2	NG2	138.867	-1.85387	0.48749	-3.80289	0.000143016	0.0232496
ENSMUSG00000064368	mt-Nd6	NG2	3982.69	-1.82325	0.480553	-3.79407	0.000148198	0.0236972
ENSMUSG00000029469	Ift81	NG2	197.441	-1.72184	0.455099	-3.78345	0.000154669	0.024333
ENSMUSG00000025241	Fyco1	NG2	1311.03	-1.13398	0.300075	-3.77899	0.000157463	0.0243793
ENSMUSG00000020326	Ccng1	NG2	836.122	0.888675	0.236516	3.75736	0.000171716	0.025768
ENSMUSG00000027286	Lrrc57	NG2	90.123	-2.38508	0.634576	-3.75854	0.000170907	0.025768
ENSMUSG00000031375	Bgn	NG2	35307.5	-0.719456	0.193111	-3.72561	0.00019484	0.028795
ENSMUSG00000047248	C2cd3	NG2	137.031	-1.77397	0.478005	-3.7112	0.00020628	0.0300306
ENSMUSG00000007872	Id3	NG2	1306.55	0.997493	0.269337	3.70352	0.000212631	0.0302528
ENSMUSG00000025190	Got1	NG2	312.074	-1.06975	0.288976	-3.70188	0.000214009	0.0302528
ENSMUSG00000056501	Cebpb	NG2	160.608	-1.83957	0.499618	-3.68195	0.000231454	0.0314257
ENSMUSG00000060459	Kng2	NG2	61.1037	5.20774	1.41462	3.68138	0.000231971	0.0314257
ENSMUSG00000087528	9830144P21Rik	NG2	152.727	2.96042	0.804033	3.68196	0.000231445	0.0314257
ENSMUSG00000027566	Psma7	NG2	373.368	1.06337	0.28939	3.67452	0.000238296	0.031822
ENSMUSG00000034810	Scn7a	NG2	272.549	-1.30956	0.356712	-3.67119	0.000241422	0.031822
ENSMUSG00000026697	Myoc	NG2	312.612	-2.00621	0.54712	-3.66686	0.000245546	0.0319341
ENSMUSG00000015501	Hivep2	NG2	1621.78	-0.80878	0.22157	-3.65022	0.000262016	0.0336277
ENSMUSG00000029094	Afap1	NG2	1035.36	-1.00587	0.276463	-3.63835	0.000274388	0.0341793
ENSMUSG00000035258	Abi3bp	NG2	1402.62	-1.4307	0.392828	-3.64205	0.000270479	0.0341793
ENSMUSG00000057722	Lepr	NG2	1085.57	1.95254	0.53699	3.63607	0.000276826	0.0341793
ENSMUSG00000024560	Cxxc1	NG2	292.654	-1.23152	0.339934	-3.62282	0.000291408	0.0355299
ENSMUSG00000021482	Aaed1	NG2	80.8357	-1.21432	0.335722	-3.61705	0.000297976	0.0358822
ENSMUSG00000016356	Col20a1	NG2	183.875	-2.44265	0.67661	-3.61013	0.000306049	0.0359642
ENSMUSG00000029432	Nipsnap2	NG2	296.841	-1.19234	0.33056	-3.60703	0.000309718	0.0359642
ENSMUSG00000032285	Dnaja4	NG2	66.3454	4.9545	1.37242	3.61006	0.000306126	0.0359642
ENSMUSG00000027650	Tti1	NG2	185.477	-1.96268	0.545243	-3.59964	0.000318659	0.0361419
ENSMUSG00000064367	mt-Nd5	NG2	44752.6	-1.65584	0.459751	-3.60161	0.000316255	0.0361419
ENSMUSG00000022216	Psme1	NG2	737.012	-0.930129	0.258864	-3.59312	0.000326746	0.0361893
ENSMUSG00000036241	Ube2r2	NG2	1339.85	-0.892404	0.248735	-3.58777	0.000333521	0.0361893
ENSMUSG00000081603	Gm14681	NG2	194.735	-1.346	0.375195	-3.58746	0.000333918	0.0361893
ENSMUSG00000100131	Gm28439	NG2	2393.29	-3.39406	0.945492	-3.58973	0.000331019	0.0361893
ENSMUSG00000035725	Prkx	NG2	145.985	2.07624	0.581377	3.57124	0.000355296	0.0380831
ENSMUSG00000021501	Caml	NG2	60.2873	-2.18399	0.612672	-3.5647	0.000364267	0.0382049
ENSMUSG00000091387	Gcnt4	NG2	89.5536	4.81346	1.34998	3.56558	0.000363055	0.0382049
ENSMUSG00000030220	Arhgdib	NG2	102.066	4.47472	1.25754	3.5583	0.000373258	0.0387315
ENSMUSG00000022095	Fam160b2	NG2	439.678	-1.23676	0.348924	-3.5445	0.000393352	0.0395542
ENSMUSG00000041298	Katnal1	NG2	195.238	-1.48834	0.419802	-3.54533	0.000392119	0.0395542
ENSMUSG00000078886	Gm2026	NG2	48.3958	4.50614	1.27057	3.54655	0.000390311	0.0395542
ENSMUSG00000029536	Gatc	NG2	277.469	-1.40583	0.39708	-3.54042	0.000399496	0.0397621
ENSMUSG00000081865	Gm15484	NG2	80.6563	-2.72231	0.770807	-3.53176	0.0004128	0.0406712
ENSMUSG00000028969	Cdk5	NG2	56.016	-2.0278	0.574728	-3.52827	0.000418281	0.0407992
ENSMUSG00000031954	Cfdp1	NG2	363.71	1.54044	0.437557	3.52056	0.000430644	0.0414943
ENSMUSG00000079316	Rab9	NG2	230.976	1.54423	0.438882	3.51855	0.000433916	0.0414943
ENSMUSG00000025417	Pip4k2c	NG2	379.266	-1.24481	0.354892	-3.50756	0.000452231	0.0418896
ENSMUSG00000028600	Podn	NG2	472.52	-1.64163	0.46826	-3.5058	0.000455229	0.0418896
ENSMUSG00000041328	Pcf11	NG2	683.986	0.973183	0.277028	3.51294	0.00044318	0.0418896
ENSMUSG00000050578	Mmp13	NG2	17971.8	1.62984	0.464419	3.50942	0.000449086	0.0418896
ENSMUSG00000063297	Luzp2	NG2	81.0461	-2.696	0.772089	-3.49183	0.000479725	0.0437312
ENSMUSG00000048970	C1galt1c1	NG2	149.739	1.81755	0.521003	3.48856	0.000485627	0.0438593
ENSMUSG00000018501	Ncor1	NG2	2188.54	-0.582833	0.168115	-3.46687	0.000526566	0.0471204
ENSMUSG00000033863	Klf9	NG2	1821.23	-1.38127	0.399106	-3.4609	0.000538363	0.0477381
ENSMUSG00000063531	Sema3e	NG2	324.229	-1.18856	0.343891	-3.4562	0.000547855	0.0481421
ENSMUSG00000036854	Hspb6	NG2	536.881	-1.0406	0.301328	-3.45339	0.000553592	0.048212
ENSMUSG00000073411	H2-D1	NG2	2999.84	0.827015	0.240575	3.43766	0.000586768	0.050649
ENSMUSG00000029309	Sparcl1	NG2	10868.4	-0.732432	0.213262	-3.43442	0.000593827	0.0508087
ENSMUSG00000072812	Ahnak2	NG2	1142.11	-1.3117	0.382736	-3.42715	0.000609945	0.0517339
ENSMUSG00000036167	Pphln1	NG2	598.494	-1.09377	0.319644	-3.42186	0.000621954	0.0518507
ENSMUSG00000068794	Col28a1	NG2	67.2347	-2.32965	0.68063	-3.42278	0.000619842	0.0518507
ENSMUSG00000051557	Pusl1	NG2	59.3618	-2.19583	0.642304	-3.41868	0.000629257	0.052015
ENSMUSG00000021994	Wnt5a	NG2	168.577	-1.33771	0.392336	-3.40961	0.000650563	0.0533243
ENSMUSG00000010051	Hyal1	NG2	92.7089	-1.58659	0.466662	-3.39988	0.000674164	0.0535496
ENSMUSG00000019817	Plagl1	NG2	564.429	-1.66141	0.488905	-3.39823	0.000678229	0.0535496
ENSMUSG00000020483	Dynll2	NG2	164.544	-1.46487	0.431754	-3.39283	0.000691742	0.0535496
ENSMUSG00000020846	Rflnb	NG2	125.974	-1.35595	0.39811	-3.40596	0.000659313	0.0535496
ENSMUSG00000049086	Bmyc	NG2	79.9422	-2.35907	0.694783	-3.3954	0.000685287	0.0535496
ENSMUSG00000059796	Eif4a1	NG2	1280.23	-0.75456	0.222301	-3.39431	0.000688006	0.0535496
ENSMUSG00000104713	Gbp6	NG2	134.446	-1.79569	0.529126	-3.39369	0.000689576	0.0535496
ENSMUSG00000031176	Dynlt3	NG2	1242.62	0.754692	0.223036	3.38372	0.000715116	0.0545254
ENSMUSG00000067038	Rps12-ps3	NG2	120.999	-2.41768	0.714536	-3.38356	0.000715527	0.0545254
ENSMUSG00000009828	Ick	NG2	611.229	-1.09546	0.324575	-3.37505	0.000738028	0.0549521
ENSMUSG00000024608	Rps14	NG2	397.365	1.47611	0.437118	3.37692	0.000733034	0.0549521
ENSMUSG00000062825	Actg1	NG2	3300.76	-0.643146	0.190336	-3.379	0.000727495	0.0549521
ENSMUSG00000038418	Egr1	NG2	23331.6	-0.710889	0.211392	-3.36289	0.000771305	0.0569948
ENSMUSG00000000134	Tfe3	NG2	292.563	-1.23026	0.366207	-3.35948	0.000780906	0.0572704
ENSMUSG00000037890	Wdr19	NG2	148.963	-1.46441	0.436891	-3.35188	0.000802658	0.0584263
ENSMUSG00000033006	Sox10	NG2	169.605	-1.78685	0.533528	-3.34912	0.000810686	0.0585736
ENSMUSG00000033361	Prrg3	NG2	132.461	-1.79077	0.536132	-3.34016	0.000837287	0.0596124
ENSMUSG00000036632	Alg5	NG2	217.606	1.60554	0.480492	3.34146	0.000833398	0.0596124
ENSMUSG00000021678	F2rl1	NG2	72.7791	-3.91723	1.175	-3.33382	0.000856616	0.0601204
ENSMUSG00000037406	Htra4	NG2	7127.04	-1.11754	0.335216	-3.33378	0.00085675	0.0601204
ENSMUSG00000029920	Smarcad1	NG2	232.296	1.32438	0.398635	3.32228	0.000892846	0.0622058
ENSMUSG00000022801	Lrch3	NG2	513.697	-0.960744	0.289506	-3.31856	0.000904816	0.0625927
ENSMUSG00000022951	Rcan1	NG2	2215.74	-0.904462	0.272903	-3.31423	0.000918954	0.0631231
ENSMUSG00000022108	Itm2b	NG2	3278.59	-0.566221	0.171255	-3.3063	0.00094538	0.0640363
ENSMUSG00000022892	App	NG2	3178.44	-0.611337	0.184901	-3.3063	0.00094537	0.0640363
ENSMUSG00000101111	Gm28437	NG2	3370.31	-1.35146	0.409188	-3.30279	0.000957278	0.0643951
ENSMUSG00000024190	Dusp1	NG2	13379.4	-0.990767	0.300351	-3.2987	0.000971337	0.0648933
ENSMUSG00000038463	Olfml2b	NG2	1232.05	1.13602	0.345103	3.29182	0.000995414	0.0656032
ENSMUSG00000039367	Sec24c	NG2	505.38	0.909061	0.27609	3.29262	0.00099259	0.0656032
ENSMUSG00000031391	L1cam	NG2	253.178	-2.1764	0.661911	-3.28805	0.00100883	0.0660414
ENSMUSG00000022858	Tra2b	NG2	976.223	0.829963	0.253125	3.27887	0.00104224	0.0670489
ENSMUSG00000034748	Sirt6	NG2	51.2655	-2.33324	0.711007	-3.2816	0.0010322	0.0670489
ENSMUSG00000038872	Zfhx3	NG2	3523.29	-0.746239	0.227827	-3.27546	0.00105491	0.0670489
ENSMUSG00000039982	Dtx4	NG2	177.362	1.80509	0.551261	3.27447	0.00105859	0.0670489
ENSMUSG00000095597	Gm6472	NG2	467.449	-1.06352	0.324513	-3.27727	0.00104814	0.0670489
ENSMUSG00000067201	H2-M9	NG2	121.119	3.49506	1.06888	3.26985	0.00107606	0.0674206
ENSMUSG00000071793	2610005L07Rik	NG2	286.632	1.15734	0.354008	3.26926	0.00107829	0.0674206
ENSMUSG00000001016	Ilf2	NG2	248.766	1.58044	0.4839	3.26604	0.00109062	0.0677574
ENSMUSG00000000384	Tbrg4	NG2	59.4745	4.28333	1.31468	3.25808	0.00112171	0.0690916
ENSMUSG00000013089	Etv5	NG2	283.026	-1.14473	0.351474	-3.25692	0.00112626	0.0690916
ENSMUSG00000030189	Ybx3	NG2	1762.19	-0.775279	0.23842	-3.25173	0.00114704	0.0694922
ENSMUSG00000046318	Ccbe1	NG2	149.766	3.14936	0.968062	3.25326	0.0011409	0.0694922
ENSMUSG00000056569	Mpz	NG2	162.062	-2.0405	0.629357	-3.2422	0.0011861	0.0714149
ENSMUSG00000032966	Fkbp1a	NG2	1782.61	-0.889594	0.274537	-3.24034	0.00119388	0.0714426
ENSMUSG00000046753	Ccdc66	NG2	257.6	-1.28039	0.395516	-3.23727	0.00120681	0.0717755
ENSMUSG00000031843	Mphosph6	NG2	114.497	2.15104	0.667256	3.22371	0.00126541	0.074805
ENSMUSG00000026628	Atf3	NG2	2750.85	-0.906791	0.281761	-3.2183	0.00128955	0.0757727
ENSMUSG00000021431	Snrnp48	NG2	173.858	-1.50364	0.467971	-3.21311	0.00131308	0.0766932
ENSMUSG00000058443	Rpl10-ps3	NG2	99.6302	3.37225	1.05015	3.2112	0.0013218	0.0767429
ENSMUSG00000045624	Esf1	NG2	523.592	1.05646	0.329292	3.20829	0.00133526	0.0770658
ENSMUSG00000020029	Nudt4	NG2	2352.13	0.838419	0.261687	3.2039	0.00135578	0.0772685
ENSMUSG00000036591	Arhgap21	NG2	1200.68	-0.820523	0.2561	-3.20391	0.00135573	0.0772685
ENSMUSG00000084416	Rpl10a-ps1	NG2	999.316	-1.12209	0.350382	-3.20247	0.00136254	0.0772685
ENSMUSG00000078716	Tmem8b	NG2	74.038	-1.9264	0.602142	-3.19925	0.00137784	0.0776845
ENSMUSG00000027787	Nmd3	NG2	171.646	1.49058	0.46642	3.19579	0.00139449	0.0781715
ENSMUSG00000049728	Zfp668	NG2	74.7098	-1.66601	0.521868	-3.1924	0.00141098	0.0784666
ENSMUSG00000079139	Gm4204	NG2	67.2904	3.00511	0.941627	3.1914	0.00141584	0.0784666
ENSMUSG00000037072	Selenof	NG2	715.004	0.832848	0.261212	3.1884	0.00143064	0.078839
ENSMUSG00000022283	Pabpc1	NG2	4667.9	0.689214	0.216995	3.17617	0.00149235	0.0788623
ENSMUSG00000027428	Rbbp9	NG2	201.951	-1.07785	0.339261	-3.17704	0.00148784	0.0788623
ENSMUSG00000032475	Nck1	NG2	216.469	1.23104	0.386946	3.18142	0.00146553	0.0788623
ENSMUSG00000034613	Ppm1h	NG2	138.03	-1.82259	0.572431	-3.18394	0.00145284	0.0788623
ENSMUSG00000035851	Ythdc1	NG2	798.01	0.808386	0.254347	3.17828	0.00148151	0.0788623
ENSMUSG00000038312	Edem2	NG2	55.3177	-1.46534	0.460322	-3.1833	0.00145608	0.0788623
ENSMUSG00000038784	Cnot4	NG2	731.974	-0.945558	0.297291	-3.18058	0.0014698	0.0788623
ENSMUSG00000048058	Ldlrad3	NG2	1036.32	-1.17977	0.371522	-3.17551	0.00149575	0.0788623
ENSMUSG00000031985	Gnpat	NG2	212.55	-1.16632	0.367738	-3.17161	0.00151598	0.0793102
ENSMUSG00000036026	Tmem63b	NG2	349.886	-1.12086	0.353501	-3.17074	0.00152051	0.0793102
ENSMUSG00000020484	Xbp1	NG2	536.243	1.07415	0.339192	3.16679	0.0015413	0.079967
ENSMUSG00000022780	Meltf	NG2	80.1826	-1.7646	0.557666	-3.16427	0.00155474	0.0802376
ENSMUSG00000054414	Slc30a7	NG2	332.549	0.882859	0.279512	3.15858	0.00158542	0.0813905
ENSMUSG00000002996	Hbp1	NG2	1275.41	-1.0203	0.323928	-3.14977	0.00163399	0.0832189
ENSMUSG00000018736	Ndel1	NG2	203.351	-0.99693	0.316887	-3.14601	0.00165516	0.0832189
ENSMUSG00000022687	Boc	NG2	152.76	-1.27806	0.406237	-3.14609	0.00165468	0.0832189
ENSMUSG00000034210	Efcab14	NG2	748.985	-0.731502	0.232381	-3.14786	0.00164469	0.0832189
ENSMUSG00000067736	Gm10222	NG2	159.126	6.11225	1.94411	3.14398	0.00166668	0.0833684
ENSMUSG00000014504	Srp19	NG2	248.938	-1.27962	0.407772	-3.13807	0.00170067	0.0846343
ENSMUSG00000023944	Hsp90ab1	NG2	7466.52	0.482612	0.153912	3.13564	0.0017148	0.0849042
ENSMUSG00000026895	Ndufa8	NG2	130.519	-1.20229	0.384547	-3.1265	0.00176898	0.0871444
ENSMUSG00000030536	Iqgap1	NG2	2501.65	-0.526741	0.168924	-3.1182	0.00181958	0.0887411
ENSMUSG00000051323	Pcdh19	NG2	345.617	1.03654	0.332309	3.11922	0.00181331	0.0887411
ENSMUSG00000001986	Gria3	NG2	150.723	-1.8062	0.579961	-3.11436	0.00184346	0.0890482
ENSMUSG00000002107	Celf2	NG2	218.167	-1.3658	0.438976	-3.11134	0.0018624	0.0890482
ENSMUSG00000020464	Pnpt1	NG2	74.4032	2.53328	0.813524	3.11396	0.00184592	0.0890482
ENSMUSG00000061477	Rps7	NG2	263.019	1.07938	0.346902	3.11147	0.00186159	0.0890482
ENSMUSG00000010663	Fads1	NG2	711.415	1.09238	0.351478	3.10795	0.00188387	0.0892003
ENSMUSG00000022875	Kng1	NG2	71.8966	4.32651	1.39173	3.10872	0.001879	0.0892003
ENSMUSG00000022204	Ngdn	NG2	79.449	-1.47887	0.477186	-3.09914	0.00194085	0.0898485
ENSMUSG00000022346	Myc	NG2	1851.37	-1.09974	0.355383	-3.09453	0.00197125	0.0898485
ENSMUSG00000024276	Zfp397	NG2	216.737	1.32746	0.428566	3.09745	0.00195195	0.0898485
ENSMUSG00000038668	Lpar1	NG2	1026.34	-0.651001	0.209804	-3.10289	0.00191638	0.0898485
ENSMUSG00000041324	Inhba	NG2	2066.26	-1.28364	0.41465	-3.09572	0.00196336	0.0898485
ENSMUSG00000055435	Maf	NG2	336.641	1.18514	0.382143	3.10131	0.00192666	0.0898485
ENSMUSG00000060550	H2-Q7	NG2	212.891	-1.63489	0.528268	-3.09481	0.00196938	0.0898485
ENSMUSG00000100153	Ppp1ccb	NG2	49.1787	-1.68068	0.542484	-3.09812	0.00194753	0.0898485
ENSMUSG00000000416	Cttnbp2	NG2	128.361	-1.36799	0.444741	-3.07592	0.00209856	0.0927581
ENSMUSG00000025903	Lypla1	NG2	162.411	1.38079	0.448101	3.08142	0.00206017	0.0927581
ENSMUSG00000026012	Cd28	NG2	69.9072	3.82115	1.24258	3.07518	0.00210378	0.0927581
ENSMUSG00000028370	Pappa	NG2	328.42	2.06043	0.670154	3.07457	0.0021081	0.0927581
ENSMUSG00000033066	Gas7	NG2	1057.52	-1.03757	0.337375	-3.07541	0.00210216	0.0927581
ENSMUSG00000036099	Vezt	NG2	157.505	1.56939	0.509735	3.07883	0.00207816	0.0927581
ENSMUSG00000061143	Maml3	NG2	481.428	-1.01623	0.330321	-3.07648	0.00209458	0.0927581
ENSMUSG00000068823	Csde1	NG2	3584.66	0.584191	0.190034	3.07413	0.00211116	0.0927581
ENSMUSG00000031816	Mthfsd	NG2	52.0957	-1.98777	0.64701	-3.07225	0.00212454	0.0929271
ENSMUSG00000006731	B4galnt1	NG2	72.83	4.06805	1.32478	3.07074	0.00213526	0.092979
ENSMUSG00000019820	Utrn	NG2	5630.73	-0.518177	0.169035	-3.06551	0.00217299	0.0936001
ENSMUSG00000021241	Isca2	NG2	240.642	-1.29142	0.421427	-3.06441	0.00218102	0.0936001
ENSMUSG00000027630	Tbl1xr1	NG2	687.372	0.844222	0.275828	3.06068	0.00220833	0.0936001
ENSMUSG00000039546	Ajap1	NG2	68.8019	-2.86005	0.933709	-3.06311	0.00219049	0.0936001
ENSMUSG00000045312	Lhfpl2	NG2	373.531	-1.04543	0.341722	-3.05929	0.0022186	0.0936001
ENSMUSG00000052459	Atp6v1a	NG2	1207.02	-0.936309	0.305619	-3.06365	0.00218653	0.0936001
ENSMUSG00000075318	Scn2a	NG2	98.7872	-1.77256	0.579597	-3.05826	0.00222629	0.0936001
ENSMUSG00000093752	Gm20716	NG2	130.915	6.17505	2.0183	3.05954	0.00221681	0.0936001
ENSMUSG00000017485	Top2b	NG2	1436.31	0.74897	0.245162	3.055	0.00225061	0.0942165
ENSMUSG00000024487	Yipf5	NG2	492.234	0.818699	0.268331	3.05108	0.00228022	0.0946437
ENSMUSG00000037685	Atp8a1	NG2	135.329	-1.46899	0.481305	-3.05209	0.00227253	0.0946437
ENSMUSG00000027583	Zbtb46	NG2	181.202	-1.09443	0.359101	-3.04771	0.00230595	0.095306
ENSMUSG00000024539	Ptpn2	NG2	202.031	-0.930347	0.305816	-3.04218	0.00234869	0.0958542
ENSMUSG00000030409	Dmpk	NG2	270.084	-1.2467	0.409612	-3.04361	0.0023376	0.0958542
ENSMUSG00000058927	Gm10053	NG2	149.884	-1.2273	0.403366	-3.04264	0.00234512	0.0958542
ENSMUSG00000025381	Cnpy2	NG2	403.875	0.893021	0.293928	3.03823	0.00237974	0.0960899
ENSMUSG00000037674	Rfx7	NG2	819.328	-0.917326	0.301827	-3.03925	0.00237169	0.0960899
ENSMUSG00000056536	Pign	NG2	195.535	1.28695	0.423662	3.03769	0.00238402	0.0960899
ENSMUSG00000038607	Gng10	NG2	88.6187	1.80862	0.595856	3.03533	0.00240272	0.0964448
ENSMUSG00000007036	Abhd16a	NG2	159.589	-1.04823	0.345891	-3.03053	0.00244123	0.0971909
ENSMUSG00000026872	Zeb2	NG2	8603.56	-0.601041	0.198325	-3.03059	0.00244077	0.0971909
ENSMUSG00000000058	Cav2	NG2	145.666	-1.14021	0.37731	-3.02193	0.00251166	0.0972172
ENSMUSG00000004865	Srpk1	NG2	433.539	-0.943445	0.311976	-3.02409	0.00249379	0.0972172
ENSMUSG00000022053	Ebf2	NG2	575.516	-0.824781	0.272767	-3.02376	0.00249657	0.0972172
ENSMUSG00000028233	Tgs1	NG2	361.631	1.04051	0.344075	3.02408	0.00249393	0.0972172
ENSMUSG00000039456	Morc3	NG2	184.152	1.15755	0.38269	3.02478	0.00248813	0.0972172
ENSMUSG00000047146	Tet1	NG2	543.183	-0.958628	0.316693	-3.02699	0.00247001	0.0972172
ENSMUSG00000055254	Ntrk2	NG2	1131.34	-0.990958	0.327916	-3.02198	0.00251123	0.0972172
ENSMUSG00000002413	Braf	NG2	1120.67	-0.773658	0.25626	-3.01904	0.00253581	0.097756
ENSMUSG00000066880	Zfp617	NG2	65.6136	2.19182	0.726282	3.01786	0.00254563	0.097756
ENSMUSG00000048763	Hoxb3	NG2	64.0689	3.97606	1.32079	3.01037	0.00260927	0.0994171
ENSMUSG00000056966	Gjc3	NG2	633.671	-2.07018	0.687596	-3.01074	0.00260608	0.0994171
ENSMUSG00000086503	Xist	OSX	933.573	12.0761	1.37372	8.79084	1.48446e-18	2.92736e-14
ENSMUSG00000015342	Xk	OSX	6.01133	-19.2584	2.31333	-8.32499	8.43371e-17	8.31564e-13
ENSMUSG00000031972	Acta1	OSX	77.6795	-16.5555	2.43658	-6.79454	1.08657e-11	7.14238e-08
ENSMUSG00000046449	Nexmif	OSX	4.44766	-17.9685	2.7857	-6.45027	1.11653e-10	5.50448e-07
ENSMUSG00000030730	Atp2a1	OSX	82.734	-16.0712	2.75112	-5.84169	5.16726e-09	2.03797e-05
ENSMUSG00000027556	Car1	OSX	12.5968	-6.79618	1.40111	-4.85057	1.23108e-06	0.00404615
ENSMUSG00000020674	Pxdn	OSX	14.3577	6.43157	1.36352	4.71688	2.39489e-06	0.00674674
ENSMUSG00000106676	Gm42895	OSX	5.67489	-19.4626	4.343	-4.48139	7.416e-06	0.0182804
ENSMUSG00000030220	Arhgdib	OSX	44.1809	-6.17999	1.43531	-4.30569	1.66467e-05	0.0328272
ENSMUSG00000097764	Gm26635	OSX	2.34854	-17.9424	4.1636	-4.30935	1.63732e-05	0.0328272
ENSMUSG00000006014	Prg4	OSX	3204.51	-4.64827	1.10317	-4.21354	2.51397e-05	0.0450687
