# Supplementary material for: Integrated OMICs unveil the bone-marrow microenvironment in human leukemia
Source: Cell Rep. 2021 May 11;35(6):109119. doi: 10.1016/j.celrep.2021.109119 (PMC8131581; doi:10.1016/j.celrep.2021.109119)
Supplement: Table S4. Differentially expressed proteins in the BM secretome upon AML engraftment, related to Figure 5 — Top deregulated proteins in the BM secretome upon human AML engraftment. Proteins validated by comparison with clinical data are depicted [file mmc5.xlsx]

## Sheet: tables5
ID	SomaId	Gene	Name	Av.PAT	Av.Ctrl	logFC	AveExpr	t	P.Value	adj.P.Val	Celik	Bloodpool
5934-1_3	SL000420	FTH1 FTL	Ferritin	15.045	6.18261	8.86236	13.8877	19.7043	1.88e-20	2.46e-17	#N/A	#N/A
3485-28_2	SL000283	B2M	Beta-2-microglobulin	11.8166	4.31977	7.49687	10.8434	15.6949	2.35e-17	1.53e-14	#N/A	#N/A
4276-10_2	SL005358	PEBP1	Phosphatidylethanolamine-binding protein 1	15.2501	5.84596	9.40413	13.8136	14.769	1.49e-16	6.48e-14	#N/A	PEBP1
2609-59_2	SL001777	CST3	Cystatin-C	9.86276	4.09964	5.76312	8.96728	14.569	2.25e-16	7.32e-14	#N/A	CST3
4272-46_2	SL000539	GPI	Glucose-6-phosphate isomerase	12.1153	5.26344	6.85184	11.4701	12.2223	3.82e-14	9.96e-12	#N/A	GPI
4249-64_2	SL004921	NME2	Nucleoside diphosphate kinase B	12.3062	5.82666	6.47958	11.4377	11.8168	9.88e-14	2.15e-11	#N/A	#N/A
4992-49_1	SL007173	GRN	Granulins	11.7707	6.57196	5.19872	10.9552	10.4615	2.76e-12	5.15e-10	#N/A	GRN
4831-4_2	SL002823	SELL	L-Selectin	11.0767	7.85566	3.22101	10.4107	9.88719	1.22e-11	1.99e-09	#N/A	#N/A
3169-70_2	SL010368	IDUA	Alpha-L-iduronidase	10.9745	6.58908	4.38537	9.90439	9.32733	5.39e-11	7.81e-09	#N/A	IDUA
3593-72_3	SL003711	CASP3	Caspase-3	12.4725	5.9413	6.53124	11.4364	9.12175	9.4e-11	1.23e-08	#N/A	#N/A
4911-49_2	SL003643	GSTP1	Glutathione S-transferase P	13.5538	8.85853	4.69531	12.7766	9.0571	1.12e-10	1.33e-08	#N/A	GSTP1
4188-1_2	SL003658	AKR7A2	Aflatoxin B1 aldehyde reductase member 2	10.748	5.53934	5.20862	9.87536	8.42395	6.46e-10	6.5e-08	#N/A	AKR7A2
9216-100_3	SL009948	PLXNB2	Plexin-B2	8.63581	4.72896	3.90685	7.28572	8.42353	6.47e-10	6.5e-08	#N/A	PLXNB2
3810-50_2	SL006912	FGR	Tyrosine-protein kinase Fgr	6.88276	4.09773	2.78503	6.40184	7.59627	6.87e-09	6.41e-07	#N/A	#N/A
2960-66_2	SL003192	CFP	Properdin	9.14269	5.71917	3.42352	8.30006	7.38509	1.27e-08	1.04e-06	#N/A	CFP
3181-50_2	SL004673	CTSS	Cathepsin S	8.19194	5.03274	3.1592	7.80701	7.40195	1.21e-08	1.04e-06	#N/A	#N/A
11098-1_3	SL007953	PDXK	Pyridoxal kinase	7.36957	4.61914	2.75043	7.17215	7.29877	1.64e-08	1.26e-06	#N/A	PDXK
2182-54_1	SL000318	C4A C4B	Complement C4b	7.08257	4.40741	2.67516	6.77939	7.27503	1.76e-08	1.27e-06	#N/A	#N/A
2806-49_2	SL004128	ACVR1B	Activin receptor type-1B	8.16807	5.1448	3.02327	7.87062	7.07609	3.15e-08	2.17e-06	#N/A	ACVR1B
3423-59_2	SL005250	CMA1	Chymase	10.6851	7.69999	2.98507	10.4068	6.98763	4.1e-08	2.67e-06	#N/A	CMA1
4535-50_2	SL008644	BST1	ADP-ribosyl cyclase/cyclic ADP-ribose hydrolase 2	5.81479	4.51931	1.29548	5.73606	6.88217	5.6e-08	3.48e-06	#N/A	#N/A
9211-19_3	SL003066	SERPINF1	Pigment epithelium-derived factor	10.1526	13.1077	-2.95508	10.6758	-6.67034	1.05e-07	6.24e-06	#N/A	#N/A
4392-54_2	SL005161	FGF12	Fibroblast growth factor 12	7.70193	5.9756	1.72633	7.50691	6.57244	1.41e-07	8e-06	#N/A	#N/A
3499-77_2	SL004350	IL17B	Interleukin-17B	5.61488	4.44654	1.16834	5.41734	6.48609	1.83e-07	9.94e-06	#N/A	IL17B
3284-75_1	SL007804	BGN	Biglycan	10.2971	12.1879	-1.89087	10.709	-6.42196	2.21e-07	1.16e-05	#N/A	#N/A
2247-20_11	SL004332	PROK1	Prokineticin-1	7.19072	5.20993	1.98079	6.97458	6.39815	2.38e-07	1.19e-05	#N/A	#N/A
4920-10_1	SL000510	LYZ	Lysozyme C	13.1458	7.17791	5.96784	12.2683	6.38102	2.5e-07	1.21e-05	#N/A	#N/A
5346-24_3	SL011808	CPNE1	Copine-1	13.2271	8.33505	4.89208	12.8252	6.31379	3.07e-07	1.43e-05	#N/A	CPNE1
4964-67_1	SL007729	ERAP1	Endoplasmic reticulum aminopeptidase 1	10.9196	6.3211	4.59852	10.0604	6.29004	3.29e-07	1.48e-05	#N/A	#N/A
3473-78_2	SL005224	MPL	Thrombopoietin Receptor	5.19308	4.21951	0.97357	4.94438	6.27437	3.45e-07	1.5e-05	#N/A	MPL
3041-55_2	SL008416	MRC2	C-type mannose receptor 2	7.61704	5.58365	2.03339	7.27278	6.21686	4.11e-07	1.73e-05	#N/A	MRC2
2835-1_4	SL004301	XRCC6	X-ray repair cross-complementing protein 6	10.1621	5.96326	4.19883	9.79301	6.20672	4.23e-07	1.73e-05	#N/A	#N/A
8465-52_3	SL000346	CTSH	Cathepsin H	7.90361	4.34088	3.56273	7.46187	6.18947	4.46e-07	1.76e-05	#N/A	CTSH
10372-18_3	SL007229	STAT6	Signal transducer and activator of transcription 6	10.6244	7.47681	3.14759	10.0561	6.13132	5.31e-07	2.04e-05	#N/A	#N/A
3396-54_2	SL000565	REN	Renin	5.86256	5.02004	0.842517	5.65765	6.09232	5.98e-07	2.23e-05	#N/A	#N/A
3166-92_1	SL005215	CD33	Myeloid cell surface antigen CD33	5.96828	4.31426	1.65402	5.36231	6.06361	6.52e-07	2.36e-05	#N/A	#N/A
2614-28_2	SL004140	EFNA4	Ephrin-A4	6.46573	5.57321	0.892512	6.29821	6.02071	7.42e-07	2.55e-05	EFNA4	#N/A
3647-49_4	SL018625	TLR4 LY96	Toll-like receptor 4:Lymphocyte antigen 96 complex	8.81208	7.07917	1.73291	8.63491	6.02933	7.23e-07	2.55e-05	#N/A	#N/A
4909-68_1	SL005167	LGALS8	Galectin-8	7.40195	5.27615	2.12581	7.20901	5.96532	8.77e-07	2.94e-05	#N/A	LGALS8
3881-49_2	SL003753	DYNLL1	Dynein light chain 1, cytoplasmic	7.50402	5.60011	1.9039	7.32225	5.9178	1.01e-06	3.3e-05	#N/A	#N/A
5102-55_3	SL005200	MICB	MHC class I polypeptide-related sequence B	7.11698	5.78771	1.32927	6.93958	5.9069	1.05e-06	3.33e-05	MICB	MICB
2468-62_3	SL000133	CCL20	C-C motif chemokine 20	7.10454	5.35279	1.75175	6.94617	5.88728	1.11e-06	3.41e-05	#N/A	#N/A
3616-3_5	SL008504	GNS	N-acetylglucosamine-6-sulfatase	10.0924	7.764	2.32842	9.96295	5.88336	1.12e-06	3.41e-05	#N/A	#N/A
4125-52_2	SL003680	AGER	Advanced glycosylation end product-specific receptor, soluble	5.92142	4.80429	1.11713	5.7903	5.86736	1.18e-06	3.42e-05	#N/A	AGER
3766-51_4	SL004304	STX1A	Syntaxin-1A	7.60414	5.95165	1.65249	7.47253	5.87442	1.16e-06	3.42e-05	#N/A	#N/A
3179-51_2	SL009213	CTSA	Lysosomal protective protein	7.89927	5.59277	2.3065	7.81651	5.82307	1.35e-06	3.83e-05	#N/A	#N/A
2837-3_2	SL000134	MET	Hepatocyte growth factor receptor	5.83604	4.90955	0.92649	5.59763	5.81616	1.38e-06	3.83e-05	#N/A	#N/A
9197-4_3	SL008486	LGALS9	Galectin-9	10.0402	7.45715	2.58301	9.815	5.78179	1.53e-06	4.08e-05	#N/A	LGALS9
9202-309_3	SL008113	ATP5O	ATP synthase subunit O, mitochondrial	10.7721	8.39955	2.3726	10.3794	5.78112	1.53e-06	4.08e-05	#N/A	#N/A
3707-12_2	SL000254	ALB	Serum albumin	6.55494	5.11676	1.43818	6.34872	5.75999	1.63e-06	4.26e-05	#N/A	#N/A
14151-4_3	SL015510	ISG15	Ubiquitin-like protein ISG15	8.67939	5.31686	3.36253	8.62107	5.74244	1.72e-06	4.41e-05	#N/A	ISG15
2848-2_2	SL004652	WIF1	Wnt inhibitory factor 1	8.12036	8.88512	-0.764761	8.31366	-5.72005	1.84e-06	4.63e-05	#N/A	#N/A
4314-12_2	SL011809	DCTPP1	dCTP pyrophosphatase 1	13.1979	10.1603	3.03757	12.9748	5.70773	1.91e-06	4.71e-05	#N/A	#N/A
2809-25_2	SL004625	ADAMTS4	A disintegrin and metalloproteinase with thrombospondin motifs 4	5.59178	4.55064	1.04114	5.43247	5.63162	2.41e-06	5.82e-05	#N/A	#N/A
3381-24_2	SL010500	LYN	Tyrosine-protein kinase Lyn, isoform B	11.6188	7.31896	4.29985	10.9947	5.61228	2.55e-06	6.04e-05	#N/A	LYN
2822-56_2	SL004726	CD97	CD97 antigen	8.53435	9.83013	-1.29577	8.64491	-5.60759	2.59e-06	6.04e-05	#N/A	#N/A
3488-64_2	SL000342	CAT	Catalase	14.8951	12.797	2.09815	14.0647	5.47507	3.87e-06	8.86e-05	#N/A	#N/A
2750-3_2	SL000019	APOA1	Apolipoprotein A-I	7.49043	5.86151	1.62892	7.32738	5.40955	4.72e-06	0.000104427	#N/A	APOA1
3187-52_2	SL007284	CRISP3	Cysteine-rich secretory protein 3	7.20727	5.54173	1.66555	7.06309	5.41284	4.67e-06	0.000104427	#N/A	CRISP3
2706-69_2	SL000590	SERPINA7	Thyroxine-binding globulin	7.94766	8.65049	-0.702839	8.09473	-5.39603	4.92e-06	0.000106979	#N/A	#N/A
3173-49_2	SL008611	NAAA	N-acylethanolamine-hydrolyzing acid amidase	7.9385	5.92656	2.01194	7.74582	5.36595	5.39e-06	0.000115256	#N/A	#N/A
4962-52_1	SL012538	CDNF	Cerebral dopamine neurotrophic factor	6.37186	5.22269	1.14916	5.93218	5.3532	5.6e-06	0.000117859	#N/A	#N/A
2849-49_1	SL004768	AIF1	Allograft inflammatory factor 1	12.802	10.5649	2.23714	12.1219	5.33214	5.97e-06	0.000123623	#N/A	#N/A
5066-134_3	SL014270	CD300C	CMRF35-like molecule 6	9.34095	6.65379	2.68715	8.63504	5.32189	6.16e-06	0.000125523	#N/A	#N/A
2211-9_6	SL000591	TIMP1	Metalloproteinase inhibitor 1	7.63614	5.64736	1.98878	7.29368	5.25321	7.58e-06	0.000152136	#N/A	#N/A
4144-13_1	SL000517	CCL13	C-C motif chemokine 13	8.36167	6.65955	1.70212	8.24485	5.24667	7.73e-06	0.000152822	#N/A	#N/A
4301-58_2	SL000057	TK1	Thymidine kinase, cytosolic	8.76424	6.35099	2.41325	8.5218	5.23527	8e-06	0.000155823	#N/A	TK1
3635-76_4	SL010530	OCIAD1	OCIA domain-containing protein 1	9.01172	9.72962	-0.7179	9.15096	-5.21786	8.43e-06	0.000161828	#N/A	OCIAD1
4960-72_1	SL004208	ANXA1	Annexin A1	12.709	8.31525	4.39374	11.1257	5.20063	8.88e-06	0.000168007	#N/A	#N/A
4155-3_2	SL003198	TNC	Tenascin	8.27705	7.31782	0.959232	8.16807	5.19397	9.06e-06	0.000168977	#N/A	#N/A
5104-57_3	SL005207	NCR1	Natural cytotoxicity triggering receptor 1	8.40811	8.85723	-0.449118	8.56188	-5.16413	9.92e-06	0.000182312	#N/A	#N/A
5356-2_3	SL003080	MIF	Macrophage migration inhibitory factor	12.4198	9.79283	2.62693	11.989	5.12454	1.12e-05	0.000202614	#N/A	#N/A
5798-3_3	SL003704	BID	BH3-interacting domain death agonist	9.65782	7.01926	2.63856	9.20069	5.10584	1.18e-05	0.000208059	#N/A	BID
4151-6_2	SL000541	PLG	Plasminogen	5.69913	4.79847	0.900656	5.52592	5.08084	1.28e-05	0.000208059	#N/A	PLG
5116-62_2	SL007680	ROBO2	Roundabout homolog 2	8.89706	10.4019	-1.50485	9.18365	-5.0818	1.27e-05	0.000208059	#N/A	ROBO2
4931-59_1	SL000024	F3	Tissue Factor	6.85989	7.4561	-0.596206	7.00136	-5.10751	1.18e-05	0.000208059	#N/A	#N/A
2638-12_2	SL004153	CSF1R	Macrophage colony-stimulating factor 1 receptor	7.01182	5.20912	1.8027	6.46567	5.09719	1.21e-05	0.000208059	#N/A	#N/A
4546-27_3	SL008822	ADGRE2	Adhesion G protein-coupled receptor E2	5.64886	4.93563	0.713233	5.37889	5.08337	1.27e-05	0.000208059	#N/A	#N/A
4829-43_6	SL001737	SFN	14-3-3 protein sigma	10.3407	11.3039	-0.963128	10.6775	-5.0964	1.22e-05	0.000208059	#N/A	#N/A
10370-21_3	SL004396	STAT1	Signal transducer and activator of transcription 1-alpha/beta	8.59169	6.01692	2.57477	8.40399	5.08218	1.27e-05	0.000208059	#N/A	#N/A
6152-111_3	SL000074	TP53	Cellular tumor antigen p53	8.98191	9.59871	-0.616801	9.1527	-5.07281	1.31e-05	0.000210532	#N/A	#N/A
5204-13_3	SL005308	PSME3	Proteasome activator complex subunit 3	6.24887	5.68712	0.561757	6.10189	5.05992	1.36e-05	0.000214991	#N/A	#N/A
5107-7_2	SL005703	NOTCH1	Neurogenic locus notch homolog protein 1	8.64435	6.85967	1.78468	8.07696	5.05778	1.37e-05	0.000214991	#N/A	#N/A
5018-68_1	SL005694	PRDX6	Peroxiredoxin-6	16.5945	14.9246	1.66982	16.3129	5.05005	1.4e-05	0.00021744	#N/A	#N/A
2687-2_1	SL001947	MIA	Melanoma-derived growth regulatory protein	6.01142	7.57991	-1.56849	6.26492	-5.01643	1.55e-05	0.0002378	#N/A	#N/A
2843-13_2	SL001897	SPINT2	Kunitz-type protease inhibitor 2	5.98201	4.90701	1.075	5.5914	5.00683	1.59e-05	0.000241936	#N/A	SPINT2
4261-55_2	SL005493	PON1	Serum paraoxonase/arylesterase 1	6.31476	5.30158	1.01318	6.20787	4.99822	1.64e-05	0.000245327	#N/A	#N/A
3676-15_3	SL003679	IGF2R	Cation-independent mannose-6-phosphate receptor	11.8275	12.7289	-0.901428	12.0597	-4.99458	1.65e-05	0.000245327	#N/A	#N/A
2961-1_2	SL000048	PROC	Vitamin K-dependent protein C	8.39752	9.23825	-0.840735	8.57497	-4.96455	1.81e-05	0.000265522	#N/A	#N/A
4983-6_1	SL003522	ERP29	Endoplasmic reticulum resident protein 29	14.4519	11.9456	2.50633	14.4144	4.9572	1.85e-05	0.00026845	#N/A	ERP29
10361-25_3	SL014684	OAS1	2'-5'-oligoadenylate synthase 1	7.11892	5.94837	1.17055	6.90118	4.93941	1.95e-05	0.000279428	#N/A	#N/A
14133-93_3	SL000145	IL1R2	Interleukin-1 receptor type 2	5.52718	4.92857	0.598615	5.39379	4.93658	1.97e-05	0.000279428	#N/A	#N/A
3848-14_2	SL003785	GAPDH	Glyceraldehyde-3-phosphate dehydrogenase	17.2914	13.9692	3.32214	16.5553	4.92585	2.03e-05	0.000285493	#N/A	#N/A
3888-8_1	SL009628	ING1	Inhibitor of growth protein 1	10.1947	11.0755	-0.880862	10.3855	-4.87638	2.36e-05	0.000327737	#N/A	#N/A
5095-21_3	SL012698	KIR2DL4	Killer cell immunoglobulin-like receptor 2DL4	10.885	12.0032	-1.11821	11.2271	-4.83613	2.66e-05	0.000365953	#N/A	#N/A
5114-65_3	SL005212	PRLR	Prolactin receptor	8.26387	8.74655	-0.482681	8.36987	-4.81144	2.87e-05	0.000389983	#N/A	#N/A
5063-12_2	SL014188	CD244	Natural killer cell receptor 2B4	5.63339	4.87941	0.753981	5.47059	4.78572	3.1e-05	0.000416911	#N/A	#N/A
3481-87_1	SL011073	XPNPEP1	Xaa-Pro aminopeptidase 1	12.6568	13.7819	-1.12516	12.9157	-4.77166	3.23e-05	0.000430412	#N/A	XPNPEP1
8458-111_3	SL005266	SNCA	Alpha-synuclein	6.92031	8.59403	-1.67371	7.35142	-4.76384	3.31e-05	0.000436161	#N/A	#N/A
5392-73_2	SL002731	FAS	Tumor necrosis factor receptor superfamily member 6	6.43682	5.42236	1.01446	6.10021	4.7333	3.63e-05	0.000473138	FAS	FAS
3049-61_2	SL000603	PRSS1	Trypsin-1	5.26439	4.68788	0.576518	5.08321	4.72382	3.73e-05	0.000481938	#N/A	#N/A
4165-2_1	SL000587	TG	Thyroglobulin	6.4022	5.86812	0.534084	6.24681	4.68531	4.19e-05	0.000530239	#N/A	TG
2602-2_2	SL001996	ANGPT2	Angiopoietin-2	5.14294	4.01607	1.12687	4.86339	4.68665	4.17e-05	0.000530239	ANGPT2	#N/A
2997-8_1	SL005193	JAM2	Junctional adhesion molecule B	10.001	10.9509	-0.949973	10.1875	-4.66503	4.45e-05	0.000555868	#N/A	#N/A
4304-18_2	SL006698	LCORL	Ligand-dependent nuclear receptor corepressor-like protein	5.58702	4.85563	0.731389	5.40194	4.66307	4.47e-05	0.000555868	#N/A	#N/A
5837-49_3	SL004714	LIFR	Leukemia inhibitory factor receptor	5.6974	4.89784	0.799563	5.44065	4.65434	4.59e-05	0.000565171	#N/A	#N/A
3364-76_2	SL006910	CTSV	Cathepsin L2	5.60954	4.71435	0.895196	5.49605	4.61374	5.18e-05	0.000631968	#N/A	CTSV
5451-1_3	SL003166	ALCAM	CD166 antigen	9.27623	8.17566	1.10057	8.65261	4.60773	5.28e-05	0.000637419	#N/A	#N/A
4139-71_2	SL001943	IL6R	Interleukin-6 receptor subunit alpha	7.57665	6.05901	1.51764	7.29213	4.56822	5.93e-05	0.000710421	#N/A	#N/A
3606-2_1	SL004120	DDR2	Discoidin domain-containing receptor 2	9.1895	9.53368	-0.344184	9.28476	-4.56308	6.03e-05	0.000714824	#N/A	#N/A
4322-28_3	SL013489	AMN	Protein amnionless	4.92641	4.27351	0.6529	4.71124	4.55784	6.12e-05	0.000719513	#N/A	AMN
5082-51_3	SL004849	IL1RAPL2	X-linked interleukin-1 receptor accessory protein-like 2	7.89881	8.39128	-0.492471	8.10457	-4.53117	6.62e-05	0.000767922	#N/A	#N/A
4957-1_2	SL004605	RPSA	40S ribosomal protein SA	9.68511	10.4643	-0.779195	9.92404	-4.52993	6.65e-05	0.000767922	#N/A	#N/A
3317-33_1	SL004860	HTRA2	Serine protease HTRA2, mitochondrial	10.5341	11.6832	-1.14914	10.7482	-4.5106	7.04e-05	0.000806148	#N/A	#N/A
4292-5_3	SL011202	NAPA	Alpha-soluble NSF attachment protein	11.4191	8.94195	2.47714	11.4368	4.50509	7.16e-05	0.000812335	#N/A	NAPA
4874-3_1	SL000003	ANG	Angiogenin	5.25743	4.59125	0.66618	4.98168	4.46002	8.18e-05	0.000905378	#N/A	ANG
2858-29_2	SL004725	HAT1	Histone acetyltransferase type B catalytic subunit	10.4198	6.52006	3.89972	10.3818	4.46255	8.12e-05	0.000905378	#N/A	HAT1
5014-49_1	SL006091	NCK1	Cytoplasmic protein NCK1	7.53788	8.75523	-1.21735	7.84478	-4.45698	8.26e-05	0.000905378	#N/A	NCK1
3360-50_4	SL003726	CHEK2	Serine/threonine-protein kinase Chk2	6.02884	5.26346	0.765374	5.90826	4.45848	8.22e-05	0.000905378	#N/A	#N/A
3495-15_2	SL003172	CXCL6	C-X-C motif chemokine 6	5.14059	4.3591	0.781492	4.8869	4.41477	9.35e-05	0.00100547	#N/A	#N/A
3221-54_1	SL003770	SFRP1	Secreted frizzled-related protein 1	7.93671	9.22362	-1.28691	8.18202	-4.41865	9.25e-05	0.00100547	#N/A	#N/A
3029-52_2	SL005157	CD209	CD209 antigen	7.47309	8.28572	-0.812637	7.67368	-4.41314	9.4e-05	0.00100547	#N/A	#N/A
4566-24_3	SL013989	RSPO2	R-spondin-2	7.51706	8.34567	-0.828604	7.58791	-4.4092	9.51e-05	0.00100897	#N/A	#N/A
8470-213_3	SL017528	RNASEH1	Ribonuclease H1	8.35043	9.98701	-1.63658	9.10326	-4.40504	9.63e-05	0.00101322	#N/A	#N/A
3374-49_2	SL010499	HCK	Tyrosine-protein kinase HCK	5.7237	4.96404	0.759657	5.52437	4.38797	0.000101253	0.00105708	#N/A	#N/A
5246-64_3	SL005730	PDE2A	cGMP-dependent 3',5'-cyclic phosphodiesterase	11.7412	13.0405	-1.29928	12.1573	-4.37636	0.000104784	0.00108526	#N/A	#N/A
3656-9_1	SL004864	CDH12	Cadherin-12	8.66988	9.51386	-0.843982	8.85841	-4.37315	0.000105781	0.00108697	#N/A	CDH12
3361-26_2	SL010610	CD207	C-type lectin domain family 4 member K	5.55757	4.70242	0.85515	5.38691	4.35195	0.000112605	0.00114804	#N/A	#N/A
3445-53_2	SL004151	IL15RA	Interleukin-15 receptor subunit alpha	8.90906	7.65397	1.25509	8.8659	4.32653	0.000121363	0.00122775	#N/A	#N/A
13093-6_3	SL005430	SECTM1	Secreted and transmembrane protein 1	9.1002	9.89392	-0.793728	9.41993	-4.3121	0.000126628	0.00127115	#N/A	#N/A
2844-53_2	SL003199	TIE1	Tyrosine-protein kinase receptor Tie-1, soluble	6.19072	4.45843	1.73229	5.46245	4.30769	0.00012828	0.00127791	#N/A	#N/A
5032-64_1	SL009868	SSRP1	FACT complex subunit SSRP1	8.86627	6.38559	2.48068	9.03012	4.29999	0.000131217	0.00129726	#N/A	SSRP1
4455-89_2	SL006523	MFGE8	Lactadherin	5.27524	4.17963	1.09561	5.01306	4.296	0.000132766	0.0013027	#N/A	MFGE8
3170-6_1	SL007261	METAP2	Methionine aminopeptidase 2	13.9569	15.1022	-1.14534	14.3883	-4.27507	0.000141185	0.00137498	METAP2	#N/A
10358-33_3	SL003755	MCL1	Induced myeloid leukemia cell differentiation protein Mcl-1	9.45425	11.0561	-1.60181	9.88296	-4.27202	0.000142457	0.00137708	#N/A	#N/A
4393-3_1	SL004334	FGF16	Fibroblast growth factor 16	10.2199	11.2826	-1.06272	10.4459	-4.26496	0.000145439	0.00139558	#N/A	#N/A
3192-3_2	SL002695	CNDP2	Cytosolic non-specific dipeptidase	8.46597	9.31657	-0.850598	8.63247	-4.25776	0.000148545	0.00141498	#N/A	#N/A
3365-7_2	SL010612	DKK4	Dickkopf-related protein 4	7.88495	8.71567	-0.830722	7.98206	-4.24994	0.000151989	0.00143728	#N/A	#N/A
3874-8_1	SL008157	UBE2L3	Ubiquitin-conjugating enzyme E2 L3	9.66853	10.6654	-0.996822	9.90543	-4.24016	0.000156413	0.00146848	#N/A	#N/A
4129-72_1	SL000414	CFB	Complement factor B	5.78385	5.13529	0.648565	5.60705	4.22427	0.000163865	0.00148502	#N/A	CFB
2979-8_2	SL003169	CXCL5	C-X-C motif chemokine 5	7.46131	6.50658	0.954727	7.36553	4.2267	0.000162703	0.00148502	#N/A	CXCL5
5202-4_3	SL007373	PPID	Peptidyl-prolyl cis-trans isomerase D	12.6616	13.9613	-1.29966	12.9271	-4.22692	0.000162596	0.00148502	PPID	#N/A
3821-28_1	SL010504	MAPKAPK5	MAP kinase-activated protein kinase 5	7.33935	7.70828	-0.368925	7.45417	-4.23134	0.000160507	0.00148502	#N/A	#N/A
3217-74_2	SL004457	SERPINE2	Glia-derived nexin	10.6799	9.2768	1.40306	10.6449	4.2254	0.00016332	0.00148502	#N/A	#N/A
2731-29_2	SL000528	POR	NADPH--cytochrome P450 reductase	8.75589	6.36345	2.39244	8.54059	4.21548	0.000168136	0.00149734	#N/A	POR
5301-7_3	SL000406	CCL11	Eotaxin	6.69891	6.07975	0.61916	6.60659	4.21584	0.000167957	0.00149734	#N/A	#N/A
2580-83_2	SL001796	MPO	Myeloperoxidase	12.76	6.58528	6.1747	11.49	4.21317	0.000169274	0.00149734	#N/A	#N/A
3009-3_2	SL005059	TGFBR3	Transforming growth factor beta receptor type 3	8.58264	9.43074	-0.848097	8.85356	-4.21209	0.000169813	0.00149734	#N/A	#N/A
4495-33_2	SL017189	KNG1	Kininogen-1	7.99839	8.71515	-0.716759	8.14983	-4.20419	0.00017378	0.00152203	#N/A	KNG1
3889-64_2	SL006132	LMNB1	Lamin-B1	7.82649	8.32901	-0.502522	7.92756	-4.19876	0.000176561	0.00153608	#N/A	#N/A
4152-58_2	SL000545	KLKB1	Plasma kallikrein	4.8786	4.03228	0.846318	4.6241	4.1887	0.000181832	0.0015657	#N/A	KLKB1
5100-53_3	SL005197	SCARB2	Lysosome membrane protein 2	6.88191	5.38117	1.50074	6.44499	4.1877	0.000182365	0.0015657	#N/A	#N/A
7638-30_3	SL005403	LMAN2	Vesicular integral-membrane protein VIP36	7.85165	8.67357	-0.821915	8.06598	-4.1796	0.000186729	0.00159269	#N/A	#N/A
3045-72_2	SL002704	PTN	Pleiotrophin	11.4602	13.1505	-1.69025	11.776	-4.17713	0.000188084	0.00159383	#N/A	#N/A
3315-15_1	SL010463	GPC2	Glypican-2	6.42045	5.30478	1.11567	6.2842	4.17092	0.000191523	0.0016125	#N/A	GPC2
6653-58_3	SL004838	CD47	Leukocyte surface antigen CD47	7.99654	8.70051	-0.703969	8.1901	-4.15864	0.00019851	0.00161775	#N/A	CD47
2953-31_2	SL000506	CGA LHB	Luteinizing hormone	8.74429	9.57927	-0.834976	8.93679	-4.16752	0.000193432	0.00161775	#N/A	#N/A
3352-80_3	SL010288	CA6	Carbonic anhydrase 6	4.97853	4.15441	0.824112	4.67469	4.15955	0.000197986	0.00161775	#N/A	#N/A
4154-57_2	SL000560	SELP	P-selectin	6.086	5.14165	0.944349	5.83736	4.15818	0.000198781	0.00161775	#N/A	#N/A
4324-33_2	SL008516	CST2	Cystatin-SA	6.3317	8.37547	-2.04377	6.52193	-4.1594	0.000198071	0.00161775	#N/A	#N/A
2747-3_2	SL005229	ULBP3	NKG2D ligand 3	7.82799	8.58888	-0.760894	7.99507	-4.15679	0.000199584	0.00161775	#N/A	#N/A
2805-6_2	SL004415	ACE2	Angiotensin-converting enzyme 2	6.68491	7.32649	-0.641586	6.81443	-4.13882	0.000210318	0.00169423	#N/A	#N/A
10344-334_3	SL005173	IL10RA	Interleukin-10 receptor subunit alpha	8.27658	9.00621	-0.729624	8.45548	-4.1355	0.000212365	0.00169828	#N/A	#N/A
5108-72_3	SL005209	NOTCH3	Neurogenic locus notch homolog protein 3	6.59085	7.99782	-1.40697	6.74242	-4.13379	0.000213424	0.00169828	#N/A	#N/A
2728-62_2	SL000497	LAMA1 LAMB1 LAMC1	Laminin	7.72805	8.63306	-0.905013	7.92027	-4.1314	0.000214915	0.00169978	#N/A	#N/A
3827-22_1	SL010509	PAK6	Serine/threonine-protein kinase PAK 6	8.90205	11.3821	-2.48	9.07448	-4.11624	0.000224614	0.00175522	PAK6	PAK6
3340-53_1	SL007207	THBS4	Thrombospondin-4	10.2231	11.8903	-1.66719	10.5271	-4.11784	0.000223565	0.00175522	#N/A	#N/A
2515-14_3	SL004143	GFRA2	GDNF family receptor alpha-2	12.1147	10.6291	1.48562	12.032	4.11234	0.000227175	0.00176466	#N/A	GFRA2
4968-50_1	SL008099	CAPG	Macrophage-capping protein	9.98336	8.4319	1.55146	10.0007	4.1022	0.000233971	0.0018067	#N/A	#N/A
2864-2_3	SL003793	MAP2K1	Dual specificity mitogen-activated protein kinase kinase 1	9.35329	10.3742	-1.02089	9.63049	-4.08933	0.000242889	0.00185363	MAP2K1	#N/A
5882-34_2	SL005685	EEF1B2	Elongation factor 1-beta	8.04948	8.98277	-0.933286	8.25901	-4.09012	0.000242333	0.00185363	#N/A	#N/A
5482-61_3	SL000566	RBP4	Retinol-binding protein 4	5.94485	7.21507	-1.27023	6.08702	-4.08342	0.000247092	0.00187474	#N/A	#N/A
3487-32_2	SL003167	CXCL13	C-X-C motif chemokine 13	5.71196	5.10084	0.61112	5.57449	4.06163	0.00026322	0.00198556	#N/A	#N/A
3583-54_4	SL005392	ARSA	Arylsulfatase A	8.1008	7.4723	0.628494	7.9356	4.04957	0.000272585	0.00204439	#N/A	ARSA
3865-53_1	SL006919	RPS6KA5	Ribosomal protein S6 kinase alpha-5	6.23088	7.19766	-0.966783	6.44523	-4.04598	0.000275431	0.00205393	#N/A	RPS6KA5
4240-31_2	SL002650	PKM2	Pyruvate kinase PKM	15.8866	17.1211	-1.23454	16.2903	-4.04266	0.000278095	0.00206201	PKM2	#N/A
4556-10_2	SL013548	IL34	Interleukin-34	8.32134	9.31719	-0.99585	8.60435	-4.04065	0.000279719	0.00206233	#N/A	#N/A
2970-60_2	SL000136	AREG	Amphiregulin	10.0278	11.1466	-1.11873	10.2605	-4.03827	0.000281655	0.00206321	#N/A	#N/A
3897-61_1	SL011709	PDXP	Pyridoxal phosphate phosphatase	10.5518	11.6441	-1.09236	10.799	-4.03593	0.000283564	0.00206321	#N/A	#N/A
3867-49_1	SL011630	SEZ6L2	Seizure 6-like protein 2	8.94873	9.94449	-0.995762	9.16462	-4.0347	0.00028458	0.00206321	#N/A	#N/A
4389-2_1	SL007003	DHH	Desert hedgehog protein N-product	8.35787	9.30034	-0.942475	8.56718	-4.03209	0.00028673	0.00206731	#N/A	#N/A
3666-17_4	SL006830	CFHR5	Complement factor H-related protein 5	9.24664	10.027	-0.780386	9.38479	-4.03016	0.000288344	0.00206752	#N/A	#N/A
3283-21_1	SL006544	TGFBI	Transforming growth factor-beta-induced protein ig-h3	9.40091	10.4173	-1.01644	9.62806	-4.01198	0.000303902	0.00216717	#N/A	#N/A
5088-175_3	SL005185	IL23R	Interleukin-23 receptor	8.77458	9.84304	-1.06846	8.98483	-3.99827	0.000316178	0.00224246	#N/A	#N/A
2705-5_2	SL003197	CCL25	C-C motif chemokine 25	5.62287	5.01016	0.61271	5.40695	3.99558	0.000318645	0.00224774	#N/A	#N/A
4487-1_1	SL001691	FGF7	Fibroblast growth factor 7	9.01241	10.0122	-0.999828	9.1989	-3.99185	0.000322098	0.00225878	#N/A	FGF7
3309-2_2	SL010459	FCGR2A	Low affinity immunoglobulin gamma Fc region receptor II-a	6.55944	5.44926	1.11017	6.39786	3.99016	0.000323672	0.00225878	#N/A	#N/A
2998-53_2	SL005194	JAM3	Junctional adhesion molecule C	10.5684	11.6925	-1.12406	10.8309	-3.98797	0.00032572	0.00226099	#N/A	#N/A
2976-58_2	SL004856	DSG1	Desmoglein-1	8.57103	9.11649	-0.545458	8.66737	-3.97922	0.000334049	0.00228446	#N/A	DSG1
5125-6_3	SL014292	SIGLEC14	Sialic acid-binding Ig-like lectin 14	7.86252	6.84756	1.01496	7.98531	3.97709	0.000336105	0.00228446	#N/A	#N/A
2637-77_2	SL004579	MRC1	Macrophage mannose receptor 1	10.1217	11.7653	-1.64361	10.478	-3.97982	0.000333467	0.00228446	#N/A	#N/A
3902-21_2	SL008808	SKP1	S-phase kinase-associated protein 1	10.4707	11.1162	-0.645505	10.5898	-3.97786	0.000335361	0.00228446	#N/A	#N/A
3514-49_2	SL004008	PRTN3	Myeloblastin	8.18446	5.72783	2.45663	8.79358	3.96378	0.000349248	0.00234032	#N/A	#N/A
3132-1_1	SL004486	VEGFC	Vascular endothelial growth factor C	8.8408	9.62087	-0.780066	9.013	-3.96332	0.000349702	0.00234032	#N/A	#N/A
2697-7_2	SL003041	PF4	Platelet factor 4	11.3753	8.07954	3.29581	11.1253	3.96519	0.00034783	0.00234032	#N/A	#N/A
4332-6_2	SL013488	CLEC1B	C-type lectin domain family 1 member B	5.40611	4.46734	0.938771	5.19294	3.95756	0.000355554	0.00236734	#N/A	#N/A
4496-60_2	SL000522	MMP12	Macrophage metalloelastase	5.28042	4.53601	0.74441	5.05523	3.94737	0.000366138	0.00242544	#N/A	#N/A
2634-2_2	SL003307	IL2RG	Cytokine receptor common subunit gamma	10.3635	11.4703	-1.10685	10.6131	-3.94201	0.00037182	0.00244817	#N/A	#N/A
2734-49_4	SL005206	NCR2	Natural cytotoxicity triggering receptor 2	6.09312	5.42723	0.665885	5.91706	3.94061	0.000373322	0.00244817	#N/A	#N/A
5260-80_3	SL007181	TYK2	Non-receptor tyrosine-protein kinase TYK2	11.0551	11.8638	-0.808619	11.3411	-3.93216	0.000382506	0.00249585	#N/A	#N/A
4562-1_2	SL012457	NXPH1	Neurexophilin-1	9.4534	10.3887	-0.935258	9.63351	-3.92051	0.000395519	0.00254818	NXPH1	#N/A
3516-60_2	SL004712	CXCL12	Stromal cell-derived factor 1	7.53737	9.24628	-1.70891	7.76565	-3.91975	0.000396384	0.00254818	#N/A	#N/A
5384-67_3	SL016130	BRF1	Transcription factor IIIB 90 kDa subunit	9.48079	10.4472	-0.966366	9.57894	-3.92133	0.000394589	0.00254818	#N/A	#N/A
3373-5_2	SL004654	GZMH	Granzyme H	5.95629	5.30678	0.649508	5.78493	3.9159	0.000400789	0.00256387	#N/A	GZMH
4568-17_2	SL014070	SLITRK5	SLIT and NTRK-like protein 5	6.19584	5.05385	1.14199	5.77765	3.91241	0.000404828	0.00257708	SLITRK5	SLITRK5
5870-23_2	SL003700	BAD	Bcl2-associated agonist of cell death	11.3348	12.4605	-1.12574	11.571	-3.90777	0.000410248	0.0025989	#N/A	#N/A
3461-58_1	SL009089	BCAN	Brevican core protein	6.8705	7.62187	-0.75137	7.02817	-3.89844	0.00042137	0.00265646	#N/A	#N/A
2644-11_2	SL000551	PRKCA	Protein kinase C alpha type	8.88367	9.69657	-0.8129	8.86753	-3.89538	0.000425083	0.00266699	PRKCA	#N/A
3032-11_2	SL000428	CGA FSHB	Follicle stimulating hormone	6.0764	5.7016	0.374798	5.94468	3.8928	0.000428234	0.0026739	#N/A	#N/A
4785-30_3	SL000347	SERPINA6	Corticosteroid-binding globulin	6.88129	7.447	-0.565716	6.96049	-3.88866	0.000433344	0.00269292	#N/A	#N/A
3443-61_2	SL010523	HIPK3	Homeodomain-interacting protein kinase 3	6.65329	6.03164	0.621646	6.53167	3.88139	0.000442459	0.00273654	#N/A	#N/A
9190-7_3	SL008837	CD63	CD63 antigen	8.34207	9.16013	-0.818058	8.4179	-3.87506	0.000450559	0.00277349	#N/A	#N/A
4561-65_2	SL004299	BIRC7	Baculoviral IAP repeat-containing protein 7 Isoform beta	4.67576	3.93899	0.736777	4.46386	3.86229	0.000467309	0.00286309	#N/A	BIRC7
4355-13_1	SL007752	DAPK2	Death-associated protein kinase 2	10.6823	11.5914	-0.909094	10.9652	-3.8347	0.000505615	0.0030723	#N/A	#N/A
14120-2_3	SL018629	RNF43	E3 ubiquitin-protein ligase RNF43	8.10274	8.60771	-0.504976	8.24423	-3.83432	0.000506164	0.0030723	#N/A	#N/A
3079-62_2	SL005152	RARRES2	Retinoic acid receptor responder protein 2	9.74423	10.7288	-0.984604	10.0253	-3.82837	0.000514822	0.00311038	#N/A	#N/A
5465-32_3	SL014129	HS6ST1	Heparan-sulfate 6-O-sulfotransferase 1	7.88612	9.139	-1.25288	8.32997	-3.82468	0.000520276	0.00312885	#N/A	#N/A
9185-15_3	SL008591	TFF1	Trefoil factor 1	5.80314	5.26328	0.539869	5.61205	3.79858	0.000560397	0.00335467	TFF1	#N/A
8463-2_3	SL003672	SOD3	Extracellular superoxide dismutase [Cu-Zn]	6.92988	7.46557	-0.535687	7.06764	-3.79553	0.000565291	0.00336851	#N/A	#N/A
13122-19_3	SL008360	FLRT2	Leucine-rich repeat transmembrane protein FLRT2	9.65813	10.6453	-0.987141	9.79717	-3.77785	0.000594401	0.00352588	#N/A	#N/A
5229-90_3	SL014735	IMPDH1	Inosine-5'-monophosphate dehydrogenase 1	11.9086	13.5343	-1.62569	12.4085	-3.77439	0.000600265	0.00354455	#N/A	#N/A
2938-55_2	SL004669	APOE	Apolipoprotein E (isoform E4)	6.43362	9.47397	-3.04035	6.86627	-3.76676	0.000613412	0.00360587	#N/A	#N/A
2975-19_2	SL002655	CTGF	Connective tissue growth factor	8.46454	9.2308	-0.766258	8.69746	-3.75872	0.000627551	0.00367244	#N/A	#N/A
4132-27_2	SL000674	FST	Follistatin	7.48297	7.9893	-0.506335	7.59123	-3.75184	0.00063991	0.00372805	#N/A	#N/A
3903-49_2	SL005372	SNX4	Sorting nexin-4	8.70829	7.13462	1.57367	8.6143	3.73323	0.000674531	0.00391228	#N/A	#N/A
5099-14_3	SL005195	LAG3	Lymphocyte activation gene 3 protein	5.24375	4.58506	0.658692	5.05313	3.72874	0.000683137	0.00394466	LAG3	#N/A
4499-21_1	SL000535	PDGFA	Platelet-derived growth factor subunit A	8.66506	9.36373	-0.698673	8.80407	-3.71853	0.000703147	0.00404232	PDGFA	#N/A
5262-57_3	SL014470	BCAR3	Breast cancer anti-estrogen resistance protein 3	9.17998	9.73793	-0.557947	9.29607	-3.68604	0.000770629	0.00441084	#N/A	#N/A
3480-7_1	SL008122	DUSP3	Dual specificity protein phosphatase 3	9.86206	10.977	-1.11498	10.1824	-3.67196	0.000801784	0.00456912	#N/A	#N/A
3479-71_2	SL006480	PRSS3	Trypsin-3	5.94842	5.51625	0.432172	5.82336	3.6543	0.000842577	0.00478071	#N/A	#N/A
5068-54_3	SL014208	CRTAM	Cytotoxic and regulatory T-cell molecule	6.95261	7.49419	-0.541577	7.0402	-3.64162	0.00087312	0.00493256	#N/A	#N/A
10336-3_3	SL019100	STUB1	E3 ubiquitin-protein ligase CHIP	10.6473	11.8661	-1.21884	10.942	-3.63547	0.000888304	0.00499671	#N/A	#N/A
4452-9_2	SL014096	LRRTM1	Leucine-rich repeat transmembrane neuronal protein 1	4.871	4.09759	0.773409	4.67328	3.63341	0.000893448	0.00500408	#N/A	#N/A
5337-64_3	SL004131	CD86	T-lymphocyte activation antigen CD86	5.84154	5.40626	0.435285	5.63832	3.62992	0.000902238	0.00503171	#N/A	#N/A
2732-58_3	SL005235	NANOG	Homeobox protein NANOG	5.23913	4.43388	0.805255	4.96022	3.62783	0.000907526	0.00503966	#N/A	#N/A
2715-25_2	SL005159	EPOR	Erythropoietin receptor	10.323	13.1326	-2.80966	10.971	-3.62008	0.000927444	0.00511926	#N/A	EPOR
4490-65_2	SL005187	IL3RA	Interleukin-3 receptor subunit alpha	8.60827	9.37564	-0.767367	8.79489	-3.61921	0.000929705	0.00511926	#N/A	#N/A
5011-11_1	SL003685	NAMPT	Nicotinamide phosphoribosyltransferase	6.61395	6.1438	0.470142	6.74568	3.61719	0.000934986	0.00512671	#N/A	#N/A
5268-49_3	SL003331	MMP16	Matrix metalloproteinase-16	9.20954	8.23081	0.978729	9.17108	3.60786	0.000959699	0.0052402	#N/A	#N/A
5879-51_3	SL009207	DCTN2	Dynactin subunit 2	9.4168	10.2575	-0.840685	9.67087	-3.60625	0.000964025	0.00524188	#N/A	#N/A
5030-52_1	SL006629	SIRT2	NAD-dependent protein deacetylase sirtuin-2	15.8875	16.9435	-1.05595	15.9617	-3.6026	0.000973911	0.00527367	#N/A	SIRT2
9171-11_3	SL016969	CSRP3	Cysteine and glycine-rich protein 3	12.4115	13.8663	-1.45475	12.6241	-3.59795	0.000986656	0.0053206	#N/A	#N/A
3322-52_2	SL010464	LRIG3	Leucine-rich repeats and immunoglobulin-like domains protein 3	5.82123	5.15422	0.667008	5.67594	3.59275	0.0010011	0.00537627	#N/A	#N/A
3366-51_2	SL006550	ECM1	Extracellular matrix protein 1	7.8362	7.06303	0.77317	7.68461	3.58676	0.00101798	0.00544451	#N/A	ECM1
3356-50_1	SL004868	CA7	Carbonic anhydrase 7	6.94464	6.52386	0.420786	6.77394	3.58256	0.00102996	0.00548611	#N/A	CA7
5090-49_2	SL005190	LILRB1	Leukocyte immunoglobulin-like receptor subfamily B member 1	6.85149	5.21757	1.63392	6.78372	3.57532	0.00105098	0.00557531	#N/A	LILRB1
2943-5_2	SL000398	CYP3A4	Cytochrome P450 3A4	13.8946	15.2237	-1.3291	14.2229	-3.56692	0.00107586	0.00568318	#N/A	CYP3A4
3202-28_2	SL010393	KREMEN2	Kremen protein 2	10.6182	11.195	-0.576823	10.7987	-3.56554	0.00108002	0.00568318	#N/A	#N/A
5486-73_3	SL003177	ICAM2	Intercellular adhesion molecule 2	12.2381	13.8756	-1.63755	12.4901	-3.56209	0.00109043	0.00571492	#N/A	#N/A
3004-67_2	SL004862	PDCD1LG2	Programmed cell death 1 ligand 2	8.70161	9.62889	-0.927279	8.89173	-3.55783	0.00110345	0.00575999	#N/A	PDCD1LG2
3441-64_2	SL017188	GSK3A GSK3B	Glycogen synthase kinase-3 alpha/beta	11.4952	12.559	-1.06379	11.8266	-3.556	0.00110906	0.00576624	#N/A	#N/A
5254-69_3	SL016553	PDE3A	cGMP-inhibited 3',5'-cyclic phosphodiesterase A	7.76839	8.41787	-0.649484	7.82866	-3.54167	0.00115414	0.00597682	#N/A	PDE3A
5400-52_3	SL003184	LEPR	Leptin receptor	6.93908	7.57994	-0.640854	6.98529	-3.53407	0.00117877	0.00608021	#N/A	LEPR
2991-9_2	SL001997	IL1R1	Interleukin-1 receptor type 1	4.73954	4.11624	0.623298	4.59709	3.53114	0.00118841	0.00610583	IL1R1	#N/A
5483-1_3	SL010467	RGMA	Repulsive guidance molecule A	11.9808	12.6956	-0.714741	12.171	-3.52267	0.00121664	0.00622636	#N/A	#N/A
10363-13_3	SL004097	SMAD3	Mothers against decapentaplegic homolog 3	12.0689	13.9159	-1.84702	12.2489	-3.51824	0.0012317	0.00627878	#N/A	#N/A
5354-11_3	SL000655	KRT18	Keratin, type I cytoskeletal 18	7.60518	8.26628	-0.6611	7.713	-3.51565	0.00124056	0.00629934	#N/A	#N/A
13105-7_3	SL007311	SNAP25	Synaptosomal-associated protein 25	7.02996	7.50837	-0.478413	7.08316	-3.50919	0.00126298	0.00638832	#N/A	SNAP25
2597-8_3	SL000002	VEGFA	Vascular endothelial growth factor A	8.73413	9.3554	-0.621274	8.87359	-3.50086	0.00129241	0.00651196	#N/A	#N/A
4923-79_1	SL005201	AMH	Muellerian-inhibiting factor	9.4516	10.1988	-0.747216	9.69397	-3.49858	0.0013006	0.00652799	#N/A	#N/A
3486-58_2	SL000299	FGF1	Fibroblast growth factor 1	11.3482	12.2892	-0.940994	11.4287	-3.49063	0.00132951	0.00664754	#N/A	FGF1
3845-51_2	SL011530	DYNLRB1	Dynein light chain roadblock-type 1	12.1381	13.2879	-1.14979	12.3886	-3.48417	0.00135344	0.00671474	#N/A	DYNLRB1
9212-22_3	SL008381	CTSF	Cathepsin F	8.40752	9.09016	-0.682637	8.594	-3.48473	0.00135137	0.00671474	#N/A	#N/A
3289-19_2	SL010449	CA10	Carbonic anhydrase-related protein 10	6.55867	6.94632	-0.387649	6.53418	-3.48158	0.00136317	0.00671474	#N/A	#N/A
5077-28_3	SL007179	EPHB2	Ephrin type-B receptor 2	7.06429	7.84594	-0.781654	7.18468	-3.48148	0.00136353	0.00671474	#N/A	#N/A
9188-119_3	SL003188	CXCL9	C-X-C motif chemokine 9	5.42025	4.94201	0.478238	5.26131	3.47904	0.00137276	0.0067348	CXCL9	#N/A
4534-10_2	SL012822	PRSS22	Brain-specific serine protease 4	5.57094	4.89895	0.67199	5.37872	3.47682	0.00138118	0.00675072	#N/A	#N/A
5261-13_3	SL010488	ABL2	Abelson tyrosine-protein kinase 2	9.3243	9.91994	-0.595642	9.36444	-3.46906	0.00141106	0.00687103	#N/A	ABL2
3397-7_4	SL010616	PTPN11	Tyrosine-protein phosphatase non-receptor type 11	11.6648	12.9942	-1.32938	12.2337	-3.45938	0.00144921	0.00700684	#N/A	PTPN11
4254-6_2	SL011768	NUDCD3	NudC domain-containing protein 3	8.43958	9.38329	-0.943715	8.82721	-3.45926	0.00144969	0.00700684	#N/A	#N/A
3151-6_1	SL003305	IL2RA	Interleukin-2 receptor subunit alpha	8.16328	8.88215	-0.71887	8.18958	-3.45567	0.00146411	0.0070504	#N/A	IL2RA
3471-49_1	SL010517	STK16	Serine/threonine-protein kinase 16	8.16296	8.41633	-0.253366	8.21366	-3.45108	0.00148274	0.00711388	#N/A	STK16
3324-51_1	SL007674	LY9	T-lymphocyte surface antigen Ly-9	5.8773	4.81351	1.06379	5.81205	3.44793	0.00149566	0.00713658	#N/A	#N/A
2988-57_2	SL005170	ICOS	Inducible T-cell costimulator	8.76646	7.94564	0.820814	8.74617	3.44726	0.00149841	0.00713658	#N/A	#N/A
2836-68_2	SL000695	LCN2	Neutrophil gelatinase-associated lipocalin	5.38656	4.4845	0.902063	6.1937	3.44463	0.0015093	0.0071623	#N/A	LCN2
2827-23_2	SL000427	CX3CL1	Fractalkine	6.72346	7.20663	-0.483173	6.79741	-3.44323	0.0015151	0.0071638	#N/A	#N/A
4143-74_2	SL003186	XCL1	Lymphotactin	6.84614	6.26669	0.579449	6.78778	3.44028	0.00152743	0.00719603	#N/A	XCL1
9196-8_3	SL005166	LGALS7	Galectin-7	9.3614	9.9923	-0.630902	9.57288	-3.43718	0.00154051	0.00723151	#N/A	#N/A
2524-56_3	SL003280	HMGB1	High mobility group protein B1	10.843	12.0925	-1.24947	11.1666	-3.43506	0.0015495	0.00724768	HMGB1	#N/A
4246-40_2	SL004154	L1CAM	Neural cell adhesion molecule L1	4.58442	3.97191	0.61251	4.35112	3.4251	0.00159247	0.00742206	#N/A	#N/A
3773-15_4	SL003200	TEK	Angiopoietin-1 receptor, soluble	6.72939	7.15252	-0.423134	6.83401	-3.42185	0.00160675	0.00746194	#N/A	#N/A
4130-71_1	SL004340	FGF6	Fibroblast growth factor 6	7.32587	7.94408	-0.618207	7.4756	-3.41694	0.00162853	0.0075363	#N/A	#N/A
4915-64_2	SL000836	HBA1 HBB	Hemoglobin	14.2451	16.2808	-2.03575	15.3142	-3.40907	0.00166403	0.00766496	#N/A	#N/A
4430-44_3	SL006713	COLEC11	Collectin-11	7.61698	8.18565	-0.568673	7.75208	-3.40661	0.00167529	0.00766496	#N/A	#N/A
3623-84_4	SL007059	LY86	Lymphocyte antigen 86	12.9644	13.6665	-0.702151	13.1651	-3.4061	0.00167764	0.00766496	#N/A	#N/A
4479-14_2	SL000308	SERPING1	Plasma protease C1 inhibitor	6.30202	5.71296	0.589056	6.21371	3.40562	0.00167983	0.00766496	#N/A	#N/A
2480-58_3	SL003043	TIMP3	Metalloproteinase inhibitor 3	9.00278	11.0478	-2.04506	9.4058	-3.40369	0.00168874	0.00767876	#N/A	#N/A
5129-12_3	SL005221	SCARF1	Scavenger receptor class F member 1	8.51435	6.21732	2.29703	7.72056	3.39671	0.0017213	0.00779962	SCARF1	SCARF1
5242-37_3	SL007237	MAP2K4	Dual specificity mitogen-activated protein kinase kinase 4	9.73198	10.7827	-1.05069	9.96246	-3.38936	0.00175627	0.00793058	#N/A	MAP2K4
3466-8_2	SL010513	PRKACA	cAMP-dependent protein kinase catalytic subunit alpha	13.4396	14.4141	-0.974513	13.713	-3.38225	0.0017907	0.00805817	#N/A	#N/A
10362-35_3	SL002565	MYC	Myc proto-oncogene protein	6.07929	5.49226	0.587025	6.06642	3.37864	0.00180845	0.00811004	#N/A	#N/A
5345-51_3	SL006675	CKAP2	Cytoskeleton-associated protein 2	13.4983	14.18	-0.681646	13.7174	-3.37333	0.00183484	0.00820023	#N/A	CKAP2
4721-54_2	SL006119	TFF3	Trefoil factor 3	5.08417	4.50198	0.582191	4.91577	3.37206	0.00184125	0.00820077	TFF3	#N/A
5253-1_2	SL011400	PDE1A	Calcium/calmodulin-dependent 3',5'-cyclic nucleotide phosphodiesterase 1A	9.09695	9.64783	-0.55088	9.19131	-3.37029	0.00185012	0.00821226	#N/A	#N/A
4771-10_3	SL012754	SMPDL3A	Acid sphingomyelinase-like phosphodiesterase 3a	11.8297	13.1456	-1.31598	11.9254	-3.36885	0.0018574	0.00821664	#N/A	SMPDL3A
13132-14_3	SL008522	SEMA5A	Semaphorin-5A	8.09056	8.68814	-0.597587	8.15635	-3.35422	0.00193295	0.00850535	#N/A	SEMA5A
3191-50_2	SL012783	WFIKKN1	WAP, kazal, immunoglobulin, kunitz and NTR domain-containing protein 1	5.751	5.0329	0.718104	5.60527	3.3537	0.0019357	0.00850535	#N/A	#N/A
4959-2_1	SL004925	AGR2	Anterior gradient protein 2 homolog	7.26103	7.83709	-0.576059	7.31879	-3.34657	0.00197364	0.00864294	#N/A	#N/A
9168-31_3	SL003170	CCL26	C-C motif chemokine 26	9.16575	10.3999	-1.23415	9.18781	-3.34261	0.00199498	0.0087072	#N/A	#N/A
3061-61_2	SL000343	CTSB	Cathepsin B	11.5935	13.1654	-1.5719	11.8858	-3.33621	0.00203	0.00880114	CTSB	#N/A
5834-18_3	SL000485	IL9	Interleukin-9	5.01586	4.52197	0.493885	4.86299	3.33701	0.00202561	0.00880114	#N/A	#N/A
2780-35_2	SL000496	LTF	Lactotransferrin	7.29576	6.15148	1.14427	7.82537	3.33465	0.00203865	0.00880941	#N/A	#N/A
4995-16_1	SL003930	HPGD	15-hydroxyprostaglandin dehydrogenase [NAD(+)]	11.6796	12.3216	-0.642004	11.9107	-3.33294	0.00204812	0.00882109	#N/A	#N/A
3509-1_1	SL003190	CCL15	C-C motif chemokine 15	7.19978	6.64809	0.551698	7.15396	3.32965	0.00206653	0.00887111	#N/A	#N/A
5033-27_1	SL004737	TPM1	Tropomyosin alpha-1 chain	7.57868	8.01638	-0.4377	7.62179	-3.32746	0.00207881	0.0088946	#N/A	#N/A
14124-6_3	SL004843	EFNA2	Ephrin-A2	8.66528	9.40663	-0.741347	8.76448	-3.32186	0.00211064	0.00900128	#N/A	#N/A
3060-43_2	SL000325	C9	Complement component C9	5.05958	4.42983	0.629747	4.86995	3.30739	0.00219506	0.00933081	#N/A	#N/A
3820-68_2	SL010503	MAPKAPK2	MAP kinase-activated protein kinase 2	9.48646	7.84826	1.6382	9.31029	3.30616	0.00220242	0.00933166	#N/A	MAPKAPK2
9201-13_3	SL004811	TAGLN2	Transgelin-2	14.0779	15.2206	-1.14264	14.3686	-3.30394	0.00221567	0.00935746	#N/A	#N/A
3035-80_2	SL004354	IL19	Interleukin-19	5.79213	6.41273	-0.620609	5.80708	-3.29999	0.00223949	0.00942753	#N/A	IL19
4413-3_2	SL001888	SLPI	Antileukoproteinase	7.16677	6.793	0.373771	7.05763	3.29768	0.00225352	0.00943183	SLPI	#N/A
4988-49_2	SL002036	FGFR4	Fibroblast growth factor receptor 4	8.73164	9.31124	-0.579598	8.80028	-3.29744	0.00225497	0.00943183	#N/A	#N/A
4137-57_2	SL004351	IL25	Interleukin-25	5.79517	5.20599	0.589182	5.63109	3.29017	0.00229975	0.00949763	#N/A	#N/A
4140-3_2	SL000483	IL7	Interleukin-7	5.05112	4.45089	0.600234	4.88273	3.29011	0.00230013	0.00949763	#N/A	#N/A
3303-23_2	SL004438	CST6	Cystatin-M	5.60533	7.65092	-2.04559	5.82003	-3.2928	0.00228346	0.00949763	#N/A	#N/A
4564-2_2	SL006406	PLXNC1	Plexin-C1	7.82664	6.53547	1.29117	7.51362	3.29238	0.00228604	0.00949763	#N/A	#N/A
3646-7_4	SL010518	TEC	Tyrosine-protein kinase Tec	8.80157	7.58046	1.2211	8.4617	3.28899	0.00230709	0.00949763	#N/A	#N/A
2831-29_1	SL002763	KLK11	Kallikrein-11	7.90458	7.25684	0.647732	7.86349	3.28478	0.00233345	0.00957593	#N/A	#N/A
4922-13_1	SL003189	CCL19	C-C motif chemokine 19	5.03023	4.46885	0.561378	4.83384	3.28208	0.00235054	0.00961583	#N/A	#N/A
5350-14_2	SL012881	GPC6	Glypican-6	10.5076	11.2043	-0.69668	10.7378	-3.27679	0.00238436	0.0097237	#N/A	#N/A
5792-8_2	SL000011	AFP	alpha-Fetoprotein	7.04669	7.52869	-0.481992	7.15885	-3.27458	0.0023986	0.00973579	#N/A	#N/A
3685-53_1	SL010466	MFRP	Membrane frizzled-related protein	11.5105	13.1647	-1.65428	11.923	-3.27361	0.00240489	0.00973579	#N/A	#N/A
5357-60_3	SL014113	NLGN4X	Neuroligin-4, X-linked	6.47887	6.81951	-0.340641	6.46941	-3.27287	0.0024097	0.00973579	#N/A	#N/A
7625-27_3	SL008071	YWHAQ	14-3-3 protein theta	12.6713	13.6412	-0.969872	13.0751	-3.26797	0.00244171	0.00980776	#N/A	#N/A
3420-21_2	SL004869	CA13	Carbonic anhydrase 13	8.7755	7.78832	0.987183	8.6742	3.26784	0.00244255	0.00980776	#N/A	#N/A
2620-4_2	SL003872	IL6ST	Interleukin-6 receptor subunit beta	5.84412	5.36778	0.476347	5.68104	3.26152	0.00248449	0.00994024	#N/A	IL6ST
4916-2_1	SL000460	IGHD IGK@ IGL@	Immunoglobulin D	4.96343	4.39683	0.566605	4.69654	3.25945	0.00249839	0.00994024	#N/A	#N/A
5468-67_3	SL011068	IL17RC	Interleukin-17 receptor C	7.42489	7.97386	-0.54897	7.64732	-3.25954	0.00249778	0.00994024	#N/A	#N/A
2992-59_2	SL004850	IL17RA	Interleukin-17 receptor A	7.62399	6.10306	1.52092	7.39167	3.25502	0.00252836	0.0099985	#N/A	IL17RA
2851-63_3	SL000320	C5	C5a anaphylatoxin	6.31557	5.37068	0.944897	6.28038	3.25545	0.00252542	0.0099985	#N/A	#N/A
3719-2_2	SL000076	CDKN1B	Cyclin-dependent kinase inhibitor 1B	7.91842	8.50804	-0.589618	8.1004	-3.2505	0.00255932	0.0100904	#N/A	#N/A
8468-19_3	SL000062	KLK3	Prostate-specific antigen	8.1629	7.33142	0.831484	8.16115	3.2388	0.00264104	0.0102854	#N/A	KLK3
3449-58_2	SL004876	SERPINA4	Kallistatin	5.4711	4.89325	0.577851	5.26983	3.24172	0.00262041	0.0102854	#N/A	SERPINA4
2654-19_1	SL001992	TNFRSF1A	Tumor necrosis factor receptor superfamily member 1A	8.36604	7.56976	0.79628	8.17845	3.23952	0.00263592	0.0102854	TNFRSF1A	TNFRSF1A
2891-1_3	SL004330	CD22	B-cell receptor CD22	7.8035	8.11648	-0.312979	7.84081	-3.23998	0.00263265	0.0102854	#N/A	#N/A
4238-4_2	SL012168	LIN7B	Protein lin-7 homolog B	8.0804	8.78942	-0.709017	8.33847	-3.23779	0.00264819	0.0102854	#N/A	#N/A
3222-11_2	SL010379	SEMA3A	Semaphorin-3A	7.65291	8.08486	-0.431951	7.78378	-3.23212	0.00268882	0.0104122	#N/A	#N/A
2526-53_3	SL002539	TNFRSF11B	Tumor necrosis factor receptor superfamily member 11B	10.6223	11.4109	-0.788605	10.673	-3.22532	0.00273831	0.0104551	#N/A	TNFRSF11B
3007-7_2	SL005219	SIGLEC9	Sialic acid-binding Ig-like lectin 9	6.21455	4.41385	1.8007	5.68456	3.22833	0.00271628	0.0104551	#N/A	#N/A
3893-64_1	SL001905	MSLN	Mesothelin	6.71834	7.32849	-0.61015	6.85775	-3.22752	0.00272221	0.0104551	#N/A	#N/A
14132-21_3	SL020171	HHLA2	HERV-H LTR-associating protein 2	8.7953	9.2932	-0.497898	8.95459	-3.22718	0.00272467	0.0104551	#N/A	#N/A
3034-1_2	SL004271	GFAP	Glial fibrillary acidic protein	7.52798	8.75733	-1.22935	7.61396	-3.2251	0.00273995	0.0104551	#N/A	#N/A
4437-56_3	SL014028	ENTPD5	Ectonucleoside triphosphate diphosphohydrolase 5	8.83024	9.6136	-0.783357	8.83357	-3.2212	0.00276872	0.010534	#N/A	ENTPD5
2649-77_2	SL003178	ICAM3	Intercellular adhesion molecule 3	8.43994	7.68265	0.757299	8.39581	3.21956	0.00278087	0.0105435	#N/A	#N/A
4807-13_3	SL008072	COL8A1	Collagen alpha-1(VIII) chain	6.55751	6.27954	0.27797	6.48452	3.21869	0.00278737	0.0105435	#N/A	#N/A
3521-16_2	SL000589	CGA TSHB	Thyroid Stimulating Hormone	6.547	6.19557	0.351435	6.3971	3.21561	0.00281044	0.0106001	#N/A	#N/A
4876-32_1	SL000357	F9	Coagulation factor IX	12.339	13.7449	-1.40593	12.7898	-3.21352	0.00282623	0.0106289	#N/A	#N/A
5480-49_3	SL000563	CCL5	C-C motif chemokine 5	7.62208	4.95413	2.66795	7.95411	3.20892	0.00286128	0.0106738	#N/A	CCL5
10366-11_3	SL001728	PDGFRA	Platelet-derived growth factor receptor alpha	6.84872	7.12734	-0.278624	6.8786	-3.21073	0.00284742	0.0106738	#N/A	PDGFRA
3050-7_2	SL000017	VWF	von Willebrand factor	10.0692	11.4022	-1.333	10.2495	-3.20873	0.00286271	0.0106738	#N/A	#N/A
3594-6_5	SL007121	CTSE	Cathepsin E	7.18618	6.4278	0.758377	7.08786	3.20557	0.00288703	0.0107338	#N/A	#N/A
2773-50_2	SL001717	IL10	Interleukin-10	5.30803	4.77059	0.537439	5.13912	3.19412	0.00297671	0.0110086	#N/A	#N/A
4127-75_1	SL000322	C6	Complement component C6	8.65989	9.20379	-0.5439	8.69214	-3.19398	0.00297781	0.0110086	#N/A	#N/A
2685-21_2	SL004676	IGFBP5	Insulin-like growth factor-binding protein 5	11.9653	12.9333	-0.968084	12.0766	-3.19143	0.0029981	0.0110523	#N/A	#N/A
4889-82_1	SL009951	WNT7A	Protein Wnt-7a	8.52932	10.4246	-1.89532	8.8004	-3.18983	0.00301093	0.0110683	#N/A	#N/A
2819-23_2	SL002081	CDH5	Cadherin-5	8.25472	8.98053	-0.725814	8.52464	-3.18613	0.00304079	0.0111467	#N/A	#N/A
3534-14_2	SL003862	CD40LG	CD40 ligand	6.4953	7.15285	-0.65755	6.59572	-3.18425	0.00305609	0.0111714	#N/A	#N/A
7624-19_3	SL014896	ANK2	Ankyrin-2	7.04903	7.60028	-0.551252	7.12275	-3.18112	0.00308175	0.0112305	#N/A	ANK2
3000-66_1	SL004516	MBL2	Mannose-binding protein C	8.70167	9.32924	-0.627563	8.85912	-3.18018	0.00308948	0.0112305	#N/A	#N/A
4994-178_1	SL002756	HNRNPK	Heterogeneous nuclear ribonucleoprotein K	5.39589	4.82703	0.56886	5.25485	3.17914	0.00309806	0.0112305	#N/A	#N/A
2986-49_2	SL017610	CXCL3 CXCL2	Gro-beta/gamma	10.0386	11.5661	-1.52755	10.4537	-3.17489	0.00313332	0.0113268	#N/A	#N/A
3817-18_1	SL007358	PRKCQ	Protein kinase C theta type	9.0472	8.23805	0.809158	9.02383	3.16309	0.00323322	0.0116557	#N/A	#N/A
5343-74_3	SL008703	CPE	Carboxypeptidase E	7.756	8.30542	-0.549424	7.79498	-3.14798	0.00336572	0.0120999	#N/A	CPE
4878-3_1	SL000360	F10	Coagulation Factor X	5.5277	5.01216	0.515542	5.35286	3.14454	0.00339653	0.0121771	#N/A	F10
4156-74_1	SL000088	TGFB2	Transforming growth factor beta-2	6.66752	6.3025	0.365016	6.54349	3.12996	0.00353038	0.0126223	#N/A	TGFB2
4420-7_2	SL009988	ADAM12	Disintegrin and metalloproteinase domain-containing protein 12	7.27566	6.9367	0.338956	7.1876	3.12626	0.00356505	0.0127115	#N/A	#N/A
3054-3_2	SL000437	HP	Haptoglobin	7.14074	7.49319	-0.352448	7.2349	-3.11359	0.00368651	0.0131087	#N/A	#N/A
2618-10_2	SL003803	ERBB4	Receptor tyrosine-protein kinase erbB-4	4.73063	4.14925	0.581384	4.46979	3.09946	0.00382657	0.0135698	#N/A	#N/A
2778-10_2	SL004347	IL22	Interleukin-22	6.86775	7.45026	-0.58251	7.00362	-3.09227	0.00389983	0.0137921	#N/A	IL22
2599-51_2	SL003735	TNFSF9	Tumor necrosis factor ligand superfamily member 9	5.92007	5.54536	0.374716	5.76936	3.09006	0.00392252	0.0138348	#N/A	TNFSF9
3522-57_1	SL000615	VIP	Vasoactive Intestinal Peptide	6.78043	7.44459	-0.66416	6.89035	-3.08877	0.00393586	0.0138445	#N/A	VIP
2619-72_2	SL001890	TACSTD2	Tumor-associated calcium signal transducer 2	6.12109	6.62398	-0.502895	6.19022	-3.08658	0.00395864	0.0138872	#N/A	#N/A
2743-5_2	SL005220	SHH	Sonic hedgehog protein	4.84041	4.24553	0.594882	4.62959	3.07426	0.00408898	0.014306	#N/A	SHH
5807-77_3	SL007195	CD70	CD70 antigen	6.68033	6.36901	0.311322	6.56356	3.06996	0.00413545	0.0143914	#N/A	CD70
3640-14_3	SL005263	LRPAP1	alpha-2-macroglobulin receptor-associated protein	9.588	8.43444	1.15355	9.95766	3.07053	0.00412928	0.0143914	#N/A	LRPAP1
4453-83_3	SL014108	LRRTM3	Leucine-rich repeat transmembrane neuronal protein 3	5.43639	4.85202	0.584369	5.30369	3.06827	0.00415379	0.0144167	#N/A	#N/A
2741-22_2	SL005217	SIGLEC6	Sialic acid-binding Ig-like lectin 6	5.33519	4.72066	0.614531	5.25426	3.06597	0.00417894	0.0144656	#N/A	#N/A
2853-68_2	SL006911	CHEK1	Serine/threonine-protein kinase Chk1	8.67334	7.39986	1.27348	8.69618	3.06361	0.00420497	0.0145172	#N/A	#N/A
4965-27_1	SL005675	ATP5B	ATP synthase subunit beta, mitochondrial	12.4677	13.6202	-1.15249	12.7435	-3.05678	0.00428086	0.0147402	#N/A	#N/A
2966-65_2	SL004362	CLEC11A	Stem Cell Growth Factor-beta	7.66361	6.01471	1.6489	7.31927	3.05534	0.00429714	0.0147573	#N/A	#N/A
14157-21_3	SL004984	YWHAE	14-3-3 protein epsilon	14.3508	13.5939	0.756938	13.9747	3.05306	0.00432279	0.0148064	#N/A	YWHAE
2871-73_2	SL006922	RAD51	DNA repair protein RAD51 homolog 1	8.0395	8.73563	-0.696126	8.05465	-3.05019	0.00435545	0.0148608	#N/A	#N/A
5096-51_3	SL014269	KIR3DL2	Killer cell immunoglobulin-like receptor 3DL2	6.53845	5.87892	0.659532	6.43684	3.04933	0.00436524	0.0148608	#N/A	#N/A
3313-21_2	SL006542	FCN2	Ficolin-2	7.99683	8.72782	-0.730986	7.97644	-3.04776	0.00438326	0.0148608	#N/A	#N/A
3415-61_2	SL004660	IBSP	Bone sialoprotein 2	7.53303	7.8139	-0.280867	7.5987	-3.04767	0.00438423	0.0148608	#N/A	#N/A
3452-17_2	SL006916	LCK	Tyrosine-protein kinase Lck	6.56047	6.07618	0.484293	6.46814	3.0371	0.00450716	0.0152379	#N/A	#N/A
4956-2_1	SL000139	EREG	Epiregulin	6.76992	7.04941	-0.279492	6.85298	-3.03573	0.00452328	0.0152529	#N/A	EREG
13123-3_3	SL008372	FLRT3	Leucine-rich repeat transmembrane protein FLRT3	6.46527	7.04792	-0.582652	6.69337	-3.02961	0.00459617	0.0154588	#N/A	FLRT3
5915-58_3	SL012148	PEX5	Peroxisomal targeting signal 1 receptor	6.22445	6.98094	-0.756489	6.26984	-3.02419	0.00466171	0.0156389	#N/A	#N/A
2696-87_2	SL004685	PSPN	Persephin	5.5072	4.92322	0.583976	5.36063	3.02134	0.00469645	0.015715	#N/A	#N/A
3708-62_1	SL000252	A2M	Alpha-2-macroglobulin	6.32419	5.8756	0.448591	6.17875	3.01906	0.00472452	0.0157685	#N/A	#N/A
14583-49_3	SL004357	MSTN	Growth/differentiation factor 8	7.8822	7.52037	0.361824	7.84794	3.01475	0.00477784	0.0159058	#N/A	#N/A
5017-19_1	SL004932	PRDX5	Peroxiredoxin-5, mitochondrial	10.4244	11.1137	-0.68923	10.4902	-3.00624	0.00488478	0.0162205	#N/A	#N/A
3434-34_1	SL010349	FN1	Fibronectin Fragment 3	6.44699	7.56395	-1.11697	6.51517	-3.0028	0.0049287	0.0163248	#N/A	FN1
4407-10_1	SL005202	MST1	Hepatocyte growth factor-like protein	6.08257	5.6303	0.452274	5.94657	3.00104	0.00495141	0.0163585	#N/A	MST1
11514-196_3	SL004557	CD59	CD59 glycoprotein	6.79797	6.27938	0.518595	6.66061	2.99774	0.004994	0.0164575	#N/A	#N/A
5001-6_2	SL001973	SCGB2A1	Mammaglobin-B	14.1663	14.8332	-0.666921	14.3278	-2.9928	0.00505845	0.0166279	#N/A	#N/A
5488-74_3	SL010516	SRC	Proto-oncogene tyrosine-protein kinase Src	10.1981	11.5495	-1.35141	10.4539	-2.99157	0.00507463	0.0166392	SRC	#N/A
5481-16_3	SL013754	RASA1	Ras GTPase-activating protein 1	8.58618	9.32259	-0.736408	8.85192	-2.98746	0.00512909	0.0167522	#N/A	RASA1
5140-56_3	SL005231	UNC5D	Netrin receptor UNC5D	5.06018	4.40701	0.65317	4.8855	2.98688	0.00513677	0.0167522	#N/A	#N/A
7628-40_3	SL012774	CRELD1	Cysteine-rich with EGF-like domain protein 1	7.22426	7.83278	-0.608517	7.34092	-2.98607	0.00514761	0.0167522	#N/A	#N/A
3508-78_3	SL003187	CCL22	C-C motif chemokine 22	5.30337	4.84694	0.45643	5.1416	2.98073	0.00521936	0.0169014	#N/A	#N/A
2418-55_9	SL000276	APOE	Apolipoprotein E	7.17036	7.76292	-0.592567	7.18049	-2.98115	0.00521375	0.0169014	#N/A	#N/A
3199-54_2	SL003916	KLK12	Kallikrein-12	8.83656	9.49403	-0.65747	8.86184	-2.97536	0.00529251	0.0170698	#N/A	#N/A
3873-51_2	SL000588	TPO	Thyroid peroxidase	8.70209	9.17964	-0.477549	8.73461	-2.975	0.00529752	0.0170698	#N/A	#N/A
3813-3_2	SL006913	FYN	Tyrosine-protein kinase Fyn	9.57723	10.7087	-1.13148	9.86863	-2.9692	0.0053776	0.0172092	#N/A	#N/A
9176-3_3	SL000001	MUC1	Mucin-1	7.02264	7.3258	-0.303161	7.06925	-2.96944	0.00537424	0.0172092	#N/A	#N/A
3477-63_2	SL005225	NTRK1	High affinity nerve growth factor receptor	9.86136	10.5666	-0.705257	9.96991	-2.969	0.00538036	0.0172092	#N/A	#N/A
2686-67_2	SL005172	IGFBP6	Insulin-like growth factor-binding protein 6	7.05078	7.5334	-0.482624	7.08414	-2.96285	0.0054667	0.0174426	#N/A	#N/A
4832-75_2	SL004156	TNFRSF10A	Tumor necrosis factor receptor superfamily member 10A	7.51804	7.05261	0.465431	7.38857	2.95915	0.00551918	0.0175531	#N/A	TNFRSF10A
2860-19_2	SL004718	KPNA2	Importin subunit alpha-1	9.07239	7.70196	1.37043	9.16356	2.95852	0.00552822	0.0175531	#N/A	#N/A
2723-9_2	SL005178	IL37	Interleukin-37	7.87822	8.36515	-0.48693	7.88687	-2.94553	0.00571655	0.018107	#N/A	#N/A
3622-33_4	SL008909	LGMN	Legumain	11.1251	11.8266	-0.701533	11.195	-2.94237	0.00576338	0.0181672	#N/A	#N/A
2190-55_1	SL002662	F11	Coagulation Factor XI	8.24448	7.56425	0.680238	8.26291	2.94293	0.00575509	0.0181672	#N/A	#N/A
2558-51_3	SL000300	POMC	Beta-endorphin	5.95033	5.27547	0.674865	5.77363	2.93573	0.00586284	0.0184362	#N/A	POMC
5256-86_3	SL011405	PDE5A	cGMP-specific 3',5'-cyclic phosphodiesterase	9.4548	10.5306	-1.07581	9.7898	-2.93422	0.00588563	0.0184633	#N/A	PDE5A
4708-3_2	SL004253	HSD17B1	Estradiol 17-beta-dehydrogenase 1	7.83036	7.37873	0.451632	7.79669	2.93039	0.00594393	0.0186015	#N/A	#N/A
4717-55_2	SL000479	IL3	Interleukin-3	8.85089	9.19785	-0.346955	8.88258	-2.92943	0.0059586	0.0186028	#N/A	#N/A
4908-6_1	SL004482	ENG	Endoglin	4.67888	4.15215	0.526725	4.47193	2.92833	0.00597548	0.018611	ENG	ENG
4138-25_2	SL004346	IL20	Interleukin-20	6.76247	6.34502	0.417454	6.66617	2.92711	0.00599431	0.0186252	#N/A	IL20
4157-2_1	SL000586	F2	Thrombin	7.22458	7.81022	-0.585644	7.20165	-2.92598	0.00601168	0.0186348	#N/A	#N/A
3803-10_2	SL008382	CST5	Cystatin-D	6.79042	6.23681	0.553608	6.54648	2.92438	0.00603638	0.018667	CST5	CST5
5927-4_3	SL004690	WISP3	WNT1-inducible-signaling pathway protein 3	7.68031	8.00072	-0.32041	7.84125	-2.89752	0.0064669	0.0198483	#N/A	WISP3
10337-83_3	SL007136	CEBPB	CCAAT/enhancer-binding protein beta	7.52671	8.3172	-0.790487	7.7562	-2.89918	0.00643952	0.0198483	CEBPB	#N/A
14129-1_3	SL019978	IFNA7	Interferon alpha-7	5.34027	4.91917	0.4211	5.21508	2.89783	0.0064617	0.0198483	#N/A	#N/A
3234-23_2	SL010390	CCDC80	Coiled-coil domain-containing protein 80	10.6249	11.9465	-1.32157	10.8497	-2.89678	0.0064792	0.0198483	#N/A	#N/A
2796-62_2	SL000424	FGA FGB FGG	Fibrinogen	14.4944	12.9246	1.56987	14.0661	2.8947	0.00651372	0.0199073	#N/A	#N/A
2746-56_1	SL005226	CRLF2	Cytokine receptor-like factor 2	8.92288	9.34832	-0.425433	9.03642	-2.8899	0.00659416	0.020106	#N/A	#N/A
13131-5_3	SL011180	HK1	Hexokinase-1	8.16317	8.67796	-0.51479	8.14942	-2.88762	0.00663272	0.0201765	#N/A	#N/A
10990-21_3	SL017128	LRRK2	Leucine-rich repeat serine/threonine-protein kinase 2	10.446	10.9992	-0.553254	10.5935	-2.88403	0.00669383	0.020315	#N/A	#N/A
3312-64_1	SL010461	FCGR1A	High affinity immunoglobulin gamma Fc receptor I	7.8024	7.00484	0.797556	7.73651	2.8791	0.0067786	0.0205245	#N/A	#N/A
5023-23_1	SL009792	ADSL	Adenylosuccinate lyase	11.0551	9.73359	1.32156	11.0383	2.87769	0.006803	0.0205507	#N/A	#N/A
2906-55_3	SL000480	IL4	Interleukin-4	7.14157	7.44418	-0.302607	7.17858	-2.87063	0.0069266	0.0208758	#N/A	IL4
3681-87_3	SL003919	KLK14	Kallikrein-14	12.0632	12.9552	-0.892073	12.0713	-2.86945	0.00694742	0.0208903	#N/A	#N/A
8480-29_3	SL006527	EFEMP1	EGF-containing fibulin-like extracellular matrix protein 1	11.8315	12.585	-0.753459	12.0708	-2.86647	0.00700034	0.0209061	#N/A	EFEMP1
4900-8_1	SL000313	C3	C3a anaphylatoxin	4.7	4.16227	0.537736	4.49997	2.86717	0.00698783	0.0209061	#N/A	#N/A
4547-59_2	SL014071	FLRT1	Leucine-rich repeat transmembrane protein FLRT1	8.05749	8.51306	-0.45557	8.20004	-2.86645	0.00700074	0.0209061	#N/A	#N/A
3643-90_2	SL008760	SLITRK1	SLIT and NTRK-like protein 1	9.17454	9.75316	-0.578619	9.22883	-2.86403	0.00704394	0.0209393	#N/A	#N/A
13104-32_3	SL008614	EFNB1	Ephrin-B1	9.88115	10.5457	-0.664596	10.0703	-2.86475	0.00703106	0.0209393	#N/A	#N/A
3362-61_2	SL009400	CHRDL1	Chordin-like protein 1	6.71533	7.19866	-0.48333	6.78627	-2.86263	0.00706908	0.0209662	#N/A	#N/A
5462-62_3	SL002086	FCN3	Ficolin-3	5.01249	4.29472	0.717772	4.87069	2.85828	0.0071477	0.0211514	#N/A	#N/A
3083-71_1	SL005233	EDA2R	Tumor necrosis factor receptor superfamily member 27	8.02803	8.63724	-0.609217	8.09667	-2.85679	0.00717493	0.0211839	#N/A	EDA2R
4998-50_2	SL007025	JAK2	Tyrosine-protein kinase JAK2	12.5835	13.5139	-0.930453	12.9057	-2.85401	0.00722569	0.0212395	#N/A	JAK2
13129-40_3	SL007070	LDLR	Low-density lipoprotein receptor	4.84248	4.32002	0.522458	4.69651	2.85398	0.0072263	0.0212395	#N/A	LDLR
3796-79_2	SL007642	ANGPTL4	Angiopoietin-related protein 4	10.0938	11.1012	-1.0074	10.2013	-2.85138	0.00727421	0.0213322	#N/A	#N/A
4786-58_3	SL007871	CMPK1	UMP-CMP kinase	10.3549	11.0421	-0.687189	10.392	-2.84996	0.00730055	0.0213615	#N/A	#N/A
4971-1_1	SL008380	CTSZ	Cathepsin Z	7.45267	6.9556	0.497065	7.44909	2.84475	0.00739764	0.0215365	#N/A	CTSZ
3422-4_2	SL010494	CDC2 CCNB1	Cyclin-dependent kinase 1:G2/mitotic-specific cyclin-B1 complex	8.16155	6.73958	1.42197	8.41747	2.84504	0.00739229	0.0215365	#N/A	#N/A
3497-13_2	SL002075	IFNA2	Interferon alpha-2	5.07774	4.49457	0.583178	4.90939	2.8441	0.00740986	0.0215365	#N/A	#N/A
5424-55_3	SL003690	TNFRSF11A	Tumor necrosis factor receptor superfamily member 11A	9.07831	10.2171	-1.1388	9.06098	-2.84274	0.00743546	0.0215628	#N/A	TNFRSF11A
3505-6_2	SL000507	LTA LTB	Lymphotoxin alpha1:beta2	4.09536	3.53752	0.557844	3.84384	2.84172	0.00745473	0.0215708	#N/A	#N/A
4540-11_2	SL009768	CBX5	Chromobox protein homolog 5	7.21194	6.6889	0.523038	7.15698	2.83579	0.00756775	0.0218378	#N/A	CBX5
4544-4_3	SL004708	PPBP	Connective tissue-activating peptide III	9.24967	4.9828	4.26688	8.77778	2.83512	0.00758048	0.0218378	#N/A	#N/A
2944-66_2	SL005156	NBL1	Neuroblastoma suppressor of tumorigenicity 1	6.73488	6.95007	-0.21519	6.7777	-2.83425	0.00759721	0.0218378	#N/A	#N/A
3358-51_2	SL010496	CDK5 CDK5R1	Cyclin-dependent kinase 5:Cyclin-dependent kinase 5 activator 1 complex	7.50618	7.87175	-0.36557	7.52586	-2.82788	0.00772079	0.0220957	#N/A	#N/A
4862-63_1	SL004133	BMPR2	Bone morphogenetic protein receptor type-2	6.80312	7.08575	-0.282637	6.81287	-2.82804	0.00771763	0.0220957	#N/A	#N/A
5456-59_2	SL006694	CNDP1	Beta-Ala-His dipeptidase	7.06473	7.51785	-0.453119	7.13641	-2.82561	0.00776521	0.0221258	#N/A	#N/A
5452-71_3	SL008835	ASGR1	Asialoglycoprotein receptor 1	6.32904	6.62913	-0.300083	6.34151	-2.82633	0.0077511	0.0221258	#N/A	#N/A
4271-75_2	SL006705	PFDN5	Prefoldin subunit 5	11.9047	11.1285	0.776229	11.9486	2.82211	0.00783417	0.022231	#N/A	PFDN5
2611-72_2	SL004136	TYRO3	Tyrosine-protein kinase receptor TYRO3	5.76257	5.30128	0.461295	5.62277	2.82201	0.00783622	0.022231	TYRO3	TYRO3
4159-130_1	SL000415	CFH	Complement factor H	7.24344	6.24701	0.996429	6.83677	2.82052	0.00786571	0.0222453	#N/A	#N/A
3628-3_4	SL010501	MAP2K2	Dual specificity mitogen-activated protein kinase kinase 2	9.3494	10.34	-0.990643	9.75009	-2.82004	0.00787533	0.0222453	#N/A	#N/A
2977-7_2	SL004872	EDAR	Tumor necrosis factor receptor superfamily member EDAR	7.73069	8.17201	-0.441319	7.87639	-2.81719	0.00793223	0.0223576	#N/A	#N/A
3581-53_3	SL000251	AHSG	Alpha-2-HS-glycoprotein	9.52882	10.0353	-0.506482	9.7084	-2.81206	0.00803571	0.0226004	#N/A	#N/A
5339-49_3	SL004477	S100A9	Protein S100-A9	8.96908	9.75567	-0.786593	9.49675	-2.8075	0.00812865	0.0227876	S100A9	#N/A
13118-5_3	SL011888	SMOC1	SPARC-related modular calcium-binding protein 1	10.6498	11.3824	-0.732633	10.7924	-2.80675	0.00814399	0.0227876	#N/A	#N/A
4468-21_2	SL014029	SPHK2	Sphingosine kinase 2	6.73329	6.27496	0.458326	6.68431	2.80623	0.00815465	0.0227876	#N/A	#N/A
3605-77_4	SL011049	MASP1	Mannan-binding lectin serine protease 1	9.15471	9.72981	-0.575105	9.21061	-2.80278	0.00822597	0.0229378	#N/A	MASP1
2982-82_2	SL005165	LGALS4	Galectin-4	7.32902	7.60272	-0.273701	7.41237	-2.79665	0.00835399	0.0232451	#N/A	LGALS4
3341-33_4	SL006892	ABL1	Tyrosine-protein kinase ABL1	5.99631	5.40498	0.591326	5.88041	2.79479	0.00839305	0.0233041	#N/A	#N/A
3314-74_2	SL004858	GFRA1	GDNF family receptor alpha-1	7.23183	7.88733	-0.655502	7.22205	-2.78883	0.00851983	0.0236059	#N/A	GFRA1
2605-49_2	SL004180	TNFRSF8	Tumor necrosis factor receptor superfamily member 8	8.84266	8.21708	0.625581	8.81967	2.78714	0.00855614	0.0236563	#N/A	#N/A
3832-51_1	SL010514	PTK6	Protein-tyrosine kinase 6	6.20334	5.84006	0.363287	6.04209	2.78257	0.00865496	0.0238789	#N/A	#N/A
3182-38_2	SL010371	ENTPD1	Ectonucleoside triphosphate diphosphohydrolase 1	8.49307	8.89538	-0.40231	8.54146	-2.77881	0.00873702	0.0240038	#N/A	#N/A
3059-50_2	SL004327	TNFSF13B	Tumor necrosis factor ligand superfamily member 13B	6.67072	7.12452	-0.453798	6.63951	-2.77918	0.00872886	0.0240038	#N/A	#N/A
5897-58_3	SL002071	GRP	Gastrin-releasing peptide	5.8552	5.46932	0.385881	5.70024	2.77653	0.00878714	0.0240908	#N/A	#N/A
5272-55_2	SL014469	SHC1	SHC-transforming protein 1	12.7393	13.5347	-0.795425	13.0711	-2.77456	0.00883071	0.0241595	#N/A	#N/A
3657-74_3	SL004720	PPP3R1	Calcineurin subunit B type 1	13.0541	14.1359	-1.08179	13.0526	-2.77246	0.00887732	0.0242362	#N/A	#N/A
3292-75_1	SL010450	CD48	CD48 antigen	8.25244	7.73045	0.521988	8.19296	2.77066	0.0089175	0.0242951	#N/A	CD48
3024-18_2	SL000250	SERPINF2	Alpha-2-antiplasmin	6.05537	5.68117	0.374207	5.97889	2.76856	0.00896449	0.0243215	#N/A	SERPINF2
4989-7_1	SL003341	FGG	Fibrinogen gamma chain	15.0911	13.7669	1.32426	14.7898	2.76864	0.00896273	0.0243215	#N/A	#N/A
3592-4_3	SL010489	CAMK1	Calcium/calmodulin-dependent protein kinase type 1	12.7289	13.4717	-0.742763	13.0211	-2.76354	0.00907795	0.0245783	#N/A	#N/A
4359-87_1	SL013570	DYRK3	Dual specificity tyrosine-phosphorylation-regulated kinase 3	9.66497	10.4768	-0.811866	9.67941	-2.76137	0.00912743	0.0246329	#N/A	DYRK3
3177-49_2	SL010369	CA4	Carbonic anhydrase 4	7.89713	8.27462	-0.377498	7.89466	-2.761	0.00913587	0.0246329	#N/A	#N/A
11105-171_3	SL003650	ENO1	Alpha-enolase	17.8825	17.3348	0.547777	17.67	2.7601	0.0091563	0.0246371	#N/A	#N/A
5093-47_3	SL007774	JAG2	Protein jagged-2	5.77496	5.39685	0.378109	5.61781	2.75366	0.00930513	0.024986	#N/A	#N/A
2770-51_2	SL003176	CCL1	C-C motif chemokine 1	7.94069	8.2247	-0.28401	7.93212	-2.75182	0.00934783	0.0250143	#N/A	#N/A
2900-53_3	SL003329	CCL14	C-C motif chemokine 14	4.07947	3.56071	0.518764	3.83127	2.75156	0.009354	0.0250143	#N/A	#N/A
3538-26_1	SL009216	DDC	Aromatic-L-amino-acid decarboxylase	6.03681	5.60503	0.431776	5.94979	2.75019	0.00938594	0.0250484	#N/A	DDC
5131-15_3	SL004863	TNFRSF19	Tumor necrosis factor receptor superfamily member 19	5.62164	5.14871	0.472928	5.48612	2.74885	0.00941758	0.0250815	TNFRSF19	#N/A
3651-50_5	SL003201	KDR	Vascular endothelial growth factor receptor 2	9.12079	9.7397	-0.618915	9.12442	-2.74584	0.00948859	0.0251679	#N/A	KDR
2790-54_2	SL003191	PPBP	Neutrophil-activating peptide 2	8.21897	4.50453	3.71444	7.87902	2.74624	0.00947912	0.0251679	#N/A	#N/A
4122-12_2	SL004119	DDR1	Epithelial discoidin domain-containing receptor 1	5.9017	5.47609	0.425618	5.85731	2.74221	0.00957486	0.0253452	#N/A	#N/A
2764-20_2	SL003849	FGF9	Fibroblast growth factor 9	5.52725	5.07769	0.449555	5.40182	2.73898	0.00965228	0.0254984	#N/A	#N/A
4912-17_1	SL000280	GOT1	Aspartate aminotransferase, cytoplasmic	11.9609	12.6579	-0.696961	12.14	-2.73451	0.00976045	0.0257321	#N/A	#N/A
13090-17_3	SL004827	S100A6	Protein S100-A6	13.4174	12.103	1.31442	13.4811	2.73281	0.00980169	0.0257887	#N/A	S100A6
3285-23_2	SL000310	C1R	Complement C1r subcomponent	4.65071	4.07523	0.575478	4.39997	2.73158	0.00983172	0.0258157	#N/A	C1R
5133-17_3	SL002078	TGFBR2	TGF-beta receptor type-2	6.9147	7.39109	-0.476387	6.93606	-2.71087	0.0103509	0.0271243	#N/A	#N/A
2826-53_2	SL004644	EDA	Ectodysplasin-A, secreted form	6.64046	6.97795	-0.337485	6.64277	-2.70122	0.0106015	0.0277253	#N/A	EDA
2942-50_2	SL000396	CYCS	Cytochrome c	16.2166	17.3646	-1.148	16.6193	-2.69478	0.0107719	0.0280586	#N/A	CYCS
3401-8_2	SL005261	PTPN2	Tyrosine-protein phosphatase non-receptor type 2	6.99162	6.07008	0.921538	6.97969	2.69526	0.0107589	0.0280586	#N/A	#N/A
3611-70_4	SL004060	ECE1	Endothelin-converting enzyme 1	9.09241	9.6925	-0.600083	9.09379	-2.69217	0.0108416	0.0281839	#N/A	#N/A
4969-2_1	SL004866	CA1	Carbonic anhydrase 1	7.92088	8.45294	-0.532056	8.23581	-2.69111	0.0108699	0.0282013	#N/A	#N/A
3066-12_1	SL003744	LGALS3	Galectin-3	15.2972	16.3793	-1.08206	15.5343	-2.68799	0.0109542	0.0283635	#N/A	#N/A
4374-45_2	SL003869	GDF15	Growth/differentiation factor 15	6.75087	7.02318	-0.272315	6.77334	-2.68604	0.0110069	0.0284437	#N/A	#N/A
5244-12_3	SL004716	MAPK9	Mitogen-activated protein kinase 9	8.9991	8.38484	0.614258	8.68184	2.68465	0.0110448	0.0284811	#N/A	#N/A
4970-55_1	SL000339	CA2	Carbonic anhydrase 2	5.08	4.65872	0.421281	4.86462	2.68391	0.0110651	0.0284811	#N/A	#N/A
5094-62_3	SL009202	AMICA1	Junctional adhesion molecule-like	6.34402	6.08028	0.263736	6.315	2.67923	0.0111935	0.0287551	#N/A	#N/A
3890-8_2	SL000493	LDHB	L-lactate dehydrogenase B chain	17.9789	17.3598	0.619113	17.7982	2.67215	0.0113906	0.0292037	#N/A	#N/A
2640-3_2	SL004637	MST1R	Macrophage-stimulating protein receptor	7.28654	6.87191	0.414626	7.2515	2.66949	0.0114654	0.029287	#N/A	MST1R
4148-49_2	SL002755	PAPPA	Pappalysin-1	6.88245	5.96561	0.916835	7.1111	2.6694	0.0114679	0.029287	#N/A	PAPPA
3044-3_2	SL003323	CCL18	C-C motif chemokine 18	5.67871	5.25256	0.426145	5.60058	2.6656	0.0115758	0.0294485	CCL18	#N/A
2636-10_2	SL000509	LTBR	Tumor necrosis factor receptor superfamily member 3	9.03398	9.45136	-0.41738	9.04679	-2.66558	0.0115763	0.0294485	#N/A	#N/A
4294-16_2	SL006088	SPHK1	Sphingosine kinase 1	5.58271	5.02124	0.561471	5.7434	2.66284	0.0116547	0.0294754	#N/A	SPHK1
13103-125_3	SL009328	CSH1 CSH2	Chorionic somatomammotropin hormone	11.1121	11.711	-0.598874	11.3243	-2.6631	0.0116469	0.0294754	#N/A	#N/A
2765-4_3	SL021043	GDF11 MSTN	Growth/differentiation factor 11/8	7.64157	8.14649	-0.504924	7.72426	-2.66308	0.0116475	0.0294754	#N/A	#N/A
8462-18_3	SL000442	GH1	Somatotropin	5.23341	4.83711	0.396305	5.07355	2.6556	0.0118637	0.0299461	#N/A	#N/A
4984-83_1	SL006378	ESD	S-formylglutathione hydrolase	13.0514	12.4281	0.623294	13.156	2.65045	0.0120146	0.0302685	#N/A	ESD
3627-71_4	SL010376	MMEL1	Membrane metallo-endopeptidase-like 1	8.21309	8.53312	-0.320031	8.24838	-2.64672	0.0121249	0.0304874	#N/A	#N/A
5196-7_3	SL006476	NMT1	Glycylpeptide N-tetradecanoyltransferase 1	10.0673	10.7417	-0.674391	10.2876	-2.64034	0.0123159	0.0309083	#N/A	#N/A
3440-7_2	SL004298	GZMA	Granzyme A	6.51474	5.3722	1.14255	6.09076	2.63652	0.0124318	0.0310299	#N/A	#N/A
5463-22_3	SL000658	GAS1	Growth arrest-specific protein 1	9.85275	10.8993	-1.04657	9.86929	-2.63788	0.0123906	0.0310299	#N/A	#N/A
4212-5_3	SL012188	EPS15L1	Epidermal growth factor receptor substrate 15-like 1	8.13453	8.4222	-0.287676	8.24422	-2.63614	0.0124434	0.0310299	#N/A	#N/A
2925-9_1	SL000006	SERPINE1	Plasminogen activator inhibitor 1	6.60661	6.16447	0.44214	6.55902	2.63512	0.0124745	0.0310299	#N/A	#N/A
3644-5_4	SL010381	DKKL1	Dickkopf-like protein 1	11.5279	12.2973	-0.769459	11.5149	-2.63483	0.0124833	0.0310299	#N/A	#N/A
4811-33_3	SL004739	ITIH4	Inter-alpha-trypsin inhibitor heavy chain H4	5.42592	5.0809	0.345023	5.26623	2.63232	0.01256	0.0311612	#N/A	ITIH4
3010-53_2	SL004687	TSLP	Thymic stromal lymphopoietin	6.76767	7.15249	-0.384819	6.84137	-2.63118	0.012595	0.0311889	#N/A	#N/A
10356-21_3	SL000455	JUN	Transcription factor AP-1	8.61093	9.43725	-0.826319	8.61496	-2.62947	0.0126478	0.0312602	#N/A	#N/A
3877-67_2	SL004938	CAMKK1	Calcium/calmodulin-dependent protein kinase kinase 1	9.31877	9.75231	-0.433532	9.53384	-2.62848	0.0126786	0.0312772	#N/A	#N/A
2865-77_2	SL004724	KAT6A	Histone acetyltransferase KAT6A	9.72213	10.2731	-0.550998	9.73128	-2.62395	0.0128195	0.031565	#N/A	KAT6A
5484-63_3	SL011588	RPS3A	40S ribosomal protein S3a	10.5786	11.9624	-1.38381	10.7301	-2.61985	0.0129485	0.0318226	#N/A	#N/A
4184-43_3	SL008378	EIF4EBP2	Eukaryotic translation initiation factor 4E-binding protein 2	6.44381	6.14309	0.300719	6.33214	2.616	0.0130706	0.0320624	#N/A	EIF4EBP2
3634-5_4	SL005491	OPCML	Opioid-binding protein/cell adhesion molecule	11.1503	11.846	-0.695697	11.1395	-2.61267	0.013177	0.0322626	#N/A	#N/A
2981-9_3	SL005160	ESAM	Endothelial cell-selective adhesion molecule	6.44989	5.38837	1.06152	6.2094	2.61054	0.0132457	0.0323702	#N/A	ESAM
3178-5_2	SL007280	CTSC	Dipeptidyl peptidase 1	6.6971	6.27337	0.423721	6.56771	2.60152	0.0135395	0.0330263	#N/A	#N/A
5132-71_3	SL005223	IL27RA	Interleukin-27 receptor subunit alpha	6.98328	6.22473	0.758545	6.82207	2.59977	0.0135973	0.0330436	#N/A	IL27RA
2752-62_2	SL004329	GDF5	Growth/differentiation factor 5	9.4567	9.96923	-0.512529	9.75989	-2.59995	0.0135911	0.0330436	#N/A	#N/A
3115-64_2	SL006918	MAPK1	Mitogen-activated protein kinase 1	9.9537	10.7513	-0.797582	10.2018	-2.59538	0.0137429	0.0330894	#N/A	MAPK1
4917-62_1	SL003182	ITGAV ITGB5	Integrin alpha-V: beta-5 complex	8.04918	8.58619	-0.537012	8.07207	-2.59831	0.0136454	0.0330894	#N/A	#N/A
13107-9_3	SL008402	LYPD3	Ly6/PLAUR domain-containing protein 3	6.93686	7.29422	-0.357358	6.96745	-2.59584	0.0137277	0.0330894	#N/A	#N/A
5091-28_3	SL005191	LILRB2	Leukocyte immunoglobulin-like receptor subfamily B member 2	6.86593	6.17132	0.694615	6.75954	2.59547	0.0137399	0.0330894	#N/A	#N/A
3294-55_2	SL010451	CFC1	Cryptic protein	9.68802	10.2542	-0.566215	9.91774	-2.59585	0.0137274	0.0330894	#N/A	#N/A
4976-57_1	SL013240	CRK	Adapter molecule crk	13.5602	14.1568	-0.596547	13.7218	-2.59345	0.0138074	0.0331836	#N/A	#N/A
8484-24_3	SL000498	LEP	Leptin	9.80082	10.4228	-0.621941	10.0479	-2.58913	0.0139528	0.0334714	#N/A	#N/A
9173-21_3	SL008094	PGM1	Phosphoglucomutase-1	6.7985	7.35898	-0.560476	7.09257	-2.58507	0.0140909	0.0337407	#N/A	#N/A
3727-35_1	SL011509	PYY	Peptide YY	6.80493	7.74655	-0.941627	7.01704	-2.58351	0.0141445	0.0337501	#N/A	#N/A
5315-22_3	SL000052	TNNT2	Troponin T, cardiac muscle	14.9113	15.9669	-1.05556	14.9201	-2.58344	0.0141466	0.0337501	#N/A	#N/A
3074-6_2	SL003309	LBP	Lipopolysaccharide-binding protein	3.87993	3.40136	0.478563	3.69784	2.58229	0.0141863	0.0337831	#N/A	#N/A
5308-89_2	SL000401	ELANE	Neutrophil elastase	8.16761	6.84766	1.31994	8.47426	2.58013	0.0142604	0.0338978	#N/A	#N/A
2742-68_2	SL005218	SIGLEC7	Sialic acid-binding Ig-like lectin 7	7.17279	5.78772	1.38507	7.27687	2.57192	0.0145465	0.0345096	#N/A	SIGLEC7
3037-62_1	SL001795	IL1B	Interleukin-1 beta	9.19701	9.97639	-0.779375	9.29046	-2.57124	0.0145707	0.0345096	#N/A	#N/A
3446-7_2	SL004152	IL18R1	Interleukin-18 receptor 1	7.61244	6.55947	1.05297	7.43744	2.56854	0.0146661	0.0346098	IL18R1	#N/A
2855-49_2	SL000409	MAPK3	Mitogen-activated protein kinase 3	12.5884	13.5661	-0.977736	12.8121	-2.56855	0.0146656	0.0346098	#N/A	#N/A
4245-80_2	SL001999	MDM2	E3 ubiquitin-protein ligase Mdm2	6.89324	6.39644	0.496799	6.79677	2.56331	0.0148522	0.0349228	#N/A	MDM2
4153-11_2	SL018548	SERPINA3	Alpha-1-antichymotrypsin complex	5.12586	4.32533	0.800528	4.97471	2.56405	0.0148257	0.0349228	#N/A	#N/A
2730-58_2	SL005199	MICA	MHC class I polypeptide-related sequence A	4.31952	3.83268	0.486842	4.0416	2.56242	0.0148841	0.0349349	#N/A	#N/A
13133-73_3	SL007033	LTBP4	Latent-transforming growth factor beta-binding protein 4	5.52203	6.20498	-0.682946	5.55474	-2.56012	0.0149671	0.0350665	#N/A	#N/A
3535-84_1	SL004367	DKK1	Dickkopf-related protein 1	8.46585	8.82715	-0.361307	8.53216	-2.55854	0.0150241	0.0351371	#N/A	#N/A
4801-13_3	SL007153	LPO	Lactoperoxidase	6.04009	5.59936	0.440733	5.91359	2.54563	0.0154985	0.0361568	#N/A	LPO
3201-49_2	SL003863	KLK5	Kallikrein-5	6.395	5.5426	0.852402	6.12742	2.54517	0.0155156	0.0361568	#N/A	#N/A
4217-49_3	SL004795	HSD17B10	3-hydroxyacyl-CoA dehydrogenase type-2	10.0983	8.7441	1.35422	10.1667	2.54336	0.0155832	0.0362497	#N/A	HSD17B10
4481-34_2	SL000316	C4A C4B	Complement C4	4.60491	4.03006	0.57485	4.44096	2.53928	0.0157367	0.0365417	#N/A	#N/A
2911-27_2	SL002621	MDK	Midkine	7.89014	6.81356	1.07658	7.47058	2.52495	0.0162871	0.0377524	#N/A	MDK
3518-54_2	SL004015	CPB2	Carboxypeptidase B2	5.63843	5.35745	0.280972	5.51887	2.52257	0.0163799	0.0379004	#N/A	#N/A
3122-6_2	SL003733	DIABLO	Diablo homolog, mitochondrial	10.3135	10.804	-0.490518	10.5508	-2.51976	0.0164905	0.0380887	#N/A	#N/A
4967-1_1	SL008177	C1QBP	Complement component 1 Q subcomponent-binding protein, mitochondrial	11.4681	11.9508	-0.482698	11.6053	-2.51821	0.0165517	0.0381624	#N/A	#N/A
2889-37_2	SL002783	CTF1	Cardiotrophin-1	6.96776	6.64405	0.323708	6.92794	2.51393	0.0167221	0.0384689	#N/A	CTF1
2429-27_4	SL000324	C8A C8B C8G	Complement component C8	8.04036	8.50424	-0.463876	8.00853	-2.51339	0.0167435	0.0384689	#N/A	#N/A
3437-80_3	SL004636	FLT3	Receptor-type tyrosine-protein kinase FLT3	9.22475	9.93329	-0.708543	9.38558	-2.5121	0.0167951	0.0385196	#N/A	#N/A
5000-52_1	SL006522	LGALS3BP	Galectin-3-binding protein	5.10677	4.54896	0.557815	4.82961	2.50649	0.0170218	0.0389611	#N/A	#N/A
2578-67_2	SL000038	CCL2	C-C motif chemokine 2	6.50745	6.77652	-0.269062	6.57002	-2.50586	0.0170473	0.0389611	#N/A	#N/A
4396-54_1	SL004348	IFNL1	Interferon lambda-1	7.12286	7.61686	-0.493994	7.14418	-2.47653	0.0182791	0.0417032	#N/A	#N/A
3343-1_4	SL005574	ACY1	Aminoacylase-1	13.5494	12.7796	0.769804	13.5543	2.47424	0.0183787	0.0418573	#N/A	ACY1
4203-50_2	SL004920	CFL1	Cofilin-1	13.5397	12.7877	0.752	13.3505	2.45273	0.0193379	0.0438887	#N/A	CFL1
5034-79_1	SL010388	PRSS2	Trypsin-2	6.06371	5.11024	0.953468	5.72758	2.45272	0.0193379	0.0438887	#N/A	PRSS2
3042-7_2	SL000164	MB	Myoglobin	13.5685	12.0324	1.53601	12.6938	2.45091	0.0194209	0.0439223	#N/A	#N/A
2622-18_1	SL004751	HMOX2	Heme oxygenase 2	7.67189	7.2487	0.423187	7.55919	2.45035	0.0194467	0.0439223	#N/A	#N/A
3519-3_2	SL003196	CCL17	C-C motif chemokine 17	5.64378	5.32968	0.314102	5.50813	2.45019	0.0194537	0.0439223	#N/A	#N/A
9191-8_3	SL002602	TFF2	Trefoil factor 2	7.17669	6.71909	0.457598	7.16943	2.44704	0.019599	0.044124	TFF2	#N/A
3798-71_1	SL005508	CA9	Carbonic anhydrase 9	8.36817	9.09666	-0.728495	8.4624	-2.44679	0.0196107	0.044124	#N/A	#N/A
5231-79_3	SL012707	PCSK9	Proprotein convertase subtilisin/kexin type 9	5.07546	4.55907	0.516389	4.79357	2.44253	0.0198082	0.0444917	#N/A	PCSK9
11103-24_3	SL000448	HSPB1	Heat shock protein beta-1	6.39471	5.41829	0.976419	6.62265	2.44055	0.0199007	0.0446228	#N/A	HSPB1
2781-63_2	SL004356	CCL4L1	C-C motif chemokine 4-like	5.48596	5.12479	0.361173	5.34922	2.43967	0.019942	0.0446386	#N/A	#N/A
5441-67_3	SL001761	TNNI3	Troponin I, cardiac muscle	6.11683	6.49207	-0.375242	6.21967	-2.43799	0.0200213	0.0447393	#N/A	#N/A
2447-7_4	SL004066	PLA2G2E	Group IIE secretory phospholipase A2	5.92616	5.41374	0.512421	5.83212	2.43624	0.0201035	0.0448464	#N/A	#N/A
3603-60_5	SL007640	CLEC7A	C-type lectin domain family 7 member A	8.2768	7.77694	0.499858	8.26343	2.4328	0.0202668	0.0451335	#N/A	#N/A
14131-37_3	SL007274	EFNB2	Ephrin-B2	6.69999	7.10478	-0.404789	6.79724	-2.4248	0.0206509	0.0459105	#N/A	#N/A
4883-56_2	SL000021	INS	Insulin	4.57179	4.05759	0.514198	4.37916	2.4228	0.020748	0.0460479	#N/A	INS
4328-2_2	SL013490	BOC	Brother of CDO	6.53016	7.15918	-0.629022	6.58463	-2.41702	0.0210313	0.0465974	#N/A	#N/A
13116-25_3	SL008931	CD177	CD177 antigen	6.45955	6.86846	-0.408913	6.6796	-2.41385	0.0211878	0.0468645	#N/A	#N/A
5947-90_3	SL000598	THPO	Thrombopoietin	4.11417	3.59823	0.515936	3.84699	2.40785	0.0214872	0.0474465	THPO	#N/A
5410-53_3	SL007295	CDH15	Cadherin-15	12.0284	12.8371	-0.808776	11.9968	-2.40547	0.021607	0.0476302	#N/A	#N/A
3325-2_2	SL010465	MATN2	Matrilin-2	10.7006	11.7988	-1.09822	10.9238	-2.40225	0.0217701	0.0479089	#N/A	#N/A
5487-7_3	SL016928	SLAMF7	SLAM family member 7	7.78505	7.47533	0.309723	7.76018	2.39833	0.0219703	0.048187	#N/A	#N/A
2201-17_6	SL000403	COL18A1	Endostatin	7.71995	8.0229	-0.302953	7.77966	-2.39902	0.021935	0.048187	#N/A	#N/A
2969-11_1	SL004851	ACVRL1	Serine/threonine-protein kinase receptor R3	8.6829	9.015	-0.332107	8.77245	-2.39479	0.0221527	0.0485054	#N/A	#N/A
3200-49_2	SL003918	KLK13	Kallikrein-13	7.84284	7.3484	0.494444	7.85236	2.38819	0.0224958	0.0491743	#N/A	KLK13
13102-1_3	SL012769	FAM3D	Protein FAM3D	6.11068	6.42524	-0.314561	6.12745	-2.38155	0.0228455	0.0498551	#N/A	#N/A
3624-3_4	SL011069	PRSS27	Serine protease 27	11.1102	11.6241	-0.513976	11.1321	-2.3805	0.0229016	0.0498941	#N/A	#N/A
5307-12_3	SL004400	F9	Coagulation factor IXab	5.00865	4.64152	0.367134	4.84461	2.37758	0.0230577	0.0501504	#N/A	#N/A
3418-12_2	SL010490	CAMK1D	Calcium/calmodulin-dependent protein kinase type 1D	7.97315	8.22507	-0.251913	8.11082	-2.37643	0.0231188	0.0501997	#N/A	#N/A
3806-55_1	SL004844	EPHA5	Ephrin type-A receptor 5	7.15071	7.46051	-0.309791	7.28093	-2.37464	0.0232152	0.0503252	#N/A	EPHA5
4146-58_2	SL004360	NTF4	Neurotrophin-4	5.80525	5.2813	0.523948	5.70338	2.35788	0.0241343	0.052152	#N/A	#N/A
5024-67_1	SL002522	RB1	Retinoblastoma-associated protein	8.01447	8.49874	-0.484269	8.04986	-2.35782	0.0241378	0.052152	#N/A	#N/A
3554-24_1	SL004258	ADIPOQ	Adiponectin	5.36434	5.68169	-0.317348	5.42298	-2.35487	0.024303	0.0523356	#N/A	ADIPOQ
9170-24_3	SL001713	IL17A	Interleukin-17A	5.94094	5.64239	0.298547	5.79676	2.35501	0.0242952	0.0523356	#N/A	#N/A
5020-50_1	SL003653	PGK1	Phosphoglycerate kinase 1	11.8296	12.4588	-0.629252	12.0873	-2.34773	0.0247067	0.0531173	#N/A	#N/A
14136-234_3	SL007696	CD93	Complement component C1q receptor	7.37459	6.7326	0.641991	7.60583	2.34679	0.0247605	0.053139	CD93	#N/A
2623-54_4	SL004697	Human-virus	Protein E7_HPV16	6.86234	7.43098	-0.56864	6.90352	-2.34514	0.0248546	0.053139	#N/A	#N/A
4559-64_2	SL013969	KYNU	Kynureninase	8.16815	7.51147	0.656675	7.88082	2.34567	0.0248246	0.053139	#N/A	#N/A
3038-9_2	SL003326	CXCL11	C-X-C motif chemokine 11	4.54681	3.89966	0.647147	4.24334	2.34471	0.0248796	0.053139	#N/A	#N/A
4718-5_2	SL007869	PPIB	Peptidyl-prolyl cis-trans isomerase B	10.064	10.6376	-0.573577	10.0833	-2.33857	0.0252342	0.0538082	#N/A	#N/A
4924-32_1	SL000521	MMP1	Interstitial collagenase	5.21292	4.88681	0.32611	5.13147	2.32716	0.0259048	0.0550918	#N/A	#N/A
3189-61_2	SL010372	TMPRSS15	Enteropeptidase	6.24809	5.69094	0.557143	6.14349	2.32689	0.0259206	0.0550918	#N/A	#N/A
4423-77_2	SL003674	BCL2L1	Bcl-2-like protein 1	6.59051	6.29953	0.290978	6.61195	2.31907	0.02639	0.0559983	#N/A	BCL2L1
4394-71_2	SL014308	FGF8	Fibroblast growth factor 8 isoform A	7.43264	7.86901	-0.43637	7.55155	-2.31555	0.0266036	0.0563599	#N/A	#N/A
3311-27_1	SL008609	FCGR3B	Low affinity immunoglobulin gamma Fc region receptor III-B	6.20512	5.57852	0.626601	6.21157	2.31274	0.0267753	0.0566316	#N/A	#N/A
3684-78_3	SL004580	MSR1	Macrophage scavenger receptor types I and II	7.69286	8.05162	-0.35876	7.69596	-2.30951	0.0269743	0.0569602	#N/A	#N/A
11071-1_3	SL000481	IL5	Interleukin-5	5.25459	4.91483	0.339763	5.07237	2.30736	0.0271072	0.0570562	#N/A	IL5
4476-22_2	SL010519	ZAP70	Tyrosine-protein kinase ZAP-70	10.5056	11.0491	-0.543518	10.5193	-2.30745	0.0271011	0.0570562	#N/A	#N/A
2704-74_1	SL004364	TNFRSF13B	Tumor necrosis factor receptor superfamily member 13B	8.22992	8.70134	-0.471423	8.30157	-2.30005	0.0275634	0.0579231	#N/A	#N/A
5271-5_2	SL007310	RAC3	Ras-related C3 botulinum toxin substrate 3	11.0751	11.6395	-0.564375	11.2468	-2.29836	0.0276697	0.0580529	RAC3	#N/A
5105-2_3	SL005208	RTN4R	Reticulon-4 receptor	6.78112	5.84016	0.940958	6.68695	2.29309	0.0280041	0.0586603	#N/A	#N/A
3055-54_2	SL003308	IL4R	Interleukin-4 receptor subunit alpha	4.53295	4.04862	0.484333	4.25916	2.2922	0.0280615	0.0586862	#N/A	IL4R
3404-51_2	SL010619	TPSG1	Tryptase gamma	5.44335	4.99354	0.449809	5.40522	2.28722	0.0283811	0.0592598	#N/A	#N/A
11104-13_3	SL003340	CHI3L1	Chitinase-3-like protein 1	6.7993	6.15125	0.64805	8.27567	2.28604	0.0284578	0.0593249	#N/A	CHI3L1
5255-22_3	SL011404	PDE4D	cAMP-specific 3',5'-cyclic phosphodiesterase 4D	8.30015	8.60553	-0.305381	8.41791	-2.2839	0.0285966	0.0595192	#N/A	#N/A
5349-69_3	SL006970	DLL1	Delta-like protein 1	8.08711	7.71361	0.373499	8.02973	2.28084	0.0287959	0.0598386	#N/A	DLL1
3025-50_1	SL000004	FGF2	Fibroblast growth factor 2	10.7952	11.4608	-0.665641	10.8677	-2.27835	0.0289594	0.0600827	#N/A	#N/A
3612-6_4	SL004845	EPHB4	Ephrin type-B receptor 4	11.9288	12.5896	-0.660857	11.8943	-2.27184	0.0293903	0.0608799	#N/A	#N/A
2762-30_2	SL004337	FGF19	Fibroblast growth factor 19	5.20368	4.83477	0.368916	5.06371	2.26457	0.0298783	0.0617926	#N/A	#N/A
5542-22_2	SL006397	NRP1	Neuropilin-1	7.26066	7.97636	-0.715696	7.69789	-2.26312	0.0299764	0.0618975	#N/A	#N/A
4979-34_2	SL008178	DPT	Dermatopontin	8.67354	9.3785	-0.704961	8.68369	-2.25588	0.0304712	0.0628198	#N/A	#N/A
3028-36_2	SL003301	CCL23	Ck-beta-8-1	7.10998	6.78563	0.324346	7.04845	2.25394	0.0306056	0.0629955	CCL23	#N/A
3392-68_2	SL017614	AKT1 AKT2 AKT3	RAC-alpha/beta/gamma serine/threonine-protein kinase	13.9857	14.7145	-0.728785	14.1434	-2.25283	0.030682	0.0629955	#N/A	#N/A
5383-14_3	SL004671	TNFRSF13C	Tumor necrosis factor receptor superfamily member 13C	9.68498	10.2246	-0.53967	9.858	-2.25255	0.0307013	0.0629955	#N/A	#N/A
5903-91_2	SL004899	HSPA8	Heat shock cognate 71 kDa protein	14.5297	15.1041	-0.574404	14.6686	-2.25179	0.0307545	0.0630057	#N/A	#N/A
4162-54_2	SL000601	TF	Serotransferrin	5.91873	4.78462	1.13411	5.52278	2.24638	0.0311321	0.0636792	#N/A	#N/A
5532-53_3	SL003060	FGFR1	Fibroblast growth factor receptor 1	9.55122	10.2834	-0.732221	9.52458	-2.24503	0.0312265	0.0637724	#N/A	FGFR1
4851-25_1	SL000125	IL1A	Interleukin-1 alpha	7.13325	7.64705	-0.513799	7.35235	-2.23609	0.0318613	0.0649673	#N/A	IL1A
13124-20_3	SL018587	ISLR2	Immunoglobulin superfamily containing leucine-rich repeat protein 2	6.5822	6.85627	-0.27407	6.58974	-2.2342	0.0319971	0.0651423	#N/A	#N/A
2915-6_2	SL000131	PCNA	Proliferating cell nuclear antigen	8.2147	9.13775	-0.923052	8.39501	-2.2306	0.032257	0.0654869	#N/A	#N/A
2431-17_3	SL000345	CTSG	Cathepsin G	10.9832	8.97734	2.00587	11.265	2.23046	0.0322667	0.0654869	#N/A	#N/A
3797-1_1	SL000638	CDH2	Cadherin-2	7.85626	8.1028	-0.246536	7.92272	-2.22962	0.0323278	0.065509	#N/A	#N/A
3072-4_2	SL001718	IL13	Interleukin-13	6.94404	7.17429	-0.230256	6.98975	-2.22785	0.0324563	0.0656673	#N/A	#N/A
3807-1_2	SL007651	FGF23	Fibroblast growth factor 23	5.98176	5.69646	0.285299	5.89783	2.22411	0.0327301	0.0661188	#N/A	#N/A
3336-50_1	SL001998	TFPI	Tissue factor pathway inhibitor	7.43388	6.6901	0.743772	7.03071	2.22191	0.0328915	0.0663423	TFPI	#N/A
3835-11_2	SL004492	TLR2	Toll-like receptor 2	8.18101	8.66529	-0.48428	8.37169	-2.21736	0.0332288	0.0668762	#N/A	#N/A
5810-25_3	SL005155	TDGF1	Teratocarcinoma-derived growth factor 1	5.15325	4.77067	0.382578	4.94582	2.21696	0.0332587	0.0668762	#N/A	#N/A
3504-58_2	SL004536	HAMP	Hepcidin	5.64465	5.40833	0.236323	5.5202	2.21223	0.0336122	0.0673884	HAMP	HAMP
2785-15_2	SL000515	CCL8	C-C motif chemokine 8	4.79839	4.42293	0.375456	4.6098	2.21217	0.0336167	0.0673884	#N/A	#N/A
4706-17_2	SL010830	EPB41	Protein 4.1	14.8431	15.7027	-0.859573	15.047	-2.2112	0.0336899	0.0674315	#N/A	#N/A
4397-26_2	SL004349	IFNL2	Interferon lambda-2	6.37626	5.8014	0.574867	6.31387	2.2031	0.0343047	0.0685568	#N/A	#N/A
4563-61_2	SL012108	PLCG1	1-phosphatidylinositol 4,5-bisphosphate phosphodiesterase gamma-1	8.10051	8.78845	-0.687943	8.58214	-2.19528	0.0349076	0.0696551	#N/A	#N/A
4278-14_3	SL004901	P4HB	Protein disulfide-isomerase	5.43083	5.07328	0.357541	5.50021	2.18278	0.0358919	0.0715098	#N/A	P4HB
3387-1_2	SL010508	PAK3	Serine/threonine-protein kinase PAK 3	6.687	6.9752	-0.2882	6.70828	-2.18159	0.0359865	0.0715889	#N/A	PAK3
3580-25_8	SL000249	SERPINA1	Alpha-1-antitrypsin	10.3151	10.8587	-0.543617	10.3853	-2.18041	0.0360809	0.0716676	#N/A	SERPINA1
3864-5_2	SL011528	RPS7	40S ribosomal protein S7	13.3947	14.309	-0.914356	13.7034	-2.17349	0.0366384	0.0726642	#N/A	#N/A
5476-66_3	SL000556	PRKCG	Protein kinase C gamma type	6.17253	6.37466	-0.202128	6.23245	-2.16836	0.037057	0.0733831	#N/A	#N/A
5060-62_3	SL004852	CD274	Programmed cell death 1 ligand 1	5.13941	4.79674	0.342673	4.96067	2.16285	0.0375109	0.0741693	#N/A	#N/A
3728-52_2	SL000570	SCT	Secretin	4.91277	4.56698	0.34579	4.74879	2.15799	0.0379156	0.074856	#N/A	SCT
9215-117_3	SL018947	USP25	Ubiquitin carboxyl-terminal hydrolase 25	8.22896	8.585	-0.356041	8.37749	-2.15066	0.0385332	0.0759605	#N/A	USP25
4131-72_2	SL000426	FN1	Fibronectin	12.6152	11.3917	1.22352	12.4463	2.13251	0.0401014	0.0789326	#N/A	FN1
4459-68_2	SL014069	PCSK7	Proprotein convertase subtilisin/kexin type 7	6.86428	6.52519	0.33909	6.78226	2.12546	0.0407251	0.0800395	#N/A	#N/A
4548-4_2	SL005575	FUT3	Galactoside 3(4)-L-fucosyltransferase	6.23736	5.79132	0.446041	6.15095	2.12415	0.0408419	0.0801485	#N/A	FUT3
11101-18_3	SL004489	TLR4	Toll-like receptor 4	6.57844	6.92374	-0.345292	6.70125	-2.12301	0.0409439	0.0802278	#N/A	#N/A
9172-69_3	SL000526	MMP8	Neutrophil collagenase	7.5613	7.86394	-0.302639	7.78598	-2.12008	0.0412076	0.0805666	MMP8	#N/A
3339-33_1	SL007206	THBS2	Thrombospondin-2	10.6642	11.5817	-0.917558	10.8457	-2.11971	0.0412402	0.0805666	#N/A	#N/A
4280-47_2	SL008865	PSMA2	Proteasome subunit alpha type-2	9.80978	9.11909	0.690693	9.77663	2.11782	0.0414113	0.0807798	#N/A	PSMA2
5201-50_4	SL016554	PDE9A	High affinity cGMP-specific 3',5'-cyclic phosphodiesterase 9A	5.38592	5.08854	0.297381	5.33101	2.11274	0.0418733	0.0815246	#N/A	#N/A
4136-40_2	SL004353	IL17D	Interleukin-17D	6.94191	7.31516	-0.373248	6.88898	-2.11204	0.0419368	0.0815246	#N/A	#N/A
11516-7_3	SL006131	FABP1	Fatty acid-binding protein, liver	6.19657	6.48446	-0.287893	6.17739	-2.11156	0.0419805	0.0815246	#N/A	#N/A
10346-5_3	SL007221	STAT3	Signal transducer and activator of transcription 3	13.0084	13.8098	-0.801367	13.2155	-2.10562	0.0425276	0.0824644	#N/A	#N/A
3474-19_2	SL002705	THBS1	Thrombospondin-1	8.8523	10.1358	-1.28347	9.38055	-2.10379	0.0426974	0.0826277	THBS1	#N/A
2700-56_2	SL000049	PROS1	Vitamin K-dependent protein S	12.4153	13.3423	-0.927042	12.4802	-2.10282	0.0427879	0.0826277	#N/A	#N/A
13114-50_3	SL006230	LUM	Lumican	6.46992	5.47692	0.993001	6.04094	2.10267	0.0428018	0.0826277	#N/A	#N/A
3316-58_1	SL004466	SERPIND1	Heparin cofactor 2	9.31637	10.3597	-1.0433	9.53905	-2.09244	0.0437634	0.0843592	#N/A	#N/A
2381-52_4	SL000319	C5	Complement C5	7.22667	6.93421	0.292462	7.06121	2.09001	0.0439951	0.0845585	#N/A	#N/A
2737-22_2	SL005236	NOV	Protein NOV homolog	7.07482	7.24493	-0.170117	7.12643	-2.09	0.0439963	0.0845585	#N/A	#N/A
3195-50_2	SL000678	GNLY	Granulysin	5.58443	5.17471	0.40972	5.40693	2.08855	0.0441345	0.0846993	#N/A	GNLY
3484-60_2	SL000271	AGT	Angiotensinogen	5.441	4.62373	0.817272	5.83321	2.07818	0.0451369	0.0863689	#N/A	#N/A
2719-3_4	SL004591	CSF3R	Granulocyte colony-stimulating factor receptor	7.9558	8.44457	-0.488774	7.99919	-2.07832	0.0451226	0.0863689	#N/A	#N/A
4693-72_2	SL008085	HIBADH	3-hydroxyisobutyrate dehydrogenase, mitochondrial	6.39886	6.17461	0.224258	6.32666	2.07713	0.0452392	0.0864381	#N/A	#N/A
4840-73_1	SL001729	CSF3	Granulocyte colony-stimulating factor	9.04349	9.74565	-0.702156	9.26276	-2.07551	0.0453975	0.0866136	#N/A	#N/A
3291-30_2	SL002706	FCER2	Low affinity immunoglobulin epsilon Fc receptor	7.29267	6.57954	0.713136	8.48877	2.07444	0.0455028	0.0866878	#N/A	FCER2
3175-51_5	SL006610	ADAMTS13	A disintegrin and metalloproteinase with thrombospondin motifs 13	4.93014	4.49017	0.439969	4.76945	2.06989	0.045952	0.0873396	#N/A	ADAMTS13
13117-232_3	SL018256	CHKB	Choline/ethanolamine kinase	10.7531	11.1208	-0.367741	10.9411	-2.06962	0.0459788	0.0873396	#N/A	#N/A
4981-6_1	SL008709	DSC3	Desmocollin-3	5.59397	5.32471	0.26926	5.47197	2.06597	0.0463422	0.087902	#N/A	#N/A
13113-7_3	SL002688	SPP1	Osteopontin	6.50883	6.83825	-0.329421	6.51251	-2.06525	0.0464142	0.0879108	#N/A	SPP1
3761-4_2	SL000027	PTGS2	Prostaglandin G/H synthase 2	7.73758	8.37592	-0.638341	7.93679	-2.06299	0.0466407	0.0882118	PTGS2	#N/A
2768-56_2	SL000440	HPX	Hemopexin	4.28871	3.76954	0.51917	4.05868	2.05998	0.0469433	0.0886556	#N/A	#N/A
5867-60_3	SL008008	ARG1	Arginase-1	8.30411	7.8114	0.492706	8.54018	2.05903	0.0470401	0.0887101	#N/A	#N/A
2972-57_2	SL004078	BMP7	Bone morphogenetic protein 7	5.01535	4.68495	0.330406	4.86393	2.05214	0.0477419	0.089447	#N/A	BMP7
2643-57_2	SL004183	CDH3	Cadherin-3	11.0504	11.4746	-0.424225	11.2773	-2.05179	0.047777	0.089447	#N/A	CDH3
4834-61_2	SL002654	EPHA2	Ephrin type-A receptor 2	4.83291	4.44749	0.385417	4.64182	2.05351	0.0476017	0.089447	EPHA2	#N/A
3043-49_2	SL000532	SPARC	SPARC	15.2545	16.1374	-0.882893	15.4157	-2.05247	0.0477077	0.089447	SPARC	#N/A
5062-60_3	SL011100	CD226	CD226 antigen	7.94732	8.33226	-0.384941	7.97227	-2.05077	0.0478824	0.089447	#N/A	#N/A
5004-69_1	SL007453	MAPK11	Mitogen-activated protein kinase 11	6.18711	6.41579	-0.228678	6.19498	-2.05313	0.0476403	0.089447	#N/A	#N/A
6649-51_3	SL012395	NTN1	Netrin-1	7.05806	7.75229	-0.694228	7.13393	-2.05049	0.0479107	0.089447	#N/A	#N/A
5250-53_3	SL010928	IMPDH2	Inosine-5'-monophosphate dehydrogenase 2	13.4303	14.0682	-0.637892	13.7137	-2.04921	0.0480431	0.089566	#N/A	#N/A
8446-4_3	SL011508	ADCYAP1	Pituitary adenylate cyclase-activating polypeptide 27	4.69899	4.33362	0.365372	4.52092	2.04456	0.0485247	0.0903349	#N/A	#N/A
4471-50_2	SL008945	TGM3	Protein-glutamine gamma-glutamyltransferase E	6.46646	5.13576	1.33069	6.04554	2.03512	0.0495143	0.0920458	#N/A	#N/A
3630-27_4	SL004804	CADM3	Cell adhesion molecule 3	7.58651	7.87047	-0.283961	7.62305	-2.03414	0.0496184	0.0921081	#N/A	#N/A
3866-7_2	SL011529	SBDS	Ribosome maturation protein SBDS	11.3265	11.9364	-0.609862	11.5565	-2.0269	0.0503919	0.0933355	SBDS	#N/A
2890-59_2	SL003303	CCL28	C-C motif chemokine 28	8.21185	8.59077	-0.378917	8.16626	-2.02661	0.0504226	0.0933355	#N/A	#N/A
3171-57_2	SL004469	APP	Amyloid beta A4 protein	7.92831	6.58131	1.347	8.4482	2.02338	0.0507712	0.0937149	#N/A	APP
2999-6_2	SL005196	LSAMP	Limbic system-associated membrane protein	6.71283	6.35525	0.357581	6.70686	2.02375	0.0507308	0.0937149	#N/A	#N/A
5008-51_1	SL001815	SOD2	Superoxide dismutase [Mn], mitochondrial	15.8352	16.4461	-0.610892	16.0045	-2.01817	0.0513375	0.0946264	#N/A	#N/A
5475-10_3	SL000553	PRKCB	Protein kinase C beta type (splice variant beta-II)	8.19771	7.2234	0.974316	8.0284	2.01588	0.0515879	0.0949537	#N/A	#N/A
5015-15_1	SL003440	PLA2G7	Platelet-activating factor acetylhydrolase	8.02255	8.28237	-0.259818	8.0589	-2.00324	0.0529912	0.0973994	#N/A	#N/A
4450-26_2	SL009791	HNRNPAB	Heterogeneous nuclear ribonucleoprotein A/B	16.2765	17.0652	-0.78872	16.4521	-2.00209	0.0531202	0.0974871	#N/A	#N/A
4234-8_2	SL004146	IL1RL1	Interleukin-1 receptor-like 1	4.79079	4.39437	0.396426	4.57363	2.00149	0.0531884	0.0974871	#N/A	#N/A
4128-27_2	SL003104	CCL24	C-C motif chemokine 24	6.45945	6.14555	0.313901	6.3903	1.9927	0.0541861	0.0991765	#N/A	CCL24
