# Supplementary material for: Integrated OMICs unveil the bone-marrow microenvironment in human leukemia
Source: Cell Rep. 2021 May 11;35(6):109119. doi: 10.1016/j.celrep.2021.109119 (PMC8131581; doi:10.1016/j.celrep.2021.109119)
Supplement: Table S5. Protein array raw normalized data, related to STAR Methods [file mmc6.xlsx]

## Sheet: Sheet1
SeqId	SomaId	TargetFullName	Target	UniProt	EntrezGeneID	EntrezGeneSymbol	ctrl_4	ctrl_5	ctrl_6	ctrl_1	ctrl_2	ctrl_3	hCB_4	hCB_6	hCB_7	hCB_1	hCB_2	hCB_3	HL60_1	HL60_2	HL60_3	ML1_1	ML1_2	ML1_3	AML1_1	AML1_2	AML1_3	AML8_1r	AML8_2r	AML8_2l	AML7_1	AML7_2	AML7_3	AML5_2	AML5_3	AML5_4	AML3_1	AML3_2	AML3_3	AML4_1	AML4_1l	AML4_1r
9211-19_3	SL003066	Pigment epithelium-derived factor	PEDF	P36955	5176	SERPINF1	8319.2	10555.8	7776.8	10007.4	7191.4	9623.4	3223.9	3788.2	2422.6	2924	841.4	1008.1	523.7	726.1	979.7	473.2	847.1	927.7	796.6	764.4	1129.8	3757.2	4543.1	6654.9	804.5	2727.1	918	1208	1033.2	1423.1	250.5	559.7	907.5	1155.4	498.4	502.2
2706-69_2	SL000590	Thyroxine-binding globulin	Thyroxine-Binding Globulin	P05543	6906	SERPINA7	418.2	440	372.9	387.2	385.7	410.9	405.9	471.6	419.1	256.1	251.2	249.4	193.8	206.2	208.4	204.6	221.6	222.6	187.8	225.9	205.3	273.5	228.6	309.7	230.6	245.8	241.8	352.4	298.4	286.6	264.6	164.8	207.5	266.2	270.1	256.1
5202-4_3	SL007373	Peptidyl-prolyl cis-trans isomerase D	PPID	Q08752	5481	PPID	16468.4	15415.6	14196.8	16301.9	15746.3	17796.8	14470.6	12832	14928.9	15551.9	12425.6	12672.9	6767.3	10567.2	4280.5	3057.5	2028.9	1437.8	6641.7	6382.1	7442.8	4332.7	3925.9	7954.1	2801	12215.1	6233.3	9447.5	5880.9	9164.3	3592	12744.7	10119.5	2394.6	8717.7	9034.8
3284-75_1	SL007804	Biglycan	BGN	P21810	633	BGN	3271.9	2907.5	3825.1	7291	5867.1	6628.8	3598.2	5017.6	2219.7	3612.9	1745.5	1408.8	840.9	1390.6	1236.5	652.8	756.5	692.6	716.8	769	733	2293.6	2344.9	2301.2	907.8	3694.4	950.8	1837.7	938.8	1225.6	799.5	1426.7	1164.8	994.9	1303.1	1074.1
5114-65_3	SL005212	Prolactin receptor	Prolactin Receptor	P16471	5618	PRLR	434.1	427.2	438.1	438.4	417.6	422.1	285.8	327.2	288.3	318.1	264	338	292.4	302	327.9	361.5	366.3	458.7	361.9	346.5	354.9	288.7	305.3	280.3	346.8	297.5	270.7	366.2	276.4	334.6	327.3	228	225.4	315.1	307.8	353.6
6152-111_3	SL000074	Cellular tumor antigen p53	p53	P04637	7157	TP53	761.4	772.1	802.4	832	777.1	712.4	600.3	745.1	583	640.6	433.7	712.5	544.5	482.7	612.1	584.2	483.3	649.6	569.8	642.4	561.4	427.6	467.8	572	510.1	566.8	536.2	666.5	467.2	495.7	340.9	495.3	405.1	347.4	601.8	579.8
3676-15_3	SL003679	Cation-independent mannose-6-phosphate receptor	IGF-II receptor	P11717	3482	IGF2R	6053.6	6638.4	5984.7	8024.5	6758.3	7504.9	4638.4	5283.1	5249.8	3290.4	3220.9	3496.3	5377.9	7135.2	4852.7	3642.8	3364.3	3772.7	3408.1	3529.1	3567.6	4079.7	4442.8	5464.9	2709.6	4017.1	3027.1	5442.2	3862	4421.2	1850.9	2291.8	2574.5	3852.5	4709.3	4746.7
5082-51_3	SL004849	X-linked interleukin-1 receptor accessory protein-like 2	IL-1 sR9	Q9NP60	26280	IL1RAPL2	324	327.3	307.9	350.4	346.7	361.2	323.4	411.4	336.2	322.2	256.4	280.5	354.1	384.3	341.6	269.6	240.1	239.7	207.9	219.2	224.9	224	229.7	261.9	196.9	309.7	264.9	300.6	221.6	268.9	216.9	270.7	234.9	190.5	250.3	240.1
5104-57_3	SL005207	Natural cytotoxicity triggering receptor 1	NKp46	O76036	9437	NCR1	463.9	464.4	429.4	486.1	470.3	470.4	382	394.7	391.8	348.5	313.9	349.2	464.7	445.8	509	425.1	394.6	423.8	342.5	332.7	342.6	311.8	311.3	329.6	361.6	432.5	325.2	432.2	296.8	348.9	286.4	393.5	323.8	269.7	354	366.3
3606-2_1	SL004120	Discoidin domain-containing receptor 2	Discoidin domain receptor 2	Q16832	4921	DDR2	707.9	679.3	710.7	852.3	743.8	765.2	615.6	686.5	604.2	615.2	555.6	624.8	681.2	744.3	612.7	646.2	591.8	623.8	570.3	591.8	571.7	597.3	558.6	571.4	581.7	694.5	606.2	699.1	524	608.2	570.8	548.3	481	572.9	578.9	620.5
2848-2_2	SL004652	Wnt inhibitory factor 1	WIF-1	Q9Y5W5	11197	WIF1	411.8	495.6	420.9	605.5	444.7	483	467.7	491.1	425	613.6	362.7	400.9	185.8	225.7	233.1	190.5	281.8	243.9	236.9	253.9	231.7	325.5	364.9	454.3	287.2	315.3	216.1	276.5	256	272.9	228.6	302.5	252.2	385.9	213.5	245.1
2961-1_2	SL000048	Vitamin K-dependent protein C	Protein C	P04070	5624	PROC	569.5	569.5	523	666.8	628.3	682.8	540.5	597.3	565.1	336.7	274	305.9	325.1	337.7	335.8	311.6	323	287.3	325	333	326.2	299.8	315.3	435.4	254.6	400.2	331.6	565.9	398	459.9	219.7	229.6	224.4	281.7	459.9	426.3
4931-59_1	SL000024	Tissue Factor	TF	P13726	2152	F3	149.2	157.4	155.5	191.8	201.3	207.9	132.2	142.7	136.7	130.9	111.8	117.4	144.6	159.5	135.3	127.3	104.9	93.4	101.8	109.5	108.5	121.9	120.8	130.3	84.4	128.3	113.8	161.1	127.8	145.8	103.5	119.5	104.2	85.1	121.2	129.8
13093-6_3	SL005430	Secreted and transmembrane protein 1	SECTM1	Q8WVN6	6398	SECTM1	763.9	799.4	779.4	1110.5	1204.8	1164.7	751.7	1086	826.9	739	583.5	678.2	1398.7	1525.8	1043.8	646	601	470.2	477.4	565.3	552.8	460.4	462	612.6	432.6	638.6	616.3	889.8	547.2	649.2	443.6	628.5	515.2	368	644.8	572.3
4829-43_6	SL001737	14-3-3 protein sigma	STRATIFIN	P31947	2810	SFN	3169.7	3128.4	2461	2594.3	2154.9	1913.9	2341.8	1923	2924.2	1326.6	1171.2	1305	2513.2	1745.1	2231.2	1753.1	1807.8	2217.9	980.1	938	960.1	879.5	1007.2	1098	1510.9	1577.9	1021.8	1890.9	1136.6	1272.6	1125.4	2049.9	1710.4	1204.2	2030.8	1949
8470-213_3	SL017528	Ribonuclease H1	RNase H1	O60930	246243	RNASEH1	1386.3	1467.4	1169.8	807	704.3	807.6	501.2	460.5	881	666.6	643.9	523	2216	3143.8	1911	1347.3	1327	214.4	166.9	146.4	202.6	233.5	279	452.7	248.9	409.8	488.6	540.1	331.4	456.5	145.1	363.5	222.3	340.3	906.9	821.2
5116-62_2	SL007680	Roundabout homolog 2	ROBO2	Q9HCK4	6092	ROBO2	946.8	1244.2	810.4	2246.5	1572.1	1819.2	1407.4	1228.7	1336.7	644.6	367.5	450.8	350.3	351.2	419.2	224.2	333	354.2	296.9	311.5	314.5	676	732.4	877	324.8	594.1	316.1	784.9	575	691.5	252.9	291.9	306.9	389.3	867.7	879.6
2997-8_1	SL005193	Junctional adhesion molecule B	JAM-B	P57087	58494	JAM2	1880.3	1803.9	1648.7	2217	2153.7	2253.3	1699	1821.3	1814.2	1010.8	844.6	1067.9	762.7	732.9	877.5	1022.6	1028.3	1027.4	1019.1	978	901.4	947.5	978.1	1432.2	1012.3	1131.3	907.1	1883.4	1290.5	1454.5	696.7	444.5	575.9	965.3	1486.7	1383.7
3635-76_4	SL010530	OCIA domain-containing protein 1	OCAD1	Q9NX40	54940	OCIAD1	1089.6	910.7	900.2	848.8	700.2	705.4	473.4	390.8	537.9	637.5	607.4	676	548.2	559.2	492.8	622.3	452	527	594.2	544.2	575.2	398.3	403.7	436.9	464.2	649.7	485.6	644.7	458.6	536.1	380	599.7	487.2	372.8	719.3	749.3
5095-21_3	SL012698	Killer cell immunoglobulin-like receptor 2DL4	KI2L4	Q99706	3805	KIR2DL4	4084.1	3647.1	3352	4389.1	4400.2	4963.4	2656.4	2486.2	2914.2	1939.2	1736.6	2218.5	3447.4	3938.2	3295.3	3577.5	2608.2	1699	1623.3	1885.9	1658.1	1407.9	1319.9	2187.4	1259.3	3474.5	2419.4	3235.2	2410.4	973.2	874.9	2160.3	2329	1268.5	3143.4	3288.6
4566-24_3	SL013989	R-spondin-2	RSPO2	Q6UXX9	340419	RSPO2	353.9	321	298.7	320.7	311.7	349.4	129.3	135.4	136.7	151.7	144.9	229.9	111.6	122.6	126.4	241.1	276.3	191.2	195.6	195.6	186	176.2	162	186.4	186.6	196.5	120.6	260.2	222.3	110.7	179.1	117.1	133.4	190.7	299	315.1
3888-8_1	SL009628	Inhibitor of growth protein 1	ING1	Q9UK53	3621	ING1	2176.8	2164.2	1615.6	2278.7	2331.4	2498.4	2210	2364.1	2419.8	1363.3	1202.2	1319.4	911.7	890.5	984.7	981	1157.3	811.6	1187.2	1023.6	1055.3	948.2	932.9	1678.3	942.2	1484.3	1082.4	1958	1395.5	1606	798.3	758.6	835	953.9	1781.1	1600.4
3481-87_1	SL011073	Xaa-Pro aminopeptidase 1	XPNPEP1	Q9NQW7	7511	XPNPEP1	16458.7	15913.9	12088.1	14320.7	13389.8	12864.5	17161.6	14639.6	17538.9	11168	9201.1	9025.1	6104.7	3728.5	5277.9	4120.6	3711	4161.3	4410.4	4699.7	3763.4	5274.7	6088.9	8685.2	4330.2	12928.1	8417.5	9988	5810.5	8170.5	2831.9	8063.5	7339.2	3820.2	10742.8	11402.3
3821-28_1	SL010504	MAP kinase-activated protein kinase 5	MAPK5	Q8IW41	8550	MAPKAPK5	231.8	219.6	201.7	196.2	187	222.1	153.7	147.4	159.2	190.3	181.2	196.5	176.9	207.6	205.7	184	193.6	187.2	156.2	134.5	164.1	187.9	187.4	168.7	171.3	178.1	144.7	169.6	163.4	168	166.4	131.5	125	166.1	176.9	173.5
5246-64_3	SL005730	cGMP-dependent 3',5'-cyclic phosphodiesterase	cGMP-stimulated PDE	O00408	5138	PDE2A	10459.5	10827.4	7666.4	7087.5	7354.5	7902.6	4671.6	4016.5	5892.6	4100.5	5112.1	4338.6	10642.7	11638.1	6541.8	4325.1	3529.2	3029.4	4237.8	3665.4	4043.9	1532.5	1445.3	2646.4	2224.5	5638.8	2801.3	6050.8	3024.2	4352.1	2354.7	4888.7	4521.2	1518.2	7868.8	6509.3
5229-90_3	SL014735	Inosine-5'-monophosphate dehydrogenase 1	IMDH1	P20839	3614	IMPDH1	16146.5	15060.8	11724.1	8867.4	9653.9	11426.8	6719.6	5480.5	9184.6	5787.3	5650.3	4615.1	15392.8	20026.1	9924	4484.3	5487	820.9	1971.5	1862.7	2480	1589	1700	3365.6	2992.5	10727.9	6743.4	7241.3	3485.1	6792.7	2454.1	4787.9	3226.7	3515	9311.1	8834.1
3441-64_2	SL017188	Glycogen synthase kinase-3 alpha/beta	GSK-3 alpha/beta	P49840 P49841	2931 2932	GSK3A GSK3B	6458.6	6346.6	6653.8	5748.1	4798.8	6417.4	5813.6	7147.5	4910.8	6512	5957.5	6155.7	3973.1	7574.1	3279.2	2389.5	1792.4	761.1	3748.6	3941.7	4927.1	1799.4	1643.5	3496.9	1169.2	4886.4	4030.5	3484.6	2396.6	3397.9	1975.1	5012.4	3975.2	1516.1	2767.4	2384.4
2809-25_2	SL004625	A disintegrin and metalloproteinase with thrombospondin motifs 4	ADAMTS-4	O75173	9507	ADAMTS4	20.9	26.5	28.8	16.4	26.5	23.9	35.4	33.9	36.3	38	45	32.7	112.4	121	62.5	48.1	52.7	43	44.2	41.5	47	65.7	61.2	48.6	47.9	55.7	60.5	24.6	49.4	43	55.5	54	64.4	59.7	36.1	33.7
3889-64_2	SL006132	Lamin-B1	Lamin-B1	P20700	4001	LMNB1	314.6	311.3	292.7	318.9	328.1	368.7	294.9	306.9	347	234.3	236.7	235.5	182.9	152.6	208.6	223.3	222.7	242.7	229.5	212.6	230.7	199	203.7	256.8	225.8	260	203.1	291.9	243.7	262.3	211.4	140.5	179.4	234.4	289.1	271.9
10358-33_3	SL003755	Induced myeloid leukemia cell differentiation protein Mcl-1	Mcl-1	Q07820	4170	MCL1	2057.9	2014.6	1710.1	2533.7	2096.6	2473.6	1691.7	2096.5	1562.3	1124.2	797.9	714.9	1425.3	1974.5	863.7	514	518.4	349.1	358.9	436.5	464.3	691.6	648.6	941	280.8	1168.9	537.2	1799.4	1075.9	1621.7	443.9	659.5	386.2	273.4	1810.6	1778
3396-54_2	SL000565	Renin	Renin	P00797	5972	REN	35.7	36.1	39	19.7	37.3	31.6	38.5	34.3	44.8	44.3	52.4	50.4	72.2	73.9	58.7	56.5	50.8	48.4	52.2	55.5	52.4	73.8	76.6	67.9	59.8	52.1	61.4	41.5	57.9	43.9	68.7	71.9	72.2	63.7	49.7	44
3499-77_2	SL004350	Interleukin-17B	IL-17B	Q9UHF5	27190	IL17B	18.2	23.6	26.5	16.8	25.2	22.3	33.3	46.2	41.1	38.9	50.2	30.4	84.1	96.6	73.2	51	44	35.7	42.2	41.6	48.2	70.2	54.1	50.4	35.8	65.2	64.8	29.7	45.4	45.8	55.6	71.4	64.5	50.7	37.9	35.7
8458-111_3	SL005266	Alpha-synuclein	a-Synuclein	P37840	6622	SNCA	495.6	541.8	424.7	327.9	295.7	301.1	388.2	417.5	463.3	277.6	299.3	265.9	113.3	117.5	85.3	52.6	55	81.5	138.7	102.2	160.3	120.6	94	144.2	40.9	100.4	136.6	305.5	133.8	213.7	59.3	105.4	84.3	26.6	362.5	340.4
6653-58_3	SL004838	Leukocyte surface antigen CD47	CD47	Q08722	961	CD47	392.3	384.8	333.3	456.9	462.6	487.5	527.2	606.2	541	291.7	257	249.1	235.1	249.3	241.6	211.8	231.2	230.4	193	210.7	203.2	256.9	225.8	347.3	236.4	278.3	274.1	413.9	308.4	309	232	161.3	196.6	251	325.4	300.2
2864-2_3	SL003793	Dual specificity mitogen-activated protein kinase kinase 1	MEK1	Q02750	5604	MAP2K1	1188.2	1451.9	1211.6	1398.6	1264.2	1478.9	1125.1	1359.6	1040.7	1339.4	929.3	873.2	883.1	1233.1	704.9	580.6	530.9	216.5	634.6	610.8	760.3	492.9	477.5	848.8	305.6	1437.7	1048.3	1043.4	586.7	930.7	411.5	803.5	569.3	427.5	612.2	630.6
3029-52_2	SL005157	CD209 antigen	DC-SIGN	Q9NNX6	30835	CD209	292.7	321.3	272.2	321.1	348	322.9	257.3	358.3	293.3	264.8	192.1	207.4	208.4	210.3	203.7	161.6	126	97	117.3	173.3	148.9	189.6	170.6	203.1	108.6	253.6	224.5	339.3	198.6	226.8	118.1	192.7	162.7	116.4	211	182.2
4294-16_2	SL006088	Sphingosine kinase 1	Sphingosine kinase 1	Q9NYA1	8877	SPHK1	29.4	38	38.3	22.7	34.9	34.6	42	53.3	45.7	49.1	66.8	57.7	227.8	321.4	151.6	106.8	76.7	47.5	49.6	41.4	48.7	56.9	53.8	46.1	36.2	38	45.4	49.1	56.6	53.7	52.9	57.8	46.3	43	49.7	44.7
2805-6_2	SL004415	Angiotensin-converting enzyme 2	ACE2	Q9BYF1	59272	ACE2	141	147.6	140.1	175.6	176.7	189	169.7	173.4	169.8	101.2	88	86	91.5	98.2	94.2	86.2	94.8	93.4	89.9	99.9	92.9	100.1	106	132.7	90.2	109.2	112.5	153.7	130.2	127.3	72.2	62.6	79.1	94.4	128	116.5
5465-32_3	SL014129	Heparan-sulfate 6-O-sulfotransferase 1	H6ST1	O60243	9394	HS6ST1	655.9	679.2	562.8	591.6	432.4	500.7	454.5	315.2	611.2	335.2	330.3	274.1	767.1	988.3	511.4	295.5	282.3	126	202.7	226.9	217.1	182.1	174.8	221.6	95.9	192.8	178.2	351	251.8	244.6	352.4	337.9	367.4	79.4	526.7	586.8
10344-334_3	SL005173	Interleukin-10 receptor subunit alpha	IL-10 Ra	Q13651	3587	IL10RA	456.2	463.4	450.4	552.6	607.2	578.6	359.8	444.8	412	393.5	307.5	332.5	430.6	435.1	391.1	354.5	240.4	199.4	279.7	328.4	319.1	370	331.5	357.2	154.7	415.2	348.7	530.1	321.9	356.8	214.2	342.3	252.2	189.8	352.2	324.8
14120-2_3	SL018629	E3 ubiquitin-protein ligase RNF43	RNF43	Q68DV7	54894	RNF43	377.1	367.3	369.3	408.2	413.5	408.2	288.6	297.8	292.9	284	250.8	259.7	415.5	466.1	385.3	373.5	255.4	234.9	261.4	293.4	294.1	275.7	336	272.6	210.9	364.8	314.5	349.4	258.5	298.2	216.4	337.3	269	162.2	265.2	256.3
2822-56_2	SL004726	CD97 antigen	CD97	P48960	976	CD97	1442.6	1574.2	1326.1	640.9	554.4	531.6	203.8	190.5	224.3	231.7	233.9	378	317.5	319.6	306.5	472.1	505.2	367.5	510.8	506.1	458.9	359.9	322.9	341.8	321.8	343.8	244.7	556.9	460.8	340.6	258	224.2	223.9	298.8	615.3	660.2
3340-53_1	SL007207	Thrombospondin-4	TSP4	P35443	7060	THBS4	2558.1	2314.8	2864.8	6616.2	4590.9	5807	6548	6841.8	5121.4	3674.8	1222.5	1185.4	260.6	359.3	715.1	659.3	689	439.7	1327.4	1226.7	1772.7	1615.4	1931.7	3633.1	438.9	2397.2	1822.8	2001.6	1916.2	1743	510	554.8	666.3	1057.5	440.5	672.7
3009-3_2	SL005059	Transforming growth factor beta receptor type 3	TGF-b R III	Q03167	7049	TGFBR3	629.8	626.7	541.3	763	800.1	828.4	765.2	846.4	842.9	420.2	366.2	395.7	517.7	605.6	509.1	399.5	409.8	294.4	308	354	319.2	360.6	356.5	538.5	280.9	409.9	410.6	730	502.1	481.3	266.8	244.6	273.8	319.8	569.3	489.8
5879-51_3	SL009207	Dynactin subunit 2	Dynactin subunit 2	Q13561	10540	DCTN2	1080.6	1140.2	1182.5	1374.8	1285	1307	1017.6	1275.7	1110.1	1377.5	876.6	1190.4	992	1032.4	870.4	699.5	500	276.5	616.5	855.3	852.9	725.4	680.9	960.8	280.3	1159.4	937.1	1041.1	606.7	841.2	393.4	766.8	569.5	357.5	761.5	656.3
4923-79_1	SL005201	Muellerian-inhibiting factor	MIS	P03971	268	AMH	1043.7	1117.7	1041.3	1289.2	1304.8	1289.9	1108	1305.8	1212.8	1120.9	894.8	883.6	1162.9	1273.8	945.4	683	521	339.1	556.4	729.5	665.3	726.4	720.8	870.8	315.4	1078	904.7	1062.5	624.8	819.8	524.7	981.7	738	399.5	781.3	669.1
3666-17_4	SL006830	Complement factor H-related protein 5	complement factor H-related 5	Q9BXR6	81494	CFHR5	1051.9	993.2	970.4	1181.1	1024.3	1051.8	635.7	590.4	700	477.7	420	608.6	501.3	422.6	693	835.5	792.3	990.9	765.4	724.5	731.4	492.9	530.2	594.3	777.1	622.5	455.3	966.1	687.5	766.4	401.8	307.1	348.5	523.3	888.9	897.9
3827-22_1	SL010509	Serine/threonine-protein kinase PAK 6	PAK6	Q9NQU5	56924	PAK6	4212.1	3709.5	3118.3	1907.4	1842.6	2110.7	149.5	89.8	165.8	150.9	321.5	177.9	1223.2	2149.6	729.6	182.7	445.9	117.3	945.5	669.3	891	135.6	131.2	81.3	155.4	207.4	305.5	1699.5	782.9	1095.1	344.1	778.5	448.5	172.5	2262.2	3139.7
2975-19_2	SL002655	Connective tissue growth factor	CTGF	P29279	1490	CTGF	554.7	562.5	462.1	689.4	663.2	713.6	850.9	1106.6	856.5	439	377	339.8	383.7	406.1	363.9	276.3	291	252.1	260.8	275.4	257	313.5	305.6	515.5	239.1	417.1	423.2	613.6	432	463.3	265.5	293.8	350.8	291.7	470.5	413.4
4495-33_2	SL017189	Kininogen-1	Kininogen, HMW	P01042	3827	KNG1	386.5	372.4	328.6	482.1	465.5	519.1	480.6	560.6	498.3	285.5	265.8	255	198.5	201.4	225.1	191	214.8	181	176.7	241.6	206.5	262.1	243.3	375.7	217	281.1	247.3	419.8	325.5	324	214.5	162.5	180.8	284.3	305.3	283.3
3874-8_1	SL008157	Ubiquitin-conjugating enzyme E2 L3	UB2L3	P68036	7332	UBE2L3	1486.7	1499.6	1173.4	1801.3	1893.9	2055.7	1983.9	2176.6	2037.1	1003	796.7	836.3	715.3	708.4	750.8	642.7	676.5	507.2	537.6	627.6	561.4	766.7	750.5	1418.8	633.6	1019.2	908.2	1622.2	1176.9	1215.1	552.6	430.2	579.2	687.3	1188.3	1035.9
4393-3_1	SL004334	Fibroblast growth factor 16	FGF-16	O43320	8823	FGF16	2208.3	2172.5	1827.2	3022.6	2812.5	3207	2827.6	3178.3	2984.6	1499.6	1162.9	1209.1	909.1	895.4	1056.6	906.3	937.8	678	770.4	911.6	841.4	1252.5	1217.7	2174.8	842.6	1521.9	1344.3	2450.8	1773.8	1800.8	739	597.2	738.3	1017.8	1836.3	1478.1
2747-3_2	SL005229	NKG2D ligand 3	ULBP-3	Q9BZM4	79465	ULBP3	339.5	344.4	293.2	432.2	461.3	476.8	466.3	527.5	507.1	262.6	239.6	235.6	169.9	173.4	185.5	169.8	187.2	161.1	153	178.2	172.4	231.8	222.1	349.6	186.7	244.8	241.8	378.6	291.3	293.9	233	134.8	172.6	217.7	279.7	260.7
3628-3_4	SL010501	Dual specificity mitogen-activated protein kinase kinase 2	MP2K2	P36507	5605	MAP2K2	1393.3	1488.3	1148.6	1301.5	1295.1	1181.2	1103.5	1351.2	1313.2	1159.4	980.6	880.8	3176.2	2804.4	1672.9	680.1	505.1	211.3	443.3	553.9	553.7	530	478.3	768.4	253.7	863.3	739.9	1282.3	620.9	789.2	569.3	1273.6	869	312.9	973	883.8
3317-33_1	SL004860	Serine protease HTRA2, mitochondrial	HTRA2	O43464	27429	HTRA2	2716.3	2576.5	2687.4	3587.6	3915.9	4786.4	2180.2	2672.4	2663.6	1444.9	1521.9	1256.9	1751.7	1897.5	1670.3	965.9	885.7	975.4	1553.3	1320.6	1534.5	833	834	1421.1	738.7	3371.2	2413.1	3065.8	1395.2	2125.6	1017.5	1811.9	1714.3	903.1	1634.6	1515.3
3471-49_1	SL010517	Serine/threonine-protein kinase 16	STK16	O75716	8576	STK16	351.8	358.7	369.3	345.3	306.2	322.7	271.7	273.9	235.6	279.3	272.5	304.2	290.3	314	311.6	301.8	314.2	347.2	298.7	271.8	292	290	287.2	253.1	310.1	285	275.2	316.1	265.5	273.8	328.1	265.8	252.2	340.3	275.5	295.8
5882-34_2	SL005685	Elongation factor 1-beta	EF-1-beta	P24534	1933	EEF1B2	483.1	450.4	398.3	575.2	571.3	588.8	550.5	620.8	559.8	300.8	228.4	240.1	230	229.6	272.9	232.9	204	212.8	203.7	239.8	228	261.8	267	445.3	183.1	360.6	290.7	480.6	384.6	440.2	140.3	158.9	158.7	201.3	361.3	296.8
3473-78_2	SL005224	Thrombopoietin Receptor	Thrombopoietin Receptor	P40238	4352	MPL	13.1	20.1	20.9	16	22.5	21.1	27.9	25.7	27.6	26.1	36.5	23.1	42.7	44.8	32.5	32.6	28.3	26.6	24.5	36.1	33	60.2	48.8	39.5	30.7	36.7	40.9	22.5	39	35.1	43.5	41.5	47.5	40.7	28.4	28.9
3865-53_1	SL006919	Ribosomal protein S6 kinase alpha-5	RSK-like protein kinase	O75582	9252	RPS6KA5	133.5	142.4	112	148.9	168.6	187.2	164.1	180.3	185	89.8	74	69.8	79	72.2	65.6	48.4	60.8	43.5	51.8	60.2	55.8	73.5	79.3	134	54.6	97.2	76.2	140.6	109.1	113.3	50.4	36.6	50.5	59.6	111.3	98
3897-61_1	SL011709	Pyridoxal phosphate phosphatase	PLPP	Q96GD0	57026	PDXP	2876.3	2816.2	2317	3695.5	3691.7	4198.6	3822.7	4264.1	4116.3	1779.7	1427.4	1383.1	1326.3	1333.4	1458.4	1160.2	1178.1	799.6	956	1145.8	1048.7	1507.1	1509.1	2804.3	991.7	2044.9	1744.1	3201.3	2224.7	2346.9	689.9	922.4	1047.4	1133.5	2355.7	1942.2
2728-62_2	SL000497	Laminin	Laminin	P25391, P07942, P11047	284217 3912 3915	LAMA1 LAMB1 LAMC1	341.3	359.6	302.6	452.2	455.8	511.6	470.3	514.8	488.3	248.6	209.1	200.1	168.4	175.2	196.5	147.2	168.3	131.2	149.5	174.7	157	219.5	207.9	344.3	147.2	253.9	233.2	403.1	297.2	308.9	151.6	116	149	187.8	292.7	250.4
2953-31_2	SL000506	Luteinizing hormone	Luteinizing hormone	P01215, P01229	1081 3972	CGA LHB	685.1	704.1	569.6	866.2	915.1	920.1	896.2	1070	1002.5	506	429.6	470.1	361.6	363.8	386.9	321.9	335	271.5	269	340.5	299.1	391.5	377.2	643.2	364.5	467	465.7	828.2	576	535.1	386.1	256.3	348.6	429.7	618.6	498.3
3170-6_1	SL007261	Methionine aminopeptidase 2	AMPM2	P50579	10988	METAP2	38773.8	33002.7	32292	36121.6	34548.4	36722.7	27873.3	28410.6	30830.9	18102.4	17655.2	17314.4	39996.7	42112.2	36814.6	24443.3	20748.9	24856.7	11413.1	10585	10906.3	8571.8	7606.5	14066.8	8799	32195.9	15926.6	28557.3	17063.5	24142.4	11205.9	30842	25610.6	9905.4	28628.9	26244.1
4957-1_2	SL004605	40S ribosomal protein SA	40S ribosomal protein SA	P08865	3921	RPSA	1137.4	1198.1	1091.9	1619.7	1824.8	1807.9	1296	1515.6	1327.1	1144.7	854.2	917.8	1107.9	1291.1	1016	925.3	764.9	612	667.8	795.4	772.6	836.3	794.9	963	543	1197.3	891.2	1515.9	819.5	1226.3	700.5	723.5	641.4	613.9	825.8	788.7
2998-53_2	SL005194	Junctional adhesion molecule C	JAM-C	Q9BX67	83700	JAM3	2905.7	2997.6	2363.8	3935.9	3835.5	4229.4	4139.2	4556	4407.2	1949.9	1496.4	1476.3	1328.3	1341.8	1415.7	1189.4	1176.1	774.5	1050.3	1243.6	1090.9	1598.5	1528.5	2862.5	886	2123.2	1794.8	3365	2363.3	2374	710.3	822.9	949.1	1063.4	2458.4	2000.7
5014-49_1	SL006091	Cytoplasmic protein NCK1	NCK1	P16333	4690	NCK1	557.9	714.2	346	335.7	386.6	363.8	303	307.4	364.6	209.2	152.3	144.9	405.1	246.4	311.1	177.3	158.1	166.6	132	130.5	122.1	174	174.8	200.4	100.7	211.6	127.5	343.5	175.5	245.7	138.1	293.6	241.6	89.9	387.5	396.9
4389-2_1	SL007003	Desert hedgehog protein N-product	DHH	O43323	50846	DHH	559.8	556.5	472.8	751.7	698.4	812.4	760.5	852.8	780.5	410.5	332.2	312.3	276.6	297.2	301.5	241.9	243.2	182.1	211.3	249.2	233.7	348.2	347.3	564.4	227.2	427.2	378.1	616.7	470.3	472.4	199.1	186.6	233.8	286.4	470.8	391.9
7638-30_3	SL005403	Vesicular integral-membrane protein VIP36	Lectin, mannose-binding 2	Q12907	10960	LMAN2	407.7	448.7	372.2	390.8	418.6	416.1	215.3	215.3	275.9	263.8	193.8	250.3	438.4	411.3	385.7	287.8	235.5	206	232.3	271.7	321.7	184.7	190.3	227.8	136.6	385.9	252.7	374.3	204.3	209.7	167.4	225	187.3	112.7	393.7	322.3
3132-1_1	SL004486	Vascular endothelial growth factor C	VEGF-C	P49767	7424	VEGFC	684.7	701.6	606.5	940.5	875.3	993.3	941.8	1049.6	941.2	530.5	440.6	457	331.2	345.3	378.2	345.4	406.4	410	315.6	352.1	335.1	454.2	473.8	729.3	469.1	499.9	476.7	774	586.2	611.2	396.9	237.2	303.6	527.4	567.1	517.9
4556-10_2	SL013548	Interleukin-34	IL-34	Q6ZMJ4	146433	IL34	517.2	541	527.3	896.1	682.4	746.8	871.2	1211.7	799.4	476.5	402.3	326.7	261.7	300.6	303.1	312.2	259.2	208.7	276.5	345.2	294.9	360.6	328.4	437.1	155.5	313.1	238.5	651.9	432.7	514.3	209.3	222.6	241.6	181.5	554.7	441.8
2970-60_2	SL000136	Amphiregulin	AREG	P15514	374	AREG	1971	2005	1628.6	2745.8	2630.6	2919.7	2592.6	2816.2	2793.7	1272.4	977.4	1002.4	822.7	812	955.3	810.6	802.9	502.3	759.4	871.2	794.3	1128.3	1050.3	1930.1	592	1405.3	1137.5	2389.7	1639.7	1683.8	481.2	565	648.8	747.1	1627.9	1346.8
3079-62_2	SL005152	Retinoic acid receptor responder protein 2	TIG2	Q99969	5919	RARRES2	1832.8	2378.5	1808.1	1730.2	1219.1	1436.9	1574.3	1724.1	1619.6	1767.9	1238.9	1128.8	1297.7	1213.9	931.2	569.3	668.8	483.2	867.3	837.3	695.4	946.5	915.9	1364.1	385	923.4	841.8	1268	1272.9	1053.2	308.1	904.7	751.6	425.3	1568.8	1484.1
3867-49_1	SL011630	Seizure 6-like protein 2	SE6L2	Q6UXD5	26470	SEZ6L2	848.5	882.7	718.8	1172.5	1162	1247.8	1211.3	1385.9	1287.3	634.3	475.1	478.1	371.8	387.6	428.1	365.5	381	275.3	324.7	390.7	359.5	499.1	491.9	894.7	354.2	641.8	560.7	1020.9	742.5	742.6	313.4	257.4	333.2	391.2	693.5	588.3
2634-2_2	SL003307	Cytokine receptor common subunit gamma	IL-2 sRg	P31785	3561	IL2RG	2441.8	2528.6	2087.9	3441.1	3254.4	3614	3336.4	3739.6	3687.2	1607.7	1241.7	1253.8	1097.8	1126.1	1212	1042.9	1057.1	730.5	908.6	1094	987.8	1415.1	1338	2438.2	832.4	1806.9	1493.7	2949.4	2093.9	2133.8	586.6	640.5	770.3	1040.5	2074.4	1704
5870-23_2	SL003700	Bcl2-associated agonist of cell death	BAD	Q92934	572	BAD	4892.1	4925.7	4085.4	6786.8	6500.1	7382.1	6420.4	7169.8	6862.2	3087.5	2344	2394.9	2039.6	2079.4	2406.1	1973.4	1995.2	1346.4	1787	1970.1	1896.1	2692.6	2849.2	5189.4	1782.3	3634.1	3019.3	5613	3921.3	4223.3	999	1299.9	1448.6	2128.3	4062.9	3331.9
4535-50_2	SL008644	ADP-ribosyl cyclase/cyclic ADP-ribose hydrolase 2	BST1	Q10588	683	BST1	25.9	20.3	26.4	19.6	24.3	22	61.3	59.2	58.6	40.3	61.9	43	127.2	137.3	125	59	94.9	111.3	41.8	33.2	45.2	75.1	73.8	62.6	70.9	75.1	59.9	40.5	56.9	55.1	61.2	62	64.3	110.5	40.8	33.2
3902-21_2	SL008808	S-phase kinase-associated protein 1	SKP1	P63208	6500	SKP1	2001.3	1981.1	1725.4	2621.7	2484.5	2685.3	2449.7	2688.5	2521.3	1436.9	1337	1344.5	1017.3	1016.8	1268.6	1116.6	1219.5	1159.7	1092.8	1145.8	1102.6	1594.2	1465	2032.4	1321.7	1537.6	1380.1	2366.7	1633.3	1725.9	1172.9	926.8	1086.2	1459.1	1689.1	1526.2
5088-175_3	SL005185	Interleukin-23 receptor	IL-23 R	Q5VWK5	149233	IL23R	800.9	833.1	681.4	1100.7	1029.4	1165.1	1028.1	1069.5	1048.2	523.6	391	427.3	322.8	307.3	373.8	349.9	335.4	253.2	332.9	374	351	504	478.8	807.2	278.2	581.5	450.9	949.2	702.7	691.8	220.8	200.5	236.2	310.3	676.4	558.3
2614-28_2	SL004140	Ephrin-A4	Ephrin-A4	P52798	1945	EFNA4	51.8	51.3	59	33	48	46.9	71.4	59.7	66.7	79.9	83.4	83.8	110.1	135.2	94	84.8	95.5	79.1	84.3	85.4	83.8	90.1	81.6	71	98	68.2	84.5	63.2	89	117.4	120.9	126.9	133.7	107.6	65.1	64.2
3461-58_1	SL009089	Brevican core protein	PGCB	Q96GW7	63827	BCAN	168.1	176.9	150	220.9	233.1	254.3	243	270.8	248.7	134.4	117.9	112.7	86.5	87.2	93.1	81	103.4	86.1	82	90.7	85.8	124.9	123.4	184.8	103.4	116	119.1	194.2	161.3	156.2	108.1	63	87	122.3	141.5	129.8
4995-16_1	SL003930	15-hydroxyprostaglandin dehydrogenase [NAD(+)]	HPG-	P15428	3248	HPGD	5156.6	5044.6	4528.9	5483.5	5475	5086.5	4570.1	5219.3	4894.6	4817.9	3874	3988.6	6187.1	6524.5	4978.5	3796	2774.4	1868.3	2712.4	3339.9	3107.2	2854.9	2808.8	3661.5	1800	5061.8	4289.9	4739.5	2748.6	3499.7	2620.1	4798.9	3620.9	2186.1	3956.8	3334.2
3486-58_2	SL000299	Fibroblast growth factor 1	b-ECGF	P05230	2246	FGF1	3829	3566.5	4393.5	7113.2	5282.2	6973.9	9074.8	7334	7568.9	6896.8	5090.8	6566.8	979.3	1447.4	811.6	517.1	777.7	273.4	2511	3122.9	3223.1	2343.4	1844.8	3625.7	1122.5	3025	2698.9	3623.4	3023.7	4477.8	1212.9	2767.6	3439.5	1195.4	4131.2	3047.7
2982-82_2	SL005165	Galectin-4	Galectin-4	P56470	3960	LGALS4	189.9	186.2	173.5	203.2	201.9	214.3	219.9	242.1	216.2	148.2	150.9	151.4	153.6	171.7	144.3	156.7	173.9	189.4	152.9	155	151	154.8	143.1	175.7	181.3	153.3	159.7	196.3	168.1	170.8	167.8	124.7	147.2	172.4	165.1	168.9
4785-30_3	SL000347	Corticosteroid-binding globulin	CBG	P08185	866	SERPINA6	165.2	164.7	152.5	198.1	181.2	189.5	133	135.6	138	101	87.6	115.5	98.8	87.9	103.3	135.8	119.3	133.8	119.4	115.2	114.7	126.5	132	128.8	121.7	125	93	185.8	145.3	138.2	86.9	70.2	76.7	108.6	143.8	147.8
4487-1_1	SL001691	Fibroblast growth factor 7	FGF7	P21781	2252	FGF7	869.6	901.6	751.9	1271.5	1206.7	1341.2	1203.4	1340.3	1242.1	625.4	483.1	506.3	350.3	356.2	421.5	373.3	368.7	266.2	361.3	419.7	404.5	558.9	537.6	956.6	314.6	666.1	558.2	1074.2	803	793	309.7	269.6	319.9	409.4	724.5	610.7
4132-27_2	SL000674	Follistatin	FST	P19883	10468	FST	236.6	240	217.3	269.6	278.4	290.7	267.7	294.8	273	182.8	173.3	192.4	134.6	139.1	155	153.5	181	184.1	155.1	153.5	152.1	162.3	168.3	206.6	212.7	147	158.3	255.8	204.9	195.3	228.3	109.1	157.6	227.5	198.9	191.5
3466-8_2	SL010513	cAMP-dependent protein kinase catalytic subunit alpha	PRKACA	P17612	5566	PRKACA	18428.3	20767.9	17478.8	25465.8	24306.5	26145.9	28316.5	32351.1	23961	21761.4	14942.5	16652.6	12877.6	13707.4	10832.3	9978.6	7262.2	3429.5	7154.2	9748.6	9311.1	9826.9	8655.9	15464	3577.2	16395	15315.1	22338.7	14141	16850.6	7479.4	16883.4	16390.1	4371.4	13065.6	13779.7
3845-51_2	SL011530	Dynein light chain roadblock-type 1	DLRB1	Q9NP97	83658	DYNLRB1	7930	9193.3	8009.2	10159.9	11822.3	14267.4	6277.7	7498.5	8130.9	7874.4	6666.6	3227.9	6687	8969.4	5198.2	4644.1	2642.5	1232	3108.4	3276	3823.8	2309.6	2321.8	4896.1	2534.1	6544.4	5284.4	10400	4513.1	7736.6	4200.6	7497.5	9182.3	1700.2	6536.4	5640.2
8463-2_3	SL003672	Extracellular superoxide dismutase [Cu-Zn]	SOD3	P08294	6649	SOD3	177.9	178.5	176.8	167.9	179.3	180.4	122.5	129.1	134.5	128.8	105.5	121.1	168	162.3	175.5	150.8	118.6	120.8	131	136.5	135.7	147.3	134.9	132.5	83.7	153.4	116.1	172.7	134.2	142.8	73.7	113.2	92.2	71.7	144.3	141.4
5486-73_3	SL003177	Intercellular adhesion molecule 2	sICAM-2	P13598	3384	ICAM2	12801.4	11957.1	13887.2	20271.9	16643.1	16078.3	4577.1	3341.3	4143.3	3991.7	3081.1	5644	5678.2	6329.7	6267.4	11219.3	5943.4	1450.4	6649.3	7890.9	7307.3	3353.3	3529.1	3440.3	919.1	7603.9	5339.3	14433.2	9098	13814	1220.3	3431.7	1121.1	2590.8	11363.5	14061.3
2837-3_2	SL000134	Hepatocyte growth factor receptor	Met	P08581	4233	MET	25.3	31.7	38.1	22	35.6	30.8	38.2	41.1	44.8	42.8	54.5	38.8	71	73.6	54.4	51.3	43.7	36.6	50.3	57.7	54.2	81	71.1	59.3	40.5	60.3	64.9	42.6	62.3	49	51.9	91.5	86.5	47.2	47.9	40.8
9212-22_3	SL008381	Cathepsin F	CATF	Q9UBX1	8722	CTSF	424.2	449.8	464	628.8	667.8	705	492	648	545.6	493	367.4	387.7	452.2	498.7	401.7	317.8	230.6	177.8	260.9	336.1	333.1	360.3	380.4	441.8	171.8	437.6	417	529.1	310.3	383.6	291.5	465.9	381.7	202.1	339.8	289.7
3656-9_1	SL004864	Cadherin-12	Cadherin-12	P55289	1010	CDH12	927.7	1027	825.6	598.5	527.3	615	484.3	486.8	477.9	442.7	462.3	551.9	303.7	296.7	361.5	416.6	566.6	702.9	394	355.5	409.4	287.8	307.1	358.9	693.7	344.6	358	442.2	372.4	404.1	730.2	230.9	374.8	722.6	444.8	451.9
3202-28_2	SL010393	Kremen protein 2	KREM2	Q8NCW0	79412	KREMEN2	2325.4	2272	2051.6	2525.8	2384.8	2542.7	2742	3042.2	2663.5	1652.7	1588.6	1725.8	1297.4	1524.7	1416.4	1458.6	2000.8	2267.9	1472.1	1441.5	1499.8	1090.6	1173.9	1726.2	2366.6	1386.6	1537.7	2128.4	1460.1	1759.1	1816.3	931.1	1362.8	2348.5	1757.8	1856.4
2976-58_2	SL004856	Desmoglein-1	Desmoglein-1	Q02413	1828	DSG1	645.7	592.7	611.7	512.1	497	490.8	347.8	371.9	398.6	312.2	310	402.3	334.2	374.6	360.9	475.5	448.1	542.4	501.5	482.7	465.5	275.7	297.4	292	448.4	342.5	305.2	498	350.9	419.9	383.8	275	294.4	395	478.5	508.3
4969-2_1	SL004866	Carbonic anhydrase 1	Carbonic anhydrase I	P00915	759	CA1	342.7	336.6	298.7	377.5	380.4	374.2	1106.8	1439.9	708.4	358.1	539.4	452.1	176.8	161.4	220	234.7	252	317.3	305.7	250.4	251.9	214.6	216.6	256.4	311.6	189.9	182.5	353.7	262.3	259.7	252.4	140.5	173.6	248.4	308.5	294.6
3623-84_4	SL007059	Lymphocyte antigen 86	LY86	O95711	9450	LY86	11181.8	11442.1	11871.5	15328.1	15205	13652.3	11409.6	13406.5	12485.7	13092.1	8813.4	11311.8	11235.5	11492.6	9424.9	8341.9	5519.2	3921.2	6989	9480	8182.4	8115.9	7272.6	10478.1	3566.5	12934.8	10826.5	12108.2	8004.7	9858.2	5500.8	9531.1	7037.8	4493.9	8751.8	7623
4490-65_2	SL005187	Interleukin-3 receptor subunit alpha	IL-3 Ra	P26951	3563	IL3RA	607.4	631.4	494.1	754.8	750.6	800.3	951	1049.4	969.2	489.6	395.2	377.2	336.4	354.3	341.3	277.6	286.3	236.7	266.1	309.3	274.5	377.2	364.9	643.9	303.2	463	440.6	699.1	523.7	532.8	287.2	240.1	302.4	366.9	534.5	446.2
9196-8_3	SL005166	Galectin-7	Galectin-7	P47929	3963	LGALS7	1004.6	940.2	891.6	1118.4	1126.3	1052.6	900.8	1098.2	1061.4	950.4	771.9	845.9	1071.1	1020.5	887.5	721.6	508.3	401.6	575.5	685.2	652.6	579.4	575.7	721.6	355.9	1004.4	823.6	1009.2	580.3	762.5	498.1	932.6	700.9	383.9	751	694.7
4240-31_2	SL002650	Pyruvate kinase PKM	M2-PK	P14618	5315	PKM2	144256	137276	133253	149698	147938	143602	80868.9	85652.1	109924	84482.5	71363.1	77079.6	130502	158734	118784	73495.4	62278.6	85633.7	43978.8	37878.3	46678	29003.9	34975	94832	30025.1	170590	89155.4	115580	61940.8	90263.8	24462.8	93896.9	71363.6	28317.4	107145	110059
3045-72_2	SL002704	Pleiotrophin	PTN	P21246	5764	PTN	4881.3	4842.1	4663.7	16489.8	17177.4	18100.4	5048.8	9176.7	5300	3341.6	1291.5	2033.7	2415.9	1808.6	4024	2183.6	2253.9	3141	1158.3	1777.4	2266.7	4283.9	5654.2	7339.9	1607.3	8394	2670.6	5519.9	4196.5	5274.6	1511	1784.9	3096.7	1635.9	1636.5	1533.8
2687-2_1	SL001947	Melanoma-derived growth regulatory protein	MIA	Q16674	8190	MIA	420.8	542.9	444	87.5	73.4	75.3	64.3	71.1	56.6	182	52.9	60.2	43	46.8	69.4	39.3	69.6	74.4	50.4	54.1	46.9	101.8	74.5	76.3	78.2	50.9	62.6	98.2	73.1	56	63.6	57.2	59.7	77.3	57.5	52.3
5345-51_3	SL006675	Cytoskeleton-associated protein 2	CKAP2	Q8WWK9	26586	CKAP2	15598.3	15817.2	16550.6	22603.7	20579.1	21526.3	20567	27821.2	19789.4	15176.7	11662	11888.2	15071.2	16396.6	14775.8	12028.1	8994.2	8505.7	9982.7	11632.3	11991.5	9784.9	8933.7	12893.1	4947.4	18017.2	14583.5	17585.9	11918.9	15501.6	7153.2	15409.3	14558.1	10422.4	11362.2	10990.3
5204-13_3	SL005308	Proteasome activator complex subunit 3	PSME3	P61289	10197	PSME3	50.3	49.4	55.3	43	54.3	58.3	62.3	56.8	59.5	67.3	72.3	63.8	74.8	75.7	71.8	69.5	69.5	77	77	77.1	69.3	90.7	95	73.5	82.1	64.9	69.3	56	72.5	69	98.1	97.4	94.8	91.1	54.9	59.3
4238-4_2	SL012168	Protein lin-7 homolog B	LIN7B	Q9HAP6	64130	LIN7B	414.9	524.1	374.9	457.6	432.2	465.4	611.2	735	615.8	531.7	390.7	356.5	359.8	429.7	313.7	188.8	190.9	141.7	237.8	278.5	304.3	304.3	308.7	463.8	142.9	418.6	373.5	299.8	241.1	263.2	135.3	261.4	255.2	155.2	335.7	346.5
4499-21_1	SL000535	Platelet-derived growth factor subunit A	PDGF-AA	P04085	5154	PDGFA	560.9	563.4	496.1	816.6	745.2	857.1	819.7	916.7	812.9	476.7	410.1	419.6	260.9	280.8	320.5	283.9	336.4	312.8	282.5	300	304.3	408.7	411.1	603.1	360.7	435.8	428.6	673.8	537.9	544	423	217.6	295.7	462.5	475.7	430.7
4771-10_3	SL012754	Acid sphingomyelinase-like phosphodiesterase 3a	ASM3A	Q92484	10924	SMPDL3A	8225.4	8007.3	9670.9	11715.1	8869.5	8368.2	1676.7	1522.7	2074.3	1699.7	1711	3683.9	1690	1415.2	4501.1	7592.6	5901.3	9039.5	6590.7	6790.3	7085.3	3061	3071.8	2428.7	4681.4	2688.1	1386.9	8682.6	4968.1	4494.6	1962.3	1111.2	1540.2	2179.9	8037.3	8721.6
5350-14_2	SL012881	Glypican-6	GPC6	Q9Y625	10082	GPC6	2066.9	2178.1	1956.1	2807.4	2649	2635.3	2614.4	3101.8	2738.3	2091.2	1588.1	1607.1	2386.2	2273.9	1968.7	1387.1	1058.5	839.6	1004.9	1261	1187.2	1431	1432.7	1837.5	722.8	2166.5	1754.9	2411.1	1366.9	1866.4	1110	1927.1	1443.2	903.1	1990.4	1623.4
5068-54_3	SL014208	Cytotoxic and regulatory T-cell molecule	CRTAM	O95727	56253	CRTAM	163.5	167	147.5	196.7	199.6	217.2	197.8	210.4	201.3	122.6	119.7	117.1	88	86.9	101.3	94.9	104.9	109.9	104	100.9	102.3	149.9	137.8	174.7	108	117.1	108.4	173.9	163.2	156.2	120.3	79.8	90.9	119.1	140.5	137
5483-1_3	SL010467	Repulsive guidance molecule A	RGMA	Q96B86	56963	RGMA	6036.5	5934	6177.4	7846.5	6983.9	7026.8	4442.7	5386.8	4934.8	5108.5	3863.2	4765.1	5644.7	5457.6	5302.4	5084.3	3593.6	3376.5	4392.4	5192.5	5045.2	3514	3711.2	4719.6	1536	5932.7	4555.8	6272.1	4078.1	4532.3	2482	4471.1	3569.4	1940.7	5887.3	5374
3289-19_2	SL010449	Carbonic anhydrase-related protein 10	Carbonic Anhydrase X	Q9NS85	56934	CA10	128.2	119.7	129.3	116	127.8	119.6	53.1	59.4	61.5	69.2	72.1	91.1	79.4	89.7	91.7	101.6	95.7	95.2	107.9	111	104.5	92	96.3	74.7	101.7	77.2	70.1	109.1	95.3	87.9	104.4	73.3	79.9	92.5	117.1	125.2
4355-13_1	SL007752	Death-associated protein kinase 2	DAPK2	Q9UIK4	23604	DAPK2	3196	3077	2725.3	3504.8	2862.5	3210.2	3492.6	2629.5	3611.1	2801.5	2629.9	2201.1	2297.6	3140.8	1768.5	1387.4	1086.4	993.8	1560.6	1403.9	1596.4	1022	1004.3	1818.2	983.6	1787.1	1503.3	2131.4	1258.5	1752.7	1625.7	3352.6	3447.9	819.8	2620	2330
5384-67_3	SL016130	Transcription factor IIIB 90 kDa subunit	BRF-1	Q92994	2972	BRF1	1561.3	1428.1	1389.3	1448.4	1300.2	1269.1	382.3	352	461.3	504	422.9	831.8	683.6	770.3	669.9	1099.6	1074.2	803.4	1148.2	1150.3	1043.1	624.3	561.2	657.6	600.1	755.7	479.8	1254.3	917.4	689.6	392.1	380.6	337.8	454.5	1310.5	1431.2
3221-54_1	SL003770	Secreted frizzled-related protein 1	SARP-2	Q8N474	6422	SFRP1	414.6	437.2	379.6	738.7	915.4	981.3	527.1	532	440.9	499.7	435.3	377.1	107.8	183.8	157.6	152.8	163.6	127.6	140.9	134	135.7	391.5	460.9	624.5	134.6	475.3	173	415.2	409.3	413.9	180.3	138.2	169.1	177.2	203.4	296.6
4988-49_2	SL002036	Fibroblast growth factor receptor 4	FGFR4	P22455	2264	FGFR4	676.1	619.6	610.1	735.2	598.8	584.2	321.1	302.7	309	372.1	357.1	537.7	306.8	301.2	375.3	602.8	597.1	647	497	490.7	451.6	319.6	321.8	368.3	573.1	372.1	302.9	559.4	434.4	362.4	545.5	254.1	337	511.8	600.9	602.7
3773-15_4	SL003200	Angiopoietin-1 receptor, soluble	sTie-2	Q02763	7010	TEK	137.4	136.7	122.6	141.9	152.9	166	168.5	181.7	168.8	117.7	110.3	110.1	91.7	91.3	98.4	86.3	98.5	92.2	79.5	80.2	81.3	115.8	113.4	126.3	107.6	94.2	99.2	130.9	132.2	116.3	128	77.6	95.3	121.8	122.1	118.7
10336-3_3	SL019100	E3 ubiquitin-protein ligase CHIP	CHIP	Q9UNE7	10273	STUB1	3603.8	3759	2386.7	4127.6	4561.4	4445.1	3042.9	3510.4	3401.7	1825.2	1333.2	1632.2	2711.2	2362.7	2540.8	1581.3	1253.5	611.3	1155.6	1203.8	1102.4	1550.3	1528.3	2510.6	725.8	4308.5	1749.5	3886.7	2172.2	2530.7	592.2	1220.8	973.3	887.1	2751.6	2690.2
5253-1_2	SL011400	Calcium/calmodulin-dependent 3',5'-cyclic nucleotide phosphodiesterase 1A	PDE1A	P54750	5136	PDE1A	768.7	792.7	714.5	887.1	777.5	887.5	825.4	853.6	725	542	523.5	644	305.3	338.2	385.5	455.2	624.9	732.9	463.1	443.6	493.2	439	506.9	651.3	804	477.2	440.6	685.6	508.8	558.8	771.8	357.5	494.7	839.4	588.8	600.3
3004-67_2	SL004862	Programmed cell death 1 ligand 2	PD-L2	Q9BQ51	80380	PDCD1LG2	879.4	856.7	667.2	773.1	765	828.6	770.5	702.3	888.7	425.5	385.9	450.7	371.8	338.7	422	338.7	468.6	219.5	604.2	537.5	473.4	333	306.3	547.4	332.4	720.5	321.1	697.6	534.9	598.8	176.3	185.8	208.4	288.3	778.4	625.2
5260-80_3	SL007181	Non-receptor tyrosine-protein kinase TYK2	TYK2	P29597	7297	TYK2	3725.8	3326.2	2968.5	4171.1	4443.1	3930.6	2129.7	1992.9	2803.6	2826.7	2138.1	2701.4	4091.3	2929.3	4317.1	3314.5	2800.6	4015.9	2549.3	2821.7	2455.2	1685.9	1815.7	1783.8	1585.6	3127.7	1870.1	3991.5	2163.7	2845.5	1019.4	2057.4	1626.4	986.4	3238.6	3337.7
3480-7_1	SL008122	Dual specificity protein phosphatase 3	DUS3	P51452	1845	DUSP3	1819	2053	1406.1	2541.2	2227.5	2256.4	2113.9	2425.8	2414.1	1931.6	802.6	928.6	1464.4	1227	1215.6	1063	782.2	374.5	548	654.1	573.4	980	931.1	1314.1	439.4	1381.5	1100.4	2691.9	1267.4	1625.2	567.9	824	646.3	532.3	1274.7	1463.5
3477-63_2	SL005225	High affinity nerve growth factor receptor	TrkA	P04629	4914	NTRK1	1471.3	1414	1401	1845.9	1495.5	1512.3	783.5	721.9	807.7	687.8	642.6	929.2	593.5	549.1	887.6	2184.2	1380.1	2049.1	1336.2	1188	1220.9	796.3	800.1	798.6	1194	1026.8	598.2	1422.5	1021.8	970.8	748.1	436.9	514.7	838.9	1339.4	1408.9
4125-52_2	SL003680	Advanced glycosylation end product-specific receptor, soluble	sRAGE	Q15109	177	AGER	31.8	31.2	33.2	18.6	30.1	25.8	43.1	41.1	54.7	52.8	67.7	45.8	120.1	131.6	93.8	88.5	69.2	67.4	51.2	60.7	62.5	54.3	55.9	42.6	63.2	90.9	83.1	31.2	55.6	50.6	76	106.7	102.4	64.5	51.3	42.1
4130-71_1	SL004340	Fibroblast growth factor 6	FGF-6	P10767	2251	FGF6	212.5	224.1	188.6	283.6	284.8	307.5	329.1	389.6	336	183.6	164.3	161.1	137.2	149	141.3	121	129.4	98.5	111	126.3	113	167.5	160.9	238.7	119.1	175.1	178.8	255.3	222	191	156.8	113.8	136.2	147.3	192.7	174.8
4304-18_2	SL006698	Ligand-dependent nuclear receptor corepressor-like protein	transcription factor MLR1, isoform CRA_b	Q8N3X6	254251	LCORL	29.4	33.4	35.6	18.1	34.1	27.3	26.3	28.9	33.4	41.8	49.5	46.4	62.8	49.8	54.4	44.3	45.9	37.3	44.3	50	46.4	70.6	64.6	48.6	48.9	33.8	46.8	35.5	59.9	42.4	69.8	44.7	45.3	57.5	35.2	41.3
3487-32_2	SL003167	C-X-C motif chemokine 13	BLC	O43927	10563	CXCL13	37.6	37.6	41.7	23.5	35.4	33.3	34.7	33.9	34.7	46.6	64.7	50.1	58.2	77.4	48.1	48.1	54.3	50.7	51.6	47.8	49.3	66	58.5	49	57.7	43.9	59.1	29	60	46.4	76.2	54	63.4	62	42.3	46.9
3054-3_2	SL000437	Haptoglobin	Haptoglobin, Mixed Type	P00738	3240	HP	186.3	180.1	165.9	178.4	183.2	188	141.8	138.3	159.1	123.5	123.9	135	134.4	128.1	196.9	164.3	172.5	243.7	148.8	144.7	142.9	137.9	160.9	131.5	189.6	122.6	113.9	176.5	163.9	149.4	117.6	107.6	119.9	131.8	153.1	156.6
5242-37_3	SL007237	Dual specificity mitogen-activated protein kinase kinase 4	MP2K4	P45985	6416	MAP2K4	1765.7	1587	1307.6	1958.3	2003.3	2079	442.5	320	747.6	788.1	704.3	1222.6	1190.3	1063.2	1124.4	2222.4	1771.9	1414.5	956.7	930.3	886.1	913	881	1174.1	768.7	1620.7	526.1	1498.6	1094.9	1102.3	245.1	419.5	341.1	570.7	1853.8	1651.2
4254-6_2	SL011768	NudC domain-containing protein 3	NUDC3	Q8IVD9	23386	NUDCD3	549.8	547.8	441.4	877.3	826.1	920.6	710.9	940.9	735.1	523.9	426.6	364.5	839	814.9	644.3	498.2	272.4	401.7	229.7	259.7	263.7	291.3	289.8	437.7	143.5	593.5	331.6	665.7	379.2	544.6	250.4	607.1	488.2	169.2	440.7	430.2
5063-12_2	SL014188	Natural killer cell receptor 2B4	CD244	Q9BZW8	51744	CD244	27.6	30.8	33.2	18.6	37.2	33.3	33.1	46	38.2	36.4	38.9	41.3	65.1	73.7	60.7	40.3	45.1	49.2	60.3	63.4	65.4	46.8	46.2	45.9	48.3	37.1	44.6	29.7	44.8	46.4	71.2	64.9	70.5	53.9	43.5	35.8
2938-55_2	SL004669	Apolipoprotein E (isoform E4)	Apo E4	P02649	348	APOE	10659.6	13515.2	10135.5	37.6	49.8	47.3	55.6	77.1	64.3	64.2	107.2	79.8	77.4	80	73	70.3	73.6	77.4	74	71.5	69.2	94.9	85	66.1	85.6	62.1	74.4	52.2	243.2	73.2	83.6	73.1	76	93.9	136.6	169.8
5354-11_3	SL000655	Keratin, type I cytoskeletal 18	Keratin 18	P05783	3875	KRT18	285.3	273.5	265.5	353	324.3	359.2	299.9	325.5	300.7	195	162	173.6	157	145.7	182.2	166.1	157	160	194.9	195.1	184.1	264.4	244.7	272.4	134.6	220.1	189.5	307.4	245.7	257.5	99.8	129	117.8	136.3	248.2	234.1
4324-33_2	SL008516	Cystatin-SA	CYTT	P09228	1470	CST2	1645.6	1984.7	1566.5	50.7	65.8	78.6	57.6	73.1	61.5	64.4	64.8	61	49.9	48.9	63.2	59.9	50.8	56.5	70.8	71.7	66.5	136.9	114.7	98.2	57.1	56.5	66.6	66	124.1	78.2	61	74	76.8	60.3	114.1	119.1
3415-61_2	SL004660	Bone sialoprotein 2	BSP	P21815	3381	IBSP	225.8	220.6	212.9	236.1	220.9	234.7	198.9	204.7	188.6	173.5	168.5	187.4	161	179	189.7	202.2	219.1	256	198.1	187.6	197.6	166.2	168.8	178.8	237.7	165.1	168.5	200.4	176.8	186.2	221.4	143.9	163.4	216	188.4	193.2
14133-93_3	SL000145	Interleukin-1 receptor type 2	IL-1 sRII	P27930	7850	IL1R2	29.8	31.4	34.5	21.1	36.6	32	51.7	49.5	60.4	48.1	54.6	43.4	43.8	39.5	37	31.5	32.9	34.2	45.2	42.5	41.3	70.6	66.9	51.6	42.5	48.7	50.6	36	56	41.2	38.6	46.1	38.8	44.2	42.8	40.5
4547-59_2	SL014071	Leucine-rich repeat transmembrane protein FLRT1	FLRT1	Q9NZU1	23769	FLRT1	327.8	333.9	294.3	424.4	400.9	433.8	577.1	693.1	531.2	314.4	297.4	263.5	233.9	275.1	239.2	203	211.9	194.4	186.8	193.9	199	258.2	262.2	362.4	223.3	270.9	296.9	369.7	297.8	294.6	312.6	224.7	271.3	288.3	295.5	273.2
3283-21_1	SL006544	Transforming growth factor-beta-induced protein ig-h3	BGH3	Q15582	7045	TGFBI	916.7	1009.1	873.5	2903.5	1576	1768.9	1926.1	2241.8	1272.6	1200.5	626	677.6	565.7	669.2	492.3	431.7	427.6	399.7	596.9	536.7	617.9	758.3	820	1217.3	437.7	1294.2	944.3	834.2	731.5	897.6	345.4	585.9	580.1	587.4	534.6	537.2
3365-7_2	SL010612	Dickkopf-related protein 4	Dkk-4	Q9UBT3	27121	DKK4	349.8	409.5	328.4	465.4	477.5	528.2	188.7	217.9	215.7	288.4	218.3	239.9	227.8	278.2	268.5	131.1	200.2	181.3	149.9	165.1	167	437	374.1	524.7	227.3	229.3	279.3	244.3	183.7	169.2	258	178	243.3	226.1	211	254.1
3397-7_4	SL010616	Tyrosine-protein phosphatase non-receptor type 11	SHP-2	Q06124	5781	PTPN11	7770.8	8914.9	4916.5	9396.9	9553.3	9647.6	8807.1	7943.2	11456.2	4396.8	2858.9	2627.3	13542.6	14520.3	11959.3	6611	4549.4	4256.7	1734	1997.7	1571.5	2749.8	2510.8	3379.4	1491.9	5069.1	3190	9653.1	4136.9	5996.6	1721.2	4753.6	3742.7	1095.9	7647.3	8535.3
10363-13_3	SL004097	Mothers against decapentaplegic homolog 3	SMAD3	P84022	4088	SMAD3	24086.7	19257.8	17393.5	13198.2	12371.2	10351.4	1999.8	1769.1	2679.4	2737.4	2719.4	3219.1	6159	8459.9	3172.4	7255.3	5014.5	1192.5	11458.8	11588.8	10358.7	2068	2000	2154.6	854	3298.4	2167.4	12849.8	7304.4	6082.7	2400.7	5846	2791	583.4	14090.4	18088.6
3222-11_2	SL010379	Semaphorin-3A	Semaphorin 3A	Q14563	10371	SEMA3A	256.5	250.8	224.3	301	291.7	316.2	358.1	417.5	341.2	221.4	223.5	221.3	168.4	189.5	180.4	167.1	193.7	184.4	152.8	161.7	156.8	180.5	178.8	233.6	217.2	185	208.9	269.9	237.5	219.4	272.7	145.2	198	245.1	214.4	206.6
3032-11_2	SL000428	Follicle stimulating hormone	FSH	P01215, P01225	1081 2488	CGA FSHB	49.7	50.7	56	47.7	58.1	50.8	51.9	51.1	58.4	57.9	61.5	67.1	59.7	48.8	61.6	53.6	60.7	73.3	61.8	70.4	60.8	87.5	85.3	70.2	86.4	60.3	61	56.4	72.1	58.9	71.6	61.1	63.8	70.9	63	64
3303-23_2	SL004438	Cystatin-M	Cystatin M	Q15828	1474	CST6	1409.3	1860	1484.1	18.1	32.5	28.8	63.5	35.4	87.8	36.7	38.2	33.8	41.7	33.2	25.3	34.7	29.3	22.8	30.8	37.5	31.8	72.5	68.2	45.9	29.2	43.7	37.9	64.3	86.8	41.9	41	79.1	41.7	36.4	72.2	70.4
5484-63_3	SL011588	40S ribosomal protein S3a	RS3A	P61247	6189	RPS3A	5276.7	4174.5	4252.5	3414.5	3542.6	3564.1	473.8	466.1	799.9	1390.4	1166	1454.2	4157.1	7122.3	2242	3183.9	1220.1	211.6	2690.3	3404.1	3143.3	552.8	522.1	1037.7	300.7	2912.9	2404.9	2837.5	1851.1	4054.2	821.8	1552	981.4	438.3	2972.8	3315.7
2644-11_2	SL000551	Protein kinase C alpha type	PKC-A	P17252	5578	PRKCA	832.4	766.9	917.7	803.3	744.5	931.6	240.7	344.2	279.3	381.4	398.3	445.3	325.7	459.4	377.2	286.4	291	380.9	669.7	522.6	619.1	649	632.9	971.2	311.8	340	314.9	642.4	401.7	370.3	367.1	301.5	266.4	333.5	735	687.1
10362-35_3	SL002565	Myc proto-oncogene protein	c-Myc	P01106	4609	MYC	47.8	49	50.9	36.7	45.7	41.6	46.2	36.4	42.8	61.4	66.4	63.6	96.5	218	114	118	203.5	70.8	74.4	63	69.6	81.9	86.6	59.9	103.2	73.2	84.2	46.3	65	52.2	63.7	84.4	65.9	58	57	53.8
3049-61_2	SL000603	Trypsin-1	Trypsin	P07477	5644	PRSS1	22.1	25.3	30.6	22.2	31	24.9	23.9	30.5	37.4	27.9	34.1	31.1	37.3	31.5	36.3	35.5	29.6	34.4	29.1	38.4	34.1	57.6	50.9	50	35.7	33.2	40.4	40.1	49.4	34.1	29.1	36.7	36.6	31.7	36.7	40.8
9190-7_3	SL008837	CD63 antigen	CD63	P08962	967	CD63	673.9	626.7	586.1	559.3	517.6	489.3	213.9	208.7	247.9	256.1	210.5	351.1	291.1	230.6	318.3	424.8	430.5	367.9	480.1	485.8	452.1	293	274.8	278.6	290.6	351.8	232	474.5	348.7	280.3	172.3	257.6	192	193.5	630.6	588.3
4165-2_1	SL000587	Thyroglobulin	Thyroglobulin	P01266	7038	TG	56.4	54.6	64.7	57.7	61.9	55.8	71.1	77.7	66.9	92.2	95.7	97	65.5	69.9	62.7	57.8	69.4	70.2	72.6	75.5	70.9	90.7	86.9	80.7	95.9	82.2	83.9	67.3	87.3	80.9	133.9	91.4	100.6	113	64.9	69.9
13122-19_3	SL008360	Leucine-rich repeat transmembrane protein FLRT2	FLRT2	O43155	23768	FLRT2	1058.7	1193.1	1122.5	2452.9	2054.8	2361.5	1850.5	2245.9	1486.7	1390.8	706.7	870.7	364.9	436	523.3	476.6	432.4	451.6	678.3	773.7	762.4	1210.9	1292.5	1992.5	354.7	1167.1	784.5	1088.8	834.7	994.6	449.1	814.3	840.3	391.2	702.1	696.3
4831-4_2	SL002823	L-Selectin	sL-Selectin	P14151	6402	SELL	272.9	240.5	248.3	215.6	209.5	209.8	9202.4	6162.4	7157.9	4842.6	7001.2	3382.7	506.9	586.1	496.3	466.9	363.6	352.7	1895.4	1869.9	2037.8	3730.5	3452.1	4784	770.6	1383.6	1346.7	1055.3	2495.2	5531.3	1461.5	4013.8	3788.3	635.6	4197.1	1895.4
5108-72_3	SL005209	Neurogenic locus notch homolog protein 3	Notch-3	Q9UM47	4854	NOTCH3	749.1	904.8	720.1	83.4	81	84.6	74.6	71.7	66.2	83.2	84	89.2	69.6	71.4	78.5	85.5	94.9	116.3	92.9	80.3	86.7	118.7	137.3	96.1	121.4	78	77.8	76	124.3	84.5	117.5	87.9	77.7	114.2	91.7	103.1
2524-56_3	SL003280	High mobility group protein B1	HMG-1	P09429	3146	HMGB1	8356.4	6632.9	7154.5	2796.9	2132.6	2933.2	1215.2	840.5	2633.9	3021.7	3166.9	4659.4	2248.5	1386.4	2421.2	3060	3133.6	3020.4	3438.7	2542.4	4716.1	797.6	896.7	980.3	2791.4	2853.8	978.8	2064.8	1366.9	2341	1865.8	767.7	1192.2	2517.2	2801.7	3159.9
3364-76_2	SL006910	Cathepsin L2	Cathepsin V	O60911	1515	CTSV	24.3	27.8	34	17.6	26.9	30.1	36.9	28.4	66.5	41.4	45	44	71.6	87.3	58.8	84.7	56.4	44.6	37.4	30	35	67.6	62.2	56.6	67	33.2	56.9	40.1	56	32.2	74.4	53.1	54.5	73.8	55.1	33.2
9168-31_3	SL003170	C-C motif chemokine 26	Eotaxin-3	Q9Y258	10344	CCL26	1670.6	1551.9	1409.1	1318.4	1101.8	1146.2	231.8	188.9	262.7	292.4	277.6	701.5	270.1	258.1	329.5	854.3	1216.3	843.2	1183.7	1038.3	960.6	462	409.5	454.3	667.1	496.2	228.7	1043.2	797.8	439.5	309.5	232.5	244.6	433.9	1427.4	1509.4
5481-16_3	SL013754	Ras GTPase-activating protein 1	RASA1	P20936	5921	RASA1	620.7	678	582.9	672.8	618.1	675.5	674.4	688.6	672.1	548.2	453.6	355.5	877.7	727.9	662.5	422.7	336.6	221.6	325.9	309.5	349.8	282.2	312.6	412.6	151.8	682.9	492.4	567.7	345.2	478.8	317.1	605.4	472.7	205.8	542.9	536.6
2891-1_3	SL004330	B-cell receptor CD22	CD22	P20273	933	CD22	279.9	273.2	258.5	284.9	276.8	293.1	226.3	240.4	231	188.3	207.7	228.3	181.6	196.3	211.3	210.8	235.2	254.6	244	236.9	226.3	176.2	189.5	201.7	266.1	170.1	182	254.3	224.7	217.2	283	219.9	240.7	268.6	225.3	235.3
5262-57_3	SL014470	Breast cancer anti-estrogen resistance protein 3	BCAR3	O75815	8412	BCAR3	914.9	877.7	870.6	987.2	760.2	738.9	627.4	544.4	628.1	641.9	627.4	702.9	446.5	512.2	512.4	777.4	652.3	715.1	821.2	793.3	743.5	504	513.7	541	600.6	587.1	387.2	747.3	588.7	534.7	370.2	513.2	452.3	430.2	825.7	830.3
13104-32_3	SL008614	Ephrin-B1	EFNB1	P98172	1947	EFNB1	1166.8	1272.6	1135.6	2036	1788.3	1817.1	1601.4	1789.8	1691.8	1207.9	885.4	931.4	1393.3	1462.9	1256.2	867.7	666	488.8	830.3	1001.8	935	1132.5	1131.6	1299.9	378.3	1200.3	945.6	1467.5	962.1	1164.1	617.2	1167.9	1075.8	479.2	1081	947.1
4437-56_3	SL014028	Ectonucleoside triphosphate diphosphohydrolase 5	ENTP5	O75356	957	ENTPD5	934.9	876	814.7	749.7	684.7	674.9	199.6	191.5	219	278.3	327.8	523.7	283.2	300.2	360.2	545	776.1	638.1	633.4	638.2	583.1	322.9	317.1	309.9	614.4	322.6	283.2	633.1	526.5	267.8	510.9	282.5	354.3	563.5	769	846.7
5482-61_3	SL000566	Retinol-binding protein 4	RBP	P02753	5950	RBP4	381.5	476.3	387	43.8	59.4	58.8	43.4	42.2	49.2	43.8	49.5	49.2	58	58	58.9	63.2	61.7	70.9	60.7	64.7	61.8	87.1	83.5	59.1	71.4	47.8	48.9	62.6	74.5	67.1	56.3	43.9	46	54.6	66.6	72.4
2906-55_3	SL000480	Interleukin-4	IL-4	P05112	3565	IL4	163.6	160	160.9	184.8	182.3	196.6	194.5	219.5	194.9	134.5	129.7	132.9	107.7	116.7	115	111.1	117.7	123.2	117.6	127.2	123.8	158.4	148	164.6	132.5	140.8	141.1	186.5	159.2	151.5	154.7	115.8	116.8	150.5	141.7	131.8
3192-3_2	SL002695	Cytosolic non-specific dipeptidase	Glutamate carboxypeptidase	Q96KP4	55748	CNDP2	989.7	816.4	728	498.7	476.4	480.9	382.9	351	448.2	283.8	314	359.6	403.1	303.4	406	367.2	448	449.2	325.1	306.2	301.9	258.2	261.4	238.9	432	245.8	224.2	590.6	343.2	346.9	465.1	280	347	448.2	667.5	681
4151-6_2	SL000541	Plasminogen	Plasminogen	P00747	5340	PLG	23.9	34.2	32.7	16.2	32.9	32.6	31.2	51.4	50.1	45.9	56.8	48	58.1	62.7	49.3	47	50.5	50.7	40.2	45.9	45.5	68.6	69	56.8	63.9	42.5	58.3	30.3	47.4	43.7	87.1	57.2	63.7	79.4	34.4	39.1
5033-27_1	SL004737	Tropomyosin alpha-1 chain	Tropomyosin 1 alpha chain	P09493	7168	TPM1	289.5	268.4	262.7	268.1	234.9	234.4	138	133	146.1	158.3	163.8	181.4	172.4	164.4	190	292.2	219.9	259.2	248.4	212.4	216.2	201.3	190.8	176.3	187.2	208.9	140.6	223.5	208.4	177.8	145.6	151.8	136.1	158.8	262.6	263.5
2637-77_2	SL004579	Macrophage mannose receptor 1	Macrophage mannose receptor	P22897	4360	MRC1	2654.6	2929.2	1927.2	6377.5	4307.8	4321.3	2318.1	2215.5	2635.7	1162.7	979.2	1019	1339.1	1791.8	1032.3	1119.8	945.6	694.6	702.8	786.4	555.1	1301.9	1382.3	2082.6	341.7	1077.7	687.2	3610.4	2051	2286.7	376.7	823.5	657.2	523.2	4177.9	3184.6
10366-11_3	SL001728	Platelet-derived growth factor receptor alpha	PDGFRA	P16234	5156	PDGFRA	163.6	156.1	142.7	126.5	129.2	125.4	101.7	80.8	92.3	92.3	92.1	105.9	126.6	132.9	136.6	123.7	124.3	150.7	123.1	108.8	115.3	122.6	126	101.4	136.4	105.6	95.1	120.5	143.4	112.4	96.5	120.3	110.6	102.4	123.9	122.9
13105-7_3	SL007311	Synaptosomal-associated protein 25	SNP25	P60880	6616	SNAP25	209.4	204.2	183.2	160.1	176.8	164.3	104.5	94.8	103.6	97.8	91.6	125.2	140.4	130.6	145.3	170.4	151.2	162	165.3	159.2	150.2	146.3	139.9	122.8	128.3	135.5	101.8	164.2	152	126.8	83.2	125	94.1	77	168.1	175.4
5030-52_1	SL006629	NAD-dependent protein deacetylase sirtuin-2	SIRT2	Q8IXJ6	22933	SIRT2	84914.6	78301.6	94724	221010	177373	162355	129173	122931	97134.3	68064.1	51321.9	59602.3	27213.7	33378.3	38837.8	32897.8	30337.5	17177.2	68747.7	82711.5	73801.5	57835.8	52245.1	81486.7	19729.2	56540	39496.6	140387	99854.8	126872	35670.7	59403.8	50094.1	29490.8	59392.2	81204.5
5357-60_3	SL014113	Neuroligin-4, X-linked	NLGNX	Q8N0W4	57502	NLGN4X	107	108.7	110.5	110.1	117.1	125.3	69.7	77.6	71.1	76.6	67.6	69.8	73.1	75.3	75.2	90	87.8	106.8	101.1	87.6	90.6	116.4	111.6	105.6	91.8	77.2	69.3	85.8	95.6	92.6	89.9	67	65.9	82.9	90.5	104.4
3893-64_1	SL001905	Mesothelin	Mesothelin	Q13421	10232	MSLN	136.4	147.7	126.1	171.4	187.3	211.4	216.4	241.6	212.6	129.1	110.5	102.2	87.4	92.7	100.7	67.3	81.6	65.6	67.2	77.8	75.2	109.3	104.2	159.5	89.6	106.7	109.3	173.5	137.5	133.7	115.7	62.1	84.8	109.1	138.7	115.4
5400-52_3	SL003184	Leptin receptor	sLeptin R	P48357	3953	LEPR	214.5	205.3	190.7	176.9	187	176.6	72.1	70.2	96	81.8	82.4	124.7	105.5	95.3	135.5	164.7	179.1	156.5	153.5	166	144.5	129.7	127.3	107.2	124.9	107.6	98.2	192.9	141.2	90.9	74.7	86	87	83.9	199.5	199.7
5792-8_2	SL000011	alpha-Fetoprotein	AFP	P02771	174	AFP	149.1	163.3	151.3	208.8	215.1	239.6	209.6	229.1	212.4	146	126.1	129.3	101.5	115	119.4	105.3	131.5	134.7	93.6	99.1	102.8	139.8	147.8	169.1	160.7	130.1	129	177.7	158.6	164.7	133	102.2	100	173.7	127	121.8
3534-14_2	SL003862	CD40 ligand	CD40 ligand, soluble	P29965	959	CD40LG	120.8	127.5	115.6	154.6	162.3	185.9	159.5	191.3	168.5	99.5	80.3	87.6	54.4	56.4	63.8	60.2	75.3	72.4	61.9	72.7	71.5	106.7	105.3	144	101	84.1	86.6	136.9	133.7	119.6	80.9	38.3	53.7	112.6	103.5	96.4
2778-10_2	SL004347	Interleukin-22	IL-22	Q9GZX6	50616	IL22	157.5	162.1	137.3	192.5	201.7	210.2	223.1	267.5	241.4	124.8	111.8	99.2	103.3	113.7	105.4	94.6	88.5	82	83.5	100.8	85	144.4	124.4	173.5	86.4	124	127.7	190.1	162.9	143.8	86	78.2	99.3	98.5	138.5	132
3151-6_1	SL003305	Interleukin-2 receptor subunit alpha	IL-2 sRa	P01589	3559	IL2RA	554.1	528.5	496.7	486.2	389.4	400.7	178.5	129.7	168.2	178	177.7	288.8	230	209.7	242.1	408	468.5	376.3	462	411.7	396.8	217.5	220.8	208	332.9	244.8	176.5	365.9	322.6	235	199.3	215.4	220.3	244.6	486.4	505.3
3485-28_2	SL000283	Beta-2-microglobulin	b2-Microglobulin	P61769	567	B2M	16.3	20.6	26.4	16	21.5	20.8	9922.4	8666	10789.3	5486.8	11043.9	2910	7114.2	8382.8	6750.3	5371.2	3310.2	4086.7	9504.3	7426.6	6614.8	2644.2	2239.4	1976.4	3774	8506.1	8968.5	589.5	1867.7	6073.2	2822.7	8560.5	9371.8	6614.9	1173.6	578
13132-14_3	SL008522	Semaphorin-5A	SEM5A	Q13591	9037	SEMA5A	416.6	433.4	348.8	478	383.1	427	442.1	397.7	362.2	306.2	230.1	214.4	237.8	257.3	221.5	186.6	174.7	170.3	201.4	201.3	203.2	364.2	347.8	462.4	156.2	319.6	268.2	275.5	235.5	262.8	189.1	368.8	343.8	211.7	377.3	327.2
14132-21_3	SL020171	HERV-H LTR-associating protein 2	HHLA2	Q9UM44		HHLA2	583.3	583.1	530	719.9	689	682	631.4	685.3	623.6	578.2	459.3	459.1	596.6	588.5	541	499.6	369	344.6	375	437.1	385.3	510.5	494.3	514.8	280.4	668.7	500.6	641.6	433.6	522.9	305.8	539.6	422.8	273.3	467.2	455.6
4155-3_2	SL003198	Tenascin	Tenascin	P24821	3371	TNC	155.1	145.2	161.3	171.1	170.1	156	292.1	265.4	310.2	261.2	318.5	252.9	594.3	677.9	437.7	413.2	309	248.1	287.6	291.8	314.3	276.4	255.4	254.7	257.3	508.8	460.2	230.4	228.7	267.8	336.1	594.3	485.4	325	274.6	202.7
5837-49_3	SL004714	Leukemia inhibitory factor receptor	LIF sR	P42702	3977	LIFR	26.4	32.1	40	18.8	36.6	30.1	36.5	37.2	33.4	41.1	72.3	48.3	39.5	39.1	37.4	32.3	38.3	37.6	43.2	47.8	41.1	90.1	75.3	60.5	51.9	34.6	48.8	35.5	61.9	45.4	73.6	54.5	61.7	58	36.6	46.5
4807-13_3	SL008072	Collagen alpha-1(VIII) chain	CO8A1	P27658	1295	COL8A1	75.6	80.1	81.6	72.8	75.8	80.6	90.7	81.5	79.2	87.6	92.1	94.8	84.4	84.3	82.7	88.9	95.4	112.2	86.8	80.2	82.5	106.3	108.2	105.8	106.2	87	98.4	79.2	97.6	82.2	113.6	100.5	93.6	108.1	84.9	86
9171-11_3	SL016969	Cysteine and glycine-rich protein 3	CSRP3	P50461	8048	CSRP3	6146.3	11498.7	13175.7	25491.5	21216.9	22023.6	16267.2	22031.5	13472.9	11811.9	3372.6	9600.9	1708.6	1380.7	3313.1	2751.4	4284	1907.1	2946.9	4114.9	2960.5	12305.8	14874	22830	2703.3	6673.1	5611.5	10031.4	6854.4	7525.6	1466.1	4733.8	4316.4	4101.3	4729.3	3916.1
2944-66_2	SL005156	Neuroblastoma suppressor of tumorigenicity 1	DAN	P41271	4681	NBL1	114.9	120.1	120.2	120.2	129.5	138.4	119.2	132.5	123.2	109.4	105.5	113.8	93.9	105.6	97.8	94.5	101.4	106.8	99.4	96.8	101.2	113.2	108.2	107.4	108.7	91.5	104.2	112	114.6	109.5	138.5	97.8	96.2	116.9	101.9	107.5
4392-54_2	SL005161	Fibroblast growth factor 12	FGF-12	P61328	2257	FGF12	60.8	59.6	66.9	60.4	67.2	63.1	200.8	159.1	196.7	180.1	261.4	152.7	536.6	688.1	337.6	313.2	226.9	167.7	231.4	185.1	223.6	164.9	146.5	168.9	163.2	428.6	367.8	104.1	141.6	191.4	243.7	492.2	400	216.3	158.3	116.1
4959-2_1	SL004925	Anterior gradient protein 2 homolog	AGR2	O95994	10551	AGR2	253.2	226.6	238.7	224.7	218.6	212.5	82.9	86.8	117.6	112.1	108.5	154.3	161.6	155.8	190.8	226.8	178.2	211.8	224.3	207.7	211.5	153.1	156.5	136.4	144.2	159.1	110.9	200.1	183.6	175.2	98.2	95.3	98.4	98.4	208.5	221.7
3061-61_2	SL000343	Cathepsin B	Cathepsin B	P07858	1508	CTSB	14087	15492.6	12423.9	7289.8	5102.3	5961.5	4655.9	4050.7	5935.2	4820.8	5933.8	5409.2	5130.1	6958.7	2787.8	1126.9	1835.9	453.6	2659.5	2437.5	2459	993.4	990.7	1549.9	1765.4	4192.1	3300.2	6736.6	4930.5	5839.5	1755.7	5060.6	4510.2	1069.7	12997.8	10287.5
4127-75_1	SL000322	Complement component C6	C6	P13671	729	C6	663.2	612.6	634.2	635.4	520.8	493.1	275.2	259.6	259.9	322.4	337.4	480.1	317.5	302.7	331.7	471.5	592	517.4	465.3	432.7	409.6	333.6	319.5	326.6	491.9	330.1	294.9	526.3	447.3	300.7	495.8	272.7	317.5	511.4	592.2	663.5
5261-13_3	SL010488	Abelson tyrosine-protein kinase 2	ABL2	P42684	27	ABL2	963.5	918.2	955.9	1172	917.4	908.9	432.2	385.9	493.4	392.9	378.8	576.5	593.9	603.5	625.7	1061.3	719.7	910.5	888.3	836	802.1	534.9	542.3	522.9	611.8	612.5	383.4	1007.5	726.3	679.7	413.9	527	528.3	474.3	944.1	1003.4
5927-4_3	SL004690	WNT1-inducible-signaling pathway protein 3	WISP-3	O95389	8838	WISP3	255.6	243.2	240.9	273.1	264.7	260.8	216.7	208.6	219.6	208.4	210	199	358.5	375.4	353.8	335.6	203.6	288.6	200.7	196.5	221.3	196.4	203.2	200.4	167.5	277.4	232.6	242.6	198.9	253.3	164.1	240.5	181.8	148.1	207	203.7
3050-7_2	SL000017	von Willebrand factor	vWF	P04275	7450	VWF	1496.5	1677.1	1308.1	4769.9	4580.8	5479	1387.6	1726.6	2722.1	567	547.1	423.7	1402.7	717	1406.6	699.4	981.7	999.1	445.9	399	453.1	1492.1	1404.6	1490.8	803.2	1255.6	668.9	3071.7	2128.9	2442.7	473	767.2	806.8	961.3	1985	2396.6
4876-32_1	SL000357	Coagulation factor IX	Coagulation Factor IX	P00740	2158	F9	26412.1	26767.9	25345.3	8565.1	6317.7	6905.7	11497	6779.6	18191.5	10221.2	10127.4	9170.2	13030.1	16898.6	8101.3	3204.6	5482.8	1968	7723.8	5253.2	5860.6	12702.9	6582.7	11620.8	2612.9	3423	5820.1	4519.7	3812	4213.1	1195.9	3550.4	2943.6	2920.6	14452.8	15704.2
2943-5_2	SL000398	Cytochrome P450 3A4	Cytochrome P450 3A4	P08684	1576	CYP3A4	57156.3	54531.7	39885.8	30072.8	29283.3	28669.6	23263.1	20978.9	33786.4	21099.9	17866.3	17761.2	31675.1	31246.6	23021.4	13398.9	10789.2	6143.5	7987.3	10510.5	9030.3	8948.9	7316.4	11918.1	7458.1	29109.7	18833.3	31757.1	17233.4	21113	10121.7	27437.9	20074.4	5855.5	47090.8	45224.3
3810-50_2	SL006912	Tyrosine-protein kinase Fgr	FGR	P09769	2268	FGR	14.4	16.7	19.8	16.9	18.2	17.2	152.9	120.7	105.5	65.1	132.8	64.1	245.7	396.5	160.8	119.6	92.8	25.6	124.4	101.3	125.6	78	70.6	75.3	91.6	256.5	366.1	67	110.7	235.7	82.9	188.2	167.2	161.2	90.6	52.4
10990-21_3	SL017128	Leucine-rich repeat serine/threonine-protein kinase 2	LRRK2	Q5S007		LRRK2	1975.3	1975.2	1860.3	2210.9	2260.2	2027.7	1649.2	2006.6	1955.3	1644.5	1413.4	1526	2093.6	2081.6	1730.6	1441.2	1070.1	808.1	1444	1642.6	1587.6	1307.8	1207	1422.1	669.2	2079.2	1605.1	2224.9	1266.4	1553.8	1022.4	1736.3	1373	709.5	1787.1	1565.1
2827-23_2	SL000427	Fractalkine	Fractalkine/CX3CL-1	P78423	6376	CX3CL1	162.3	141.9	164.9	138.2	146.7	134.9	84.7	85.7	99.5	80	91.4	101.3	96	104.6	145.8	136.5	111.7	137.8	128.3	140.6	131.1	115.8	118.7	86.8	108	98.9	87.9	142.4	78.5	109	89.1	74.4	68.7	85.6	139.5	153.8
4562-1_2	SL012457	Neurexophilin-1	NXPH1	P58417	30010	NXPH1	1272.8	1115	1079.4	1609.9	1584.7	1485.3	439	464.3	523.9	484.9	484.8	648.5	1481.6	1298.9	1157.1	1132.1	1020.2	616.4	752.5	845	830.4	515.7	494	521.4	408.5	643.3	496.6	1459.7	984.5	812.6	414.6	712.5	590.4	385.7	1369.8	1699.1
3877-67_2	SL004938	Calcium/calmodulin-dependent protein kinase kinase 1	CaMKK alpha	Q8N5S9	84254	CAMKK1	860.9	835.3	669.3	931.2	967.8	948.8	953.4	1011.4	1039	719.3	761.6	773.9	1465	1289	881.9	605.7	607	624.2	476.9	512.3	471.5	455.5	450.7	659.1	741.3	673	684.8	846.2	576.2	602	868.6	749.7	790.2	769	758.2	665.3
4915-64_2	SL000836	Hemoglobin	Hemoglobin	P69905, P68871	3039 3043	HBA1 HBB	83576.3	74964.8	104354	50029.2	90054.2	86478.6	218116	159745	129658	49130.3	108775	186839	57166	49840.4	78263	76183.9	53667.5	56748.8	21277.2	9978.7	16822.8	57061.9	22223	67442.3	5566.6	26565.5	23333.8	98613.5	25275.2	44902.3	5881	5444.6	2028	2742.2	89424.5	81969.6
3707-12_2	SL000254	Serum albumin	Albumin	P02768	213	ALB	34.1	32.6	45.1	23.6	32.7	45.1	70.4	115.3	67.6	73.5	104.2	57.4	178.2	203.6	144	125.6	88.9	78.2	80.6	169.2	113.8	81.3	73.5	68.7	65.1	131.5	120	50.9	76.3	74.9	128.6	212.8	175.8	114.2	61.1	51.6
5254-69_3	SL016553	cGMP-inhibited 3',5'-cyclic phosphodiesterase A	PDE3A	Q14432	5139	PDE3A	392	369.9	353.9	339.9	301.6	304.2	153	150.5	179.1	148.9	162.2	215.8	192	182.6	196.1	288.6	314.5	259.9	325.8	299	287.3	203.5	189.8	192.4	223.5	208.3	138.6	282.2	257.9	183.4	121	162.7	160.3	160.8	361	377.8
3479-71_2	SL006480	Trypsin-3	TRY3	P35030	5646	PRSS3	46.1	48.4	49.6	32.3	53.9	47.7	36.9	43.2	59.1	56.9	50.1	41.6	59.8	68.2	65.3	78.5	54.6	64.2	57	85.1	58.4	80	78.5	55.6	60.6	53.8	50.2	56.6	75.9	55.2	59.4	67.8	65.3	59.9	53.1	53.1
5915-58_3	SL012148	Peroxisomal targeting signal 1 receptor	PEX5	P50542	5830	PEX5	132	112.6	104.9	141.5	155.8	118.2	54.9	56.4	65.1	46.1	43.3	71.3	48.6	38.6	60.2	120.1	80.2	130.7	86.9	110.8	74.2	102.7	89.8	88.5	87.6	52.3	38.1	141.6	108.4	76.3	39.3	43.7	46.1	45.5	112.2	110.8
13103-125_3	SL009328	Chorionic somatomammotropin hormone	CSH	P0DML2 P0DML3	1442 1443	CSH1 CSH2	3011.3	2985.1	3054.9	4135.7	3524.3	3547	3445.8	4064.1	3341.5	3515.5	2787.9	2622.5	3727.5	3878.4	3160.9	2429.7	1649.5	1037.4	2075.5	2421.3	2208	2156.1	2097.1	2766	901.8	3762.6	2948.2	3272.5	2109	2711.6	1692	2899.9	2230.8	1126.5	2310.5	2199
4322-28_3	SL013489	Protein amnionless	AMNLS	Q9BXJ7	81693	AMN	16.5	20.8	22.6	16.1	21.6	19.4	20.4	22.5	23.6	26.3	30	25.6	26	24.2	22.7	19.9	26.1	27.1	24	27.2	25	48.8	43.3	35.6	32.4	20.4	28.9	21.3	39	27.7	43.9	27.2	32.6	35.5	25.3	26.2
3643-90_2	SL008760	SLIT and NTRK-like protein 1	SLIK1	Q96PX8	114798	SLITRK1	1006.5	947.2	917.3	917.8	737	698.2	448	386.1	432.1	408.2	411.6	621	395.1	370.1	487.4	875.3	854.4	1164.8	754.4	693.1	635	459.4	467.5	457.6	984	468.1	369.6	754.5	563	566.7	551.9	362	417.3	714.7	776.6	833.8
3813-3_2	SL006913	Tyrosine-protein kinase Fyn	FYN	P06241	2534	FYN	1225.3	1373.1	1079.9	2707.5	1895.6	2356.2	1702.7	1894.4	2036.8	942.4	820	505.6	1543.3	1511.1	1061.1	633.9	440.5	289.6	516.2	506.3	583.1	500.4	507.9	1017.1	260.2	742	439.4	1569.1	955.7	1429.1	676.4	1390.9	1346.2	298.3	1712	1693.5
3766-51_4	SL004304	Syntaxin-1A	STX1a	Q16623	6804	STX1A	69.3	68.2	68.7	44.4	57.5	67.8	198.1	164.8	201.4	182.9	264.9	175.1	474.4	594.8	333.4	304.8	288.3	230.9	218.1	170.1	237.1	102.7	102.4	125.5	247.2	376.3	338.9	78.7	123.6	170.8	318.9	397	404.1	312.9	150.4	109.1
3035-80_2	SL004354	Interleukin-19	IL-19	Q9UHD0	29949	IL19	96	88	82.6	65.6	94.4	88.5	31	42.7	48.8	39.8	36.8	38.1	65.6	57.7	59.3	68.1	47.1	35.5	49.6	65.6	57.7	78.7	69	52.5	35.5	50.3	43.3	85.3	74.5	72.1	31	49.1	40	31	80.6	84.1
5001-6_2	SL001973	Mammaglobin-B	Mammaglobin 2	O75556	4246	SCGB2A1	21848.1	22462.7	25586.1	39194.8	36382.3	34554	31065.7	36804.6	27637.9	32855.2	22343.4	23272.4	19100.1	20221.4	18467.3	16346.2	11316.2	7351.1	15846.9	20841.8	19671.7	22664	21696.4	24278.7	7529.9	28375	24990.3	30683.3	17878	25772.5	11633.8	20077.2	14748	11136.6	17280.6	14850.4
3796-79_2	SL007642	Angiopoietin-related protein 4	ANGL4	Q9BY76	51129	ANGPTL4	2213.3	2047.8	2186.1	2695.4	2027.9	2075.5	551	446.6	652.6	577.7	581.9	1052.1	584.5	538.6	1729.6	2537.1	2329.6	3511.4	1966.1	1793.2	2018	775.5	892.5	669.4	2281.3	748.9	451.7	1979.8	1149.5	1238.2	805.2	377	607.6	919.3	1922.4	2114.4
4374-45_2	SL003869	Growth/differentiation factor 15	MIC-1	Q99988	9518	GDF15	113.1	120.5	112.5	134.6	154.6	151.8	122.5	140.2	145.2	94	94	97.2	96.9	101.3	100.9	83.6	87.2	88.9	95.5	104.9	99.1	119.7	113.7	128.2	103.4	87.9	101.7	134.3	121.9	104.7	89.6	109.1	107.1	107.2	118.3	104.3
4546-27_3	SL008822	Adhesion G protein-coupled receptor E2	EMR2	Q9UHX3	30817	ADGRE2	23.4	30	34.9	29.2	37.9	30.3	38.8	42.1	38.2	43.7	43.7	43.1	38.3	31.6	32	30.3	30.6	31.8	47.8	55.4	46.6	92.7	79.3	57.4	45.3	33.5	50.6	41.4	54.2	46	56.7	40.7	57	51.8	37.7	38.3
3374-49_2	SL010499	Tyrosine-protein kinase HCK	HCK	P08631	3055	HCK	28.6	33.4	38.2	22.8	34.3	32.4	39.6	42.2	34.4	54.3	57.9	56	48.4	66.7	43	32.8	41.4	40.5	46.8	44.8	45.2	87.5	78.8	62.3	53.2	35.2	54.1	34.9	63.1	44.6	86.2	46.4	59.6	65.6	39.2	41.6
2977-7_2	SL004872	Tumor necrosis factor receptor superfamily member EDAR	EDAR	Q9UNE0	10913	EDAR	258.7	264.4	224.1	341.6	315.7	348.2	452.1	550.5	425.8	269.9	255.8	237.4	157.6	191.7	163.3	154.1	196.6	196.6	162.4	158.9	153.2	184.4	187.7	259.7	245.9	193.8	229.2	264.7	224.9	222.9	302.7	149.9	220.6	291.3	233.8	220.6
3037-62_1	SL001795	Interleukin-1 beta	IL-1b	P01584	3553	IL1B	893.2	917.6	981.2	1296.7	944.3	1061.3	326.8	305.1	351.7	406.5	375.4	569	335.5	320.7	674.8	1752.1	1051.2	1652.5	1016.5	839.2	1003.2	439.6	489.3	370	869.7	658.5	323.9	860.4	624.3	634.7	544.3	208.2	324.5	535.4	849.3	948.2
3360-50_4	SL003726	Serine/threonine-protein kinase Chk2	Chk2	O96017	11200	CHEK2	40	43.1	44.1	24.3	42.3	41.1	48.6	41.6	57.5	51.8	65.1	47.6	114.1	124.9	79.9	79	75.2	56.6	53.6	54.5	57.1	65	57.2	64.6	58.4	83.4	81.1	40.8	57	53.5	82	120.9	103.9	67.3	64.9	52.5
9176-3_3	SL000001	Mucin-1	MUC1	P15941	4582	MUC1	163.9	159	159.6	160.4	156.5	163.3	116.3	108.8	110	121.2	109	116.4	152.6	161	154.1	161.3	119.4	135.7	148.4	134.8	138.1	152.2	157.8	126.5	118	139.6	113	150.9	137.2	137.2	94.2	144.9	102.4	88.2	140.4	146.9
5343-74_3	SL008703	Carboxypeptidase E	CBPE	P16870	1363	CPE	378.4	324.7	357.2	307	276.5	269.1	155	150.6	162.1	161.2	154.6	233.1	166.8	171.7	203.1	265.7	243.1	339.3	312.9	307.9	303.6	203.5	203.4	180.3	284.9	159.3	128.5	282.2	235.1	256	182.6	142.1	140.8	187.3	248.5	288.9
5077-28_3	SL007179	Ephrin type-B receptor 2	EPHB2	P29323	2048	EPHB2	177.1	195.7	165.9	294.7	274.3	319.1	250.1	300.5	247.5	158	118.2	124.9	76.3	86.8	117.3	85.9	95.7	93.1	95.5	110.7	112	207.8	220.2	289.7	93.4	169.3	120.2	202.9	164.7	177.8	97.2	81	95	104.3	122.4	112.1
5102-55_3	SL005200	MHC class I polypeptide-related sequence B	MICB	Q29980	4277	MICB	57.8	56.9	61.9	45.5	54.5	56.3	118.5	105.6	111.1	131.8	169.3	137.8	225.7	257.3	176.8	190.3	138.2	133.4	121.8	106.2	119.3	120.6	117.3	109.3	161.5	185.1	198.4	69.1	108.8	108	268.2	300.5	262.6	197.8	90.4	84.2
3294-55_2	SL010451	Cryptic protein	CFC1	P0CG37	55997	CFC1	1077.7	994.5	921.5	1585.4	1460.5	1451.3	1317.6	1360.3	1420.7	924.7	835.2	836.9	2025.7	1823.7	1322.1	930.9	738	526.4	681.1	763	743.1	555.4	563.3	927.8	522.2	1221.5	952.9	1264.5	929.2	1125.9	654.2	1029.9	900.3	566	1068.8	945
3000-66_1	SL004516	Mannose-binding protein C	MBL	P11226	4153	MBL2	567.1	596.2	510.2	725.1	728.9	777	639.4	775.3	688.2	452.2	445.2	497.2	273.2	292.8	335.6	345.5	545.1	587.8	290.7	330.8	339	321.3	327.6	485.2	694.7	347.9	404.2	631.9	439.5	445.6	602.2	210.6	360.9	705.4	489.2	444.7
2705-5_2	SL003197	C-C motif chemokine 25	TECK	O15444	6370	CCL25	28.9	31.7	42.9	18.5	39.1	39.4	31.2	41.8	44.3	38.4	51.2	36.6	41.7	37.6	34.8	30.5	37.4	46.3	38.4	44.5	44.4	72.8	64.6	58.6	51.6	36.2	37.5	54.9	55.2	39.2	66.8	47.4	60.1	56	40.5	39.1
3719-2_2	SL000076	Cyclin-dependent kinase inhibitor 1B	p27Kip1	P46527	1027	CDKN1B	372.3	467.3	389.3	362.6	298.7	317.4	445.2	407	579.6	683.4	532.6	506.1	214	201	179.7	103.8	153.1	136.6	180.6	232.5	220.8	305.6	255.2	418.3	165.9	388.9	337.1	291.3	217.4	279	138.4	246.8	230.3	141.7	259.5	239.7
2597-8_3	SL000002	Vascular endothelial growth factor A	VEGF	P15692	7422	VEGFA	512.9	503.9	462.9	919.5	834.3	860.6	559.3	640	553.5	365.7	317.4	363.6	426.9	437.5	469.1	517.4	470.7	488.2	351.2	356.5	351.9	518.6	502.4	564	398.7	394.1	337.6	823.1	503	620.1	316.5	293.6	331.3	406.8	444.5	431.8
3443-61_2	SL010523	Homeodomain-interacting protein kinase 3	HIPK3	Q9H422	10114	HIPK3	70.6	72.7	75.9	51.1	60.3	65.3	64.5	67.1	63.1	96.3	116.9	114.7	130.3	123.2	109.4	102.5	98.3	110.6	98.2	95.5	97.5	94.6	92.1	85.2	109.6	111.6	108.9	57	86.5	78.6	152.2	146.1	155.9	130.3	93.4	76.1
4717-55_2	SL000479	Interleukin-3	IL-3	P08700	3562	IL3	641.2	608.3	636.8	650.5	511	496.8	359.2	341	313.2	373.6	350.6	485.3	459.1	426.1	452.1	617.4	565.3	649.7	585.8	538.9	520.9	395.7	393.2	362.6	575.3	395	362.5	541.1	447.9	448.9	437.1	432.4	391.4	443.4	564.9	590.5
4874-3_1	SL000003	Angiogenin	Angiogenin	P03950	283	ANG	17.6	26.7	28.8	18.1	28	28.6	22.9	35.4	26.9	27.2	34.2	23.5	26.9	25.2	31.1	22.9	25.9	27	34.8	49.1	41.9	64.4	60.9	44.2	34.5	35	33.4	32.6	44.7	37.7	36.3	29.5	26.9	41.3	30.5	30.8
3522-57_1	SL000615	Vasoactive Intestinal Peptide	Vasoactive Intestinal Peptide	P01282	7432	VIP	144.7	157.2	138.5	193.5	203.9	224.8	220.1	245.3	222.6	122.7	109.9	99.5	81.3	85.9	84.9	75.7	72.9	57.9	85.2	92.8	80.7	149.6	139.4	178.8	64.9	124	118.7	182.7	164	158.1	76.5	65.2	73.8	82.3	134.8	125
4956-2_1	SL000139	Epiregulin	EPI	O14944	2069	EREG	119.6	122.8	121.2	142.7	137.9	154.2	121.5	150.3	127.8	120.4	108.7	118.5	118.9	115	110.2	107	105.3	115.4	87	86.6	93.7	119.3	117.9	119.6	121.6	96.6	101.4	111.7	108.5	112.4	151	115.8	110.8	117.8	105.8	103.6
5456-59_2	SL006694	Beta-Ala-His dipeptidase	CNDP1	Q96KN2	84735	CNDP1	176.5	175.2	180.4	190.6	179.1	199	145.1	145.1	137.7	127	112.2	144.8	92.7	96.8	117	127	176.6	213.8	133.6	124.9	144	122.9	144.1	136.2	197.1	99	104	157.1	140.3	143.1	171.5	72.2	95.8	201.4	139.5	154.3
2526-53_3	SL002539	Tumor necrosis factor receptor superfamily member 11B	OPG	O00300	4982	TNFRSF11B	3226.2	2664	3542.7	2761.9	2530.7	1914.5	936.6	851.4	962.7	970.1	995.6	1710	1238.1	1401	1478	2219.8	1868.1	2327.2	2578.7	2577.1	2381.8	1377	1480.8	1116.3	2057.8	1472.3	1051.9	2648.7	1063.7	1481.4	1183.4	706	695.5	1932	2363.3	2836.6
2991-9_2	SL001997	Interleukin-1 receptor type 1	IL-1 sRI	P14778	3554	IL1R1	12.1	18	21.5	16	20.4	17.8	16.5	22.4	39	20.8	24	19.9	33.1	37.9	38.5	20.6	21.6	16.4	23.7	27.3	27.4	45.2	42.5	31.1	20.1	21.6	28.9	24.6	34.6	25.6	24.4	23.5	23.5	22.1	23.2	24
5451-1_3	SL003166	CD166 antigen	ALCAM	Q13740	214	ALCAM	253.7	367.4	262.2	295.8	250.9	322.2	465.3	451	536.3	229.5	291.3	202.1	168.8	201.8	217.2	131.8	213.2	173.3	927	968.7	987.7	374.3	369.1	415.5	391.6	844.3	474.4	369.3	500.7	711	505.5	1073.1	1223.8	787.2	727.4	459.8
4261-55_2	SL005493	Serum paraoxonase/arylesterase 1	paraoxonase 1	P27169	5444	PON1	33.7	43.3	37.8	31.9	46	46.5	69.4	69.2	80.4	68.3	88.6	64.3	152.2	177.5	113.8	109	84.9	71.1	64.8	69.6	71.3	74.5	59.3	65.2	74.5	114.4	109.4	51.5	65	67.7	124.8	156	150.9	94.9	60.5	49.9
3622-33_4	SL008909	Legumain	LGMN	Q99538	5641	LGMN	3887.6	3773.5	3852.2	4076.9	3323.5	2998.4	1420.8	1226.4	1679.5	1460.9	1318.3	2217.9	1916.8	1747.3	2419.2	3894.4	3052.8	3957.2	2910	2983.3	2595.8	2307	2341.2	2311.6	2826.8	2561.4	1397.2	3601.7	2460.6	2188.1	876.4	1162.2	1084.4	2075	3949.9	3827.2
10361-25_3	SL014684	2'-5'-oligoadenylate synthase 1	OAS1	P00973	4938	OAS1	71.6	61.3	62.9	51.6	61	63.8	220.6	182.2	173.3	222.2	522.8	177.3	68.7	74.4	70.1	68.5	84.8	99	144.6	134.3	151	98.5	91.3	80.5	153.7	258.2	311.4	81.6	131	150.4	158.2	249.9	190.9	165.8	96.3	73.8
3516-60_2	SL004712	Stromal cell-derived factor 1	SDF-1	P48061	6387	CXCL12	1085.2	1089.9	921	341.4	356.7	378.2	200.2	192.5	299.1	360.3	481.1	369.2	170.7	139	113.2	65.7	75.2	42.1	350.3	289.3	257.1	165.5	129.2	170.4	69.4	87.6	75.1	340.6	197.8	246.6	123.5	126.2	106.1	69.2	930.2	905.8
7628-40_3	SL012774	Cysteine-rich with EGF-like domain protein 1	CREL1	Q96HD1	78987	CRELD1	194.2	203.7	179.6	251	275.6	285.7	258.8	295.3	287.1	155.6	129.5	134.7	127.5	133.2	136.9	121.3	110.9	98.1	110.4	139.8	132.3	194.1	170.6	232.9	117.7	186.2	159.1	257.3	206.9	189.6	73.7	101.3	103.1	112.2	188.2	155
3684-78_3	SL004580	Macrophage scavenger receptor types I and II	Macrophage scavenger receptor	P21757	4481	MSR1	267.3	257.6	267	319	239	248.9	135.6	109.1	129.9	141.4	144.7	200.4	156.6	160.9	203.1	368.3	279.3	360.7	260.7	228.9	236	194.4	202.9	181.7	266.6	213.4	136.7	234.3	211.5	171	173	174.3	173.6	196.2	259.8	272.2
5125-6_3	SL014292	Sialic acid-binding Ig-like lectin 14	SIG14	Q08ET2	100049587	SIGLEC14	116.1	113.6	115.1	116.4	118.1	111.8	289.9	191.4	224	161.7	262.2	230.1	1322.3	1693.8	1195.8	621.6	482.5	378.1	422.2	401.2	397.6	189.6	169.8	169.4	204.8	241	423.9	158	160	212.1	225.8	296.2	306.8	261.7	141	128.6
5011-11_1	SL003685	Nicotinamide phosphoribosyltransferase	PBEF	P43490	10135	NAMPT	71.5	72.1	66.1	63.1	74.9	77.6	103.2	87.8	98.3	91.4	99.8	90	331.1	285	294.9	192	185.4	203.6	83.5	90.6	79.6	103.1	99.5	82.9	105.6	108.5	94.3	86.3	86	96.2	138.4	148.1	135.7	108.1	77.6	74.7
3083-71_1	SL005233	Tumor necrosis factor receptor superfamily member 27	XEDAR	Q9HAV5	60401	EDA2R	455.2	418	409	409.7	349.7	357.4	171.3	138.7	166.6	196.9	199.3	283.4	203.1	188.2	265.3	377.8	478.1	546	358.9	309	309.9	192.2	218.1	180.7	447.7	201.4	172.9	309.3	272.4	216.7	257.6	152.8	189.9	353.9	380.3	424.4
3361-26_2	SL010610	C-type lectin domain family 4 member K	CLC4K	Q9UJ71	50489	CD207	24	31.7	30.6	16.1	30	27.7	27.6	30	40.9	48.1	57.1	51.3	46.8	54.6	43.7	46.9	48.5	48.7	35.8	38.5	41.8	76.7	59.1	40.1	63.1	33.7	47.5	25.5	52.4	42.8	86.4	49.4	64.2	70	32.1	34.9
2734-49_4	SL005206	Natural cytotoxicity triggering receptor 2	NKp44	O95944	9436	NCR2	38.9	46.5	53.2	28	47.3	49.8	50.3	50.7	46.4	62.6	78.5	64.7	61	66.5	66.1	46.1	65.7	66.1	80.8	67.5	72	77.1	71.1	62.6	81.9	47	60.8	41.1	68	55.9	107.5	85.2	101.3	99.6	44.4	51.3
4152-58_2	SL000545	Plasma kallikrein	Prekallikrein	P03952	3818	KLKB1	14.4	15.7	17.9	16.8	16.7	16.9	15.4	31.6	18.4	27.5	40.8	28.3	23.1	21.4	22.7	17.1	23.4	19.4	17.4	35.4	28.6	51.4	39.1	27.4	34.5	18.6	19.1	37.6	32.1	24.8	54.2	27.6	29.6	44.8	18.9	20.4
2619-72_2	SL001890	Tumor-associated calcium signal transducer 2	GA733-1 protein	P09758	4070	TACSTD2	85.7	92.2	84.2	105.1	111.3	118.3	107.6	111.7	112.2	73.1	66.7	59.8	54.6	54.5	54	52	55.9	48.8	56.1	59.5	55.7	94	86.9	102.1	52.8	76.3	65.8	100.8	97.5	87.9	56.9	40.8	50.1	62.5	77.7	73.3
5301-7_3	SL000406	Eotaxin	Eotaxin	P51671	6356	CCL11	74.8	70.4	89.6	49.4	63.1	65.1	71.4	74.6	83.4	84	104.2	95.6	145.1	158.1	115	131.4	122	131.9	95.5	90.9	103	83.9	93.2	87.5	124.2	122.6	114.4	70.2	83.3	87.9	160.6	162	141.5	136.1	85.8	84.4
5424-55_3	SL003690	Tumor necrosis factor receptor superfamily member 11A	RANK	Q9Y6Q6	8792	TNFRSF11A	1323.6	1230.5	1262.1	1341.4	1017.7	1013.5	213.3	156.7	263.7	271.7	225.2	641	249.6	197.6	363.4	922.2	908.8	682.4	1145.8	1047.8	911.2	552.8	496.1	534.6	503.2	587.7	226	1067	860.1	477.2	170	169.8	184.5	349.8	1304.2	1361.6
3873-51_2	SL000588	Thyroid peroxidase	TMA	P07202	7173	TPO	662.9	586.7	650	597.1	511.2	492.8	287.5	267.1	290.1	315.2	316.3	467.1	326.7	392.7	391.2	567.1	478.4	595.5	592.2	550.9	536.9	309.5	347.3	309.5	503.1	362.6	314.4	542.4	367.3	442.3	439.4	264.8	304.7	438.7	535.5	579.4
4962-52_1	SL012538	Cerebral dopamine neurotrophic factor	ARMEL	Q49AH0	441549	CDNF	36.7	44	46.3	22.4	39.1	41.4	37.7	37	45.3	47.7	51.3	43.7	61.8	60.6	61.2	53.1	45.5	56.9	86.4	84.2	87.9	77.7	97.9	54.7	76	156.4	179.7	42.8	67.4	62.7	77.7	137.2	139.2	82.6	50.2	53.1
2468-62_3	SL000133	C-C motif chemokine 20	MIP-3a	P78556	6364	CCL20	38.3	42.5	42.7	30.6	46	47.6	152.1	124.2	151.1	130.2	176.4	98.7	367.7	470.5	257.1	206.7	184.8	117.7	141.7	106.7	153	66.3	75.3	97.9	134.6	298.7	263.2	66.3	94.6	130.2	204.6	348.2	296.9	183.2	107.4	77.1
4430-44_3	SL006713	Collectin-11	Collectin Kidney 1	Q9BWP8	78989	COLEC11	283.5	297.2	250.5	302	309.2	309.1	271.3	297.8	254.8	200.8	177.1	212.2	190.2	183.8	171.7	233.6	211.6	194.4	137.8	153.1	136.5	328.4	295.3	327	197.1	159.3	159.3	261.6	231.1	175.3	187.7	122.5	145.4	232.4	222.4	224.1
2849-49_1	SL004768	Allograft inflammatory factor 1	AIF1	P55008	199	AIF1	1700.5	1532.8	1781.8	1690.8	1382.5	1112.8	5129.3	4481.8	4464.4	3668.6	7265.5	4831.4	3363.7	3948.9	3599.1	2668.3	1887.5	2587.7	17841.4	13661.1	14546.9	1434.9	1435.9	1883.8	7462	15319.4	20579.3	5587.4	5274.5	16254.7	3424.8	9541.5	7255.9	7463.4	13295.7	6399.5
5468-67_3	SL011068	Interleukin-17 receptor C	IL-17 RC	Q8NAC3	84818	IL17RC	222.2	230.2	230.1	298	269.2	267.4	310.3	264.9	408.5	333.5	234.2	235.8	178.9	197.7	190.5	197.9	159.2	132.5	152.2	148.8	143	198.3	183.5	233.3	120.4	249.4	248	298.3	191.3	227	114.7	150.8	119.9	109.9	164.3	171.8
4965-27_1	SL005675	ATP synthase subunit beta, mitochondrial	ATP synthase beta chain	P06576	506	ATP5B	5579	6733.8	7227	22803	25446.3	25302	12552.7	13691.8	10811.9	4840.2	4441.5	4993.4	6775.8	6239.2	8130	8703.4	6130.6	2405.1	6694.1	8671.4	6964.3	4887.4	4469.8	6119.5	1738.6	5451.3	3465.3	19832.8	10555	12224	3341	5535.7	5556.7	2823.7	5597.1	4886.1
3581-53_3	SL000251	Alpha-2-HS-glycoprotein	a2-HS-Glycoprotein	P02765	197	AHSG	1011.5	957.4	973	1203.2	1082.7	1087.8	855.8	968.1	908.4	953.9	761.4	866.1	1164.5	1285.6	1048.2	1113	679.7	504.7	769.2	833.9	812.2	647.7	620.3	765.5	415.3	1271.4	894.3	1020.7	699.8	960.1	536.4	933.5	701	391.6	780.4	770.5
2836-68_2	SL000695	Neutrophil gelatinase-associated lipocalin	Lipocalin 2	P80188	3934	LCN2	18.6	24.6	28	16.2	23.5	25.8	5857.3	3920.1	4435.2	1054.4	3649.6	1392.3	36.7	36.3	32.1	25.4	34	33.9	37	41.5	36.1	89.7	49.6	45.3	49.5	21.2	38.7	23.6	43	30.6	63.1	53.7	60.6	57.2	33.1	28.1
3647-49_4	SL018625	Toll-like receptor 4:Lymphocyte antigen 96 complex	TLR4:MD-2 complex	O00206 Q9Y6Y9	7099 23643	TLR4 LY96	152.2	127.3	143	147.5	125.7	119	479.5	351.8	421.3	385.2	529.3	310.6	1204.9	1512.9	830.9	761.5	535.4	396.7	532.2	395.1	536.4	273.5	296.9	310.7	386.6	1026	857.3	205.7	270.7	419	533.2	1203	907.3	469.4	372.5	244
3182-38_2	SL010371	Ectonucleoside triphosphate diphosphohydrolase 1	CD39	P49961	953	ENTPD1	562	518.2	543.5	437.4	405.3	415.5	349.8	363.1	332.9	289.9	308.7	397.8	273.1	294.9	300	380.8	408.9	530.6	457.1	408.3	404.5	290.7	295.1	302.1	459	272.7	285.4	445	378.3	416.6	421.1	218.5	293.9	426.6	400.7	462.2
11104-13_3	SL003340	Chitinase-3-like protein 1	YKL-40	P36222	1116	CHI3L1	77	72.5	79.4	61.7	71.2	66.2	4440.7	2385.1	2016.5	376.6	1275.9	949.9	10240.8	8599.7	8207.1	4965.8	3279.9	4695.7	90.1	100.1	92.4	141.1	138.6	117.9	156.6	120.1	207.4	94.6	104.7	79.8	88.4	101.2	86.1	162.4	111.6	84.1
5452-71_3	SL008835	Asialoglycoprotein receptor 1	ASGR1	P07306	432	ASGR1	99.5	103	96.8	88	104.4	103.2	57.1	64.2	62.4	58.3	63.7	70.6	79	74.1	96.8	86.7	87.1	111.3	89.1	86.7	89.9	94.6	106.8	72.8	88.3	66.7	56.5	94.6	89.8	76.2	72.5	69.3	70.1	64.4	84.1	93.8
2686-67_2	SL005172	Insulin-like growth factor-binding protein 6	IGFBP-6	P24592	3489	IGFBP6	282	288.9	273.3	127.9	124.2	114.3	89.2	104.5	93.8	110	121.1	145.4	116.8	110.4	120.8	141	146.4	167.4	140.6	135.2	129.5	126.8	129.2	114.2	168.4	114.7	110.6	130.2	148.8	107.3	177.8	104.5	118.3	174.2	137	149.4
4909-68_1	SL005167	Galectin-8	Galectin-8	O00214	3964	LGALS8	38.3	36.8	46.8	28.8	43.9	40.6	65.7	68.8	72.6	77.6	100.1	64.9	907.5	1273.6	924.8	666.1	463.5	562.4	316.9	223.6	276.7	87.8	92.1	96.9	124.2	253.3	362.1	60	109.5	168.9	221.2	449.9	395	409.4	73.1	56.1
3313-21_2	SL006542	Ficolin-2	FCN2	Q15485	2220	FCN2	492	452.4	444	429	381.9	358.7	122.5	112.2	144.8	157.8	151.9	280.7	161.4	164.4	179.6	340.8	361.7	282.1	402.7	414.1	344.8	226.6	217.6	217.1	245.7	217.9	160.5	392.4	320.9	194.5	175.6	131.6	146.7	216.9	467.7	481.2
2765-4_3	SL021043	Growth/differentiation factor 11/8	GDF-11/8	O95390 O14793		GDF11 MSTN	236.5	255.7	222.5	330	338.7	344.2	360.5	446.5	389.1	227.9	189.8	180.9	169.9	184.7	169.7	121.9	120.1	101.4	157.1	193.2	162.2	304	251.5	319.4	119.5	195.5	191.8	286.8	226.6	210.8	135	210.6	212.1	150.6	214.4	177.3
4129-72_1	SL000414	Complement factor B	Factor B	P00751	629	CFB	30.8	34.7	43.4	30.5	36.4	36.6	40.1	44.2	42.2	54.5	57.7	54.6	49.4	48	47.3	39.7	51.1	48.2	46.4	46.4	42.8	93	82.2	60.1	62.4	41.9	49	40	68.4	45.7	79.6	58.6	49.7	80.6	38.8	44.5
3358-51_2	SL010496	Cyclin-dependent kinase 5:Cyclin-dependent kinase 5 activator 1 complex	CDK5/p35	Q00535 Q15078	1020 8851	CDK5 CDK5R1	259.2	238.2	257.9	222.8	213.5	218	120.4	114.9	119.6	142.4	155.5	196.1	173.9	191.5	175.5	211.4	214.8	244.2	211.5	205.4	209.5	161.3	164.8	131.5	237.8	159.7	144.1	208.8	154.6	162.8	229.9	132.5	152.5	233.7	201.9	234.6
4911-49_2	SL003643	Glutathione S-transferase P	Glutathione S-transferase Pi	P09211	2950	GSTP1	494.4	484.5	458.2	484.7	400.3	469.7	6877.1	5198.8	4516.3	7421	10688.3	5667.1	36484	35928.9	32517.5	21681	14622.7	10648.9	29757.7	22023.5	20906.2	1406.9	1732.8	3509.7	11390.6	44008.9	30791.7	5412.5	12203.5	24157.5	13933.7	44985	25713.2	11430.9	10227.6	5086.3
2826-53_2	SL004644	Ectodysplasin-A, secreted form	EDA	Q92838	1896	EDA	145	128.7	134.4	112.2	122.5	116.4	77.7	80.6	79.9	80.7	75.5	94	79.3	77.5	89.5	116.5	110.4	124.8	112.8	116.8	100.9	116.7	116	108.9	108.1	89.4	66.3	114	122	92.5	87.3	66.1	75.7	94.6	117.6	122.1
2855-49_2	SL000409	Mitogen-activated protein kinase 3	ERK-1	P27361	5595	MAPK3	15299.8	14651.1	12198.5	10995.7	9197.3	11512.2	9429.7	9699.4	9935.4	11356.9	10406.8	8594.2	10187.7	14424.3	6244.4	4007.8	2812.1	1421	7780.6	6145.7	8603	2048.2	1840.4	5421.9	2875.2	15194.7	9413.9	8413.7	5438.3	10294.7	3706.2	10777.4	7763.5	2664.7	12164.4	9924.4
13116-25_3	SL008931	CD177 antigen	CD177	Q8N6Q3	57126	CD177	104.3	108.4	117.4	111.5	135.4	127	217.5	204.7	169.7	133.2	137	139.8	122.1	128.6	105.4	89.4	66.5	50.4	68.8	100.5	80	121	109.7	113	59.4	109.1	97.7	117.5	98	90.9	66.4	91.4	78.2	51.6	91.4	81.5
7624-19_3	SL014896	Ankyrin-2	ANK2	Q01484	287	ANK2	222.4	196.5	198.5	185.7	188	176.3	59.5	62	76.3	81.2	85.5	113.8	193.9	186	237.2	237.7	164.5	248.5	189	190.7	188.4	124.5	117.9	94	129.4	110.6	88.8	179.7	134.6	141.6	96.8	88.2	101.5	104.7	191.8	221
3583-54_4	SL005392	Arylsulfatase A	Arylsulfatase A	P15289	410	ARSA	164.5	164.2	181.8	195.3	170.2	192.1	310.2	288	264.1	261	294.3	266.5	185.1	213.7	209.2	188.7	226.9	236.9	202.9	179.1	199.9	214.6	270.9	256.4	345.7	289.3	311.4	176.5	213.5	246.7	385.8	398	420.2	438.6	348.2	253.9
2182-54_1	SL000318	Complement C4b	C4b	P0C0L4 P0C0L5	720 721	C4A C4B	19.3	22.3	27	16.2	21	23.1	140.7	113.4	135.5	128.4	191.2	94	413.9	531.4	268.7	218.5	185.6	113.1	161	115.1	170.9	68.6	65.9	86.8	122.5	326.8	274.3	39	80.7	125.8	235	436.5	378.8	185.9	101.1	60.4
2599-51_2	SL003735	Tumor necrosis factor ligand superfamily member 9	4-1BB ligand	P41273	8744	TNFSF9	51.3	50.9	53.3	33.3	45.4	49.3	41.4	40.6	39.9	58.6	54.3	53.6	52.8	65.1	50.8	45.5	56.6	52.2	52.5	52.4	54.2	82.3	70.9	65	66	52.7	67.1	65.7	65.8	50.3	71.5	44.2	69.2	73.3	46.3	56.2
5256-86_3	SL011405	cGMP-specific 3',5'-cyclic phosphodiesterase	PDE5A	O76074	8654	PDE5A	3581.2	3308	2511	737.3	643.1	742.7	1481.4	1240	1712	1244.2	1156.1	1055.2	1274.3	2045.3	775.5	434.9	464.6	356.1	699.7	450.8	501	513.7	586.7	745.1	493.5	1062.7	471.8	781.2	766.3	829.1	473	825.4	721.4	328.1	2143.4	1973
3434-34_1	SL010349	Fibronectin Fragment 3	FN1.3	P02751	2335	FN1	503.8	537.6	427.9	63.8	77.8	79.8	68.7	80	75.9	63.2	65.9	74.1	48.4	51	53.4	66.2	89.2	102.2	60.6	60.8	63.5	100.5	83	77.4	138.9	69	262.4	66.1	100.7	67.1	102	50.7	64.5	316.7	67.2	71.2
3445-53_2	SL004151	Interleukin-15 receptor subunit alpha	IL-15 Ra	Q13261	3601	IL15RA	261	225	210.4	189.6	168.6	169	497	375.1	475.6	427.9	627.3	426.7	1311.4	1654.5	873.7	844	857.1	688.7	562.5	438.7	589.4	176.6	216.3	282.1	742.5	1003.2	844.1	230.5	292.4	424.7	657.1	964.9	938.4	785.5	436.6	326.6
14124-6_3	SL004843	Ephrin-A2	Ephrin-A2	O43921	1943	EFNA2	632.9	667.4	522.7	923.4	650.3	737.2	775.9	842.5	698.9	570.8	365.9	460.2	213.8	222.8	273.5	230.5	251	329.9	339.7	340.1	363.1	499.8	592.2	816.9	312.5	549.7	351.4	447.2	340.9	407	199.7	281.8	290.5	257	838.9	670.5
4301-58_2	SL000057	Thymidine kinase, cytosolic	Thymidine kinase	P04183	7083	TK1	109.5	88.2	109.6	59.5	70	67.1	369.9	317	347.6	391.6	417.2	294.2	2198.9	3749.8	1219.8	924	492.3	274.5	840	707.4	903.3	122.6	120	187	327.4	1033.4	819	139	306	497.4	630.3	1477.1	1002.2	477.4	389.8	205.3
4359-87_1	SL013570	Dual specificity tyrosine-phosphorylation-regulated kinase 3	DYRK3	O43781	8444	DYRK3	1532.8	1407.9	1561.1	1661.6	1247.5	1199.5	389.8	271.9	467	441.4	407.4	876.2	571.7	470.6	845.6	1461.6	1165	1328.3	1432.2	1328.5	1219.7	766.7	771.8	703.5	902	881.6	426.8	1357.6	1038	807	350.4	355.6	385.3	560.8	1519.3	1537.1
2620-4_2	SL003872	Interleukin-6 receptor subunit beta	gp130, soluble	P40189	3572	IL6ST	44.2	52	50.8	24.3	47.6	36.7	35.2	33.2	43.1	44.6	50.3	52.2	54.3	57.4	48.1	50.4	57.9	62	68.7	66.2	67.2	67.3	69.3	48.2	74.8	34.1	50.7	45.5	70.1	44.2	59.2	55.1	53.9	72.2	57.8	50.5
4786-58_3	SL007871	UMP-CMP kinase	Cytidylate kinase	P30085	51727	CMPK1	2273.9	2104.5	2323.4	2469.5	1820.1	1759.1	760.6	575.5	818.2	754.3	696.7	1312.1	1091.1	964.2	1524.8	2263.1	1807.6	2274.1	2128	1969.4	1905.1	1153.3	1200.1	1047.8	1598.5	1348	762.8	2045.7	1493.4	1398.5	662.5	674.5	697.2	1072.3	2106	2244.4
2685-21_2	SL004676	Insulin-like growth factor-binding protein 5	IGFBP-5	P24593	3488	IGFBP5	8583.8	8080.4	7771.9	9497.1	6361.6	7033	8001.2	8411.4	7402.8	8135.1	4854.4	5539.3	1583.4	2803.4	2158	1187.5	1924	2009.6	5472.8	5337.3	5029.8	8352.9	7830.6	10835.4	2398.8	5350.6	1905	5578.8	3084.6	4806.1	1181.1	2715.5	2397.5	1824.1	4553.5	5076.2
3848-14_2	SL003785	Glyceraldehyde-3-phosphate dehydrogenase	GAPDH, liver	P04406	2597	GAPDH	72178.3	63780.3	108613	1459.6	3372.2	6915.6	34696.5	7651.2	31703.5	184824	219393	212771	232316	215736	215482	217010	120046	149848	289091	259207	231916	82721.3	63892.2	167643	62772.8	435342	329589	52528.4	104741	115112	119750	425264	255643	175029	227075	108763
3362-61_2	SL009400	Chordin-like protein 1	CRDL1	Q9BU40	91851	CHRDL1	162.4	170.6	169.4	133.6	138.5	115.7	84	83.6	87.8	174.4	111.9	124.1	85.4	89.6	114.3	97.9	106.6	104.6	155.2	153.5	148.3	128.4	122.8	116.3	96.3	103.2	80.6	125.7	94.6	85.4	71.4	67.7	67.3	84.8	127.4	131.7
13133-73_3	SL007033	Latent-transforming growth factor beta-binding protein 4	LTBP4	Q8N2S1	8425	LTBP4	151.3	181.5	152.6	31.6	41.4	29.4	24.5	30	39.1	39.4	35.4	30.6	53	50.3	51	45.6	40.2	38.3	39.7	49.6	41	80.6	73.5	53.1	38.1	36.5	52.1	41.5	61.4	43.5	31.3	48.4	43.8	30.3	43.2	47.1
3034-1_2	SL004271	Glial fibrillary acidic protein	GFAP	P14136	2670	GFAP	203.3	267.8	417.5	768.3	569	660.8	328.3	444.7	377.9	226.5	127.2	178.4	59.5	60.4	86.8	108	96.7	87	142.6	130.8	148.8	440.9	511.9	538.7	82.8	134	156.7	433.7	364.1	352.7	76.3	106.2	81.4	94.8	138.2	218.7
3423-59_2	SL005250	Chymase	Chymase	P23946	1215	CMA1	233.3	205.9	200.1	206.3	200.2	203.6	2129.9	1481.7	2010.2	1541	2531.7	1168.1	6670.3	8270.7	4058.8	3416.5	2727.7	1563.2	2600.5	1862.9	2456.8	375.6	457.8	1023.3	1494	5143.7	4035.5	538.9	895.7	1742.6	2259.1	5146.9	4759.9	2089	1550.8	806.1
3352-80_3	SL010288	Carbonic anhydrase 6	Carbonic anhydrase 6	P23280	765	CA6	12.5	17.3	22.4	16.2	21.5	18.9	18	29.4	32.9	27.1	35.8	21.3	22.4	19.9	27.5	18.3	15.5	12.1	21	34.9	22.8	67.3	52.5	40.3	21.6	22.8	28.4	37.4	37.2	26.8	31	42.6	34.3	28.3	24.5	24.3
3217-74_2	SL004457	Glia-derived nexin	Protease nexin I	P07093	5270	SERPINE2	762.2	702.9	656.4	625.6	504.1	513.6	1843	1448.9	1699.7	1725.1	2620.1	1714.6	4698.6	6100.2	3140.4	2802.6	2911.8	2103.5	1966.2	1508.9	2129.3	489	623.7	965.9	2686.3	3490.9	3154.1	732.5	901.5	1450.8	2829.1	3163.5	3513.5	3097.3	1384.9	1040.4
2871-73_2	SL006922	DNA repair protein RAD51 homolog 1	RAD51	Q06609	5888	RAD51	509.9	454.8	524.6	411.2	374.2	320.5	144.6	134.5	161.5	149.3	153.7	249	243.1	230.9	256.2	377.8	292.8	311	424.5	408.9	379.2	283.2	265.1	232.1	231.9	257.3	178.4	433.3	262.9	321.2	141.1	132	119.4	195.3	408.6	460.5
5337-64_3	SL004131	T-lymphocyte activation antigen CD86	B7-2	P42081	942	CD86	43.2	43.9	49.2	34.6	41.9	43	36.4	35.9	36.6	43.7	39.1	46.9	50.7	46.3	47.2	49.4	41.8	55.3	52.9	51.7	51.5	87.5	81.9	59.5	53	44.6	54.8	61.8	64.8	52.9	53.1	72.7	72.4	46.3	43.9	48
2732-58_3	SL005235	Homeobox protein NANOG	NANOG	Q9H9S0	79923	NANOG	18.4	24	29.4	18.1	18.7	23.2	24.2	25.1	17.6	35.1	46.1	29.3	25.4	44.1	24.3	18.3	32.1	28.1	35.8	24	31.3	66	67.7	52.1	40.9	28.9	34.2	19	47	36.5	61.9	31.4	41.7	51.1	21.5	33.3
9201-13_3	SL004811	Transgelin-2	Transgelin-2	P37802	8407	TAGLN2	59536.5	66117.7	33705.7	27180.7	30978.1	27730.6	32207.8	21628.5	42405.4	18048.1	12344.9	13066.5	39449.7	21965.3	28495.7	13247.9	18059.7	17158.9	12030.9	11299.2	8273.1	11305.7	13113.5	17054.2	11528	37765.9	19121.1	35042.8	17264.5	23529.2	6847.4	21553.5	16724.5	9244.5	49416.7	50357.5
2843-13_2	SL001897	Kunitz-type protease inhibitor 2	SPINT2	O43291	10653	SPINT2	30.8	30.4	33.6	20	33.6	34.5	49.1	46.5	49.2	43.1	62	40.2	40.9	38.2	34.8	34.1	31.6	29.4	139.4	114	126.4	63.4	54.1	65.4	35.9	51.2	60.5	36.9	60.2	50.7	65.8	95.3	86.7	44.7	46	41.1
4157-2_1	SL000586	Thrombin	Thrombin	P00734	2147	F2	333.1	362	300.6	165.7	150	141.9	118.9	113.4	111.5	135.1	131.2	142.3	88.6	81.4	98.4	110.2	145.4	143.5	120.4	123.1	103.6	247.4	195	168.1	179.2	93.3	104.5	188.2	188.6	122.4	193.9	94	130.4	186.8	186.4	179.2
3657-74_3	SL004720	Calcineurin subunit B type 1	Calcineurin B a	P63098	5534	PPP3R1	19474.7	17620.8	20050.6	20131.3	16635.4	14771.3	3323.2	2655.6	4643.4	4139	3438.9	10350	5365.5	3711.9	7063.8	12602.8	11679.2	12267.1	17379.6	18047.1	15256.8	8190	7437.9	7645.7	8567.4	8121.1	3818.8	18906.7	12441.2	10501.5	3097.9	2179.6	2501.9	5963.2	19061.3	19302.2
4394-71_2	SL014308	Fibroblast growth factor 8 isoform A	FGF-8A	P55075	2253	FGF8	201.3	216.2	176.4	264.9	275	291.9	398.1	477.5	394	210	194.1	162.2	143.4	162.3	151.2	106.3	124.3	97.2	106.6	142.4	108.5	175.3	168.8	260.5	140.4	190.5	206.2	257.3	207.6	214.4	181	148.9	171.5	172	183.7	160.5
9185-15_3	SL008591	Trefoil factor 1	TFF1	P04155	7031	TFF1	36.9	40.9	45.1	24.3	42	46.2	37.4	37.4	38.4	45.1	57.1	48.8	49.7	45	42.4	44.9	48	53.4	48.7	53.2	46.9	92.7	86.6	62.6	61.8	42.7	47.7	42.9	64.6	53.7	64.7	45.8	49.2	66.1	49.9	50.6
13123-3_3	SL008372	Leucine-rich repeat transmembrane protein FLRT3	FLRT3	Q9NZU0	23767	FLRT3	156.7	154.6	136.3	117.7	115.1	120	160.4	134.4	158.2	109.6	102.3	92.1	146.1	147.6	136	79.5	87.3	83	82.2	74	80	108	105.5	110.9	72.9	84	51.9	95.3	107.7	107.2	66.5	75.2	72.1	52.2	162.9	163.4
4468-21_2	SL014029	Sphingosine kinase 2	SPHK2	Q9NRA0	56848	SPHK2	84.7	81.2	86.5	62.1	77	75.8	76.6	80.4	80.3	96.4	108.9	100	190.3	279.1	131.9	108.6	109.4	96.5	108.2	108.1	106.4	102.4	89.8	85.6	113.7	113.3	109.9	78.5	99.6	83.9	170	149.9	143	124.8	87.4	84.4
2418-55_9	SL000276	Apolipoprotein E	Apo E	P02649	348	APOE	232.8	206.7	258.2	223.9	210.3	179.5	82.3	78.5	94	97.2	89.8	143.8	138.5	138.2	147.3	191.8	144.7	146.5	208.5	212.4	196	163.9	167.2	135	115.5	152.2	102.3	214.5	146.8	150.7	89.4	75.7	69	112.7	215.5	229.3
4144-13_1	SL000517	C-C motif chemokine 13	MCP-4	Q99616	6357	CCL13	116.6	110.9	103.5	95.6	94.7	88.1	356.8	277.8	312.7	339	484.9	336.4	869.3	1119.6	606.3	546.9	500	373.2	330.7	257.7	352.1	134.6	155.1	205.8	446.9	683.7	611.6	133	189.6	274.4	692.4	855.7	780.2	545.8	267.9	180.4
4413-3_2	SL001888	Antileukoproteinase	SLPI	P03973	6590	SLPI	136.3	101.8	111.7	103.5	110.5	104.9	119.4	125	124.9	123.2	138.6	152.6	120.7	142.1	111.1	127.7	136.8	148.8	186.4	121.7	114.3	193.1	161.2	134.8	174.5	118.6	129.9	148.3	151.4	107.6	173.9	145.8	128.7	188.7	134.2	116.7
2752-62_2	SL004329	Growth/differentiation factor 5	BMP-14	P43026	8200	GDF5	1097.5	888.4	836.5	1158.7	1109.5	967.5	643.6	489.2	843.1	627.7	541.6	967.6	2403.2	1855	2084.7	2191.5	957.3	1949.3	770.5	842.2	766.5	368.1	506.6	530.5	1081.6	962.4	755	935.6	621.7	882.5	401.4	728.5	585.7	533.3	975.1	986.4
5099-14_3	SL005195	Lymphocyte activation gene 3 protein	LAG-3	P18627	3902	LAG3	21.5	25.7	29.2	18.9	25.8	24.3	24.8	26	24.6	37.6	45.2	40.3	31.6	31.6	28.5	28.6	35.8	36.8	32.6	37.4	34.3	58.9	50.9	38.3	53.1	23.6	33.3	25.9	40.6	31.7	66.9	27.9	43.4	55.6	26.5	32.5
2750-3_2	SL000019	Apolipoprotein A-I	Apo A-I	P02647	335	APOA1	63.8	57.8	64.4	52.1	58.8	53.1	168.2	135.8	177.5	151.6	219.7	118.5	511.8	650.4	331	296.1	212.4	154.3	199.3	167.3	219.2	97.5	100.3	118.7	128.9	397.3	324.3	83.9	127.4	171.7	240.6	517.6	405	187.5	148	106.8
4912-17_1	SL000280	Aspartate aminotransferase, cytoplasmic	GOT1	P17174	2805	GOT1	3872.4	4151.7	4590.8	10423.1	9952.3	9515.2	7955.2	8506.5	6396.9	7327.8	5022.4	5153.1	4071.8	4576.2	3981.4	3143.6	2566.9	1574.2	3403.2	4079.8	4271.6	3765	3662.1	5848	1816.6	6061.5	5118.3	7835.6	4393.6	6461.4	2763.7	5393.7	3997.2	2518.6	2891.6	2486.3
2723-9_2	SL005178	Interleukin-37	IL-1F7	Q9NZH6	27178	IL37	382.3	358.7	406	309.1	294.6	253.5	167.5	130.1	169.1	152.4	159.5	209.9	203.5	217.3	222.2	334.2	249.1	306.4	335.2	331.3	295.5	233.8	232.8	197.1	230.7	222.5	171.8	314.1	213.4	251.4	167.2	151.5	148.8	206.6	357.4	335.2
3187-52_2	SL007284	Cysteine-rich secretory protein 3	CRIS3	P54108	10321	CRISP3	46.3	51.4	49.5	33.7	47.4	54.3	184	142.3	167.5	136.8	191.3	123.1	377.9	482.3	257.1	209.3	177.3	123.2	157.1	119.3	165.9	79.7	83.5	101	133.4	307	264.5	60.2	107.8	132.6	237	407.2	382.1	174.4	115	78.4
3627-71_4	SL010376	Membrane metallo-endopeptidase-like 1	MMEL2	Q495T6	79258	MMEL1	419.1	397.9	385.2	379.5	327	324.2	218.9	197.8	221.5	223.8	225.1	285.3	301.6	309.3	301.9	447.5	371.7	460.3	388.7	345.4	341.4	251.3	266.2	240.1	399	284.6	220.2	339.4	285.5	300.5	230.7	273.7	258.5	282.2	344.7	374.1
5017-19_1	SL004932	Peroxiredoxin-5, mitochondrial	Peroxiredoxin-5	P30044	25824	PRDX5	2182.4	2830.2	1703.2	2324.2	2120.1	2283.6	2401.3	2502.4	2325.7	3118.7	2263.7	2811.4	891.7	634.6	788.3	421.9	569.3	448.6	986.3	1211.5	1074.2	1271.4	1045.5	1541.4	1054.2	2728.9	1388.3	2457	1313.2	1600	800.2	2035.4	2070.5	490.5	2165.1	1573.8
5488-74_3	SL010516	Proto-oncogene tyrosine-protein kinase Src	SRCN1	P12931	6714	SRC	3294.4	3285	2283.9	3211.3	2804.4	3258.2	2361.1	2144	3393.6	1300.6	1205.2	825	2072.2	2490.2	1334.5	605.6	468.6	341.1	789.5	587.5	703.3	478	436.8	962.4	405.3	1727.6	1170.8	2791.8	1920.5	2979.6	747	1836.7	1870.8	502.5	3842.3	4265.5
4246-40_2	SL004154	Neural cell adhesion molecule L1	NCAM-L1	P32004	3897	L1CAM	8.8	15.8	18.7	15.8	20.3	17.9	14.7	15.9	20.3	21.7	23.2	19.5	26	24.8	18.4	13	15.2	12.6	17.9	26	26.5	41.9	38.1	31.3	16.9	17.4	26.7	20.5	28.1	24.6	22	21.6	25.1	19.6	21.2	20.4
3322-52_2	SL010464	Leucine-rich repeats and immunoglobulin-like domains protein 3	LRIG3	Q6UXM1	121227	LRIG3	44.6	39	41.8	21.8	42.6	30.2	40.9	39.4	46.6	50.9	67.7	58.7	48.4	46.9	41.5	75.1	60.4	70.2	37.3	50.6	42.9	89.4	68.8	59.9	89.9	34.1	50.8	50.4	53.2	44.9	92.7	56.4	63.4	78.7	53.6	44.6
2247-20_11	SL004332	Prokineticin-1	EG-VEGF	P58294	84432	PROK1	43.3	40.2	44.4	24.9	36.7	36.4	140.2	112.9	142.1	116.4	171	104	400.7	481	268.3	268.7	178	141.1	145	117.5	144.9	96.2	91.1	110.5	119.7	301.9	245.9	54.2	92.6	127.6	235.5	472.6	379.9	170.8	116.3	80.4
3010-53_2	SL004687	Thymic stromal lymphopoietin	TSLP	Q969D9	85480	TSLP	126.2	128.7	113.5	151.8	163	181.8	174.5	201.6	188.9	111.8	118.5	106.1	78.7	81.4	85.7	87.9	93	84.8	81.5	86.1	79.9	128.8	114.5	142.8	102.3	99.5	103.6	158.2	132.9	127.5	135.6	73.6	91.3	117.2	119	110.5
11098-1_3	SL007953	Pyridoxal kinase	PDXK	O00764	8566	PDXK	28.4	31.3	32.1	16.1	21.6	22.2	82.6	56.9	73.6	71.4	142.5	116.1	1792.9	2355.6	1151.3	790.1	521.8	344	303.3	185.6	220.2	90.7	85.6	96.9	91.8	596.5	244.3	70.9	113.4	140.6	148.9	436.8	445.5	124.7	168.6	99.6
3681-87_3	SL003919	Kallikrein-14	kallikrein 14	Q9P0G3	43847	KLK14	9680.9	8679.5	10004.4	7531.1	6775.5	5849.2	1930.4	1586	2320.5	2186.9	2096.3	4579.8	2755.6	2440	4074.6	6659.3	5337.6	7780.2	8403.4	8639.5	7663.7	3129.9	3285.4	2948.3	5059.5	3474.1	2196.8	7786.5	4654.4	4866.1	2752.6	1613.9	2010.7	3455.8	7473.3	8740.4
8484-24_3	SL000498	Leptin	Leptin	P41159	3952	LEP	976.9	1033	1026.6	2096.8	1672.9	1840.8	1630.5	2598.1	1847.4	2189.2	1983.9	1062.9	1135.3	1293.5	1066.2	720.1	560.8	397.9	800.3	909.2	899.2	957.6	1094.9	1617.8	434.3	1679.6	1188.4	1059.7	714.1	915.4	578	963.8	1042.2	535.7	833.7	738.9
13118-5_3	SL011888	SPARC-related modular calcium-binding protein 1	SMOC1	Q9H4F8	64093	SMOC1	2162.7	2485.7	2035.3	3372.5	2991.6	3279.1	2872	3998.2	2309.9	2872.3	1864	1927.6	1286.5	1910.5	1277.2	1126	816.6	624.8	1219	1366.8	972.5	1992.6	2200.3	3037.6	784.9	2927.7	1780.7	2146.4	1823.3	2274.7	842.3	2705.6	2459.4	846.6	1248	1092.3
4994-178_1	SL002756	Heterogeneous nuclear ribonucleoprotein K	hnRNP K	P61978	3190	HNRNPK	25.4	29	31.5	21.3	33.7	31.4	23.2	38.9	34.5	34.4	39.1	45.9	35.9	34.9	47	32.7	45.3	58.4	37.6	60.7	38.7	61.8	66.4	40.7	53.2	21.3	41.5	26.5	53.9	36.7	56.3	34.5	44.5	46	33.5	35.7
4976-57_1	SL013240	Adapter molecule crk	CRK	P46108	1398	CRK	19921.9	20230.6	17105.1	19820.2	16029.7	16949	23532.5	21846.9	21197.3	20606.3	14010.6	16068.3	13578.8	15697	12328.2	7439.9	7530.7	6108.8	12144.4	11807.7	11103.3	11498.5	11083	17895	5943.6	21101.4	15919.7	14192.2	10084.3	12923.4	5432	18527.1	15711.8	5588.2	16401.3	15416.3
3373-5_2	SL004654	Granzyme H	Granzyme H	P20718	2999	GZMH	39.4	43.7	45.1	32.9	39	38.6	40.5	49	52.7	56.5	68.4	72.3	51.4	49	48.9	49	58.4	66	54.5	60.8	54.6	74.8	69.6	63.8	85.4	37.6	50.2	44.3	64	44.6	123.1	65.7	72.3	98.8	53.7	49.5
3449-58_2	SL004876	Kallistatin	Kallistatin	P29622	5267	SERPINA4	31.1	33.9	36.4	16.5	34.1	31.9	20.1	55.8	29.9	37.8	41.8	30.4	36.8	43	33.1	34.9	37	38.8	38.3	50.8	48.3	76.7	65.1	47.1	45.9	30.7	37.8	27.6	56.9	37.4	50.6	38.3	37.8	54.4	39.9	40.2
4718-5_2	SL007869	Peptidyl-prolyl cis-trans isomerase B	PPIB	P23284	5479	PPIB	1569.8	1428.4	1650.7	2113.8	1449.3	1441.3	626.3	487.9	638.2	696.6	640.9	1133.7	694.5	629	1086.4	2291.5	1509.6	2079.7	1622.1	1470	1454.1	1002.1	1037.7	836.3	1405	1124.7	630.2	1570.5	1220	1012.6	778.4	500.4	593.3	985.7	1568.7	1635.4
4917-62_1	SL003182	Integrin alpha-V: beta-5 complex	Integrin aVb5	P06756, P18084	3685 3693	ITGAV ITGB5	257.5	320	263.1	572.6	428.1	606.4	344.1	438.4	448.4	286.6	213.6	240.8	207.8	233.3	213.5	133.2	135.8	121.2	187.1	225.8	224.5	303	303.7	426.6	151.8	256.2	206.2	392.5	262.5	317.3	265.6	285.1	282.7	164	320.1	375.5
3651-50_5	SL003201	Vascular endothelial growth factor receptor 2	VEGF sR2	P35968	3791	KDR	905.5	839	957.3	971	793.2	697.2	288.7	223.6	350.1	337.5	334	583.5	437.7	389.4	564.6	877.2	664.6	887	822.2	853.2	782.2	446.4	453.1	396.1	691.2	515.1	345.1	901.5	619.3	595.8	359	317.7	340.5	463.4	889	917.9
7625-27_3	SL008071	14-3-3 protein theta	14-3-3 protein theta	P27348	10971	YWHAQ	17170.8	16745.9	11277.7	11085.8	11465	10552.6	15002.3	11213.5	15473.5	9596.7	8367.8	6704.6	16709.2	12440.4	13647.5	8174	7545.9	10171.7	4495.5	4072	3946.8	3766	4257	6481.2	3498.1	12309.9	6759.3	9431.9	4817.5	7647.6	6115.7	18130.7	14316.6	2842.4	11762.8	11341.5
5094-62_3	SL009202	Junctional adhesion molecule-like	JAML1	Q86YT9	120425	AMICA1	74.4	74.7	70.6	54.2	65.3	69.1	63.1	63.5	76.9	67	79.6	71.8	113	122.5	103.4	93.8	84	90.1	67.7	78	73.1	96.6	105.8	80	81.9	93.8	74.2	71.5	94.5	75.4	83.3	93.9	88.9	71.3	74.5	70.1
4862-63_1	SL004133	Bone morphogenetic protein receptor type-2	BMP RII	Q13873	659	BMPR2	140.2	134.1	145.5	128.2	128.7	139.2	74.7	74.9	85.8	81.4	91.3	96.5	120.3	130.9	113.3	129.9	134.5	138	113.8	117.4	124.3	97.2	98.4	99.4	152.7	95.9	100.1	125.1	105.4	101.7	112.3	91.1	91.2	153	122.5	134.4
5315-22_3	SL000052	Troponin T, cardiac muscle	Troponin T	P45379	7139	TNNT2	31142.2	27923.8	43604.3	135058	122929	109656	84642.8	93955.9	62823.4	58925.3	27892	30823.9	5366.5	8062.7	11395.2	15960.5	9509.6	5973.3	26762.1	42116.1	38761	39830.6	44195.3	71803.2	7669.5	34482.9	43346.7	90747.7	56009.2	68454.6	25114.9	11211.8	18338.4	20272.8	15916	17097.6
3199-54_2	SL003916	Kallikrein-12	kallikrein 12	Q9UKR0	43849	KLK12	839.4	700.2	875.3	744.8	692.5	529.8	260.9	249	309.2	280.4	291.3	488.8	431.7	441.6	474.8	688.1	435	468	697	751.4	649.8	471.8	456.2	416.3	364.4	496.2	323.9	788.7	416.1	470.1	301	235.9	215.2	320.8	705.4	798.5
3538-26_1	SL009216	Aromatic-L-amino-acid decarboxylase	dopa decarboxylase	P20711	1644	DDC	40	48.4	45.7	44.4	54.5	62.1	66	67.9	76.5	58.3	66.7	45.6	85.3	94.1	65.4	73.1	48.3	39.1	53.5	57.9	51.3	82.6	70.1	73.3	46.2	74.5	78.1	51.8	68.7	66.2	68.9	102.4	88.4	67	56.1	51.3
2515-14_3	SL004143	GDNF family receptor alpha-2	GFRa-2	O00451	2675	GFRA2	1700.1	1604.1	1762.7	1690.9	1400.9	1385.8	4835.5	3620.3	4804.9	4127.2	6106.6	3802.7	12970.4	15818	8661.6	7762.9	6430.9	4955.3	6418.6	4987.7	6535.1	1062.3	1344	2460.4	4589.7	10716.8	9257.6	2183.7	2392.7	4022.5	6298	11787.2	10626.9	5883.4	4622.4	2920.9
4721-54_2	SL006119	Trefoil factor 3	TFF3	Q07654	7033	TFF3	14.9	23.4	29.6	18.3	28.1	25.5	45.1	40.2	55.2	30.8	37.3	31.1	24	27.3	17.1	22.9	20.7	20.6	40.7	32.5	25.1	55.9	51.2	45.3	33.2	18.9	27.5	26.6	43.3	28.4	33.5	35.5	44.2	31	33.1	27
3866-7_2	SL011529	Ribosome maturation protein SBDS	SBDS	Q9Y3A5	51119	SBDS	4305.6	4082.6	3251.9	4036.2	3716.8	4227.2	4369.1	4381	4485.4	3270.2	3192.7	2696.6	6417.5	9357.7	3084.9	2744.4	1850.9	888.4	3056	2500.6	2728	1256.4	1232.4	2281	1497.9	3879.8	3253.9	3425.7	2356.2	3342.6	2005.8	4820.7	3883.1	1627.7	3447.4	2984.8
4212-5_3	SL012188	Epidermal growth factor receptor substrate 15-like 1	EP15R	Q9UBC2	58513	EPS15L1	328	328.4	288.1	389.8	351.5	383.2	296.7	349.6	312.6	257.8	281.3	274.1	354.3	360.3	384.9	294.7	320.3	378.8	261.8	262	251.2	202.9	199	263.2	304.2	299.9	233.9	336.5	269.1	264.8	349.8	335.6	355.6	332.7	310.6	295.6
2746-56_1	SL005226	Cytokine receptor-like factor 2	TSLP R	Q9HC73	64109	CRLF2	637.5	631.7	551.5	708	669.3	728.7	647.1	676.2	667.9	491.7	500.1	551.5	383	417.8	433.4	447.1	615.4	654.6	420.4	415	428.8	349.5	383.8	518.8	756.7	435.8	451.9	611.6	468.8	506.6	655.8	317.6	443.1	781.1	547.8	501.9
3611-70_4	SL004060	Endothelin-converting enzyme 1	Endothelin-converting enzyme 1	P42892	1889	ECE1	927.4	832	928.7	904.8	735.9	672.6	265	225.3	298.4	330.8	316.3	572.4	449.2	437.7	535.2	936.1	641.5	885.7	866.8	881.6	782.8	427.3	449.4	402.1	655.8	534.3	415	812	564.4	547	381.9	281.9	294.3	481.4	822.6	876.6
10372-18_3	SL007229	Signal transducer and activator of transcription 6	STAT6	P42226	6778	STAT6	205.4	193.5	176.2	164.3	172.9	160.6	1485.8	1390.9	1791.3	1473.9	2582.1	1063.3	2418.3	3752.8	1551.2	1177.8	931.5	347.7	3250.2	2260	3869.8	245.2	270.9	524.7	775.1	4266.7	3377.1	1033.4	1327.7	3309	2388.2	7255.9	3148.1	1248.5	1511.3	716.4
3806-55_1	SL004844	Ephrin type-A receptor 5	EphA5	P54756	2044	EPHA5	167.1	175.4	153.5	179.8	186.4	198	187.8	232.5	188	177.1	152.8	133.8	202.7	177.2	183.2	158.9	138.7	111.7	99.5	111.7	108.2	169.4	162.5	146.7	120.7	156.4	149.5	194.1	145	174.4	174.4	158.8	138.5	151.9	112.4	126.6
10356-21_3	SL000455	Transcription factor AP-1	c-Jun	P05412	3725	JUN	673.2	628.2	788.4	929.8	620.6	577	177.8	125.5	239.2	225.9	213.5	409.3	272.4	222.5	430.8	649.3	452.2	561.9	648.7	620.8	594.3	408.7	404	349.6	365.4	449.3	201.4	722.4	585.8	558.9	152.7	168	163.7	189.8	733.2	721.7
3881-49_2	SL003753	Dynein light chain 1, cytoplasmic	DLC8	P63167	8655	DYNLL1	49.4	54.5	56.7	31.8	49.6	54.1	193.2	159.4	177.5	166.9	232.2	149	486	586.9	339.6	317.1	225.1	172.7	171.6	140.5	190.3	96.6	100	122.4	171.4	373.3	320.5	72.6	113.9	165	334.7	591.6	476.3	243.4	138.2	95.1
3325-2_2	SL010465	Matrilin-2	MATN2	O00339	4147	MATN2	1442.7	2007.7	1306.3	9619.2	7114.9	7897.3	5243.4	8254.2	4517.2	3995.1	1262.6	1282.8	584.8	776.8	1275.6	1184.5	1352.1	1048.7	1439.5	1407.5	1402.2	3554	4421.3	5599.3	721	2427.7	1279.5	2890.6	2413.1	3235.5	899.2	1431.7	1659.9	1062.4	569.2	586.8
5133-17_3	SL002078	TGF-beta receptor type-2	TGF-b R II	P37173	7048	TGFBR2	200.1	177.7	180.2	153.5	154.5	147.2	70	62.3	80.8	82.4	81.5	113	107.5	101.7	152.5	171.2	149.6	195.8	177.9	163.9	162.2	122.9	129.9	99	136.5	102.2	79.2	147.5	145.6	121.5	84.4	87.1	77.4	81.9	160.4	182.2
2819-23_2	SL002081	Cadherin-5	Cadherin-5	P33151	1003	CDH5	609.4	741.8	575.9	420.9	385.3	393.5	352.4	470.1	389.8	392.4	406.9	315	645.8	631.4	584.6	378.1	340.2	272.3	189.8	213.9	215.5	614.2	508.2	703.5	220.4	388.1	388.3	329.2	267.6	273	195.2	237.8	228	348.7	335.6	281.6
5392-73_2	SL002731	Tumor necrosis factor receptor superfamily member 6	Fas, soluble	P25445	355	FAS	41.9	44.4	52.9	30.6	46.1	44.8	41	50.9	52.6	50.8	54.4	53.2	78.4	87.5	88.5	55.6	63.9	78.5	64.6	58.1	70.8	62.8	72.7	67.3	78.7	120.5	84.1	51.2	70.9	113.2	148.8	182.3	199.7	122	75.6	56.5
5462-62_3	SL002086	Ficolin-3	Ficolin-3	O75636	8547	FCN3	12.8	18.9	21.5	16	29.1	23.6	23.2	19.3	33.2	23	32.3	19	67.2	76.3	46.5	35.4	26.8	15.5	18.4	28.2	25.3	56.6	46.2	32.5	17.9	28.2	43.3	36.6	45.8	33.2	30.1	51.9	45.8	22.2	23.8	28.2
4420-7_2	SL009988	Disintegrin and metalloproteinase domain-containing protein 12	ADAM12	O43184	8038	ADAM12	120.9	121	126.3	127.1	112.1	128.4	148.5	128	124.7	156.6	154.1	167.9	135.1	148.8	128.6	137.5	154.4	165.3	140.8	128.5	136	185.3	174.3	152.3	181.1	137.3	151.8	122.9	150.3	135.8	237.6	169.3	169.8	200.4	126.6	133.5
3495-15_2	SL003172	C-X-C motif chemokine 6	GCP-2	P80162	6372	CXCL6	18.7	22.1	21.4	16.2	26.2	19.9	19.6	16.7	23	27.9	29.1	27.6	36.5	38	28.6	29.2	30.1	29	30.3	28.7	27.6	85.8	45.4	37.9	36.3	24	30.3	20.1	49.2	33.5	42.5	37.4	39.1	37	35.1	28.6
2806-49_2	SL004128	Activin receptor type-1B	Activin RIB	P36896	91	ACVR1B	35.1	42.1	43.4	21.8	37.5	37.4	343.5	258.1	305.5	289.7	434.6	211.2	1025.9	1394.8	730.9	594.4	426.4	289.9	361.3	244.5	415.3	81	106.8	173.3	230	810.1	699.4	78.1	155.6	287.6	552	1143.2	850	410	241.1	136.7
3616-3_5	SL008504	N-acetylglucosamine-6-sulfatase	GNS	P15586	2799	GNS	224.4	215.8	221.3	248.2	194.3	204.1	1233.8	860.9	1111.3	994.5	1528.1	811.8	4358.7	5637.1	3789	2523.2	2117.4	2512.2	1448	1023.5	1535.9	271.2	364.9	613.4	1136.5	3643.7	2787.6	361.5	600.7	1111.4	1539.2	3418	2880.9	1552	953.8	562.1
4455-89_2	SL006523	Lactadherin	MFGM	Q08431	4240	MFGE8	15.1	18.8	22.6	16.5	18.9	17.7	17	25.2	28.9	30.8	35.7	22.6	46.6	65.4	45.9	33.3	29.7	36.7	37.8	41.6	35	63.7	63	54.1	30	21	26.1	16.9	36	25.8	99.1	62.9	73.6	35.7	29	26.2
2979-8_2	SL003169	C-X-C motif chemokine 5	ENA-78	P42830	6374	CXCL5	104.1	96.2	99.6	77.5	84.5	86.5	141	112.4	142.7	132.8	181.1	125.9	395.6	486.4	283.9	297.5	216.4	181	195.8	169.5	202.8	113.2	111	119.1	141.9	311.9	258.1	104	132.5	152.6	210.9	418.1	334.3	170.5	165.2	133.8
8480-29_3	SL006527	EGF-containing fibulin-like extracellular matrix protein 1	FBLN3	Q12805	2202	EFEMP1	5803.8	5747.9	4750.2	7478.9	6421.5	7068.3	6235.9	6782.1	6506.6	5705.5	4016.2	4670.5	5421.9	5733.5	4446	3819.8	3150.4	1914.3	3215.5	3455.4	3489.2	7184.3	5996.3	8560.3	1613.5	5022.3	4511.2	4857.7	3673	2926.8	1306.5	3128.7	3244.3	2118.3	4131.9	4062.1
3177-49_2	SL010369	Carbonic anhydrase 4	Carbonic Anhydrase IV	P22748	762	CA4	349.6	325.1	368.3	295.7	282.2	252.5	153.7	144.1	159.7	170.7	174.4	258.4	238.3	254.6	229.8	287.4	238.6	253.2	326.5	321.3	312.2	208.4	221.8	194.7	221.1	232	185.9	284.8	306.2	240.8	193.6	182.3	172	196	281.1	313
2773-50_2	SL001717	Interleukin-10	IL-10	P22301	3586	IL10	28.6	30.1	33	16.9	29.5	29.2	28	25.6	27.6	38.9	38.7	40.6	32.5	34	27.1	32.1	41.4	42.9	33.3	39	38.9	63.4	56.7	43.2	49.3	22.7	31.7	27.4	48.8	36.2	57.2	32.5	41.8	49.2	32.8	34.2
9172-69_3	SL000526	Neutrophil collagenase	MMP-8	P22894	4317	MMP8	218.2	214.4	214.3	248.2	253.5	253.4	342.1	418.3	382.5	238.5	315.1	216.3	288.2	309.9	256.5	244	177.8	180.2	193.4	187.2	198.7	190.2	187.4	201.2	129.3	242.5	206.4	247.5	182.6	210	150.1	241.6	193.4	114.9	193.4	189.5
3115-64_2	SL006918	Mitogen-activated protein kinase 1	MK01	P28482	5594	MAPK1	1923.4	1938.2	1580.1	1734.4	1495.5	1716.6	1774.3	1677.5	1957.8	1572.5	1451.7	1192.8	1687.3	1908.7	1359.7	778.8	610.3	485.3	1143	997.3	1218.6	397.3	381.1	773.1	482.4	2071.5	1378.5	1455.2	968.9	1747.9	635.1	1823.1	1173	472.5	1624.3	1494.8
5441-67_3	SL001761	Troponin I, cardiac muscle	Troponin I	P19429	7137	TNNI3	77	91.8	75.7	77.8	114.8	111.3	77.2	89	77.5	68.1	52	54.1	124.1	112.9	81.9	69.2	62.2	67.7	63.6	56.3	57.9	91	96.1	105.8	49.3	64.3	65.7	79.5	79.3	70.6	63.9	71.1	72.6	48.7	65.6	74.4
2602-2_2	SL001996	Angiopoietin-2	Angiopoietin-2	O15123	285	ANGPT2	10.9	18.7	21.4	15.8	16.9	15.4	19.7	24	27.5	22.5	33.7	20	48.2	46.1	34.2	29.7	30.9	27.9	16.8	26.2	29.7	49.1	42.8	30.9	35.2	29	39.6	18.7	33.3	28	67.1	71.9	92.1	41	25.5	26.5
13131-5_3	SL011180	Hexokinase-1	HXK1	P19367	3098	HK1	493.1	458.8	448.9	384.9	357.9	337.4	148.3	127.9	168.5	155.4	157.3	242.1	286.7	244.4	311.9	422.6	365	402.6	424.3	399.6	369.3	248.1	248.3	215.9	306.5	247.9	165	372.9	280.8	244.6	209.2	288.8	235.8	204.2	460	477.3
2770-51_2	SL003176	C-C motif chemokine 1	I-309	P22362	6346	CCL1	318.6	303.8	324.6	309	283.8	260.1	172.6	178.5	170.4	190.3	177.9	209.2	261.4	276.2	258.9	294.8	236.5	247.4	282.6	278.1	267.8	218.8	211.1	185	202.1	225.7	202.8	289.5	237.1	251.8	244.8	343.9	308	198.6	261.6	274.7
3605-77_4	SL011049	Mannan-binding lectin serine protease 1	MASP3	P48740	5648	MASP1	975.1	894.8	983.7	897.4	715.9	679.7	339.8	267.9	367.3	369.5	368.4	562.2	538.2	532.5	762.1	921.8	784.3	1073.4	952.9	839.1	840.8	427.3	459.9	388.1	719.8	571.8	417	788.2	576.2	623.3	350.3	355.2	384	448.6	816.2	924.4
4496-60_2	SL000522	Macrophage metalloelastase	MMP-12	P39900	4321	MMP12	23.1	23	31.2	16.4	24.3	23.6	24.5	37.2	39.7	35.2	39.5	27.6	40.8	43.6	24.1	26.7	26.4	22.7	32	34.2	29.7	84.2	60.9	52.3	30.8	30.4	35.5	33.1	41	35.4	46.2	31.4	62.4	36.4	25.8	34.6
5834-18_3	SL000485	Interleukin-9	IL-9	P15248	3578	IL9	19.8	22.8	27.8	18.6	25.2	25	20.9	27.6	28.9	29.7	33.5	27.3	28.2	28.6	25.4	27.1	30.5	29.5	21.7	32.7	28.2	48.1	43	39.7	38	21.8	28.3	30.3	33.6	29.7	50.6	23.1	37.9	42.6	26.1	26.3
3356-50_1	SL004868	Carbonic anhydrase 7	Carbonic anhydrase VII	P43166	766	CA7	82.2	81.2	97	113.5	92	89.8	117.4	107.6	92.1	110.5	115.3	99.1	101.7	93	94.3	96.3	92.2	85.3	106.2	106.3	97.3	202.2	184.8	154.1	106.2	119	126	111.3	140.5	105	118.2	130.9	112.9	128.4	104.7	109.8
13107-9_3	SL008402	Ly6/PLAUR domain-containing protein 3	LYPD3	O95274	27076	LYPD3	178.9	163	164.2	152.4	150.1	136.5	87.6	87	100.6	84.9	84.1	112.4	128.7	102.9	153.4	164.8	148.5	181.5	159.3	157.9	143.5	125.8	123.4	116.9	139.7	117.8	93.7	148.6	139.5	122.4	86	95.9	90.1	80.3	156	162.2
3181-50_2	SL004673	Cathepsin S	Cathepsin S	P25774	1520	CTSS	29.7	35.7	38.9	21.5	40.1	34.6	314.4	241.5	358.3	193.4	362.5	181.7	713	765	801.4	485.3	374.2	486.8	331.6	281.2	309.4	113.5	111.6	134	446.4	953.3	967.2	91.6	146.3	204.7	395.5	927.1	914.4	712.2	183.2	101.1
3521-16_2	SL000589	Thyroid Stimulating Hormone	TSH	P01215 P01222	1081 12372	CGA TSHB	62.5	67	72.4	72.2	83.5	84.8	81.8	98.7	83	84.6	90.7	83.2	73.1	69.4	70.1	61.3	71.5	68.6	86.4	91.1	78.5	143.7	115.2	115.6	87.4	76.5	82.4	87.1	107.5	85.2	105.2	103.2	100.1	100.6	70	75.1
3508-78_3	SL003187	C-C motif chemokine 22	MDC	O00626	6367	CCL22	26.1	30.1	32.5	20.6	35.3	30.6	27.6	40.8	32.8	42	54.6	40.1	31.5	29	26.2	23.1	29.1	31	56.3	42.9	43.4	61.1	54.3	43.2	37.6	24.6	39.1	40.2	47.2	40.1	36	23.7	34.3	38.1	33.6	35.2
2865-77_2	SL004724	Histone acetyltransferase KAT6A	MOZ	Q92794	7994	KAT6A	1406	1362.2	1495	1326.5	1052.5	898.1	523.6	417.3	484.1	507.2	538.1	878.2	673.8	682.9	689.8	1160.6	1234.9	1451.6	1119	963.9	930.9	644.5	731.3	604.1	1368.2	639.2	555.3	1262.4	864	797.2	705.2	511.1	532	1232.5	1235.7	1356.9
5020-50_1	SL003653	Phosphoglycerate kinase 1	phosphoglycerate kinase 1	P00558	5230	PGK1	6091.8	6132.4	5283.4	5604.4	5312.8	5416.3	5890.4	6129.3	5654.8	6001.8	4767.9	4598.7	8274.2	9403.1	6774.2	3747.8	3473	1329	3134.2	3268.5	3677.1	3087.4	2885.7	4337.3	1635.2	8146.1	5268.5	4493.5	2817.5	4201.9	3359.8	6522.7	3908.3	2004.8	3994.5	3369
2201-17_6	SL000403	Endostatin	Endostatin	P39060	80781	COL18A1	220.4	226.4	201.8	335.5	306.3	299.2	225.3	279.3	251.5	178.6	190.8	200.2	251.6	244.9	252.8	180.8	183.6	173.9	200.8	221.7	177.5	249.7	218.1	240.1	166.2	166.5	178.8	287.2	246.7	182.5	175.5	247.8	235.4	194.7	233.6	220.1
2737-22_2	SL005236	Protein NOV homolog	NovH	P48745	4856	NOV	142.8	147.4	141.7	156.6	159.3	163.7	159.3	183.9	152.7	142.7	130.9	134.7	134.8	145.4	125.2	132.2	133.9	131.7	114.2	123.7	117.4	150.5	144.6	147.1	143.8	135.7	127.6	145.9	142.4	130.2	161.5	115.7	134.5	152.2	130.4	121.3
2719-3_4	SL004591	Granulocyte colony-stimulating factor receptor	G-CSF-R	Q99062	1441	CSF3R	372.7	356.3	299.1	392.6	377.6	303.7	161.3	125.8	179.5	157.6	165.6	264.4	175.3	155	221.9	647	366.3	590.7	378.9	340	262.6	230.5	192.2	204.5	341.1	249.3	131.2	358.4	276.1	237.6	203	155.4	184.8	214.2	350.7	364.9
5196-7_3	SL006476	Glycylpeptide N-tetradecanoyltransferase 1	NMT1	P30419	4836	NMT1	2148.2	1907.6	1646.7	1576.4	1446.1	1638.3	1434.2	1239.3	1544.2	1208.4	1283.4	1080.4	2310.2	2508.6	1759.3	1174	871.2	716.4	1373.3	1175.9	1261.1	559.9	603	834.8	652.1	2255.8	1488	1095.6	856.5	1208.3	590.1	1792	1473.1	647.4	1693.5	1458.7
5383-14_3	SL004671	Tumor necrosis factor receptor superfamily member 13C	BAFF Receptor	Q96RJ3	115650	TNFRSF13C	1201.5	1083.9	1089.6	1401.8	1194.2	1235.4	826.1	1003.8	922	852.8	781.5	818.3	1603.2	2083.2	1306.5	1186.4	754.2	472.4	973.3	1005.3	972	638.9	624.8	830.7	330.3	1350.3	1017.5	1212	896.7	1084.4	478.1	979.5	727	418.9	1106.6	1130.4
4568-17_2	SL014070	SLIT and NTRK-like protein 5	SLIK5	O94991	26050	SLITRK5	34.6	38.1	35.2	23.1	35.4	35.4	41.4	46.5	43.7	52.7	62.9	57	41.1	42.5	39.4	33.4	48.3	46.3	133.9	142.9	128.1	68.9	65.4	54.5	108.5	137	112.5	26.9	47	40.1	106	46.5	67.4	181.7	32	37.9
14583-49_3	SL004357	Growth/differentiation factor 8	Myostatin	O14793	2660	MSTN	215.7	182.4	189.9	190.6	162	166	220.1	169.5	191.8	197.6	221.6	223.1	341.4	374.2	288.9	297.6	261.5	283.7	251.5	222.2	241.3	232.5	223.4	206	360.3	289	247.4	169.3	183.2	186.4	258.5	313.1	294.5	244.7	210.6	194.3
9188-119_3	SL003188	C-X-C motif chemokine 9	MIG	Q07325	4283	CXCL9	30.6	30.3	35.9	24.6	31.8	32.4	30.3	36.4	31.8	37.6	43.3	36.8	38	36.6	34.3	37.4	35.9	39.1	37	42.8	41.5	73.2	66.9	51.9	44.1	31.4	46.2	34.3	55.6	37.7	48.3	28.4	37	44.6	35	38.5
5807-77_3	SL007195	CD70 antigen	CD70	P32970	970	CD70	92.9	83	85.3	76.7	79.3	79.7	69.4	78.1	80.6	78.9	84.6	83.6	99	92.6	106.5	109.8	89.2	115.1	96.8	99.5	90.2	159.3	134.4	99	115.5	110.1	97.7	107.1	109.5	84.5	95.6	101.3	85.4	113.4	85.8	86.4
4452-9_2	SL014096	Leucine-rich repeat transmembrane neuronal protein 1	LRRT1	Q86UE6	347730	LRRTM1	13.2	17.1	19.8	16.2	20.1	17.3	17.1	20.8	22.6	31.3	36	31.8	27.7	28	22.5	17.8	30.2	26.2	19.6	23.8	27.6	44.5	39.9	27.4	40.4	16.2	27.6	17.3	31.2	24.8	65.1	30.4	40.8	47.1	19.9	21.6
3708-62_1	SL000252	Alpha-2-macroglobulin	a2-Macroglobulin	P01023	2	A2M	57.6	59.7	60.8	54.9	62.5	57.1	63.1	63.9	60.2	76.7	84.5	98.5	55.4	53.6	60	64.5	75.5	89.3	67.7	73.8	67.9	115.4	101.6	78.4	106.2	52.6	69.8	70.5	91.5	58.6	129.4	71.4	84.2	110.3	69.4	67.7
4992-49_1	SL007173	Granulins	GRN	P28799	2896	GRN	109.6	113.2	117.9	73.7	81.5	84.4	2473.4	2102.9	2414.7	1048.6	2255.6	1012.8	10332.3	11353.6	10101	6053.9	6014.1	9099.3	1005.7	793.6	916.8	5083.5	6455.7	6192.5	5132.1	16126	15987.7	966.8	1456.7	2087.8	4112.2	8467.4	7315.1	8236.6	3725.1	1332.4
3592-4_3	SL010489	Calcium/calmodulin-dependent protein kinase type 1	CAMK1	Q14012	8536	CAMK1	8014	8748.3	8737.3	14996.4	15760.8	14845.4	10988.5	12645.8	13148.9	8997.4	6975	6798.5	10948.5	10474.7	12377.9	13352.2	7307.7	5922.5	3784.7	4783.2	4012.8	7260.4	6777.5	9441.7	2925.6	10540.5	10332	16311.1	8383.3	10411	4673.9	8537	5838.6	3351.2	9011.7	8709.7
5903-91_2	SL004899	Heat shock cognate 71 kDa protein	HSP70 protein 8	P11142	3312	HSPA8	27288.1	25962.6	26361	55796.6	43362.1	42244	41518.7	47520.5	35131	30797.3	19718.8	23792.2	30428.5	28752	29030.9	24075.3	13525.1	10857	22843.1	23842.3	22468.9	22672.5	27548.8	31115	9556.3	39492.7	28767.1	37066.9	26573.1	34337.7	11048.1	31291.5	21053	13164.7	26492.8	24218.1
2654-19_1	SL001992	Tumor necrosis factor receptor superfamily member 1A	TNF sR-I	P19438	7132	TNFRSF1A	169.7	173.9	158.4	205.8	214.5	227.9	350.9	318.5	321.1	213.5	230.2	209.2	357.6	653.6	419.3	231.2	259.4	195.1	380.8	395.6	387.9	149.6	164.3	238.1	251	306.2	458.5	227.7	275.5	341.7	443.5	670.9	686.4	292.6	483.5	287.6
3634-5_4	SL005491	Opioid-binding protein/cell adhesion molecule	OBCAM	Q14982	4978	OPCML	3787.5	3437.5	4226.5	4546.1	3390	2935.3	1172.3	907.3	1388.4	1367	1198.1	2501.4	1612.7	1419.6	2113.1	3441.4	2480.7	3216.8	3704	3841.1	3357.9	2117.4	2184.8	1865.9	2322.3	2281.9	1336	3935.8	2846.7	2587.3	1144.4	1028.8	1022.2	1687.4	3833	3979.2
4998-50_2	SL007025	Tyrosine-protein kinase JAK2	JAK2	O60674	3717	JAK2	17017.6	13567.2	9669	10599.6	10820.3	10005.9	4718.4	3043.1	6488.4	5992.1	6222.7	5858.9	16651.3	14151.5	17917.1	20801.4	8449.4	12270.2	7347.3	7333.8	8371	2260.2	2465.7	3289.5	3107.5	13975.3	9141.5	9463.5	4777.4	10013.2	2780.2	8717.5	6998.2	3250.8	13593.8	13712.8
13094-75_3	SL018509	R-spondin-3	RSPO3	Q9BXY4	84870	RSPO3	404.2	352.9	322.1	317.6	326.5	321.2	267.3	252.2	239.5	379.7	350.9	316.5	813.7	1078.5	465.1	289.5	182.7	119.4	226	232.6	218	265	262.2	271.4	127.4	339.7	423.2	294.3	230.3	274.2	218.6	350.6	284.6	134.2	270.1	279.8
3497-13_2	SL002075	Interferon alpha-2	IFN-aA	P01563	3440	IFNA2	14.3	25.7	32.9	16.4	24.6	26.9	19.7	27	27.5	27.9	37.6	18.2	48.9	48.8	33.7	26	30.4	21	38.2	27.3	38	53.3	55.1	44	19.6	34.1	32.4	18	40.9	38.4	28.1	34.7	39.1	27.3	26.2	38.2
2609-59_2	SL001777	Cystatin-C	Cystatin C	P01034	1471	CST3	12.8	16.8	20.7	16.4	18.7	18.6	753.6	594.9	662.7	465	1044.5	459.1	2456.7	2849.5	2150.7	1558.2	1273.1	1087.3	649.7	300.9	392.5	594.7	579.9	906.6	1300.3	3003.5	4735	946.3	1512.7	2232.3	275.9	816.7	714.8	1950	1180.4	526.2
3173-49_2	SL008611	N-acylethanolamine-hydrolyzing acid amidase	ASAHL	Q02083	27163	NAAA	54.1	53.6	57.4	52.5	71.8	80.7	332.7	330.6	349.7	227.8	389.7	191.3	433.9	596.7	501.2	282.8	224.6	310.1	309.9	233.4	221.9	76.7	74.8	82.5	317.6	757.2	920.9	154.7	179.2	289.5	237.5	499.5	439.3	398.1	312.4	118.3
4479-14_2	SL000308	Plasma protease C1 inhibitor	C1-Esterase Inhibitor	P05155	710	SERPING1	57.6	56.9	60.1	34.7	58.6	52	51.5	53.9	64.3	75.9	91.3	93.2	95.3	97.3	103.9	82.5	87.7	92.7	63	71.1	67.3	78.7	75.1	64	123.1	56.2	95.5	59.1	73.5	56.7	130.8	96.1	114.5	130.5	63	64
3041-55_2	SL008416	C-type mannose receptor 2	MRC2	Q9UBG0	9902	MRC2	47.7	51.5	50.7	39.3	52.1	47.7	46.8	50.5	56	61.2	77.3	73.1	867	1331.9	738.9	525.6	418.5	333.7	227	246.4	212.8	82.6	93.7	94	139.8	247.8	224.1	101.5	152.8	225.1	380.4	642.5	697.2	192.5	197.8	123.2
5062-60_3	SL011100	CD226 antigen	CD226	Q15762	10666	CD226	347.3	307.5	303.2	373.3	322.1	287.9	153	135.5	161	157.2	172.5	263	207.4	172.9	255.9	520.1	338.8	499.2	308.6	294.3	270.1	228.9	234.7	198.4	367.5	217.9	155.3	325.5	264.3	234.1	238.6	153.5	179.7	259.3	309	334.7
3554-24_1	SL004258	Adiponectin	Adiponectin	Q15848	9370	ADIPOQ	49.3	53.1	56.8	36.1	53.4	63.8	45.3	45.6	49.2	37.6	37.8	36.6	42.7	39.3	44	29.3	45.2	53.3	43.2	39	44.7	47.8	55.6	50.4	44.2	27.5	32.6	40.2	48	47.7	38.3	27.1	33.8	40.6	45.9	48.5
3179-51_2	SL009213	Lysosomal protective protein	Cathepsin A	P10619	5476	CTSA	52.9	51.1	54.6	36.2	52.2	45.3	155.2	177	126	99.3	216.2	129.7	1629.7	1999.9	1769.6	1117.1	837.4	1224.9	326.5	210.8	237.4	102.1	91.6	90.1	367.2	882	718.3	68.1	160.7	188.1	242.4	507	529.3	688.9	194.2	110.6
8468-19_3	SL000062	Prostate-specific antigen	PSA	P07288	354	KLK3	210.5	184.7	191.7	138.1	125.6	135	275.4	215.9	280.3	269	364.6	285.7	702.7	901	514.4	434.6	394.5	358	370.6	298.3	402.7	136.9	155.4	180.9	331.1	560.3	460.4	147.6	172.4	270.3	388.6	516.3	518.4	346.4	246.4	190.5
4156-74_1	SL000088	Transforming growth factor beta-2	TGF-b2	P61812	7042	TGFB2	74	74.3	77.6	76.8	88.8	83.1	85.8	95.8	81.9	87.4	100.4	97.4	79.9	80.4	88.8	81.3	97.2	97	88.6	90.7	82.8	133.3	110.5	100.6	118	77.5	89.9	88.5	100.5	86.8	152.5	111.6	121.2	145.6	85.3	83.8
14157-21_3	SL004984	14-3-3 protein epsilon	14-3-3E	P62258	7531	YWHAE	8500.1	6959.2	12449.7	25506.5	16041.2	11856.5	21348.9	25048.8	15050.2	22348.6	15962.1	20639.5	8034.5	7329.1	8099.3	14245.1	5285.6	6360	27194.6	29628	22734.9	30727.2	25146.7	31697.4	9571.4	25712.5	24767.2	23724.6	25533	25111.7	8849.9	28836.8	16196.3	16354.2	15167.4	13506.4
3817-18_1	SL007358	Protein kinase C theta type	KPCT	Q04759	5588	PRKCQ	346.6	308.7	348.6	301.5	247.2	272.5	453.7	348.6	425.8	469	645.9	537.4	1117.3	1410.8	887.4	783.8	803.8	803.3	751.6	520.9	747.7	234.4	272.7	315.2	703.6	876.8	781.9	275.8	295.8	481.5	846.7	1074.4	878	728.5	439.9	368.3
4832-75_2	SL004156	Tumor necrosis factor receptor superfamily member 10A	TRAIL R1	O00220	8797	TNFRSF10A	160.6	144.3	146.7	124	113.6	114.3	163.8	140.5	120.3	180.2	196.5	213.3	145.4	143.1	134	185.2	170.1	214.5	173.6	167.1	161.3	221.4	232.8	185	270.2	143.5	150.9	152.8	133.9	125.4	261.4	261.2	252.1	225.9	142.5	147
4534-10_2	SL012822	Brain-specific serine protease 4	BSSP4	Q9GZN4	64063	PRSS22	30.7	30.8	37.2	20.6	31.4	31	32	35.9	32.5	45.5	55	55.4	36.8	38.6	33.6	33.8	44.4	48.5	37.4	45.5	41.7	77.4	66.4	48.6	65.4	29	45	31	47.5	38	93	38	53.7	77.5	31	39.8
14153-8_3	SL004139	Ephrin-A3	Ephrin-A3	P52797	1944	EFNA3	170.1	161.1	164.5	194.4	178.7	183.3	153.1	154.7	155	154.7	163.1	181.4	225.4	228.3	320.9	218.9	220.6	282.6	159.3	151.3	156.2	151.2	154.1	143.6	197.7	145.6	142.7	166.8	155.9	144.5	174.3	165.5	178.3	135	147	163.4
4967-1_1	SL008177	Complement component 1 Q subcomponent-binding protein, mitochondrial	C1QBP	Q07021	708	C1QBP	3085.5	3088.3	3332.9	5445.4	4834.9	4602.7	3846.7	4550.4	4138.9	4021.4	2954.2	3313.6	3272.1	3127.5	3218.4	2732	2324	1848.4	3208.7	3693.2	2875.6	3478.2	3395.7	3535.2	1452.1	3976.3	3354.6	4503.6	3240.4	3368.9	1632.7	2990	2120	1567.3	2773.9	2266.2
2636-10_2	SL000509	Tumor necrosis factor receptor superfamily member 3	Lymphotoxin b R	P36941	4055	LTBR	857.6	752.3	885.4	655.6	601.5	522.6	348.1	325	354.9	363.2	385.8	540.6	489.4	584.8	543.3	687.4	514.3	624.7	756.5	719.1	686.3	488.1	495.6	412.2	556.8	498.3	404.7	703.1	407.3	547.9	490.5	326.5	340.6	530.2	625	753.5
3488-64_2	SL000342	Catalase	Catalase	P04040	847	CAT	7384.6	8242.3	7773.3	7331.5	5636.8	6644.5	16485.1	17820.5	15989.4	12503.9	18274.7	11030	8174.7	8971.7	10973.6	6286.6	7193.9	9160.6	10670.9	8666	8816.5	20721.2	36087.5	43278.9	25515.6	89291.3	55272.8	12010.9	22509.4	41054.4	34030.3	117634	87739	43035.7	40194	22883.5
5250-53_3	SL010928	Inosine-5'-monophosphate dehydrogenase 2	IMDH2	P12268	3615	IMPDH2	18702.6	18687.1	15815.7	15609	17198.2	17312.6	15698	14547.7	19643.3	15076	14897.8	12271.9	28793.8	39411.5	25746.4	12910.5	17871.9	3256.4	12466.7	12503.8	14702.1	6217	5888.7	8055.8	7267.7	22305.6	17216.4	15191	8056.5	15972.3	6587.7	13718.5	8601.8	7789.9	18243.7	14548
3024-18_2	SL000250	Alpha-2-antiplasmin	a2-Antiplasmin	P08697	5345	SERPINF2	46.3	50	52.4	44.4	60.5	56	73.1	75.4	76.2	66.1	67.7	51.7	75.6	63.3	70	67.5	46.6	51.4	57.8	52.1	57	70.9	69.6	73.3	48	96	96.6	65.6	72.2	66.5	45.4	88	71.5	52.6	77	64.3
4276-10_2	SL005358	Phosphatidylethanolamine-binding protein 1	prostatic binding protein	P30086	5037	PEBP1	97.7	117.6	100.2	25.9	35.1	34.6	55456.9	33300.7	43525.2	49378.5	70930.6	37304.9	87678.3	94354.7	75061.7	46818.7	33405.1	31493.5	115947	83763.5	87530.6	4075.8	5312.5	11987.7	36979.3	168659	132770	10607	28399	68526.4	62268.9	225931	135033	40551.9	17436.4	8482.1
5487-7_3	SL016928	SLAM family member 7	SLAF7	Q9NQ25	57823	SLAMF7	190.5	175.3	192	190	162.5	160.4	204.1	185.5	206.2	174.6	206.1	173.3	344.6	379.8	310.2	291.6	217.4	206.2	265.2	227.2	241.6	249.7	238.6	227.4	159.4	316.3	265	200.5	211.7	238.9	141.8	257.8	214.9	163.6	222.1	200.1
4137-57_2	SL004351	Interleukin-25	IL-17E	Q9H293	64806	IL25	48.5	34.4	43.6	22.8	39.2	38.9	40.6	48.2	39.4	59.6	66.5	57.8	42.8	43.2	42.1	43.6	51.1	54.2	41.8	46.3	47.3	79	79.5	70	76.3	33.4	47.9	37.2	53.1	44.6	98.7	52.2	62.3	79.9	47.1	48.2
4964-67_1	SL007729	Endoplasmic reticulum aminopeptidase 1	ARTS1	Q9NZ08	51752	ERAP1	99.1	90.6	88.3	61.6	76.2	70.2	2031.5	1288.6	2982	2369	4979	1698.6	1526.5	1609.5	1566.3	1111.9	488.3	842.9	8913.8	6659.8	8149.5	119	125.7	158	1454.1	6636.7	4716.2	597.1	1152.5	2434.5	3437	9605.6	10173.9	1892.4	2474.7	1074.5
3166-92_1	SL005215	Myeloid cell surface antigen CD33	Siglec-3	P20138	945	CD33	14.4	20.9	24.7	15.8	21.9	24.1	18.3	20.7	22.7	19	21	16.1	55.7	54.1	72.9	40.2	36.2	54.1	58.4	61	56.3	56.6	46.5	45.5	29.5	105.8	55.5	30.4	58	75.6	92.2	193.5	203.2	54.7	52	38.2
3798-71_1	SL005508	Carbonic anhydrase 9	Carbonic anhydrase 9	Q16790	768	CA9	434.1	457.3	589.5	925.5	484	513.7	177.4	150.8	195.6	232.3	216.2	336.4	260.4	191.4	449	813.9	691.9	771.5	385.6	333.9	395.4	261.1	304.8	230.7	771.3	337	177.4	518.9	403.8	289.9	297.5	110.8	178.1	538.6	539	494
4916-2_1	SL000460	Immunoglobulin D	IgD	P01880	3495 50802 3535	IGHD IGK@ IGL@	12.6	20.5	23.4	22	26.5	24.8	23.7	22.2	27	28.3	27.4	19.9	28.2	24.3	18	16.6	17.2	14.9	19.6	33.8	28.6	55.3	54.9	35.2	22.5	31.6	25.4	27.3	36.3	28.7	29.3	39.8	36.5	22.7	27.2	28.7
5018-68_1	SL005694	Peroxiredoxin-6	Peroxiredoxin-6	P30041	9588	PRDX6	20482.7	18413	24062.6	44844.8	46077.1	48254.5	113822	96013.2	75286.1	100641	91851.2	81070	133685	139675	117578	95922	73075.6	85633.6	184624	128906	119779	43864.8	48326	61907.6	59274.3	256309	196067	56582	70342.8	126545	90120.2	327922	192732	74964.5	68327.1	50536.4
3314-74_2	SL004858	GDNF family receptor alpha-1	GFRa-1	P56159	2674	GFRA1	213.4	213.1	187.5	263.2	266.1	295	105.4	82.9	150.6	120.7	120.5	142.5	107.7	102.1	108.6	114.9	150.6	121.1	99.7	110.2	107.7	169.4	171.2	243.2	153	240	78.8	167.5	168.7	181.2	167.8	53.8	96.8	171.8	268.1	308.3
2623-54_4	SL004697	Protein E7_HPV16	HPV E7 Type 16	P03129	1489079	Human-virus	138.9	144.9	188.7	273.1	154.2	165.1	74	58.3	71.1	85.4	83.3	122.6	83.3	66.9	121.5	211	198.7	212.8	123.8	105.5	135.9	105	119.7	94	229.3	102.8	67	153.4	138.8	105.8	120	51.3	71.6	175.3	172.7	153.4
4900-8_1	SL000313	C3a anaphylatoxin	C3a	P01024	718	C3	14.8	18.1	21.4	16.8	18.9	18.1	16	18.7	19.5	26	27.8	17.9	34.6	21.4	17.2	15.1	25.4	16.4	19	28.4	29.5	43.2	45.1	36.2	19	15.8	23.7	20.4	31.6	29.7	31.8	19.2	21	34.6	20.1	21.5
4154-57_2	SL000560	P-selectin	P-Selectin	P16109	6403	SELP	34.3	36.9	40.8	27.1	39.4	35.1	74.3	77.7	64	52.2	109.8	84.6	44.9	51.9	43	29.1	43	44.1	180.7	127.2	133.1	54.3	53	39.1	72.8	52.3	65.5	38.6	77.3	61.9	80.2	58.5	80.2	75.4	51.2	41.2
5255-22_3	SL011404	cAMP-specific 3',5'-cyclic phosphodiesterase 4D	PDE4D	Q08499	5144	PDE4D	358.1	358.2	381.3	436.2	387.1	422.9	354.4	374.5	355.8	383.7	352	329.1	468.2	519	408.7	355.1	290.8	237	293.3	297	330.9	280.6	311.1	337.7	215.7	462.2	373.5	352.8	249.3	353.1	288.5	449.9	353.5	252	302.6	274.4
4922-13_1	SL003189	C-C motif chemokine 19	MIP-3b	Q99731	6363	CCL19	19.6	24.5	28	16	22.1	24.8	24.9	22.5	22.6	26.6	30.1	28.1	29.2	27.5	25.7	23.7	28.3	28.9	30.2	25.4	28.3	56.9	55.4	43.2	34.3	18.6	29.4	21.1	44.8	33.7	42.4	24.6	31.5	42.6	24.5	29.8
5268-49_3	SL003331	Matrix metalloproteinase-16	MMP-16	P51512	4325	MMP16	277.8	269.5	282.6	367.5	300.6	314.5	651.9	542.3	614.7	499.9	662.5	441	1489.9	1856.6	1028.9	1000.8	766.5	600.4	720.5	561.7	710.7	253	284	369.2	570.3	1250.9	946.5	385.6	394	627.1	691.7	1485.9	1230.3	604.6	533.3	399
4188-1_2	SL003658	Aflatoxin B1 aldehyde reductase member 2	Aflatoxin B1 aldehyde reductase	O43488	8574	AKR7A2	44.8	47.8	51.7	31.9	55.3	51.8	1312.9	1047.9	1286.1	1103.5	1668.8	931.9	3858.4	4427.1	3637.9	1907.2	921.3	1804.2	3371.2	2882.5	3063.1	142.7	160.7	367.5	1908.1	10076.2	6353.5	690.6	1445.2	2860.3	2303.4	7944	5595.2	2224.4	1505.4	577.1
4292-5_3	SL011202	Alpha-soluble NSF attachment protein	SNAA	P54920	8775	NAPA	349	443.2	359.6	623.1	593.7	687.7	2947.2	3922.4	5457.7	4795.4	9341.6	4344.5	15221.5	25279	15585.9	7617.5	4866.6	3016.7	8241.8	6791.2	9107.3	415.5	811.4	1592.3	1474.8	6298.1	8994.3	1123.7	967.2	2449.5	5809.5	11240	6710.8	1744.3	1702	946.6
3234-23_2	SL010390	Coiled-coil domain-containing protein 80	URB	Q76M96	151887	CCDC80	1921	2507.5	1650.4	7809.9	7551.7	8061.7	2793.9	3477.4	2357.1	3606.3	1195	1207.5	692.8	1213.4	2307.3	669.7	1680	1035.1	796.3	871.8	824	4768.7	7124.2	6161.4	1140.9	4197.8	963.1	1951.5	2050.4	2092.2	601	1539.9	1236.5	1074.1	825.2	794.9
2578-67_2	SL000038	C-C motif chemokine 2	MCP-1	P13500	6347	CCL2	99.2	107.3	97.9	109.6	117.3	129.6	108	114.7	108.2	92.1	89.3	92.1	83.7	88.2	89.2	80.8	95.3	97.2	69.9	71.3	73.6	94.6	96.6	104.1	106.4	83.2	87.2	99.2	108.4	82.8	121.4	68.3	90.5	118.9	89.7	95
5476-66_3	SL000556	Protein kinase C gamma type	PKC-G	P05129	5582	PRKCG	82.7	77.2	80.1	80	83.9	95.1	79.8	78.9	89.5	67.5	95.2	71.1	74.8	79.8	68.3	76	75.7	63.2	63	62.8	59	86.2	84	84.2	63.7	75.6	65.3	69.7	82.9	57.8	69.8	76.9	74.2	71.1	77.1	85.6
4140-3_2	SL000483	Interleukin-7	IL-7	P13232	3574	IL7	20.5	23.8	26.2	17.1	24.3	20.6	20.8	27	30.3	32.6	36.9	31.6	27.2	26.2	22.1	27.5	32.4	35.3	26	30.9	27.3	57.6	52.8	30.5	45.3	25.7	24.8	23.9	40	28.2	51.9	21.6	35.5	55.5	23.5	28.5
5934-1_3	SL000420	Ferritin	Ferritin	P02794 P02792	2495 2512	FTH1 FTL	72.2	69.3	69.5	69.5	83.7	72.6	50024	77489.4	64429.5	26321.8	74454.6	38127.9	100211	96518.4	93548.9	69920.8	67565.8	81521.4	31365.3	22943.9	36399.5	24642.9	40335.8	35089.3	66258.5	178648	143297	6270.7	16259.2	23649.4	18492.3	62846	48506.6	103136	22244.7	6880.1
3420-21_2	SL004869	Carbonic anhydrase 13	Carbonic anhydrase XIII	Q8N1Q1	377677	CA13	198.1	198.9	187.9	243.6	237.3	272.7	600.3	601.8	441.6	274.2	462.8	329.2	531.1	661.7	517.4	548.9	516.4	707.3	814.2	383.3	474.8	177.5	180.9	229.2	441.9	870	897	272.7	436.4	522.7	560.8	944.6	938.2	615	246.5	201.5
2429-27_4	SL000324	Complement component C8	C8	P07357,P07358,P07360	731 732 733	C8A C8B C8G	426.8	379.9	433.2	364.2	317.7	282	152.1	137.3	150.7	168.8	176.3	263	208.4	200.7	223.3	360.3	290.8	301.8	393.1	372.7	337.6	262.4	254.9	218.7	270.4	258.3	173.8	355.6	262.5	243.1	202.7	151.6	151.5	254.1	375.7	416.6
2988-57_2	SL005170	Inducible T-cell costimulator	ICOS	Q9Y6W8	29851	ICOS	264.4	254.5	235.3	254.9	219.8	253.1	447.9	400	408.7	415.7	521.7	412	896.9	1101.2	669.6	656.3	565.7	530.2	431.9	345.5	420.5	221.4	250.2	323.7	537.7	739.3	696.3	246.4	295.5	376.8	767.2	938.2	828.1	609.7	344.7	296.4
4136-40_2	SL004353	Interleukin-17D	IL-17D	Q8TAD2	53342	IL17D	176.7	168.7	163.5	152.4	149.9	146.5	73.3	70.3	70.5	97	112.6	139.7	74.5	77	80.7	126.4	167.4	124.2	131.4	132.3	125.1	120.3	108.4	102.3	146.7	94.7	109	140.6	132.4	69	174.1	83.5	104	165.5	164.9	177
10337-83_3	SL007136	CCAAT/enhancer-binding protein beta	CEBPB	P17676	1051	CEBPB	388.1	405	299.4	287.1	284.4	274	100.3	74.6	189.8	104	100.9	142.1	578.2	221.6	920.3	536.7	428.2	308.7	180.2	182.1	157.2	150.5	133.6	128.8	504	323.1	142.9	253.2	143.4	174.2	167.8	108.1	109.1	123.7	376.3	335.6
3366-51_2	SL006550	Extracellular matrix protein 1	ECM1	Q16610	1893	ECM1	151.7	142.3	149.9	123.6	125.7	113.7	123.7	114.9	122.1	115.8	153.1	138.7	462.5	594.6	365.8	369.5	306.4	236.7	215.8	180.9	188.7	232.2	186.1	186	206.9	396.7	397	137.2	156.2	152.3	254.5	454.5	477.6	291.1	177.1	161.1
5093-47_3	SL007774	Protein jagged-2	JAG2	Q9Y219	3714	JAG2	49.1	46.8	47.5	29.8	43.1	39.9	35.9	33.8	34.7	46.2	49.8	45.9	44.6	38.3	54.8	50.9	51	64.2	54.9	52.3	52.7	84.5	79.3	53.3	66.1	42.4	53.7	36.9	63.8	47.2	68.9	49.4	49.3	53.8	48	50
2715-25_2	SL005159	Erythropoietin receptor	EPO-R	P19235	2057	EPOR	6695.8	3814.3	4355.9	18476.9	15843.1	16112.3	3539.2	3431.9	4222.1	1466.5	781.9	1037.8	5305.6	1482.1	4699.5	927	795	1040.2	441.4	543.6	402.9	925.1	973.6	1344.3	516.7	2168.6	568.9	14005.6	6650.3	7495.8	192.7	307.5	272.5	623.7	7420.5	22143.3
5463-22_3	SL000658	Growth arrest-specific protein 1	GAS1	P54826	2619	GAS1	940.9	1080.1	1087.1	4292.6	3072.4	3331.6	1612.3	2732.1	1467.4	1242.1	560.3	649.7	270.3	433.4	411.5	431.3	409	305.7	673.3	875.8	678.7	2021.2	2217.3	3333.1	392.7	1639.5	668.1	1768	1332.4	1652.5	363.4	695.7	575	446.8	596.5	629.3
5026-66_1	SL008059	40S ribosomal protein S3	RS3	P23396	6188	RPS3	4843.7	3004.5	3511.1	2782.5	2588.3	2862	616.8	722.8	969	1570.2	1807.4	1253.8	11087.9	25727.2	4313.2	3120.5	1542.4	286.3	2462.1	2196	2684	505	561	885	350.3	2712.4	4562.3	1676.4	1176.9	2085.4	2462.8	3963.8	2987.8	478.1	1571.7	1740.2
2611-72_2	SL004136	Tyrosine-protein kinase receptor TYRO3	Dtk	Q06418	7301	TYRO3	38.5	45.6	48.6	27	39.7	41.1	29.9	42.1	40.6	48.3	58	59	46.2	46.8	44.6	46.9	57.2	62.4	46.7	56.2	56	74.8	69	50.8	73.8	36.4	49.2	39.7	60.4	48.8	89.1	36.3	56.2	76.1	43.3	47
4138-25_2	SL004346	Interleukin-20	IL-20	Q9NYY1	50604	IL20	80	77.7	93.7	78.6	78.4	80.4	77.7	86.9	84.7	106.4	127	124.7	99.1	116.9	106.6	90.5	110.3	115.9	109.1	114.7	113.2	108.6	103.7	90.7	148	83.2	102.4	84.2	95.8	87.1	179.5	124	142.3	164.5	81.3	80.9
4143-74_2	SL003186	Lymphotactin	Lymphotactin	P47992	6375	XCL1	81.8	75.8	82	67.2	74	82.4	100	107.9	86.8	104.8	129.7	122.4	141.2	166.4	141.5	130.3	140.1	147.6	108.4	112.9	114.7	88.4	85.6	84.6	170	112.4	123.6	77.4	89.2	86	221.1	151.3	187.9	180.5	96.1	90.8
2649-77_2	SL003178	Intercellular adhesion molecule 3	sICAM-3	P32942	3385	ICAM3	256.4	232.1	228.4	194.5	172.3	165.1	282.7	229.2	260.9	289.3	389	361.9	656.7	771.8	474.2	507.2	530.6	535.8	391.8	317.4	376.1	202.2	194	201.5	570.6	461.5	443.8	194.9	216.9	260.3	612.3	649.1	658.6	557.1	287.6	270.7
5339-49_3	SL004477	Protein S100-A9	calgranulin B	P06702	6280	S100A9	704.1	815.4	618.5	1071.6	1013.2	1082.5	2391.4	1944.9	2773.1	1882.5	2767.3	2176.1	951.7	872.7	668.8	412.9	408.9	363.2	255	234.4	266.9	413.9	434.4	559.5	578.1	1234.6	991.3	860.7	521.6	744.9	262.8	464.6	331.3	423.7	996.2	613.1
4971-1_1	SL008380	Cathepsin Z	CATZ	Q9UBR2	1522	CTSZ	138.7	130.3	124.6	114.6	124.4	113.9	107	98.8	115.7	119.5	154.4	156.2	375.6	499	489.3	256.7	287.7	252.8	157	153.2	149.4	136.6	136.2	120.2	248.8	255	298.5	141.2	159.9	137.7	175.1	208.8	227.4	287.2	150.1	142.3
3315-15_1	SL010463	Glypican-2	GPC2	Q8N158	221914	GPC2	43.2	40.6	46	32	37.4	39.5	79.8	68.9	63.4	105.4	135	113.5	103.5	114.6	95.5	78.5	108.2	99.5	57.8	52.3	61.8	83.2	83	74.7	167.2	73.8	105	39	75.6	57.7	232	126.2	158.8	209	52.9	56.4
11101-18_3	SL004489	Toll-like receptor 4	TLR4	O00206	7099	TLR4	105.8	128.9	124.6	123.4	108.4	140.9	134.4	137.8	129	130.4	119	92.7	119.8	116.9	131.9	98.7	68.6	68.8	90.4	87.2	99.2	111.2	107.9	116.3	50.1	126.8	102.8	107.4	110	109	71.3	131.9	102	52.3	97.6	98.4
3509-1_1	SL003190	C-C motif chemokine 15	MIP-5	Q16663	6359	CCL15	104.9	104.6	102.8	94	100.3	95.7	128.8	121.9	129.8	139.8	160.4	167.3	192.9	216.4	173.5	160.4	189.6	191.3	127.6	128.6	137.6	109.6	114.5	108.2	226	163.5	182	102	123.6	111.8	265.2	185.4	207.4	256.5	121.6	111.3
9173-21_3	SL008094	Phosphoglucomutase-1	PGM1	P36871	5236	PGM1	110.5	112	115.7	400.9	189.1	180.3	442.6	596.1	434.4	392.5	269.7	186	80	84	78.2	80.6	76.9	73.6	107.5	126.2	104.5	125.5	138.9	115	91.2	157.9	196.5	112	109	159.1	83.5	118.1	95.5	78.7	72.8	81.7
4453-83_3	SL014108	Leucine-rich repeat transmembrane neuronal protein 3	LRRT3	Q86VH5	347731	LRRTM3	28.7	33.1	32.5	18.5	30.6	33.2	33.1	33.4	33.5	45.4	52.5	47	52.6	37.6	34.6	29.6	46.8	45.8	32.6	42.5	37.4	53	56.4	47.9	64.8	27.6	42.6	27	52.8	32.1	83.6	33.3	49.9	69.6	32.1	35.7
3025-50_1	SL000004	Fibroblast growth factor 2	bFGF	P09038	2247	FGF2	1542.2	1768.3	1831	5456.9	4045.9	4549.4	3562.2	5918.6	3172.4	2674.8	1733.4	1878.3	741.4	733.9	1143.6	1022.2	1020.5	1004.1	1417.2	1696.6	2010.7	2192.5	2644.4	3658.2	1215.9	3111.7	2664.8	2767.7	2438.3	2435.9	800.7	875.1	1106.6	1530.9	1299.7	1189.8
4122-12_2	SL004119	Epithelial discoidin domain-containing receptor 1	discoidin domain receptor 1	Q08345	780	DDR1	37.6	44.2	48.2	34.7	53.7	52.1	55.4	50.5	47.5	54.1	53.3	41	102.8	105.6	90.8	70.3	57.4	64.7	56.2	51.8	54.5	68.6	61.4	57.2	37.9	86.6	80.2	46	67.7	66	50.5	94.3	83.3	50.7	46.9	48.8
3518-54_2	SL004015	Carboxypeptidase B2	TAFI	Q96IY4	1361	CPB2	40.8	45.1	49.2	30.6	41.4	41.4	33.1	37.2	37.2	45	48.2	44.3	43	43.7	41.9	43	46.8	54.5	55.6	59.3	57.4	67	63.5	48.6	46.7	39.5	46.4	43.9	59.3	45.4	48.7	40.9	39.2	53.2	44.7	48.5
4561-65_2	SL004299	Baculoviral IAP repeat-containing protein 7 Isoform beta	Livin B	Q96CA5	79444	BIRC7	12.5	15.7	16.2	16.4	17.1	14.6	16.4	17.6	17.3	20.3	25	20.5	27.5	27.4	22.4	17.1	22.9	24.5	20.9	23.6	23	64.1	39.4	25.7	27.6	16.5	20.9	15.6	31.1	22.2	41.9	19	26.4	34.7	19.2	20.5
11105-171_3	SL003650	Alpha-enolase	Alpha enolase	P06733	2023	ENO1	154360	125243	169987	251040	174307	141889	250362	239816	206537	239011	186486	212062	198362	184062	176058	171162	111647	133681	279952	268824	187808	351625	319097	333685	130373	396150	323984	245068	229373	256260	109302	374179	221547	169776	211161	190518
5542-22_2	SL006397	Neuropilin-1	NRP1	O14786	8829	NRP1	523.5	594.7	533.5	123	112.2	111.3	144.8	149.1	125.7	174.7	197.9	235.5	529.9	658.4	610	499.2	424	474	118.5	118	131	153.8	162.2	134.4	301	92.1	145.7	115.5	126.8	109.6	409.4	114.6	184.5	405.1	117	134.6
4184-43_3	SL008378	Eukaryotic translation initiation factor 4E-binding protein 2	4EBP2	Q13542	1979	EIF4EBP2	71.8	66.6	74.5	69	71.8	70.6	75.1	68.9	80.6	78.2	88.8	87.2	66.3	74	68.1	67.6	83.1	86	76.3	76.9	69.4	111.2	105.3	84.6	104.2	77.4	74.1	77.1	94.6	62	122.5	92.3	96.8	120.6	74.2	77.2
4249-64_2	SL004921	Nucleoside diphosphate kinase B	NDP kinase B	P22392	4831	NME2	88.9	101.7	89.2	25.5	42.1	38.6	5124.6	3236.5	3992	3237.6	5046.5	2701.3	22108.9	23203.7	20559	11535	11276.4	13865.6	6148.4	4093.5	4778	745.6	1071.3	2012.5	6821.5	21441.4	15985.8	1697.9	3678.1	7665.7	7041.1	28637.2	22257.9	11602.8	3053.7	1397
4878-3_1	SL000360	Coagulation Factor X	Coagulation Factor X	P00742	2159	F10	38.8	36.4	39	18.5	34	32.6	26.8	32.5	36.4	37.9	39.5	41.1	36.2	36.3	41.3	40.9	44.1	52.9	38.2	43.4	45.3	84.2	76.1	45.7	55.2	31.4	42.4	36.3	55.2	42.7	56.9	33.3	37.5	54.8	39.6	42
2743-5_2	SL005220	Sonic hedgehog protein	Sonic Hedgehog	Q15465	6469	SHH	13.7	21.2	22.8	17.5	20.3	19.8	18.1	21.4	21.8	36.9	22.6	16.1	28.1	26.9	31.6	17	22	18.6	24.4	27.7	28.2	60.2	48.6	40.9	17.1	22.7	30.1	20.3	38.7	29.7	23.9	34.4	26.9	24.5	22.2	22.6
4314-12_2	SL011809	dCTP pyrophosphatase 1	XTP3A	Q9H773	79077	DCTPP1	1925.8	1664.2	1400.1	859.3	627.4	928.3	11306	8634.9	8611.4	8262.2	12277.5	5961.2	44219.7	57746.5	37030.2	22244.1	17454.5	29718.2	20438.5	13174.1	19888.5	1274	1703.9	3672.2	5413.5	26720.8	16690.7	2736.6	4777.8	14236.9	16440	45270.9	47017.4	11139.7	9321.6	4676.9
3535-84_1	SL004367	Dickkopf-related protein 1	DKK1	O94907	22943	DKK1	464.5	437.4	423.2	492.1	442	469.4	309.1	310	289.1	366.4	370.6	458.7	281.1	322.5	323.8	381.6	444.7	517	343	340.9	344.9	287.4	276.2	389.3	560.2	331.8	363.7	320.6	282.1	298.3	531.4	275.2	362.8	554.6	311.5	357.9
4693-72_2	SL008085	3-hydroxyisobutyrate dehydrogenase, mitochondrial	3HIDH	P31937	11112	HIBADH	81.4	74.7	76.3	53.3	78.8	72.9	54.1	45.7	56.3	67	72.6	82.5	95.2	97.3	99.5	96.7	96.2	114.1	86.9	86	87.8	96.6	89.5	73	102.6	73.8	70.6	66.1	96.1	74.4	103.9	93.6	86.2	85.4	76.5	82.1
3072-4_2	SL001718	Interleukin-13	IL-13	P35225	3596	IL13	161.6	148.5	141.7	137.3	135.9	143.1	117.4	113.2	116.8	109.2	111.9	130.5	114.3	112.3	138.8	139.3	138.9	170.9	126.2	114.6	119.8	126.8	136.8	115.2	170.4	101	90.4	138.9	144	116.8	143.3	94.8	106.9	128.8	132.3	135.9
4708-3_2	SL004253	Estradiol 17-beta-dehydrogenase 1	17-beta-HSD 1	P14061	3292	HSD17B1	192.5	172.8	172.9	159.8	152.6	151.5	199.8	160.9	187.1	169.9	196.4	199.5	453.5	433.9	349.5	360.7	242	227	220.1	202.1	225.2	197.4	204.8	173.5	253.2	335.5	269	174.8	188.4	186.6	223.2	435.2	329.1	193.2	230.3	191.4
3612-6_4	SL004845	Ephrin type-B receptor 4	EphB4	P54760	2050	EPHB4	6339.3	5645	6967	8083.9	5427.4	5014	1819.6	1414.4	2233.6	2194.9	1952.9	4256.8	2435	2038.8	3553.5	6495	4660.9	5964.3	6442.6	6462.2	5690.5	3872.9	3885.8	3302.4	4312.7	4176.6	2247.7	6812.6	4851.9	3680.5	2015.1	1459.2	1621.5	3328.6	6673.6	7050.7
3381-24_2	SL010500	Tyrosine-protein kinase Lyn, isoform B	LYNB	P07948	4067	LYN	107.9	123.6	104.5	229.3	200.6	258.5	5352	4759.9	4521.3	2175.3	4997.2	1489.4	7550.7	11488.9	6549.2	5637.7	2372.6	664.6	16065.3	15654	16388.2	183.1	255.9	558.3	1437	5807.5	9259.6	1102.8	1661.1	4698.2	6876.6	15985.1	16292.7	2599.5	2500.9	1084.8
5024-67_1	SL002522	Retinoblastoma-associated protein	Rb	P06400	5925	RB1	445.9	422.1	415.6	331.3	301.7	286.5	166.9	134	173	161.9	173.7	231.4	222	201.7	336.6	372.1	368.1	554.8	404.3	351.7	355.5	227.9	244.7	194.5	430	216.2	155.6	317.8	273.4	272.5	171.7	156.6	168	241.2	344.3	379.2
4983-6_1	SL003522	Endoplasmic reticulum resident protein 29	ERP29	P30040	10961	ERP29	3266.1	3569.9	3105.3	4784.7	4419.7	4919.3	36945	23912.2	39677.1	33480.8	60417.3	28874.1	76364.9	76907.8	90970.9	55072.6	45536.1	77104	33814.8	24797	28470.3	3526	3799.2	6813.1	37943.9	111490	76510.8	9759.4	13227.7	28618	29166.4	85630.3	68657.9	34125	15755	8470.1
5410-53_3	SL007295	Cadherin-15	CAD15	P55291	1013	CDH15	7641.4	6806.5	8329.6	8939.3	6617.4	5990.5	1919.8	1326	2297.1	2324.2	1906.7	4626.3	2653.7	2404.3	3563.3	6523.3	4895	5114.3	8255.4	7787.4	6800.2	4547.3	4336	4076.1	3411.2	4971.5	2191.1	7684.2	5889.3	4848	1313	1659.3	1462.7	2489.1	7960	8295
3644-5_4	SL010381	Dickkopf-like protein 1	Soggy-1	Q9UK85	27120	DKKL1	5677.1	5083.4	5958.8	5543.4	4443	3839.7	1326.7	933.4	1640.3	1520.4	1409	2970.4	2463.6	2278.6	2844.1	4573.9	3377.6	4067.5	5816	5676.9	4960	2404.2	2424.5	2149.7	2740.9	3152.7	1794.3	5286.1	3617.1	3259.4	1143.3	1496	1450.8	1816.6	5500.2	5923.7
2851-63_3	SL000320	C5a anaphylatoxin	C5a	P01031	727	C5	43.9	53.3	40	23.8	51.3	43.9	76.3	80.8	97.5	69.7	95.1	58.7	287.8	338.4	144.5	96.5	70.8	61.3	57.9	66.9	68.1	68.6	68.5	71.2	63.5	108.2	123.5	50.8	58.3	65.7	119.3	215.2	178.5	74.8	66.5	50.1
3191-50_2	SL012783	WAP, kazal, immunoglobulin, kunitz and NTR domain-containing protein 1	WFKN1	Q96NZ8	117166	WFIKKN1	38.2	40.5	36.1	19.3	34.3	33.3	46.8	41.9	38.7	59.9	69.2	74.8	47.4	45.4	43	42.3	56.7	59.5	38.2	45.7	40.1	78.7	63.5	57.6	78.8	40.1	53.8	30.4	54.1	42.4	126.4	44.7	73.4	93.7	35.8	43.7
2764-20_2	SL003849	Fibroblast growth factor 9	FGF9	P31371	2254	FGF9	33.4	38.1	37.9	22.7	35.1	38.6	27.7	35.2	36.3	52.1	45.7	48.9	34.4	40.5	36.8	47.3	51.8	50.7	41.5	49.1	42.2	61.8	56.2	43.6	59.1	43.4	40.1	27.7	47.2	38.6	80.8	41.4	42.6	71.1	34.4	37.8
3630-27_4	SL004804	Cell adhesion molecule 3	Nectin-like protein 1	Q8N126	57863	CADM3	251.2	234.8	246.1	255.1	217	204.4	166.5	141.8	145.7	149.7	134.2	180.6	173.7	163.9	197.9	314.4	250.1	351.3	235.3	209.8	219.4	190.9	207.9	161.9	294.5	185	135.7	207.6	200.8	188	139.2	150.8	160.1	190.2	221.4	224.6
5107-7_2	SL005703	Neurogenic locus notch homolog protein 1	Notch 1	P46531	4851	NOTCH1	140.5	158.5	138.2	91.5	92.2	94.5	216.7	203.5	223.4	168.9	205.7	142	313.1	371.3	302.4	250.2	199.7	234.3	799	779.5	782.3	259.1	264.9	280.7	162.2	234.3	326.9	164.8	261.8	588	689.5	1368.4	1518.8	226.3	330.6	218
3309-2_2	SL010459	Low affinity immunoglobulin gamma Fc region receptor II-a	FCG2A	P12318	2212	FCGR2A	45.1	45.6	53.9	33.6	46	40.6	61.8	68.8	73	78.1	91.5	89.6	136.3	140.5	152.2	101.5	111.9	135.2	58.8	58.6	55.5	94.3	94.5	82.9	159.3	208.7	267.3	54	75.3	57.8	153	94.9	125.7	239.9	47.7	56.6
3392-68_2	SL017614	RAC-alpha/beta/gamma serine/threonine-protein kinase	PKB a/b/g	P31749 P31751 Q9Y243	207 208 10000	AKT1 AKT2 AKT3	31715.7	34247	26933	23876.6	22784.6	23725.5	27762.3	27057.6	28175.2	24364.4	23941.3	23954.2	20136.6	31345.9	15829.9	10750.8	9324.6	2766.6	14652.5	14019.9	14458.6	8524.3	8476.1	14934.1	8943.7	30891.6	32730.2	20400.1	8494.6	20551.2	13259.4	38816.7	25945	10609.9	21932.6	18877.6
9191-8_3	SL002602	Trefoil factor 2	Trefoil factor 2	Q03403	7032	TFF2	102	91.7	102.2	117	113.1	108.1	135.6	142.4	122.3	137.6	124.1	125.8	312.6	376.8	262.2	202.8	130.7	113.3	115.4	117.3	110.5	163.6	149.1	159.1	118.2	195.8	175.8	111.6	138.5	163.1	126.4	281.8	219.6	120.6	115.1	119.3
4332-6_2	SL013488	C-type lectin domain family 1 member B	CLC1B	Q9P126	51266	CLEC1B	15	24.8	25.8	15.7	27	28.8	46	57.8	43	38.2	60.7	51.3	31.7	31.7	29.7	22.7	33	27	122.5	71.4	81.8	56.6	46.5	39.3	36.4	21.5	32.6	27.9	45.7	33.1	60	33.2	40.1	43.2	24.3	29.4
3903-49_2	SL005372	Sorting nexin-4	Sorting nexin 4	O95219	8723	SNX4	138.2	145.2	130.3	131.7	143.4	155.9	570.7	539	568.5	614	1054.3	457.3	1030.2	1650.8	684	503.8	304.9	206.6	450	351.8	418.4	129.4	130.7	168.1	352	1076	1307.9	236.1	363.6	649.4	736.6	1589.4	840.9	538.2	297.5	187.3
5356-2_3	SL003080	Macrophage migration inhibitory factor	MIF	P14174	4282	MIF	930	869.4	805.1	980.5	845.7	902.4	4810.7	3485	4307.6	4269.8	5391	3389.4	10070.1	12692.8	9416.2	6115.1	3827.1	5504.8	8348.2	8220.4	7257	819.7	903	1560.4	3396	12381.3	11170.5	1580	3031.5	5665.8	7208	30193.1	23048.9	4824.6	15315.3	7291
2986-49_2	SL017610	Gro-beta/gamma	Gro-b/g	P19876 P19875		CXCL3 CXCL2	2611.5	2287.8	1859.4	4044.2	4348.1	3978.4	2234.3	2282.1	3957.2	1115.3	1051.2	1220.4	2072.7	959.3	1900.8	856.4	1030.9	1044.5	1110.7	1034.8	867.1	612.3	503.2	937.1	681.8	1961.7	546.1	4073.6	2413.4	2792.7	303.1	366.7	363.6	460.2	4488.2	5149.3
3685-53_1	SL010466	Membrane frizzled-related protein	MFRP	Q9BY79	83552	MFRP	7053.2	4486.2	4746.1	17342.1	14922.3	15429.9	5510.1	5155.2	5961.7	2935.3	2159.3	2707.4	9467.4	3177.6	8404.8	2459.5	2371.3	2697.2	1222.4	1282.8	1200.9	1568.9	1574.5	2174.6	2435.7	3755.2	1706	13022.9	7493.8	8961.6	2178.7	1199.3	1558.1	2452.2	7929.3	21446.9
2190-55_1	SL002662	Coagulation Factor XI	Coagulation Factor XI	P03951	2160	F11	205.6	190.8	194.5	176.4	191.2	178.6	333.1	296.9	306.9	347.5	418.4	352.6	555.6	683.9	445.9	391.5	439	358.2	278.6	206.6	281.2	144	175.1	265.9	482.5	454.4	477.7	194.2	203.7	264.2	603.2	435	499.4	579.6	242.4	215.4
4328-2_2	SL013490	Brother of CDO	BOC	Q9BWV1	91653	BOC	102	103.5	116.7	212.3	165.9	196.5	129.2	222.4	130.7	179	87.3	74.1	56.8	61.8	54.4	76.7	46.9	37	74.3	94.3	74.4	160	155.7	180.3	44.3	169.9	119.6	105.1	100.3	137.9	49	88	71.2	60.4	67.2	63.4
4396-54_1	SL004348	Interferon lambda-1	IFN-lambda 1	Q8IU54	282618	IFNL1	167.8	169.5	155.6	233.4	232	238.7	227.2	239.9	234.6	144.3	124.3	122.1	87.3	86.9	93	97.2	86	71	101.2	124	102.1	223.7	195.6	234	94	156.9	139.3	219.5	191.4	185.3	93	88.3	91	113	157.5	141.2
3864-5_2	SL011528	40S ribosomal protein S7	RS7	P62081	6201	RPS7	17288.8	15689.3	13966.5	27168.3	26094.8	26040.1	9128	8063.2	18086.9	17863.9	11218.8	16648.3	31729.5	29273.7	29938.4	37623.8	14933.4	1735.6	8831.3	10067.1	10068.9	5344.9	6692.7	14416.2	6134.2	38335.8	13512	18884.2	11630.3	22256.8	6578.6	7942.6	5204.2	6900.7	18439.1	15312.6
11514-196_3	SL004557	CD59 glycoprotein	CD59	P13987	966	CD59	81.7	77.3	78.4	69.4	82.9	77.1	95	84.8	105.3	82.6	90.4	82.7	128.5	126.4	128.2	121.2	82.6	92.6	193.2	199.9	195.3	118.7	113.4	102.3	75.4	100.2	91	92.5	98.5	120.2	88.5	145.6	128.7	63.2	98.3	84.9
2714-78_2	SL003334	Endothelial monocyte-activating polypeptide 2	EMAP-2	Q12904	9255	AIMP1	2496.1	2336.8	2939.5	3449.9	2741.1	2700.1	1600.7	1635.2	1666.2	2006.2	1722.6	2270.5	3571.2	4051.7	3175.7	2853.4	1736.8	780.4	2281.8	2321	2293.7	2107	2192.9	2231	622.5	3344.7	2381.8	2956.9	2236.3	2237	1033.4	1786.8	1236.4	977.4	2466.6	2654.9
14131-37_3	SL007274	Ephrin-B2	EFNB2	P52799	1948	EFNB2	144	150.5	129	138.8	128.1	136.8	135.3	143	118.4	107.2	78.5	96.3	134.7	144.2	121.5	92.9	95.7	86.1	91.1	93	84.6	167.8	152.2	161.3	74.7	111.6	90.8	109.9	143.3	101.7	62.2	111.6	98.2	65	113	112.4
2781-63_2	SL004356	C-C motif chemokine 4-like	LAG-1	Q8NHW4	388372	CCL4L1	28.8	34.3	36.5	27	43.1	43	31.6	38.6	42.8	33.1	48.3	35.7	40.7	38.1	39.4	29.1	40.6	45.2	45.6	44.7	43.2	56.9	51.5	44.7	49	25.2	38.6	34.9	50.7	38.1	59.6	56.6	62.1	58.6	34.8	33.6
3292-75_1	SL010450	CD48 antigen	CD48	P09326	962	CD48	224.5	213.1	226	231.7	196.9	186	294.3	246.2	258.3	250.5	323.2	302.3	392.2	429.3	335.5	336.8	387.8	380.3	499	472.8	502.1	189.6	201.9	181.1	422.3	292.9	301	214.2	224.5	188.9	424.3	353.6	361.9	480.1	282	254.8
3060-43_2	SL000325	Complement component C9	C9	P02748	735	C9	19.5	23.2	28.4	17.8	20.2	21.7	17.1	27.6	28	33.5	39	30.3	26.2	26.5	28.2	22.5	29.9	33.2	23.5	34.8	28.1	79.3	50.7	34.8	38.1	21.3	29.3	28.7	33.5	28.7	50.8	24	33.3	46.3	23.7	27.7
3418-12_2	SL010490	Calcium/calmodulin-dependent protein kinase type 1D	CAMK1D	Q8IU85	57118	CAMK1D	325.2	328.4	298.3	290.8	276	280.7	323.6	297.1	300	292.3	347.4	297.7	305	338.1	314.9	266.1	286.9	319.2	283.5	273.8	277.3	183.7	199.2	194	313.5	221.2	237.2	273.4	209.3	240.4	321.8	232.2	235.7	342.9	271.7	281.2
2999-6_2	SL005196	Limbic system-associated membrane protein	LSAMP	Q13449	4045	LSAMP	74	81.2	86.1	87.6	79	84.1	138.7	178.8	131.1	119.9	108	96.2	154.4	174.5	115.4	103.1	80.3	64.9	95	102.7	110.4	134.3	125.5	126.1	80.1	156.3	140.5	70.4	88.4	94.8	97	142.7	137.7	107.6	74.2	65.4
5490-53_3	SL010384	Testican-1	Testican-1	Q08629	6695	SPOCK1	16085.1	14076.5	14173.2	14479.2	14075.7	14072.5	13614.9	15726.4	13881.6	13828.5	12130.6	12138.6	32861.4	34253.8	23410.3	13742.2	8219.4	5640.7	9158	11474.1	10273.8	10256.7	10218.6	11082.5	3380.2	18494.9	13960	13929.5	9133	11068	8572.7	17548.1	12505.6	4910.3	11679	9841.1
2558-51_3	SL000300	Beta-endorphin	b-Endorphin	P01189	5443	POMC	40.7	44.8	43.8	26	41.8	38.9	44.1	56.4	42.1	59.5	73.4	71.1	43.2	42.1	48.9	49.4	61.5	71.6	37.5	46.8	51.4	90.7	107.4	73.9	90	30.1	49.3	37.4	57	45.3	136.4	75.9	89.5	98.8	46.2	49.3
3832-51_1	SL010514	Protein-tyrosine kinase 6	PTK6	Q13882	5753	PTK6	52.7	56.5	62	50	60	63.8	69	63.8	62.5	68.4	63.2	65.8	51.9	53.5	51	50.9	58.8	62.6	60.2	55.7	53	118.7	105.3	91.6	84.9	61.8	77	64.6	90.4	68.7	87.9	68.6	62.7	95.5	58.1	59.3
2942-50_2	SL000396	Cytochrome c	Cytochrome c	P99999	54205	CYCS	110204	92720.8	154602	336086	222864	195220	268593	245923	180988	122318	76675	143133	88069.2	79211.1	125840	98085.6	66386.1	80916.9	42542.7	101140	89550	46830.9	12809.5	147418	28814.5	155613	127841	271738	209551	229899	63316.3	43352.7	38642.7	44453.4	79475.6	77417.3
4540-11_2	SL009768	Chromobox protein homolog 5	CBX5	P45973	23468	CBX5	115.3	102.7	97.5	96.3	107.4	101	233.6	128.6	247.3	174.6	203.6	166.1	132.8	124.5	158.2	143.3	113.9	134.5	263.2	206.7	222.5	103.1	101.6	87.2	135.6	151.9	114.7	120.9	112.8	139.8	177.2	259.1	235.1	122.5	139.1	130.7
3890-8_2	SL000493	L-lactate dehydrogenase B chain	LDH-H 1	P07195	3945	LDHB	133100	123193	184902	279356	171474	155888	288257	274953	202445	308219	238820	288921	210730	205508	208620	209532	127791	154611	347983	322802	243277	338155	292079	343386	147403	483757	410235	227843	268800	302301	132211	433966	242600	237712	136625	115732
3633-70_5	SL008193	Nidogen-2	NID2	Q14112	22795	NID2	521.3	548.4	461.2	1393.1	1444.4	1534.5	1505.8	2252.8	1368.2	858.5	823.6	683.1	1187.3	1085.8	986.8	776.6	977.2	855.7	398.1	502.6	471.2	957.9	897.5	1001.1	772.9	517.7	499.4	841.4	679.6	687.2	676.7	377.5	549.6	949.6	496	446.5
2741-22_2	SL005217	Sialic acid-binding Ig-like lectin 6	Siglec-6	O43699	946	SIGLEC6	28.6	28.6	33.2	17.1	26.8	27	29.5	31.4	42.3	42.3	58.1	52.3	41.8	47.1	39.2	38.7	45.5	46.8	33.5	33.1	32.6	55.9	50.4	39.1	60.2	22.8	40.6	28.4	38.9	29.2	86.7	35.2	53.3	70	26.6	37.4
5140-56_3	SL005231	Netrin receptor UNC5D	UNC5H4	Q6UXZ4	137970	UNC5D	19.4	26.4	24.2	15.8	22.6	20.6	28	25.4	26.2	34.9	44.3	39.7	25.8	25.2	22.2	23.3	31.9	30	23.8	24.7	24.3	49.7	45.1	37	50.7	16.5	34.8	17.3	38.4	26.4	73.7	30.6	38.9	62.1	26.8	29.7
5272-55_2	SL014469	SHC-transforming protein 1	SHC1	P29353	6464	SHC1	13191	12910.9	10321	12210.8	10926	11910.2	13158.6	11858	13723.3	10771.9	9875.4	8044.3	14241.8	15903.1	12996.2	6439	5584.8	7766.8	4073.2	3585.6	3845.3	3490.2	3660.6	6926.3	5158	18492.9	12153.5	9840.6	5764.2	9347.5	4819.6	14592.5	11247.4	5150.9	9518.4	9007.1
13129-40_3	SL007070	Low-density lipoprotein receptor	LDLR	P01130	3949	LDLR	16.3	22.9	23.5	16.5	21.4	20.5	17	36.7	23.8	29.9	33.3	22.5	28.6	24.2	20.2	22.5	24.5	27.9	23.7	27.2	25.4	55.3	51.7	36.4	30.8	19.7	34.1	19	39.7	26.3	33.9	19.2	27.6	27.5	20	25.1
9199-6_3	SL018946	Ubiquitin-conjugating enzyme E2 G2	UB2G2	P60604	7327	UBE2G2	1834.2	1917.2	1696	2931.9	2920.1	2669	2300.8	2813.7	2695.1	1654.6	1590.5	1323.7	6836.8	4159.6	4332.2	2459.9	1584.5	1174	1059.9	1287.9	1098.8	1351.3	1350.3	1653	745.5	2089	1954	2989	1662.4	2016.7	1670.2	2741	2214.7	982	1908.8	1738.3
4423-77_2	SL003674	Bcl-2-like protein 1	BCL2-like 1 protein	Q07817	598	BCL2L1	88.2	82.5	95.7	65.3	74.5	70.5	109.9	93.4	98.8	107	164.3	124.6	111.6	150.2	101.4	100.3	99.4	97.6	108.3	101.8	104.3	101.4	101.1	78	100.4	73.3	86.4	80.1	97.8	84.5	153.9	106.6	111.7	107.4	81.4	82.9
3519-3_2	SL003196	C-C motif chemokine 17	TARC	Q92583	6361	CCL17	40.9	40.8	49.2	27.7	41.8	44.5	36	33.2	35.5	42.6	47.9	44.5	43.8	49	45	38.9	44.3	47.6	59.3	52.6	52.6	68.6	58.5	45.7	51.7	32.9	40.8	37.4	66.7	45.8	62.3	46.1	51.7	58.4	40.4	45.6
3044-3_2	SL003323	C-C motif chemokine 18	PARC	P55774	6362	CCL18	42.8	41.2	48	21.5	45.1	37.4	24.2	36.9	36.4	40.3	42	40.6	66.9	68.6	62.2	104.7	62.3	65.7	48.1	52.2	51.7	86.8	78.8	54.5	60.5	51.2	39.2	40	62.7	47.6	45.9	44	34.7	52.8	47.1	48.2
3122-6_2	SL003733	Diablo homolog, mitochondrial	SMAC	Q9NR28	56616	DIABLO	1523	1543	1509.7	2275.1	1947.3	2077.6	1914.9	2141.1	1858.6	1717.5	1453.4	1303.7	2536.6	2443.9	2262.2	1364.8	1287.1	1431	1150.4	1150.8	1194.8	949.5	975.7	1308.7	771.6	2509.9	1742.1	1715.6	1090.5	1504.1	999.3	2129.2	1753.5	785.4	1226.2	1170.2
4342-10_3	SL002922	Intercellular adhesion molecule 1	sICAM-1	P05362	3383	ICAM1	384.9	411.4	385.8	547.8	536.1	536.7	467.4	537.8	483.6	444.7	399.4	375.5	615.6	729.7	629	408.2	336.7	293.6	446.8	435.2	435.7	428.2	416.3	414.6	213.6	472.7	403.4	441.9	318.5	393.9	289.1	501.5	374.5	265.9	337.1	291.4
4407-10_1	SL005202	Hepatocyte growth factor-like protein	MSP	P26927	4485	MST1	45.4	46.6	54.1	48	52.4	51.3	60.4	72.7	54.9	71.4	64.9	60.1	58.8	64.8	48.1	48.6	59.1	58.5	51.2	52.6	47	136.2	94.8	78	74.2	47.9	69	52.6	79.3	60.5	87.9	64.6	67	91.4	55.7	59.5
4851-25_1	SL000125	Interleukin-1 alpha	IL-1a	P01583	3552	IL1A	163.2	193.1	148.9	218.8	245.6	257.2	220.9	252.6	228.3	169.3	151.4	131	274	252.6	238.3	176	142.3	92.7	108.4	112.2	112.5	230.2	209.5	194.2	71.3	148.3	132	270.1	155.5	186.9	90.9	153.1	123.8	74	159.9	156.7
2696-87_2	SL004685	Persephin	Persephin	O60542	5623	PSPN	29.5	32.5	34.9	18.8	32.9	37.7	27.5	30.4	34.1	42.6	53.1	48.6	40.4	42.2	39.1	39	52.8	53.3	39.3	40.1	46.4	49.7	53.8	38.7	69.4	25.5	40	35.3	46	34.7	98.3	43.4	60.6	73.8	32.9	36.6
2831-29_1	SL002763	Kallikrein-11	Kallikrein 11	Q9UBX7	11012	KLK11	154.4	145.6	139.7	156.6	150.6	172.8	245.4	234.2	232.2	253.4	309.9	278.5	300.1	371.5	266.9	269.9	298.6	271.5	191.8	173.1	197.3	178.5	179.3	201.9	368.9	258.3	293.5	161.8	186.4	196	531.8	345.5	406.5	444	179.7	162.6
2889-37_2	SL002783	Cardiotrophin-1	Cardiotrophin-1	Q16619	1489	CTF1	104.9	98.2	118.2	94.7	95.8	90.6	127.3	120.2	127.1	126.3	184	130.5	137.5	156.1	120.1	130	101.8	104.6	137	125.4	137.9	113.5	115.5	100.4	98.1	192.3	171.5	101.2	125.8	105.3	113.5	189.9	139.1	108.1	115.9	112
10346-5_3	SL007221	Signal transducer and activator of transcription 3	STAT3	P40763	6774	STAT3	15703.6	17504.4	12960.4	12660.6	13011.2	14941	10364.5	9756.1	11998.2	11301.6	10222.7	8729.6	19322	26782	12182.1	7182.3	6008.2	1844.1	10348.6	8531.2	10478.8	3950.3	4374.3	9441.9	2487.2	11570.3	6692.5	10828.6	6951.5	11239.7	8369	24360.2	16460.9	2769.6	12233.4	10961.9
3387-1_2	SL010508	Serine/threonine-protein kinase PAK 3	PAK3	O75914	5063	PAK3	136.1	122.4	152	114.2	125.4	109.4	63.9	67.3	73.3	79.4	87.2	106.1	110.9	124.9	127.5	137.7	106.8	122.1	127.9	125	128.7	113.8	117.3	72.8	110	103.5	93.1	119.9	71.8	87.9	112.2	77.4	70.6	104.7	121.9	136.5
3761-4_2	SL000027	Prostaglandin G/H synthase 2	COX-2	P35354	5743	PTGS2	575.7	466.9	475.7	213.9	193.4	254.1	143.4	103.6	307.2	324.1	403.9	440.4	288	144.1	309.6	307.4	297.1	293.2	379.8	261.2	404.6	127.8	127.8	129	266.8	447.5	131.2	188.3	168.6	257.1	230	93.1	147.3	236.6	335.4	311.9
3452-17_2	SL006916	Tyrosine-protein kinase Lck	LCK	P06239	3932	LCK	69.4	68.2	67.4	59.6	69.2	71.7	114	102.1	106.4	92.5	107	86.5	80.2	88.2	74.1	80	89.3	94.2	163.7	170.2	164.9	92.3	90.3	77.2	104.7	65.2	77.1	65.3	84.3	77.4	114.3	85.5	87.5	113.9	72.1	75.9
2844-53_2	SL003199	Tyrosine-protein kinase receptor Tie-1, soluble	sTie-1	P35590	7075	TIE1	20.9	22.4	26.4	18.6	23.5	20.9	25.9	29.1	33.5	31.5	33	28.7	33.8	29.1	26.3	25.5	27.7	28.9	226.1	233.9	245.7	47.5	44.1	41.2	37.2	25.1	30.2	31	48.1	52.1	114.7	228	236.7	36.6	103.4	60.9
3594-6_5	SL007121	Cathepsin E	CATE	P14091	1510	CTSE	82.6	84.3	93.4	83.3	85.6	87.8	152.6	151.6	116.7	189.7	235.4	201.8	128.9	146.3	132.8	124.7	158.8	152	91.7	96.9	103.8	148.6	174.6	156.8	253	112.8	162.4	87.7	100.7	104.2	353.1	214.4	257.9	310.5	95.4	93.8
2853-68_2	SL006911	Serine/threonine-protein kinase Chk1	CHK1	O14757	1111	CHEK1	185	170.8	175.2	163	158.9	161.8	499	361.2	486.4	540.2	697.3	444	1830.4	2584.7	1023.9	721.9	721.9	204.4	887.2	506.1	1022.6	134.9	139.7	164.2	292.8	746.1	437.7	212.5	284.6	434.2	636.9	1563.6	888.5	298.4	384.8	273.9
4908-6_1	SL004482	Endoglin	Endoglin	P17813	2022	ENG	14.4	18.1	22.7	15.8	19.2	17.6	17.2	17.3	19.1	22.2	19	16	25.9	29	23.6	23.5	16.9	15.1	25.4	29.5	29.1	52	45.4	37.7	16.8	19.7	23.9	19	33.1	24.9	22.6	21.3	21	19.4	18.1	26.4
5349-69_3	SL006970	Delta-like protein 1	DLL1	O00548	28514	DLL1	214.4	215.1	214.5	235.1	203.1	181.1	224.7	227.3	234.6	204.8	218.9	210.2	466.7	493.8	377.9	323	229.6	253.2	301.8	306.7	280.4	354.7	311.3	258.2	177.5	428.7	326.1	256.7	240.6	229.6	172.7	438.4	332.2	183.1	240.9	228.9
2640-3_2	SL004637	Macrophage-stimulating protein receptor	MSP R	Q04912	4486	MST1R	137.9	126.2	134.4	98.2	100.9	111.4	118.9	107.8	118.9	127.8	160.7	163	210.1	238.9	185.6	205.2	218	230.8	155.1	136	155.7	113.8	127.8	113.8	233.2	182.3	165.5	105.3	131.5	120.8	250.4	204	207.1	243.5	135	136.5
4153-11_2	SL018548	Alpha-1-antichymotrypsin complex	alpha-1-antichymotrypsin complex	P01011	12	SERPINA3	14.5	16.7	22	16.5	20.4	36.2	22.4	204.7	30.1	31.3	39.2	25.2	28.1	41.8	35.8	19.2	27.1	22.6	25.4	38.4	27.6	94	62.5	45.5	36.9	17.3	31.7	24.6	37.5	31.4	50.9	28.4	38.1	47.2	21.8	24.9
4272-46_2	SL000539	Glucose-6-phosphate isomerase	PHI	P06744	2821	GPI	38.9	42.7	40.7	25.5	41.4	45	6261.3	4346.6	4649.5	3859.2	6786	3255.1	43295.9	50288.9	40333.4	25320.2	21440	27399.6	3740.1	2594.9	3053.7	972.2	1389.9	2382.8	7621.4	25246.8	19110.9	1116.4	2690.3	5858.1	6239.8	24941.6	22055.3	12429.2	1919.9	877.5
3727-35_1	SL011509	Peptide YY	PYY	P10082	5697	PYY	124.3	136.3	118.7	350.4	354.6	392.6	146.7	157.4	237.1	116.4	107.3	95.6	229.1	86.5	180.6	75.5	84.8	101	53.2	60.4	60.9	102.1	94	118.5	90.4	104.4	70.6	331.1	189.6	234.5	116.7	50.9	70.6	93.2	232.8	375.6
14129-1_3	SL019978	Interferon alpha-7	IFNA7	P01567		IFNA7	32.5	34.7	33.5	20.6	31	31.8	27.7	27.3	29.2	35.9	35.5	31.6	45.9	47.9	43.7	35.6	40.6	40.1	36.2	39	39.8	75.4	63.5	49.2	42.4	39.8	31.1	28.7	53.1	40.5	40.1	33.2	36.2	36.2	30	38.5
9215-117_3	SL018947	Ubiquitin carboxyl-terminal hydrolase 25	UBP25	Q9UHP3	29761	USP25	346.8	320.1	310.9	452.7	435.2	471.6	448.2	569.8	471.4	463.3	570.5	365.3	291	366.2	316	291.9	171.1	252	312.7	338.4	343.8	256.2	247.5	288.3	182.9	440.4	478.9	329.3	282.3	332.3	176.2	365.7	360.5	216.9	316.4	307.2
3066-12_1	SL003744	Galectin-3	Galectin-3	P17931	3958	LGALS3	125012	111283	116883	66452.1	59297.7	59875.7	52524.5	47500.6	66158	42621.7	31874.2	46817.7	68743.9	75353.7	57108.8	22634	36881.6	28840.2	20771.2	18769.4	15956	36652.2	36163.3	49250.4	40343.9	88875.5	49685.9	85142.9	52759.5	65387.4	8576.8	22974	18389.8	54600	132920	138463
2811-27_1	SL001995	Angiopoietin-1	Angiopoietin-1	Q15389	284	ANGPT1	268	297.6	260.7	912.8	945.3	918.8	739.9	952	1314	257.1	292.1	263.9	712.9	371.4	559.1	212.1	236.7	220.6	248.8	262.5	221.8	397.3	345.2	333.6	227.1	280.2	200.9	841	555.7	542.1	202.7	194.5	189.8	244.7	533.4	606.9
5897-58_3	SL002071	Gastrin-releasing peptide	Gastrin-releasing peptide	P07492	2922	GRP	52.1	45	50.2	30.1	46.6	45.8	36	43.8	43.5	50.8	48.6	45.6	45.1	54.6	50	57	46.6	58.4	89.3	58.5	60.1	94.3	85.3	63.6	55.2	49.7	52.5	45.5	71.1	49.6	50.2	53.5	45.8	46.5	50.6	49.6
3184-25_2	SL000358	Coagulation factor VII	Coagulation Factor VII	P08709	2155	F7	328.7	285.9	339.9	341.6	291.4	259.7	192.7	190.9	199.5	233	193.3	273.5	254.5	259.9	277.4	324.1	271.9	311.7	319.2	324	298.9	265.3	264.1	258.4	268.9	272	230.9	322.3	275.4	235.9	204.1	215.5	191.3	287.3	285.6	305.1
6649-51_3	SL012395	Netrin-1	NET1	O95631	9423	NTN1	105.2	140.5	118.2	394.3	396.1	368.2	254.3	359.4	204	199.6	111.4	116.7	64.1	103	99.7	87.9	78.2	53	71	99.4	86.4	183.4	197.7	260.5	83.6	159.6	135.7	274.6	297.7	269.7	118.7	138	153.5	95.1	47.8	66.8
4979-34_2	SL008178	Dermatopontin	DERM	Q07507	1805	DPT	350.4	433.3	526.8	1065.3	1003.6	1016.8	966.7	1297.2	843.8	587.3	396	456.8	91.9	143	161.9	195.6	179.6	175.5	292.1	426.8	362	727.7	664.1	866.5	237.1	462.1	554.5	965.4	633.5	628.8	217.6	227.1	289	327.6	200.5	240.3
3505-6_2	SL000507	Lymphotoxin alpha1:beta2	Lymphotoxin a1/b2	P01374, Q06643	4049 4050	LTA LTB	8.3	11.3	11.6	16.2	11.4	12.2	15.5	13.4	14.5	13.4	15.8	12.4	15	11	9.7	12.5	10.6	7.1	17.9	15.2	18.7	34.5	30.7	26.5	8.4	15.8	15.6	13.9	22.7	23.4	12.2	16.1	13.9	13.1	14.3	13.9
2704-74_1	SL004364	Tumor necrosis factor receptor superfamily member 13B	TACI	O14836	23495	TNFRSF13B	427.6	417.1	411.2	477	389.4	381.9	252.7	222.3	241.5	245.9	253.3	337.9	203.1	226.2	267.6	395.5	530.9	612.2	322.4	294.5	301.4	248.7	265.1	237.5	610.2	224.5	224.2	345.1	280.1	293	364	159.5	225.3	521.4	368.1	401.4
4481-34_2	SL000316	Complement C4	C4	P0C0L4, P0C0L5	720 721	C4A C4B	9.5	19.2	17	15.8	19.9	19.5	20.6	31	28	28.7	22.9	14	32.5	21.1	20.9	15	15.9	14	19.7	28.5	23.8	47.5	33.1	40.3	11.6	43.3	24.3	22.5	23.7	34.3	17.3	23.2	19.2	20.1	15.6	19.6
3624-3_4	SL011069	Serine protease 27	Marapsin	Q9BQR3	83886	PRSS27	3489.5	3123.9	3597.1	3702.5	2758.1	2470.5	1224	825.9	1390.4	1305.3	1285.2	2100.4	2555.6	2117.8	2930.6	3979.3	2616.3	3395.8	3663.6	3360.6	3194.2	1627.4	1718.1	1630.7	2281.8	2856.7	1704.5	3193	2348.3	2154.1	1111	1584.9	1464.7	1488.3	3464.7	3711.3
3580-25_8	SL000249	Alpha-1-antitrypsin	a1-Antitrypsin	P01009	5265	SERPINA1	1708.6	1771	1993.5	2821.4	1562.4	1542	861.5	652.7	768.2	929.6	880	1397.9	943.9	945.8	1175.3	2971.1	2434.3	2926.9	1366.6	1171	1280.8	1025.9	1263.4	917.1	2845.4	1204.4	840.4	1633	1342.3	1258.5	1201.8	636.4	766.6	2255.8	1685.5	1810.7
3504-58_2	SL004536	Hepcidin	LEAP-1	P81172	57817	HAMP	34.3	45.1	49.2	34.6	49.4	45.1	45.8	44.8	49.7	41.9	47.3	44.5	50	35.5	38.1	34.2	40.3	35.1	44.2	51.9	47.2	63.4	63.8	55.6	51.3	36.7	44.6	57.6	60	45	55.6	43	50.8	51.9	43	44.7
5131-15_3	SL004863	Tumor necrosis factor receptor superfamily member 19	TAJ	Q9NS68	55504	TNFRSF19	32.7	41.9	43.1	23.2	37.3	39	37.7	41.4	37.5	53.5	54	55.3	36.9	41	37.6	38.6	47	51.1	40.7	39.6	43.1	71.9	75.3	48.8	60.2	35.3	44.5	31	54.8	40	92.6	43.4	54.2	69.8	38.3	42.1
13124-20_3	SL018587	Immunoglobulin superfamily containing leucine-rich repeat protein 2	ISLR2	Q6UXK2	57611	ISLR2	122.7	120.5	124	105.9	114.1	109.2	74.6	87.2	80.8	92.5	79.4	88.6	84.9	69.8	102.9	96.7	97.9	117.1	102.6	95.1	99.1	137.9	133.3	119.6	116.8	84.1	63.7	91.2	108.5	87.7	76.2	78.5	87	76	96.2	105.5
13102-1_3	SL012769	Protein FAM3D	FAM3D	Q96BQ1	131177	FAM3D	93.5	97.4	91.1	75.4	80	80.5	51	44.6	53.9	56.6	49.6	58.8	76.8	65.5	86.8	77.7	86.4	82.1	70.3	65.7	66.5	106	92.4	77.4	65.5	64.8	55	84.7	86.5	65.8	45.4	61.9	51.2	47.4	85.6	84.4
2888-49_2	SL000323	Complement component C7	C7	P10643	730	C7	216.2	182.4	218.9	166.1	161.3	147.2	93.2	90.2	97.8	113.5	116.3	142	159	166.3	148.9	199.8	165.3	184.9	194	196.1	184.3	151.2	154.3	133.5	145.9	152.4	127.1	171.6	162.7	152.2	130.1	134.1	116.8	145.6	173.7	186.4
3835-11_2	SL004492	Toll-like receptor 2	TLR2	O60603	7097	TLR2	324.2	322.9	383.9	501.2	470.4	472.6	553.1	897.3	481.3	556.3	466.2	473.1	297.5	376.3	305.7	233.2	180.1	131.8	238.7	314.2	320	286.8	247	326.6	131.4	431.4	366.6	592.2	323.6	468.9	252.9	319.9	300.7	175.3	213.6	225.9
9202-309_3	SL008113	ATP synthase subunit O, mitochondrial	ATPO	P48047	539	ATP5O	305.2	293.6	298.2	452.8	341.1	359.3	976.9	1482.8	910.1	751.6	1168.7	1508	3214.8	3619.8	5782.2	3204.8	2592.3	896.1	3633.7	4156.3	3747.8	445.5	906.1	1054.2	741.8	2273.8	2511.2	620.2	1298.8	2503.5	10243.5	2341.2	1481.8	1297.9	1535.4	1606.4
5015-15_1	SL003440	Platelet-activating factor acetylhydrolase	PAFAH	Q13093	7941	PLA2G7	369.9	317.7	316.6	300.6	282.1	288.7	225.9	217.6	217.7	219	224.8	277.8	219.2	222.2	263.5	302.8	323.8	436.3	327.4	282.5	308.6	233.5	242	201.9	371.1	208.7	208.4	274	232.8	240.6	330.1	193.5	227.6	305.6	279.4	295.1
9197-4_3	SL008486	Galectin-9	LEG9	O00182	3965	LGALS9	208.1	196.9	193.8	155.9	157.7	150.8	1140.5	821.5	1237.2	826.9	1559.3	693.7	2825.8	3901.2	3255.9	2381.6	1796.7	1958.6	1604.7	1227.3	1605.9	253.3	297.2	399	778.1	1734.9	1224	472.6	814.8	1706.8	1847.1	5735	5173.2	2033.6	561.6	391.7
5867-60_3	SL008008	Arginase-1	ARGI1	P05089	383	ARG1	203.5	193.8	231.4	279.2	233.1	216.3	2380	1732.1	1701.9	819.1	1556.1	914.3	342	406.3	264	428.6	156.4	138.8	272.4	268.4	234.1	600.2	486.4	510.5	169.1	356.4	338.1	295	279.9	295.6	259.1	535.2	328.7	213.6	353.5	227
4811-33_3	SL004739	Inter-alpha-trypsin inhibitor heavy chain H4	ITI heavy chain H4	Q14624	3700	ITIH4	33.3	36.3	37.1	23.9	37.6	37.3	33	34.5	33.8	36.7	37.2	31.9	38.5	36.3	36.1	31.5	33	35.4	44.5	51.3	52.2	70.2	65.1	45.1	41.7	30.7	34.1	36	51.8	42.4	43.8	40.4	31.2	39.8	36.2	37.3
2605-49_2	SL004180	Tumor necrosis factor receptor superfamily member 8	CD30	P28908	943	TNFRSF8	357.5	329.7	321.5	297.3	253.6	243	375.5	311.5	326.2	433.6	543.1	569.2	664.6	778.4	559	645.8	827.5	842.9	483.7	410.8	490	251	314.7	298.6	961.7	512.7	558.7	281.7	278.9	385.1	798.7	553.6	703.4	978.1	364.7	386.6
4984-83_1	SL006378	S-formylglutathione hydrolase	Esterase D	P10768	2098	ESD	5862.8	5847.5	4646.4	6980.3	5339	4719.4	13937.4	12103.5	10828.9	9638.8	8043.7	5995.9	23733.4	14745	28861.7	16504.2	10453.7	17179.2	9533	9788.6	6805.7	4879.9	5093.8	6606.9	6324.3	18727.6	15509.2	7663.9	6989	10670.4	5964.5	17075.8	10726.1	5898.8	9942.8	7473.2
13113-7_3	SL002688	Osteopontin	Osteopontin	P10451	6696	SPP1	147.6	162.4	154.7	82	88.4	83.5	54.4	53.1	60.4	70.1	66.5	72	95.7	98	106.8	129.4	108.5	110	124.5	122.9	125.3	99.5	106.6	82.5	92.1	70.6	68.1	85.6	107.3	93.3	61.9	91.1	89.2	52.5	104.1	106
2780-35_2	SL000496	Lactotransferrin	Lactoferrin	P02788	4057	LTF	65.5	62.2	74.6	83.4	80.8	63	10229.6	7649.1	8071.2	2186.9	6664.2	2869.2	106.5	192.3	73.1	96.6	74.4	51	123.2	129.3	184	541.7	432.9	389.3	73.8	200	139.3	177.5	160.2	118.7	70.7	126.2	111.8	83.3	194.7	113.4
11516-7_3	SL006131	Fatty acid-binding protein, liver	FABPL	P07148	2168	FABP1	100.7	98.1	101.9	69	84.7	87.6	42	39.4	48.5	52.8	50.3	66	76.5	77	84.6	86.7	80.1	93.1	93.7	87.6	88.6	89.7	89.8	67.7	79.8	59.1	49	84.9	82.4	73.3	62.8	57.8	52.2	51.9	83.5	97.7
8462-18_3	SL000442	Somatotropin	HGH	P01241	2688	GH1	28.8	29.2	33.6	20.7	29.6	31.5	24.8	24.9	28.9	29.1	30.7	29.9	36.3	31.5	30.9	32.4	36.9	38.4	30.2	33.4	34.8	65.7	62.5	44.7	38.6	25.4	29	25.3	46.5	38.2	43.7	31.3	34.5	48.6	33.6	35.9
2969-11_1	SL004851	Serine/threonine-protein kinase receptor R3	ALK-1	P37023	94	ACVRL1	538.5	519.3	494	553.1	493.7	508.3	413.5	412.1	399.7	381.2	419	469.9	360.6	415	423.1	455.4	561.3	658.7	406.1	397.4	391.2	295.6	311.6	341.2	637	336.9	371	471.9	359.4	401	605.1	315.4	414.2	655.8	437.5	459
14122-132_3	SL018971	E3 ubiquitin-protein ligase ZNRF3	ZNRF3	Q9ULT6	84133	ZNRF3	97.8	95.8	96.6	82.8	98.3	93.5	64.2	77	76.1	74.3	71.5	82	126	125.3	119.1	106.2	92.1	96.5	81.7	103.1	89.3	92.3	95.8	80.9	89	77.2	80.5	90.5	86.1	80	86.2	79.1	79	68.1	92.9	98.5
8465-52_3	SL000346	Cathepsin H	Cathepsin H	P09668	1512	CTSH	14.5	19.9	24.1	15.7	22.1	28.7	658.5	471.7	538.5	175.4	292.9	223.9	421.4	361.4	341.3	288	276.9	198	108	39.9	67.7	74.1	55.6	45.9	525.2	1706.8	1340.9	303	317.7	474.4	144.1	294.1	319.4	649.1	806.2	312.3
4476-22_2	SL010519	Tyrosine-protein kinase ZAP-70	ZAP70	P43403	7535	ZAP70	2794.8	2504.1	2890	1978.4	1622.1	1394.5	849.8	794.1	875.5	958.4	1230.7	1661.3	1228.5	1165.4	1230.5	1934.7	1707.4	1942.2	2710.9	2316.3	2289.1	1057.1	1087.8	984.4	1742.1	1171.8	941.4	2143.6	1330.4	1437.9	1211.7	751.9	855.8	1488	2193.7	2578.6
3341-33_4	SL006892	Tyrosine-protein kinase ABL1	ABL1	P00519	25	ABL1	45.8	49.8	51	28.4	41.8	41.9	46.1	46.1	44.4	72.2	85.8	82	53.5	62.8	52.9	60.4	77.5	74.5	52.5	47.2	48.9	75.1	68.8	61.9	106.7	40.3	66.7	39.7	68	42.8	143.8	61.6	78.5	123.2	50.3	56
3803-10_2	SL008382	Cystatin-D	CYTD	P28325	1473	CST5	65.3	61.6	84.8	88.7	87.5	69.5	98.9	94.3	87.4	99.4	90.3	89.5	75.8	73.8	66.5	78.1	54.6	74	108	112.6	84	253	207.4	161.7	63.8	122.6	113.9	125	129.1	114.1	61.3	117	84.8	76.5	101.3	92.9
2925-9_1	SL000006	Plasminogen activator inhibitor 1	PAI-1	P05121	5054	SERPINE1	60.6	67.2	68.2	66.3	85.9	86.1	85	96.3	106.5	84.6	113.8	89.3	134.4	136.9	102.9	90	107.8	102.2	93.7	97.3	96.6	73.5	74.5	74.3	124	87.9	99.5	83.2	81.2	72.5	160.3	153.7	163	158	77.3	67.3
4968-50_1	SL008099	Macrophage-capping protein	CAPG	P40121	822	CAPG	470	690.8	325	240.4	258.5	258.7	1068.9	799.3	1017.8	483.9	449.6	413.3	7884.2	3939.1	6034.7	4372.6	3210.7	5497.7	577.8	465.9	362.2	523.5	588.5	477.8	1437.6	4725.5	1547.5	1007.9	991.5	2054.2	552.6	2469.9	1483.7	2016.6	1002.6	981.9
5080-131_3	SL007429	Transmembrane glycoprotein NMB	GPNMB	Q14956	10457	GPNMB	85	77.6	84.3	65.1	75.8	70.2	59.7	61.4	71.9	77.4	95.8	93.8	1319.6	1430.7	929.4	443.6	405	226.9	93.5	96.8	91	111.2	101.1	77.2	120.9	71.5	94.6	83.7	87.1	69.6	99.7	65.9	71.4	117	84.9	92.5
2915-6_2	SL000131	Proliferating cell nuclear antigen	PCNA	P12004	5111	PCNA	261.6	297.4	347.1	1141.5	992.2	1044.5	650.3	1148.7	534.1	680.9	446.9	431.8	94.4	134.3	167.9	341.4	224.2	107.1	231.7	322.3	317.2	442.9	391.9	558.3	81.4	301	324.3	1195.8	632.4	784.3	183.5	255.6	329.9	151.5	111	115.4
5096-51_3	SL014269	Killer cell immunoglobulin-like receptor 3DL2	KI3L2	P43630	3812	KIR3DL2	65.5	61.9	65.8	46.6	57.5	58.1	70.7	76.6	62.7	103	123.8	130.7	83.5	93.2	88.2	92.9	109.9	129.1	72.7	73.1	82.4	96.9	99.8	74.7	164.9	66.4	96.9	59.2	78.2	68.6	236.5	93.7	127.8	189	65.9	71.4
2211-9_6	SL000591	Metalloproteinase inhibitor 1	TIMP-1	P01033	7076	TIMP1	57.1	48.9	59	43.8	51.7	42.5	217.1	202.1	134.6	88.3	178.7	125.7	297.6	390.8	252.1	244.5	229.5	151.5	278.8	165.3	179.6	140.5	138.1	153.1	353.6	467.3	1136.3	64.2	108.3	121.7	194.6	353.6	322.4	445.1	81	76.2
5008-51_1	SL001815	Superoxide dismutase [Mn], mitochondrial	Mn SOD	P04179	6648	SOD2	80350.2	66567.1	70780.4	131282	106749	95468.5	78594.1	70882.9	66257.3	99815.5	79618.4	69318.5	91035.1	109273	79733.6	73042	38848.2	18751.1	69254	67944.9	62025.4	33555.4	35792.1	45224.2	23530.1	107857	108606	94435.2	64689.3	87880.9	33491	113149	65765.3	27323.3	56018	71106.9
10370-21_3	SL004396	Signal transducer and activator of transcription 1-alpha/beta	STAT1	P42224	6772	STAT1	75.5	72.4	67.6	49.1	63.2	64.3	405.7	361.4	358	396.1	930.6	321.5	1831.5	2913.9	1059.9	826.9	626.7	246.5	511.9	344.2	483.3	97.9	116	150.8	354.6	826.8	969.4	132.6	249.7	476.8	770.2	2446.8	1646.1	519.8	247.6	137.2
4139-71_2	SL001943	Interleukin-6 receptor subunit alpha	IL-6 sRa	P08887	3570	IL6R	68.7	70	73.9	57	68.5	63.3	179.6	151.8	133.7	111.8	151.4	132.4	313.8	449	333.2	150.2	140.7	131.4	171.2	173.8	183.3	92.7	95	93.4	272.4	698.7	801.4	114.6	172.8	207	181.2	155.9	179.8	392.6	173.2	117
5100-53_3	SL005197	Lysosome membrane protein 2	LIMP II	Q14108	950	SCARB2	45.8	45.9	45.5	28.3	43.7	44.3	62.4	61.7	72.9	74.7	117.9	83	84.4	117	85.9	68.1	71.7	80.6	258.3	193.2	196.7	81.3	99.8	99.4	96.9	59.7	67.6	45.7	81.2	80.3	286.3	446.9	479.9	95.6	60.2	59.8
5312-49_3	SL000277	Apolipoprotein E (isoform E2)	Apo E2	P02649	348	APOE	658.6	612.4	634.8	732	555.8	551.8	352.4	324.5	363.1	390.4	429.3	556.2	378.6	365.7	516.6	777.1	715.5	1029.4	652.6	554.4	588.9	419.5	449.9	386.6	804.9	424.9	344.7	571.2	431.6	446.7	534	347.1	410.2	682	568.8	609.5
4801-13_3	SL007153	Lactoperoxidase	PERL	P22079	4025	LPO	49.6	50.9	50	36.9	52.5	53.1	54.1	56.6	52.6	64.3	78.4	71.3	49.6	53.9	51.4	46.4	66.1	71.9	48.3	55	54.3	81	81.6	59.9	94.6	43.3	60.6	44.2	68.5	58.1	129.3	71.5	82.6	109.8	48.2	53.1
3059-50_2	SL004327	Tumor necrosis factor ligand superfamily member 13B	BAFF	Q9Y275	10673	TNFSF13B	132.5	148.3	138.2	126.2	140.6	153.2	70.2	59	69	77.4	74.4	99.8	79.5	87.4	84.2	102.1	95.9	92.4	184.9	137.8	214.1	82.3	86.1	68.9	86.8	83.7	99.2	110.1	99.9	120.7	88.6	74.9	76.4	85.7	106.3	118.8
11103-24_3	SL000448	Heat shock protein beta-1	HSP 27	P04792	3315	HSPB1	44.1	44	48.1	33.2	47.9	41.2	65.3	60.3	62.1	57.9	71.2	62.1	1153.3	1703.1	905	497.3	484.8	80.4	192.3	137	252.7	84.2	81.6	64.2	86.6	224.5	196.9	47.6	63	59	38.5	55.1	44.9	64.1	67	54.9
2618-10_2	SL003803	Receptor tyrosine-protein kinase erbB-4	ERBB4	Q15303	2066	ERBB4	12.2	17.5	20.8	16.5	22.9	18.6	18.5	21.9	25.3	20.9	20.4	17	20.4	18.6	15.3	18.3	17.8	14.6	18.4	25.5	27.2	62.4	52.5	34.6	18.2	21.3	20.9	22.7	37.5	28.4	22.1	27.1	19	21.1	27.7	22.8
3074-6_2	SL003309	Lipopolysaccharide-binding protein	LBP	P18428	3929	LBP	8.8	9.6	10.8	16.8	10.2	8.9	15	12.7	11.3	11.6	10.9	12.8	13.9	12.7	9.5	13.1	12.4	8.5	16	12.5	16.2	27	26	14.6	8.6	16.5	14.2	13.1	21.3	18.4	10.9	19.3	11.8	9	10.5	13.1
4840-73_1	SL001729	Granulocyte colony-stimulating factor	G-CSF	P09919	1440	CSF3	505.5	662.9	615.6	1270.5	1162.4	1314	1600.2	2127	1355.9	965.9	560	750.9	459.5	544.3	445.4	516.9	350.4	158	358.8	582.9	417.8	1131.2	1124	927.8	183.1	741.4	694.6	1158.1	642.6	840.2	306	471.4	413.5	262.3	295.4	358.1
4245-80_2	SL001999	E3 ubiquitin-protein ligase Mdm2	MDM2	Q00987	4193	MDM2	78.6	79.7	83.8	80.7	82.3	102.5	100.5	106.5	99.4	121.2	159.8	125.3	107.4	127.4	118.5	86.9	120.2	129.4	134.2	121.8	126.2	103.7	102.4	96.5	165.5	73.9	110.8	84	95.8	87.9	234.6	176.1	218.3	198.7	80	77.3
3339-33_1	SL007206	Thrombospondin-2	TSP2	P35442	7058	THBS2	1592.6	1556.4	1357.1	5775	6301.9	6774.2	2773.3	5299	2707.1	4827.1	1249.6	1636.7	585.3	1011.8	1275	1210.3	1489.4	1272.3	1291.6	978.6	1302.2	3147.5	4567.8	6209.2	1185.4	4930.9	2541.5	2140.6	1670.4	1912.1	765	962.3	1301.8	1435.7	540.3	548.6
3324-51_1	SL007674	T-lymphocyte surface antigen Ly-9	LY9	Q9HBG7	4063	LY9	29.3	34.5	35	16.8	28.1	29.6	62.6	61.4	63.8	93.2	123.2	90.7	73.9	82.8	65.8	55.3	73.5	66.7	36.5	35.2	40.3	48.1	53.3	47.1	134.3	61.5	89.7	23.5	49.4	47.3	164	74	99.8	203.8	31.5	35.5
5007-1_1	SL006920	Mitogen-activated protein kinase 14	MAPK14	Q16539	1432	MAPK14	15124.7	14835.7	13187.3	16811.4	15314.2	16951.6	14201.2	14696.4	15749.2	17341.6	13070.6	14260.2	21333.1	27331.6	13292.6	10016.5	6346.1	2780.8	10101.7	10657.7	11202.3	5742.3	4950.5	9262.8	5196.5	21088.1	16829.7	13937.8	9558.2	13181.1	6086.3	20617.2	14984.4	5565.1	11748.5	10697.6
4278-14_3	SL004901	Protein disulfide-isomerase	Protein disulfide-isomerase	P07237	5034	P4HB	25	38.1	38.6	23.9	38.1	43.5	26.8	31.8	31.6	35.3	38.9	31.1	99.3	92.6	129.7	60.5	93.2	134.1	33.9	34.4	40.4	62.1	66.1	56.4	44.1	56	54.8	35.6	48.7	35.6	38.6	27.2	36.9	48	38.4	41.1
3474-19_2	SL002705	Thrombospondin-1	Thrombospondin-1	P07996	7057	THBS1	2779.1	3380.6	2676.5	422.6	404.2	472.1	8240.5	11085.9	3893.4	693.6	6977.4	1382.8	231.5	266.3	249.9	195.9	201.8	167.1	2517.7	1580.1	1604.6	234.4	220	352.3	174.5	260.1	357.7	543.6	2308.5	1942.1	174.6	197.5	211.8	217.7	417.3	304.1
3640-14_3	SL005263	alpha-2-macroglobulin receptor-associated protein	RAP	P30533	4043	LRPAP1	381.8	350.5	338.2	359.2	330.7	318.9	492.5	451.9	532.4	421.8	584	471.3	17077.6	16260.4	18172.2	12741.1	5398.6	11114.7	708.3	635.1	675.1	277.7	338.9	483.2	1001.3	2558.1	2512.7	370.8	375.4	454.9	1110.8	2286.3	1984.9	1391.7	545.1	416.9
5004-69_1	SL007453	Mitogen-activated protein kinase 11	MK11	Q15759	5600	MAPK11	87.5	80.4	90.9	79.2	87.7	87.2	57.7	66.8	63.2	75.4	64	73.1	74.4	75.2	70.1	79.1	66.6	59.3	77.9	82.6	80.6	100.5	92.4	85.6	56.8	70.2	69.3	80.4	80.2	76.7	56.1	59.5	55.6	52.4	78	78.4
3797-1_1	SL000638	Cadherin-2	Cadherin-2	P19022	1000	CDH2	293	285.5	271.5	269.4	255.6	276	202.2	213.4	197.7	221.4	234.8	276.4	256.9	305.3	244.5	230.7	273.1	304.8	230.8	214.3	221.4	204.2	207.4	185.2	326	188.4	214.3	247.4	204.3	229.1	344.2	214.5	216.3	324.8	226.3	241.5
2643-57_2	SL004183	Cadherin-3	P-Cadherin	P22223	1001	CDH3	3111.2	2894.2	2485.9	3175.7	2896.5	2579.5	2180	1924	2424	2663.5	2408.3	3581.9	3753.7	3763.2	3865.8	5056	1842.2	3432.2	2863.1	2841.5	3083.4	1198.5	1030	1391.4	1594.9	2746.2	2252	2454.9	1583.7	2799.9	1905.8	2269.5	2303.2	1552.2	3047.1	3455.3
2616-23_18	SL000009	Receptor tyrosine-protein kinase erbB-2	ERBB2	P04626	2064	ERBB2	216	204.9	193.9	235.4	191.3	169.9	106.5	95.1	119.6	113.7	105.1	156.1	117.4	128.6	112.7	191.9	230.4	271.4	166.2	149.9	135.2	171.4	166.4	155.6	251.4	110.1	94.2	189.1	179.3	172.2	133.6	73.3	118	223.3	198.1	225.6
9216-100_3	SL009948	Plexin-B2	PLXB2	O15031	23654	PLXNB2	22.3	29.3	31.8	17.4	35.5	27.1	341.1	309.6	451	182.5	364.5	100.1	31.7	27.9	44.6	29.8	30.3	37	295.3	417.7	343	124.2	163.8	203.7	647.4	880.1	653.4	146.6	192.2	414.1	559.6	1280	1262.4	3031.9	244.2	121.9
4203-50_2	SL004920	Cofilin-1	Cofilin-1	P23528	1072	CFL1	6817.9	7625.2	6391.8	7843.1	6960.1	6889.4	14578.8	9840.4	12025.1	13847.8	16238	11923.7	13917.7	12318.4	9493.1	8421.1	6984.3	3736.1	19713.5	18595.6	13414.5	5761.1	5120.8	5448.4	7404.5	33529.5	17474.3	9470	9450.1	17994.8	9564	29959.5	20798.3	7293.9	10217.2	9452.8
3401-8_2	SL005261	Tyrosine-protein phosphatase non-receptor type 2	TCPTP	P17706	5771	PTPN2	72.5	83.5	87.7	45.5	55.1	69.1	81.6	74.5	78.2	129	200.3	131.7	422.1	670.6	288.1	161.3	148.1	196.3	125.9	88.5	129.8	67.3	76.9	71.2	152.6	256.3	173.8	56.3	96.5	100.1	241.7	357.1	393	166.3	84.5	81.6
5346-24_3	SL011808	Copine-1	CPNE1	Q99829	8904	CPNE1	348.4	297.2	259.2	364.2	320.3	362.2	20843.1	14236.4	21332.7	19499.5	31813.4	13835.6	77132.9	93383.8	42163.9	12169	18076.5	5033.5	17858.8	13006.8	17513.9	414.9	582.8	1289.6	8935.3	31552.8	30551.7	3773	9389.2	24151.4	25318.1	96836.4	64017	10892	8014.2	3666.6
4970-55_1	SL000339	Carbonic anhydrase 2	carbonic anhydrase II	P00918	760	CA2	21.5	25.6	27.3	20	29.8	29	25.5	27.3	26	28	28.2	25.3	28	24	21.3	25.1	22.5	20.5	29	30.4	32.1	64.1	61.2	43.8	29.5	21.5	26.1	27.9	49.4	35.4	34.9	29.2	28.6	29.5	29	34.3
5271-5_2	SL007310	Ras-related C3 botulinum toxin substrate 3	RAC3	P60763	5881	RAC3	4180.6	4234.7	3286.4	2730.1	2380.8	2788.3	2079.4	1773.6	1956.7	2829.7	2729.5	3278.2	2415.3	2975.2	2245.1	2182.2	3143.7	3490	2441.1	2003.3	2431.9	875.6	1065.5	1279.3	3873.2	2218.9	2192.5	1986.7	1220.3	1606.6	4531	2488.3	3386.4	3793.7	2413.2	2816.6
5023-23_1	SL009792	Adenylosuccinate lyase	PUR8	P30566	158	ADSL	695.4	747.7	778.1	957.1	963.2	1020.8	1999.8	2291.3	2077.7	2757.6	3942.8	2116.1	6000.4	10413.7	5245.3	3359.7	2211.1	2587.4	3477.3	2436.1	3834.6	494.2	569.9	1145.3	1094.8	8179.6	6047.2	1167.1	1244.1	2514.8	2832.8	9141.7	6754.1	1536	1774.9	809.1
3174-2_1	SL008421	A disintegrin and metalloproteinase with thrombospondin motifs 1	ATS1	Q9UHI8	9510	ADAMTS1	154.3	143.5	132.1	153.8	146	155.3	138.1	144.6	131.2	126.8	124.7	152.3	83.1	104.3	94.5	120.8	143.2	133.9	108.5	112.2	106.3	146.6	127.6	130.9	147.5	107.7	132.4	144.7	143.9	107.6	176.7	115.2	121.9	152.2	137.4	141.3
3178-5_2	SL007280	Dipeptidyl peptidase 1	CATC	P53634	1075	CTSC	78.4	78.3	86.4	64.4	78.1	80.3	72.5	73.3	76.1	78.7	84.1	83.7	129.2	168.5	106.6	91.5	93.7	80.6	91.7	92.4	90.6	97.5	93.7	86.4	92.5	112.5	119.7	79.5	92.4	92.2	132.1	197.3	209.7	111.3	79.7	78.4
3807-1_2	SL007651	Fibroblast growth factor 23	FGF23	Q9GZV9	8074	FGF23	51.9	59.4	61.2	41.7	46.9	52.7	50.5	51.5	46	56.2	63.1	59.6	57.4	62	60	58	67.2	77.8	56.1	51.9	57.8	88.4	86.4	60.9	82.8	50.8	52.5	48.8	60.7	56.9	89.5	51.5	71.6	83.1	54	59.9
3200-49_2	SL003918	Kallikrein-13	kallikrein 13	Q9UKR3	26085	KLK13	157.6	156.1	149	162.3	172.6	182.4	237.1	224.3	250.5	193.2	246.7	181	478	561.5	352	349.2	264.1	212.2	225.6	191.6	235.4	146.3	143.8	184	172.8	390.5	333.7	180	173	234.1	278.6	507.1	405.5	238.9	212.4	167
3028-36_2	SL003301	Ck-beta-8-1	Ck-b-8-1	P55773	6368	CCL23	119.2	115.1	121.1	99.2	104.6	104.6	98.2	89.4	90	104.8	125.9	133.7	158.9	183.3	161.4	164.7	176.4	210.5	142.5	133.4	133.9	111.5	113.7	103.7	210	169.8	222.7	116.4	115.2	104.3	195.6	101.8	136	198.7	127	132.1
9170-24_3	SL001713	Interleukin-17A	IL-17	Q16552	3605	IL17A	57.5	52.7	56.7	38.8	45.5	51.2	45.8	49	39.1	47.1	56.5	51	51.4	49	51.9	51.1	55.8	61.7	59.2	53.1	57.6	95.9	96.9	62.8	67.6	50.3	49	47.4	83	55.9	69.9	53.5	56.3	63.5	52	57.7
3312-64_1	SL010461	High affinity immunoglobulin gamma Fc receptor I	FCGR1	P12314	2209	FCGR1A	131.8	125	132.4	128.9	122.3	130.5	155.6	143	130.6	160.2	211	208	469.1	613.4	425	336.2	333.8	290.9	145.5	139.3	152.2	125.2	142	155.8	417.3	463.4	599.9	145.7	152.8	143.8	348.7	209.4	252.9	625.3	271.9	190.2
2900-53_3	SL003329	C-C motif chemokine 14	HCC-1	Q16627	6358	CCL14	9.3	12.8	13.1	16.1	12.8	8.4	15.1	12.8	13.9	11.6	12.7	12.8	14.7	10.7	10.5	13.8	10.3	8.1	13.4	15.5	14.5	36.4	30.7	22.2	14.1	17	13.7	15.9	28.9	17	13.9	18.7	11.9	11.4	12.9	14.6
3820-68_2	SL010503	MAP kinase-activated protein kinase 2	MAPK2	P49137	9261	MAPKAPK2	235.6	223.4	237.6	259.8	216.7	212.7	416.6	380.5	388.3	694.3	1166	536.6	2147.9	3886.5	1714.3	1216.2	689.2	648.8	1263	965.1	1254.5	206.5	209.7	242.8	683.4	4057.3	2636.7	285	382.8	638.8	787.8	2522.2	1730.5	979.1	340.5	269.2
2762-30_2	SL004337	Fibroblast growth factor 19	FGF-19	O95750	9965	FGF19	27.3	31.9	33.3	16.9	33.7	32.7	24.8	32.4	33.4	28.9	35.5	33.5	32.3	34.3	28.6	25.9	34.8	33.6	29.1	33	32.5	55.3	50.9	43.2	41.7	25.7	35.9	31.4	59	35.1	49.2	21.3	34.7	44.3	28	36.7
5798-3_3	SL003704	BH3-interacting domain death agonist	BID	P55957	637	BID	114.8	117.5	118.4	135.2	147.8	149.3	597.2	472.7	500.7	467.8	618.2	396.7	2005.2	2688.3	1472	833.3	765.7	609.4	965.7	697.8	817.9	211	212.6	313.4	831.8	4160.2	2118.7	336.2	511.9	1111.3	1626.1	5373.6	3583.9	821.3	344.4	222.8
4217-49_3	SL004795	3-hydroxyacyl-CoA dehydrogenase type-2	ERAB	Q99714	3028	HSD17B10	324.7	350.9	381.7	435	531.3	618.3	948.2	818.1	1335.7	894.8	2231.1	989	10525.5	11647.5	5135.1	2519.5	2775.7	514.6	2864	2220.4	2524.3	280.3	280.3	474.9	699.9	1366.2	1664.3	574.9	560.4	1011.2	2153.5	4953.3	4622	937.4	751.4	484.6
4993-16_1	SL000670	Glutathione S-transferase A3	GSTA3	Q16772	2940	GSTA3	11.1	13.9	17.2	16.2	10.5	12.7	14.5	12.4	13.7	14.1	14.6	12.8	30.8	33.6	22.7	17.4	20.7	14.6	17.9	17.3	26.4	11.4	18.1	12.8	14	16.5	19.2	12.7	12.9	18.2	20.7	17.8	18.6	15.6	14.5	15.8
3758-68_3	SL003974	Activated Protein C	Activated Protein C	P04070	5624	PROC	180.3	170.1	174.1	175.3	162.8	168.3	105.4	85.3	111.6	124.1	120.9	153.8	120.6	114.5	151.1	232.7	181.9	266.6	179.8	164.3	164.7	155.1	160.4	129.4	207.8	129.8	105	150.2	144.7	131.4	148.2	124.6	132.9	160.4	164.2	182.2
8459-10_3	SL003993	Bone morphogenetic protein 6	BMP-6	P22004	654	BMP6	166.1	164.3	163.3	79.2	81.8	103.2	77.8	76.5	117.4	122.1	138.1	122.8	105.1	73.8	96.5	95.1	81.4	64.5	126.9	85.7	122	113.5	112.9	98.2	54.4	159.6	62.4	66.3	83.4	116.4	68.2	82.6	73.1	53	126.1	120
3447-64_2	SL000039	Interleukin-8	IL-8	P10145	3576	CXCL8	88.1	89.5	95.1	90.4	86.8	89.5	133.5	79.9	118.4	84.3	95.2	104.2	1603.6	661.6	104.1	310.6	267.1	174.1	94.9	88.8	92.6	128.8	117.6	99	175.7	128.5	176.5	89.1	116.8	86.8	136.7	80.6	102.6	180.3	92.6	99.5
5090-49_2	SL005190	Leukocyte immunoglobulin-like receptor subfamily B member 1	ILT-2	Q8NHL6	10859	LILRB1	31.1	38.3	40.1	25.7	45.9	47.1	133.2	137.6	148.8	62.7	80	59.4	344.1	436.7	470.1	232.4	219.7	316.1	244	250.8	247.4	67.6	64.6	59.1	230	568.4	335	65.2	76.3	95.5	64.3	48.7	68.5	550.2	36.2	38.4
5244-12_3	SL004716	Mitogen-activated protein kinase 9	JNK2	P45984	5601	MAPK9	302.8	247.5	331.5	545	347.1	296.8	495.1	509.6	412.8	462.9	409.9	420.9	253.9	227.4	244.1	305.1	191.1	221.1	509.7	496.9	371.2	1245	1088.6	805.8	307.3	686.3	644.7	562.5	538.9	541.8	219	524.9	306.7	418.9	432.4	394.8
4859-6_1	SL004080	Bone morphogenetic protein receptor type-1A	BMPR1A	P36894	657	BMPR1A	72.1	126.2	142.2	405.4	422	475.1	381.2	686.6	348.6	159.8	93.9	108	74.2	95.8	106.7	139.8	95.3	85.2	149.5	159.5	198	216.9	229.9	384.6	53.4	159.1	162.2	268.4	287.9	251.8	67.6	103.7	90.5	78.1	65.7	74.3
3738-54_1	SL002684	Macrophage colony-stimulating factor 1	CSF-1	P09603	1435	CSF1	1986.5	1721.5	1972.3	2134	1391.3	1323	564	454.8	501.2	730.5	693.5	1591.8	459.1	513.3	637.5	1426.8	1638.8	1601.8	1882.8	1745.1	1503.5	1163.7	1115.4	1096.4	1819.9	810.8	564.4	1620.6	1425.5	843.6	1216.1	370.5	568.2	1768.2	1972.3	2084.5
2972-57_2	SL004078	Bone morphogenetic protein 7	BMP-7	P18075	655	BMP7	25.9	28.7	31.1	16.4	28.4	26.9	21.6	26.8	26.5	26.9	27.6	21	39.1	39.4	29.2	22.2	24.4	20.3	26.7	28	32.8	54	47.8	39.1	20.2	30.4	33.8	22.8	42.3	35.9	29.7	35.2	31.3	27	31.7	30.1
2598-9_3	SL004126	Tumor necrosis factor receptor superfamily member 9	4-1BB	Q07011	3604	TNFRSF9	131	131.6	117.5	136.3	116.9	105.8	65.7	51.4	62.8	69.3	66.4	98.6	62.8	56.3	63	112.8	139.2	152.2	116.7	97.4	94.5	105.4	96.1	102.5	139.8	66.6	63.2	112.2	123.6	101.3	88.3	50.9	64.3	127.1	130.6	141.4
5201-50_4	SL016554	High affinity cGMP-specific 3',5'-cyclic phosphodiesterase 9A	PDE9A	O76083	5152	PDE9A	32	41.1	37.6	19	39.7	41.6	33.4	34.2	41.6	39.4	39.6	33.2	54.4	61.4	49.9	43.6	38.5	36.3	37.5	36.3	45	54	52	42.4	37.7	33.7	35.6	32.9	45.5	43.8	51.8	57.6	51.2	37.9	33.5	36.4
11071-1_3	SL000481	Interleukin-5	IL-5	P05113	3567	IL5	40.9	30	37.1	17.8	31.1	29.9	22.5	24	28.8	32.6	30.4	22.9	37.1	33	37.1	27.8	31.1	30.1	35.1	33.5	37.5	59.5	53.8	47.9	30.4	34.3	33.5	33.1	52.2	45.4	33.9	42	32.7	29.5	29	40.2
4883-56_2	SL000021	Insulin	Insulin	P01308	3630	INS	11.6	14.8	20.4	21	15.5	18.7	15.9	24.4	24.7	19	20	22.2	17.5	10.8	19.2	13.1	25.8	22.9	17.9	21.3	17.5	40.3	34.9	25.7	31	18.6	19	17.9	22.7	24.3	50.7	16.1	20.3	44.7	16.3	18.8
4148-49_2	SL002755	Pappalysin-1	PAPP-A	Q13219	5069	PAPPA	75.7	72.4	76.7	40.4	64	54.8	951.2	937.8	864.8	763.4	1080.7	720.7	109.2	189.8	75.8	64.6	49.7	42.8	43.7	57	59.6	119.7	105.8	158.9	184.9	391.7	138.6	68.4	140.2	111.3	134.5	325.6	322.9	74.4	79.4	73.4
3404-51_2	SL010619	Tryptase gamma	TPSG1	Q9NRR2	25823	TPSG1	30.5	35.9	39.1	18.5	35.1	37.6	33.1	48	45.8	54.3	53.2	60.9	46.3	38.4	58.4	41.9	46.6	44.5	34.8	32.6	34.1	61.1	54.1	44.9	62.5	26.3	48.8	24.6	50.8	39.3	87.9	33.8	52.8	68.1	34.5	37.5
4792-51_2	SL016148	gp41 C34 peptide, HIV	C34 gp41 HIV Fragment	Q70626		Human-virus	114.9	121.2	112.7	122.6	108	109.8	84.6	73.2	87.1	78.8	93.4	91.8	147.5	130.7	109.5	126.3	118	116.9	97.6	99	98.8	104.7	110	100.6	119.5	96.2	83	108.2	115.9	86.4	91.3	105.3	106.5	99.1	131.4	127
3603-60_5	SL007640	C-type lectin domain family 7 member A	CLC7A	Q9BXN2	64581	CLEC7A	227.1	216.8	208	229.6	209.2	226.3	296.9	269	255.7	303.1	388.7	390.7	372.6	427.2	369.5	351.1	445.2	524.9	304.8	274.4	310.2	208.1	233.6	225.5	576.8	301.4	340.2	203.5	215.9	233.6	646.7	415.6	502	610.4	230.2	215.4
2447-7_4	SL004066	Group IIE secretory phospholipase A2	GIIE	Q9NZK7	30814	PLA2G2E	47	45.8	48.4	31.3	42.3	43.5	45.1	44.8	51.2	68.6	77	76.1	51.6	53.1	51.6	57.5	74.4	81.9	48.1	50.1	49.3	78	68.2	57.4	108.7	36.8	60.6	39.4	64.3	45.8	135.2	48.8	77.9	119.7	43.5	47.3
3169-70_2	SL010368	Alpha-L-iduronidase	IDUA	P35475	3425	IDUA	97.4	92.6	102.7	90.3	104.5	91.1	1382.8	1092.8	1442.2	553.1	1120.5	586.4	1668	1849.4	1419.3	754.5	599.5	592.4	1123.4	968.1	926	575.2	670.9	1220	1860.6	3028.7	3142	838.9	1968.3	2595.9	4606.8	13425.2	14037.2	2213.6	3138.4	1345.8
2775-54_2	SL004352	Interleukin-17F	IL-17F	Q96PD4	112744	IL17F	59.2	61	68.3	45.6	58.8	57.1	28.4	36.3	38.1	41.8	42.1	38.7	48.4	44.4	47	71.6	46.9	50.9	48	57.6	56.7	62.8	54.9	50.2	40.3	38.9	44.4	58.8	62.4	52.8	39.2	29	36	37.1	58.4	62.8
4124-24_2	SL000451	Heat shock 70 kDa protein 1A	HSP 70	P0DMV8	3303	HSPA1A	1246.9	1538.1	1251.8	3279.1	2935.8	3336.8	2967	3849.6	2434.5	2014.9	1331.6	1565.5	2890.9	2868.4	2826.5	1672.5	1126	1117.2	1687.4	1607.9	1748.8	1504.8	1501.2	1958.3	773.4	2855.8	1874.5	2104.9	1437	2071.9	916.1	2428.2	2161.4	869.1	1096.9	1043.3
2783-18_2	SL004355	C-C motif chemokine 3-like 1	LD78-beta	P16619	414062	CCL3L1	201.9	199.6	217.1	158.5	158.3	153.9	115.6	103.4	118.5	117.5	128.6	130.3	220.7	245.7	198.1	199.7	168.8	172.1	197	180.5	186	137.9	136.2	121.6	132.9	186.2	168.6	164.7	161.3	165.5	127.9	161	145.5	142.1	177.8	188.4
3422-4_2	SL010494	Cyclin-dependent kinase 1:G2/mitotic-specific cyclin-B1 complex	CDK1/cyclin B	P06493 P14635	983 891	CDC2 CCNB1	113.2	110.5	101.8	92.6	110	114.8	458.5	391.5	366.1	269.2	405.2	221.2	4980	7257.3	2608.4	1697.5	945.5	278.1	378.5	251.3	345.1	101.8	108.4	131.5	214.7	658.9	571.3	129	165.4	223.6	720.6	1269.4	1364	254	205.4	140
4146-58_2	SL004360	Neurotrophin-4	Neurotrophin-5	P34130	4909	NTF4	40	43.1	46	25.2	39.7	43.6	40.5	44.3	37	58.4	70.3	69.7	44.9	48.7	57.7	49.4	69.6	78.9	46.2	43.3	48.4	65.4	65.6	55.6	97.7	26.9	52.5	36.6	52.9	43	127.7	50.6	72.8	112.2	42.6	47.9
5846-24_3	SL004683	Noggin	Noggin	Q13253	9241	NOG	177.7	167.6	170.4	331.1	303	293	136.9	148.2	135.3	173.5	137.2	176.2	158.8	152	180.5	283.9	164.1	220.8	179.1	193	201	217.9	222.6	266.9	145.8	240.9	176.5	249.4	251.6	197	168.2	158.8	174	167	192.3	172.6
2890-59_2	SL003303	C-C motif chemokine 28	CCL28	Q9NRJ3	56477	CCL28	395.4	349.6	425.5	468.3	364	327.6	192.2	163.1	195.6	207	191.2	285.6	230.1	238.7	268.9	364.5	281.5	291.3	406.9	391.5	357.4	391.2	385.4	302.1	224.7	302.6	223.3	417	325.5	297.5	144.6	202.8	159.7	229.1	422.5	435
3437-80_3	SL004636	Receptor-type tyrosine-protein kinase FLT3	Flt-3	P36888	2322	FLT3	1321.1	1255.5	988.8	819.7	748.3	868.4	424.6	384.4	496.4	412.5	401.6	536.9	1109.5	1153.6	1083	813.6	1280.1	587.6	1552.6	971.8	1538.6	231.2	242.6	356.8	478.8	961.2	577.1	587.7	467.9	531.9	364.8	586.2	600.5	504.8	929.8	887.4
14146-92_3	SL008158	Histone H3.1	H31	P68431	8350	HIST1H3A	33250.4	27595.8	25497.8	35059.7	24696.7	24732.9	42365.9	29330	32750.6	62504.9	54664.3	57853.6	31919.9	22103.3	64222.8	44364.6	55670.5	68431.6	41829.4	37487.1	35909.5	23624.2	67173.5	34155.7	73916.2	44388.2	37776.8	24663.7	16451.4	33470.5	31231.5	33699.6	38389.6	48307.4	39429.3	45431.4
2753-2_2	SL000309	Complement C1q subcomponent	C1q	P02745 P02746 P02747	712 713 714	C1QA C1QB C1QC	174	158.6	182.5	128.3	135.3	113.6	99	124.1	115.8	109.8	168.6	147.2	139.5	140	123.2	185.1	119.3	145.4	168	165.3	155.9	121.6	116	77.6	130.8	121	126.2	138.2	69.2	86	109	66.5	69.6	157.8	137.6	148.4
5245-40_5	SL016549	AMP Kinase (alpha2beta2gamma1)	AMPK a2b2g1	P54646 O43741 P54619	5563 5565 5571	PRKAA2 PRKAB2 PRKAG1	1316.6	1514.5	1193.7	2059.5	2257.3	2623.3	2272.4	3628.4	2453.3	1591.2	1886.9	821.4	3541.3	5538	2430.7	1317.4	844.7	586.3	773.1	707.5	939.7	690	663.1	1192	562	1368.5	1630	2179.6	1228.1	1738.1	1650.8	2844.2	2143.1	792.7	1099.7	1030.5
4924-32_1	SL000521	Interstitial collagenase	MMP-1	P03956	4312	MMP1	33.6	31.7	34.3	17.8	33.7	30.6	27.1	29.4	33.5	29.9	27.7	33.6	41.7	42.4	39.8	42.1	38.1	41.1	31.6	37.6	34.1	62.1	58.8	38.9	44.7	28.4	33.5	26.7	45	32.9	36.5	28.2	33.9	42.1	34	36.5
4271-75_2	SL006705	Prefoldin subunit 5	PFD5	Q99471	5204	PFDN5	2331	1932.6	2067.5	2549.6	2172	2441	3355	4199.5	3151.6	3705	3500.1	4826.9	12308.7	12249.7	9615	4355.6	5109.3	8493.9	7429.3	5579.1	5037.6	3289.6	3236.6	3340.3	2470.9	13739.7	4940.7	2204.8	2937.9	2943	1749.4	6657.1	5046.3	2982.4	2728.2	2824.6
5000-52_1	SL006522	Galectin-3-binding protein	LG3BP	Q08380	3959	LGALS3BP	16.8	25	29.5	17.5	28	27.1	18.7	26.2	26.1	26.2	29	22.8	27.1	21.1	25.8	16.5	23	22.8	27.3	34	39.7	69.6	75.6	72.6	32.4	18.6	21.8	24.5	48.8	37.7	32	23	25.8	38	26.8	29.1
4929-55_1	SL005102	Sex hormone-binding globulin	SHBG	P04278	6462	SHBG	58	56.1	59.5	49.5	52	49.9	44	42.7	46.6	49.7	56.9	61.4	56.8	51.2	67.4	63.9	70.3	90	61	61.9	63.3	84.9	89.2	61.7	81	43.9	50.8	53.6	72.8	54.5	72.8	51.9	56	69	59.2	59.3
5480-49_3	SL000563	C-C motif chemokine 5	RANTES	P13501	6352	CCL5	28.4	33.6	37.6	22	34.8	32.3	857.7	979.2	527.2	137	1185.5	415.1	3748.4	4686	2462.3	1563.1	1383.8	319.7	2224.2	1164.1	1501.2	46.2	45.4	28.2	644.2	1157	1437.6	84	231.4	290	37.5	26.9	23.1	542.2	142.7	79.8
3285-23_2	SL000310	Complement C1r subcomponent	C1r	P00736	715	C1R	10	14.7	22.7	16.1	24.4	17.5	19.1	18.6	21.8	22.2	25.5	16.5	21.2	23	13.8	14.6	15.8	11.8	19.6	23.7	24.6	59.2	54.9	32.7	17	20.7	23.2	20.3	34.8	27.9	24	19.7	17.5	21.6	18.3	24.8
4459-68_2	SL014069	Proprotein convertase subtilisin/kexin type 7	PCSK7	Q16549	9159	PCSK7	98.4	100.1	96.8	85.2	85.3	88.1	88.4	88.5	78.2	106	124.9	132.1	108	125	104.9	106.1	135	152.5	118.9	113	114.3	111.9	109.5	97.3	166.4	76.2	105.8	88.2	101.4	87.7	223.7	133.9	166.8	173.8	93.9	99.6
3343-1_4	SL005574	Aminoacylase-1	Aminoacylase-1	Q03154	95	ACY1	6107.6	5982.1	6237.4	10071	6876.6	7658.7	14761.2	14889.4	11294.2	13781.9	10767.9	17314	23886.9	27877.2	19464.9	13606.4	15182.7	14309.7	19086.8	18067	16250.5	7971.2	8937.3	10501.8	7328.7	25409.1	20910	6262.1	5788.7	9450.5	10382.7	38275.8	31727.7	11067.3	6458.7	5196.8
4706-17_2	SL010830	Protein 4.1	41	P11171	2035	EPB41	55494.9	56461.8	50495.4	52366.5	51017	54433.5	61281.4	55752.3	62228	45834.5	50049.9	28954.1	44684.7	51454	34118	22058.6	10473.7	7360.9	20707.9	22531.4	22113.3	11985.2	11487.8	26734.6	9782.7	48767.6	39998	43565.3	28842.1	39392.1	32141.1	92645.2	79358.4	11799.6	56905.3	47077.7
2858-29_2	SL004725	Histone acetyltransferase type B catalytic subunit	Hat1	O14929	8520	HAT1	85.5	88.8	79.5	87.9	102.3	110.1	2436.7	1757	2397	2809.5	5538.6	2042.8	21723.8	33248.6	9365.8	7738.3	5473.7	1999.6	4804.4	2897.5	5053.5	110.6	113.7	230.7	944.2	8737.4	9567.7	235.9	631.6	1830.1	5679.1	19789.3	10056.8	1430	274.3	148.1
3042-7_2	SL000164	Myoglobin	Myoglobin	P02144	4151	MB	876.5	942.9	2687.3	23307.7	9855.5	10593.5	10954.3	28280.7	5749.1	25964.1	5890.7	13576.7	653.1	1399.5	1047.6	2055.5	878.2	319.3	13993.8	31367.6	19990.6	27933.8	35879.3	21325.8	7640.9	14117.4	26791.8	9031.5	15252.9	10297.1	4524	17939.6	16067.3	18155.9	1148.2	1588.7
4564-2_2	SL006406	Plexin-C1	PLXC1	O60486	10154	PLXNC1	102	99.5	99.5	80.5	92.1	85.1	118.8	127	138.8	109.3	152.7	117.6	370.7	467.8	379.1	215.4	181.4	154.5	837.3	914.3	987.4	84.2	86.4	89.1	196.5	301.7	332.5	170.1	180.5	375.8	146.4	132.9	159	283.8	197.2	132.9
3636-37_4	SL007327	Oxidized low-density lipoprotein receptor 1	OLR1	P78380	4973	OLR1	38.4	41.2	49.1	28.8	38.7	38.4	413.2	260.3	284.9	109	248.6	151.2	42.6	46.2	37.1	46.4	31.7	29.3	43.3	46.5	45.2	102.4	101.6	81.9	38.5	40.6	37	42.6	58	51.6	48.3	67.8	66.7	37.8	40.1	41.5
3213-65_2	SL000640	Nidogen-1	Nidogen	P14543	4811	NID1	290.2	317.2	314.4	1323.6	1293.7	1331	1576.5	2297.6	1252.6	700.8	677.7	469.6	525.2	499.4	483.5	484.4	415.3	288.6	326.8	434.2	414.4	927.7	765.5	1019.6	213.9	511.2	652.1	790.8	718.6	610.7	210.2	251.1	361.4	617.8	209.1	187.6
5013-2_1	SL004915	Chloride intracellular channel protein 1	NCC27	O00299	1192	CLIC1	3101.1	3468.7	2250.5	2448	2999.8	3989.9	6537.2	6529.7	6416.6	6208.8	8194.3	4777.2	25372.1	23715.1	23466.1	18208.3	10161.5	12928.4	7106.1	6636.2	7550.9	762.8	1046.6	2018.2	3659.3	20720.3	16502.1	4573.2	3978.2	9998.4	9459.1	24068.1	19542.8	4532.3	4894.7	3659.2
2730-58_2	SL005199	MHC class I polypeptide-related sequence A	MICA	Q29983	4276	MICA	12	14.8	15	16.5	15.6	12.2	15.9	14.1	15.2	15.3	13	14.2	16.2	11.7	9.9	13.5	11.9	10.2	20	20	18.1	47.1	39.4	27.2	12.9	16.8	16.3	14.5	32.8	21.9	16.3	16.8	14.1	15.1	16.9	19.2
2622-18_1	SL004751	Heme oxygenase 2	HO-2	P30519	3163	HMOX2	121.1	118.5	118.6	239.7	174.7	173.6	216	269.9	161.8	204	216.7	212.9	145.4	159.9	155.9	153.2	180.9	202.5	132.8	143.2	143.4	213.6	202.1	210.5	265	195.6	184.2	191.1	175.8	186.5	409.8	209.8	296.8	309.4	193.4	164.3
3446-7_2	SL004152	Interleukin-18 receptor 1	IL-18 Ra	Q13478	8809	IL18R1	100.3	97.8	106.5	90	88.3	84.8	105.3	100.8	118.2	100.7	128.4	113.9	513.9	727	600.5	200.9	202.1	189.7	537.1	486.9	512.9	124.5	128.9	94	139.8	113.1	125	100.6	124.3	107.1	427.4	682.9	785.6	136.8	101.1	104.3
4472-5_2	SL004908	Tropomyosin beta chain	Tropomyosin 2	P07951	7169	TPM2	234.4	205.8	249.6	228.8	245	220.4	146.8	170.4	139.6	173.9	197.1	223.3	189.3	202	197.6	226.1	198	217.2	197.6	201.8	205.7	195.1	194.5	164.4	245.5	180.2	186.4	225.2	174.9	178.6	298.7	155.6	186.3	262.9	194	213.1
5231-79_3	SL012707	Proprotein convertase subtilisin/kexin type 9	PCSK9	Q8NBP7	255738	PCSK9	20	21.7	28.1	16.9	31.3	26.6	20.7	21.9	27.5	28.5	21.1	26.1	28.1	23.3	19.5	19.8	19.5	16.9	33.3	33.6	32.1	79	69	52.3	20.6	23.7	30.1	28	50.5	40.3	20.9	34.7	21.3	23.5	30.9	33
2769-3_2	SL000445	Protein Rev_HV2BE	HIV-2 Rev	P18093	1724716	Human-virus	52.8	52.5	58.2	43.4	59.3	51.6	37.5	35.4	39.9	52.8	42.7	52.3	62.6	35.8	37.1	47.8	48.3	70.7	63.8	61.9	56.8	84.2	89.2	72.6	55.7	54.5	56.8	58.3	67.4	56.2	69.5	46.9	40.8	56.5	59	65.6
3413-50_2	SL003703	Bcl-2-related protein A1	BFL1	Q16548	597	BCL2A1	2026.3	2090.5	2038.3	2842.4	2622.8	2609.8	2827.6	3567.9	3054	2778.9	2334.2	2180.7	3438	3550.7	2627.7	1970.2	1282.4	941.6	1445.5	1900.9	1633.3	1604.6	1564.5	2019.2	759.2	3027.2	2554.3	2600	1515.4	2056.7	1492.9	2947.1	2415.3	1039.6	1893.7	1560
2381-52_4	SL000319	Complement C5	C5	P01031	727	C5	119.1	106.3	126.9	139.9	121.5	122.5	132.4	138.4	118.8	128.1	129.9	121.1	112.6	113.8	114.5	122.2	92.2	95.5	158.2	161	141.4	271.5	229.9	191.8	102.8	154.5	151.2	157.6	164.4	142.1	95.2	162.2	113.2	117.5	143.8	127.8
4267-81_3	SL011772	Pescadillo homolog	PESC	O00541	23481	PES1	183.4	156.1	128.8	126.6	125.7	140.9	183.7	125.1	258.9	235.5	302	246.7	797.9	591	875.8	920.6	420.6	249.9	165.3	123.3	148.2	105	106.6	147.7	347.9	540.8	375.4	140.6	146.7	235.6	233.4	317.3	295.7	245.1	250.1	185.5
4982-54_1	SL004458	Elafin	Elafin	P19957	5266	PI3	68.1	65.8	73.3	74.2	85.6	89.1	80	211.4	198.2	75.7	70.9	71.4	75.3	81.4	72.8	79.1	67.4	92.2	70.1	78.5	68.1	113.5	99.5	81.7	90.5	101	79.2	97.9	102.4	91.8	56.4	98.4	85.4	73.7	108.7	85.3
4981-6_1	SL008709	Desmocollin-3	DSC3	Q14574	1825	DSC3	36.7	40.3	41.9	29.4	48.7	46.7	38	47.5	57.7	47.6	45.9	42.6	35.1	35.8	36.6	30.8	40.8	42	45.1	48.6	47.5	68.9	77.4	57.6	49	37.4	38.8	39.3	64.6	46.5	52.6	39.5	43.7	50.1	41.7	40.2
3175-51_5	SL006610	A disintegrin and metalloproteinase with thrombospondin motifs 13	ATS13	Q76LX8	11093	ADAMTS13	19.3	24.7	25.8	16.5	25.6	24.8	19.3	21.6	28.4	30.8	34.8	37.3	24.6	21.1	19.2	18	29.2	29.4	18.6	25.8	25.3	42.9	41.2	29.4	54.5	16.4	25	22.9	37.3	24.2	64.4	21.1	34.7	50.5	26	28.7
3709-4_2	SL000617	Alanine aminotransferase 1	ALT	P24298	2875	GPT	25220.8	25807.8	24841.2	45917.3	38538.8	36397.7	35424	41252.9	35907.8	37227.9	26927	27775.7	31526.2	27596	28879.5	21503.2	15614.1	12587.9	17819.7	24543.1	19622.6	38218.2	35017	32380.9	8705.5	36287.5	29670.2	37977.8	25118	27503.4	18565.9	30052.8	20634.6	12329.7	23318.8	21894.7
5947-90_3	SL000598	Thrombopoietin	Tpo	P40225	7066	THPO	8.6	10.6	15	15.8	12.7	11.5	14.2	13.3	12.4	15.4	14.4	12.2	13.4	11.9	8.8	12.5	8.9	8	18	15.2	15.2	40.3	36.5	26.3	8.8	15.8	18.2	14.4	27.7	21.2	13.4	15.6	11.8	13.1	12	14.7
5103-30_3	SL014288	Cell surface glycoprotein CD200 receptor 1	MO2R1	Q8TD46	131450	CD200R1	141.6	137.2	122.9	147.9	145.2	158	152.9	168.3	147.2	115	107.5	113.4	91.4	87.8	126.8	110.5	117.4	132.6	103.9	99.1	105.6	158.4	157.5	148.4	140.2	103.2	105.5	148.3	156.2	129.8	133	107	100.2	125.9	115.3	122.8
2638-12_2	SL004153	Macrophage colony-stimulating factor 1 receptor	M-CSF R	P07333	1436	CSF1R	34.3	35.7	41.9	26.4	42.7	44.3	125.7	106.2	110.9	81.3	123.6	87.1	58.6	65.8	59.4	44.1	57	62.2	90.4	74.4	72.1	78.7	78.2	79.6	105.8	312.4	296.1	53.2	92.8	103.6	86.5	132.8	137.7	174	834.9	360.8
3195-50_2	SL000678	Granulysin	Granulysin	P22749	10578	GNLY	34.1	39.7	40.9	22	42.1	43.3	39.3	47.2	49.2	39.7	39.9	40.2	39.8	41	33.9	27.3	35.3	31.5	28.2	37	33	60.5	51.5	56.8	48.2	28.7	73.9	53.9	79	97.1	53.4	26.5	41.2	53	50.3	45.4
5307-12_3	SL004400	Coagulation factor IXab	Coagulation Factor IXab	P00740	2158	F9	21.2	27.1	31.7	18.5	26	27.6	25.9	24.6	25	29.5	28.5	22	31.6	27.3	26.4	22.6	24.8	25.3	29.1	29.5	32.5	62.8	57	41.6	25.4	26.3	29.8	23.5	42.3	33.1	27.6	29	25.9	29.2	26	32.2
3514-49_2	SL004008	Myeloblastin	Proteinase-3	P24158	5657	PRTN3	49.2	57.4	54.4	40.6	59.9	59.3	5594.3	4846.3	4680.8	1584.7	2329.7	1494.4	3229.9	3690.3	3527.3	1373.9	1027.7	965.5	50.5	57.5	57.8	1139.3	2425	2165.1	115.7	918.7	444.4	84.6	180.6	210.2	260.1	648.5	601.6	195.8	447.2	164.6
4763-31_3	SL004742	Afamin	Afamin	P43652	173	AFM	343.7	303	341.2	224.9	236.1	215.5	141.1	147.4	145.9	155.6	185.8	231.6	213.8	234.8	212.5	288.6	257.2	303.6	301	283.1	267.6	208.4	184	160.9	276.6	172.5	163.2	263	236.9	216.3	281.9	189.4	221.1	271.2	261.3	288.9
4159-130_1	SL000415	Complement factor H	Factor H	P08603	3075	CFH	76.9	74.1	81.2	65.9	78.4	80.3	85.5	95.8	78.7	98.8	115.1	115.5	84	77.1	81.4	80.5	103.5	97.3	81.9	89.6	80.6	171.7	130.5	128.4	157.4	160.8	406.5	80.5	102.3	66.4	368.8	570.4	591.8	256.1	74.4	78.1
2785-15_2	SL000515	C-C motif chemokine 8	MCP-2	P80075	6355	CCL8	20.5	20.4	26.8	16.5	21.5	24.5	21.6	25	21.6	24.1	25.7	21.6	23.7	22	19.7	19.6	19.2	15.4	26.2	31.4	27.6	53.3	50.7	38.1	19.3	18.5	32.3	19.6	40	26.5	26.6	23.5	25.4	24.5	20.5	22.4
3038-9_2	SL003326	C-X-C motif chemokine 11	I-TAC	O14625	6373	CXCL11	10.4	13.9	18.4	16	15.1	17.2	16.4	13.1	16.8	14.8	13.9	13.6	25.4	20	16.2	14	14.1	12.3	67.8	37.8	61	39.3	36.8	27.4	10.4	18.8	18.7	14.9	30.1	25.6	14.6	16.4	11.3	15.8	20	19.5
4230-1_2	SL011211	Eukaryotic translation initiation factor 4 gamma 2	IF4G2	P78344	1982	EIF4G2	3337.5	3512.5	2745.7	4429	4291.6	4672	4939.2	4830.5	4673.2	3440.7	3236.9	2597.9	7376	8581	4567.5	3645.9	2072.4	1477.8	1966.8	2061.3	2258.3	1616	1454.8	2401	852.7	3951.8	3131.2	3683.8	2471.3	3789.3	2203.1	6547.3	5095.2	1227.8	2555	2465.6
3844-2_1	SL004823	Peptidyl-prolyl cis-trans isomerase A	Cyclophilin A	P62937	5478	PPIA	233581	199068	272554	410502	287559	226911	421844	374003	289103	397278	316184	350330	228031	208177	211410	234532	144701	165696	449424	397924	260000	390312	431077	495123	171162	549037	465149	359694	370182	388711	137949	450463	262738	240761	295482	326502
2731-29_2	SL000528	NADPH--cytochrome P450 reductase	NADPH-P450 Oxidoreductase	P16435	5447	POR	92.2	88.1	82.7	67.2	81.1	85.1	490	431.2	469.8	315	699.3	281.6	1644.8	2613.6	1904.1	685.3	408.5	293.7	533.2	475.8	595.7	134	143.8	171.8	410.6	693.3	1161.3	175.8	144	290.8	1810.4	2921.8	3311.1	629.2	165	125.6
3728-52_2	SL000570	Secretin	Secretin	P09683	6343	SCT	19.8	25.6	27	15.8	29.5	27.8	21.1	26.6	29.3	27.7	26.7	20.8	26.4	23.2	22.7	19.2	25.4	22.9	23.6	25.3	27.6	55.6	47.8	40.9	28	17.6	27.6	25.9	37.5	31.1	37	26	25.4	29.7	27.2	28.7
14136-234_3	SL007696	Complement component C1q receptor	C1QR1	Q9NPY3	22918	CD93	117.8	111.8	110.4	95.2	111.4	93.8	121.6	99.3	122.4	97.4	115.3	121.5	1729.1	1927	1058.9	1074.9	726.4	363.5	186.9	199.5	173.3	116.1	115.5	92.8	239.2	322.8	552	119.6	142.3	118.7	120	168.4	163.9	270.3	123.5	119
4234-8_2	SL004146	Interleukin-1 receptor-like 1	IL-1 R4	Q01638	9173	IL1RL1	19.1	19.6	19.8	16.2	27.6	26.1	18.8	29.6	28	24	30.8	19.5	20.4	18.7	15.6	13.5	14.2	18.2	14.6	24.2	23.8	44.2	38.3	35.8	18	17.9	27.1	24.6	34.2	29.5	33.4	40.7	57.6	20.9	23.1	21.8
4128-27_2	SL003104	C-C motif chemokine 24	Eotaxin-2	O00175	6369	CCL24	76.8	77.3	79.5	58.4	66	69.2	66.9	68.8	87.8	87.2	93	94.8	74.5	73.6	86.6	85.6	100.1	112.1	78.4	77.6	84.2	120	92.9	78.8	133.5	53.9	76.8	67.7	88.5	67.3	160	78.5	96.8	137.8	75.2	79.3
2645-54_1	SL000557	Protein kinase C zeta type	PKC-Z	Q05513	5590	PRKCZ	988.7	923.6	773.5	935.6	855.2	994.3	1216.7	1094.4	1312.4	1222.9	1885.1	1350	4239.8	4934.7	4780.5	2810.2	2264	3554.9	1664.9	1153.2	1764.7	421.4	524.5	772.9	1712.7	2893.9	2639	806.8	638.6	1075.7	2367.3	2827.8	4023	1824.6	1121	935.2
3189-61_2	SL010372	Enteropeptidase	Enterokinase	P98073	5651	TMPRSS15	62.2	56	57.5	31.2	51.9	58.6	57	61.5	57.7	79.9	111.2	103.9	57.2	60	69.2	59.7	98.2	106.7	61.8	62.2	65	81	82.7	65.6	138.8	45.1	68.5	49.3	64	55.8	202.4	73.7	121.2	153	54.1	57.8
8485-7_3	SL017529	Kelch-like ECH-associated protein 1	KEAP1	Q14145	9817	KEAP1	907.1	855.6	713.9	480.1	492.7	551.8	473.1	471.2	458.6	534.3	485.8	376.6	1221.8	2135	779.7	411.8	394.8	143.1	570.3	442.3	617.4	236.7	238.1	360.7	190.1	520.2	479.5	378.4	300.6	365.1	442.8	1268.6	907.1	223.1	461.8	405.8
3291-30_2	SL002706	Low affinity immunoglobulin epsilon Fc receptor	CD23	P06734	2208	FCER2	107.6	105.4	105.4	83.1	94.3	81.7	832.2	483	610.8	309.5	445.1	267.3	16537.4	20742.6	12525.6	11882.7	9463.2	8988.8	173.5	128.4	118.2	105	103.4	72.2	148.3	274.2	490	395	376.3	431.7	70	79.4	72.4	196.2	133	118.3
3055-54_2	SL003308	Interleukin-4 receptor subunit alpha	IL-4 sR	P24394	3566	IL4R	10.2	15.9	19.5	16.4	20.1	19.7	15.4	18.3	18.7	15	16.2	13.3	21.2	16.5	14	13.2	13.7	12.7	19.2	21.8	23.5	52.7	46.7	37	13.3	16.5	19.2	19.7	37.9	29.7	16.9	17.5	19.7	16.9	19.5	22.7
4925-54_2	SL000523	Collagenase 3	MMP-13	P45452	4322	MMP13	96.1	106.4	105	92.1	105.8	115.3	105.4	114.4	108.6	108.4	102.4	92.5	113.1	126.6	105.6	77	84.4	63.7	66.4	74.1	79.9	110.6	112.1	94.7	74.5	104	92.8	101.3	90.9	95.6	113.2	104.3	97.7	97.4	80.9	88.2
5460-60_3	SL004750	ATP-dependent RNA helicase DDX19B	DEAD-box protein 19B	Q9UMR2	11269	DDX19B	4108.6	4438.5	2916	2646.9	3017.1	2539.9	3328.2	2764.5	4036.1	3584.6	3174.5	2584.6	5155.2	5360.5	2801.7	2115	1821.5	319.4	2098.1	2228.7	2038.3	920.5	808	1644.9	842.9	3279.8	2765.1	3141.8	1626.7	3122	2007.9	6125.6	3062.1	922.7	2843.7	2505.8
2624-31_2	SL004698	Protein E7_HPV18	HPV E7 Type18	P06788	1489089	Human-virus	551.4	495.6	510.7	452.9	388	376	241.9	215.3	232.7	285.1	314.3	430.7	317.1	301.1	343.5	510.2	517.9	590.2	505	448.5	432.6	303.7	304.5	265	538.6	327.6	278.1	424	361.2	330.1	433.9	253.4	302	518.4	470.4	510.3
3057-55_1	SL004689	WNT1-inducible-signaling pathway protein 1	WISP-1	O95388	8840	WISP1	11264.3	10676.1	15030.8	22458	14161.6	16321.4	16735.5	19545.4	11839.1	17289.4	12613.5	11711.7	10574.8	11907.9	10909.6	9271.6	7547.5	6255.3	13725	11862.3	14676.4	12242.1	15089	14084.9	5496.5	17295.9	15723.4	14511	11344.4	14695.4	7560.8	12940.6	8825.9	9040.4	10835	11126.1
2580-83_2	SL001796	Myeloperoxidase	Myeloperoxidase	P05164	4353	MPO	74.7	74.6	82	106.6	121.9	132	85402.2	82680.7	59572.4	53037.3	74381.2	44392.5	898.5	1250.6	474.4	77	94.7	106.3	196.9	190.9	174.4	177506	315627	232246	144	412.6	340.6	4158.6	12554.1	18133.7	73560.8	230300	163062	291.2	45102.3	23307.7
13117-232_3	SL018256	Choline/ethanolamine kinase	CHKB	Q9Y259	1120	CHKB	2405	2180.2	1946.8	2437.1	2338.6	2096.2	2002	2491.1	2244.2	2444.5	2318.6	2013.8	3207.1	2816.9	2440.8	1831.8	1581	2023.3	1417.3	1767.7	1529.6	998.9	1056.3	1394.1	1455.9	2497.1	2254.7	2082.4	1334.9	1680.3	1507.6	3196.7	2783.5	1432.4	2104.2	2114.1
5060-62_3	SL004852	Programmed cell death 1 ligand 1	B7-H1	Q9NZQ7	29126	CD274	25.9	31.1	31.4	19.6	30.1	30.9	23.3	27.4	27.6	30.6	26.7	26.3	31.1	29.8	26.6	29.5	24.5	26.2	34.9	35.4	40.4	68	62.2	43	29.3	21	34.4	31.4	49.2	33.6	29.6	28.8	27.5	30.1	31.2	32.1
2760-2_2	SL004752	Protein FAM107A	DRR1	O95990	11170	FAM107A	40.5	44.5	50.8	27.3	43.1	52.1	27.6	30.4	34.7	45.9	47.1	49.5	44.3	44.2	43.2	39.8	47	47.7	48.7	50	51.6	67.3	59.3	47.1	52.7	30.7	40.4	41.8	57.3	45.6	70.8	45.8	45.9	57.6	46.5	50
5132-71_3	SL005223	Interleukin-27 receptor subunit alpha	TCCR	Q6UWB1	9466	IL27RA	80	79.5	84.9	56.7	75.9	75.3	67	86.3	72.2	72.2	82.3	64.8	238.8	315.5	280.4	154.7	118.3	113.7	373.3	357.2	392.8	92.7	95.8	79	76.4	98.1	87.3	108.9	91.5	102.3	132.2	155.6	156.7	71.2	123.5	99.4
3201-49_2	SL003863	Kallikrein-5	kallikrein 5	Q9Y337	25818	KLK5	52.9	36.6	70.2	38.6	46.1	42.4	72.6	54.5	181	65.6	56.5	50.4	53	49.4	38.9	205.5	53	37.1	76.1	65.2	56.4	160	153.8	96.9	44.6	67.8	80.5	84.7	83.1	67.1	53.5	349.3	50.6	63.9	175.2	55.2
5900-11_2	SL009431	Histidine triad nucleotide-binding protein 1	HINT1	P49773	3094	HINT1	3949	3747	4153.3	7651	7573.5	7011.5	12980.1	10651.1	9204.5	10424.2	7078.7	6788.8	3612.2	2972.8	2714.8	3376.6	1940.2	1088.8	7160.6	8834.3	5055.1	11203.9	8093.9	7205.3	3002.2	12007.3	9439.7	9728.7	6786.4	11084.8	6284.5	17174.5	11846.4	2759.5	5737.3	5425.9
9180-6_3	SL007217	Interferon gamma receptor 2	INGR2	P38484	3460	IFNGR2	49	58.3	56.6	33.2	52.9	51.2	39.1	37.4	40.5	40.6	52	47	51.3	51.1	56.9	55.7	63.5	73.8	56.3	54	57.5	81.9	79.8	58.6	73.5	40.9	47.3	47.7	71.5	47.3	70.7	48.1	56.6	61	53.6	57.3
3860-7_2	SL005630	Proteasome subunit alpha type-6	PSA6	P60900	5687	PSMA6	551.2	550.7	477.1	840	741.8	826	1202.4	1409.9	1127.8	833.2	844.3	547.8	434.4	550	460.7	365.7	422.4	397.9	408.1	433.8	381.4	408.4	423.4	658.3	554.4	597.1	826.4	647.6	501.4	542.6	668.2	597.5	754.6	677.4	487	450.8
2480-58_3	SL003043	Metalloproteinase inhibitor 3	TIMP-3	P35625	7078	TIMP3	1986.1	1276.1	1128.4	3128.2	2953.2	3407.7	519	638.1	956.2	409.2	354.3	435.5	2015.5	898.9	1096.4	414.8	351.4	270.7	263.1	251.7	282.4	231.5	205.5	258.2	298.3	494.1	276	2585.9	1486.5	2312.3	380	150.8	207.6	321.1	2804.5	6802
5129-12_3	SL005221	Scavenger receptor class F member 1	SREC-I	Q14162	8578	SCARF1	84.6	83.1	80	59.9	74.5	67.6	342.8	280.1	216.3	152.6	315.6	195.1	66	59.6	75	149.3	143	163.6	3331.1	3233.2	3027.5	107.6	114.5	100.2	115.5	68.1	62.8	180.1	403.5	616.5	578.2	1367.3	1387.2	90.1	537.6	288.6
3091-70_2	SL004771	Aurora kinase A	Aurora kinase A	O14965	6790	AURKA	215.6	194.5	191	150.6	144.5	144.9	102.8	87.8	104.7	108.8	114.3	147.7	130.1	139.5	156.5	185.6	171.7	251.4	195.6	173.6	179	145.7	160.4	117.3	218.2	105.6	96.6	149.7	140.2	141.2	146.2	116.5	111.4	139.9	155.6	178.8
5921-58_3	SL004829	Protein S100-A7	S100A7	P31151	6278	S100A7	15.1	21.2	23.7	16.2	26.8	29.9	17.8	137.1	469.8	25.7	25.5	21.5	25	23.1	24.2	15.8	21.5	21.2	20.8	33.9	23	43.2	43	29	23.2	18	24.9	19.1	33.9	29	34.5	24.4	23.9	29.4	21.7	24.1
3808-76_2	SL003990	Fibroblast growth factor receptor 2	FGFR-2	P21802	2263	FGFR2	48.9	54.1	51.8	37.2	52.9	51.7	45	37.8	48	51.6	50.9	45.3	58.6	59.8	59.4	56.6	49.5	55.8	48.6	47.7	49.5	78.7	76.1	61.9	51.1	51.4	49.7	46.4	68.1	54.8	57.4	51.5	54.8	53.3	54.5	57.1
10367-62_3	SL001716	Interleukin-12	IL-12	P29459, P29460	3592 3593	IL12A IL12B	18.7	23.7	26.3	16.5	23.6	24.5	17.7	17.2	17.8	20.9	21.3	18.1	26	22.5	22	17	27.7	24.8	26	36	26.5	47.8	44.9	30.5	23.8	21.3	23	19.6	37.6	28	28.7	18.1	19.8	23.5	23.7	28.3
5193-51_3	SL002542	GTPase KRas	K-ras	P01116	3845	KRAS	66.5	63.3	65.8	48	56.8	58.2	67.9	50.1	47.4	65.9	78.4	85	63.4	57.1	66.6	71.7	90.5	115.4	69.5	65.2	75.1	89.4	94.8	71.2	126.4	41.9	60.9	52.4	78.2	60.1	140.6	56.7	77.9	121.9	59	69.5
4913-78_1	SL003300	C-C motif chemokine 16	HCC-4	O15467	6360	CCL16	20.3	22.9	28.7	18.2	29.7	26.9	15.7	18.5	23.3	19.5	22.1	24	24.6	18.5	24.7	19.8	23.4	30.8	25	29.5	26.9	47.1	45.7	36.2	37.9	17	25.5	22.2	41.1	28.8	28.3	24.1	22.7	29.9	28.4	29.3
2768-56_2	SL000440	Hemopexin	Hemopexin	P02790	3263	HPX	10.3	14.5	14.3	16.1	18.9	9.9	14.9	12.4	13.9	19.1	25.1	12.6	13.2	26.6	15.6	12.8	10.9	7.3	15.3	23.2	17.4	40	53	22.2	11.5	28.6	15	12.7	27.5	21.6	16.7	24	12.6	15.2	13.2	15.8
4460-8_2	SL006998	3-phosphoinositide-dependent protein kinase 1	PDPK1	O15530	5170	PDPK1	553	531.1	491	549.8	606.8	704.1	482.2	472.6	613.8	623.2	851.3	433.3	686.4	1022.2	342.8	175	149.5	51.2	308.5	298.8	348.6	192.2	171.7	299.8	103.4	528.6	472	444.4	312	558.4	386.5	1072.8	713.1	170.8	559.1	493.8
4548-4_2	SL005575	Galactoside 3(4)-L-fucosyltransferase	Fucosyltransferase 3	P21217	2525	FUT3	58.4	57.3	66.1	41.3	55.7	56.7	54.6	60.9	56.9	80	101.1	104	63.3	67.1	63.1	70.6	89	93.9	56.5	62	63.7	71.9	79.3	70.6	130.5	44	71.6	54.7	63.3	58.5	188.1	85.7	103.7	141.1	56.6	62.8
14151-4_3	SL015510	Ubiquitin-like protein ISG15	UCRP	P05161	9636	ISG15	47.7	46.9	48.7	22.4	41.5	39.6	895.3	640.5	552.1	387.1	1023.5	268.9	4237.4	6142.6	2782.9	1948.8	1546	846.2	423.9	266.2	361.9	106	110.2	151	210.2	1754.5	655.2	178.9	385.3	845.9	1218.8	4107.4	3131.4	220.2	217.2	140.7
3336-50_1	SL001998	Tissue factor pathway inhibitor	TFPI	P10646	7035	TFPI	92.5	92.7	96.7	109.8	117.4	113.4	131.6	153.6	131.3	98.7	135.4	110.3	72.5	64.1	73.5	71.4	82.6	85.4	602.9	526.7	449.3	137.5	130.2	137.3	107.4	79	86.8	112.7	129	115.1	234.3	393	419.3	117.5	101.2	96.2
5861-78_3	SL008466	3-hydroxyanthranilate 3,4-dioxygenase	3HAO	P46952	23498	HAAO	3849	3751.6	3204.9	4182.3	3043.8	3090.4	4404.9	5487.4	5371.8	4928.6	4306.4	2579.4	6959.5	6840.3	5015.3	2199.3	2728	1533.3	3251	2052.1	2567.6	970.9	1002.5	1599.3	1160.2	4818.5	4033	2794.1	1923	2648.4	1786.4	4609.4	3281.9	1134.5	4326.1	3545.4
3868-8_1	SL011533	Small glutamine-rich tetratricopeptide repeat-containing protein alpha	SGTA	O43765	6449	SGTA	6470	7021.6	5634.3	8921.7	8443	9208.6	9098.9	12266.7	8672.3	7929.2	6972.9	6086.3	15868.5	21601.4	13580	8888	5915.7	5570.7	4920.7	4753.8	5289.1	3316.6	3136.6	5767.8	2034.6	10790.1	4953.8	7164.4	4664.9	7134	4095.8	12572.7	8786.3	2298.8	5393.2	4919.2
2835-1_4	SL004301	X-ray repair cross-complementing protein 6	Ku70	P12956	2547	XRCC6	67.8	65.1	65.8	45.8	61.5	72.1	1635.6	1017.5	1263.3	959.8	1781.1	722	11814.2	11081.3	7600.4	2363.4	1650.2	1950.9	1351	908.5	1234.8	174.6	260.9	567.7	950	6051.9	4127.5	215.3	397.5	831.2	4152.1	12631.4	11822.3	1190.7	693.7	341.7
8446-4_3	SL011508	Pituitary adenylate cyclase-activating polypeptide 27	PACAP-27	P18509	116	ADCYAP1	13.9	19.3	25.7	16.2	22.7	26.5	20.2	18.1	17.9	20.6	27.5	18.1	20.2	27.4	16.7	16.5	21.9	22.6	23.1	23.6	26.2	49.4	47.5	33.3	21.8	17.4	20.5	18.7	35	26.1	28.9	19.3	29	24	18.7	26.9
14125-5_3	SL004747	Apolipoprotein M	ApoM	O95445	55937	APOM	151.3	139.7	133.2	118	124.8	117.3	78.5	61.2	82	69.4	76.3	92.3	117.3	119.2	146.8	133.5	130.9	159.9	124.1	120.7	114.2	153.8	151.5	111.9	125.2	95.6	78.7	135.4	132.5	104.7	68.8	97.8	81	71.2	126	132.6
5810-25_3	SL005155	Teratocarcinoma-derived growth factor 1	Cripto	P13385	6997	TDGF1	28.9	27.7	32.6	18.8	31	27.2	21.3	25.4	28.6	26.4	26.1	24.6	32.3	29.1	25.8	28.5	24	26.3	28.2	37.5	34.8	74.8	69.3	45.5	27.4	25.7	34.6	29.7	53.5	37.1	27.2	30.6	27.2	27.7	33.8	31.7
2797-56_2	SL000020	Apolipoprotein B	Apo B	P04114	338	APOB	25.4	32.9	39.4	21.4	32.8	31.9	20.9	31.8	28.9	32.6	30.3	28.5	38.4	37.4	30.9	26.7	29.7	23.7	29.8	33.8	32.3	55.9	51.2	41.6	28.6	26.1	31.9	32.5	45.3	41.5	37.3	35.1	32	33.2	31.6	35.9
4834-61_2	SL002654	Ephrin type-A receptor 2	Epithelial cell kinase	P29317	1969	EPHA2	15.1	25.1	29.4	15.8	23.3	26.3	17.2	30.5	18.5	18.2	20.1	16.1	27.3	25.8	24	18.9	27.2	24.4	24.6	23.8	31.3	57.9	49.1	39.1	20	20.9	23.7	23.2	38.4	38.2	23.5	20.6	21.4	23.8	30.2	30.1
2607-54_2	SL004692	Cytokine receptor-like factor 1:Cardiotrophin-like cytokine factor 1 Complex	CLF-1/CLC Complex	O75462 Q9UBD9	9244 23529	CRLF1 CLCF1	60.7	64.3	66.8	57	65.5	62.1	50	52.9	60.1	61.6	54.9	58	83	89	71.3	77.2	69.4	70.8	61.8	62.2	64.3	91	80.3	69.1	63.7	65.7	67	58.8	91.2	65.6	62	77.9	75.7	68	62.5	63.1
14127-240_3	SL001880	Interferon beta	IFN-b	P01574	3456	IFNB1	98	101.7	96.5	147.9	132.1	132.3	152.4	149.8	160.1	126.6	139.7	99.9	257.2	289.3	183.1	169.5	129.9	94.6	134.1	120.6	130.1	155.4	143.1	138.7	85.8	219.2	174.7	141.6	148.5	149.9	124.3	261.2	228.2	102.1	123.6	109.7
2633-52_2	SL004149	Interleukin-13 receptor subunit alpha-1	IL-13 Ra1	P78552	3597	IL13RA1	57.3	62.4	71.2	60.9	71.4	65.8	54.3	53.8	49.6	46.8	47.8	43.9	60.7	55.9	52.5	42.7	55.9	49.8	53.2	59.2	63.8	71.9	75.1	70.8	42.3	50.2	49.4	62.1	70.5	63.8	38.9	56.9	49.4	43.1	55.5	56.7
2860-19_2	SL004718	Importin subunit alpha-1	Karyopherin-a2	P52292	3838	KPNA2	166.5	206.6	180.8	240	238.1	229.3	702.4	652.8	682	641.7	917.8	543.7	3838.2	4147.1	2693.7	1202.1	1212.4	275.2	336.5	300.3	336.5	343.7	479.6	1048	307.3	812.2	884.7	321.1	319.2	464	1176.3	3066.2	2825.4	243.1	375.9	251.1
5130-67_3	SL005222	Scavenger receptor class F member 2	SREC-II	Q96GP6	91179	SCARF2	57.6	52.4	45.4	18.2	39.7	41.2	39.1	29.9	35.4	39.4	58.2	56.7	45.2	43.3	55.9	59.6	66.1	83.4	53.6	43.9	58.1	74.1	76.9	44	91	28.2	41.2	38	54.9	41.9	77.8	43.6	48.9	67.7	45.7	52.4
2992-59_2	SL004850	Interleukin-17 receptor A	IL-17 sR	Q96F46	23765	IL17RA	63.4	66.9	66.4	56.1	84.2	79.3	130.7	164	162.3	100.5	163.5	82.6	421.2	714.9	638.9	227.2	224.5	127.1	178.5	180.5	190.6	89.1	90	107.4	417.1	1157	1153.9	95.7	107.7	85.8	169.3	223.7	233.2	881.2	129.9	77.7
3802-50_1	SL007888	Cystatin-S	Cystatin-S	P01036	1472	CST4	12.8	22.9	22.7	16.5	20.2	23.8	16	14.4	20.8	19.5	25.1	18.5	30.8	31.8	39.9	24.5	34.4	41.7	24.1	19.2	29.6	27	34.4	18.1	33.1	15.8	21.7	13.2	20.6	24.9	36.3	19.9	26.8	32.9	20.2	23.5
4397-26_2	SL004349	Interferon lambda-2	IFN-lambda 2	Q8IZJ0	282616	IFNL2	59.6	61.7	60.1	45.9	52.4	56.6	69.9	75.1	59.3	100.7	129.7	130.9	68.9	78.4	75.6	77.5	116.4	126.8	64.1	61.2	73.4	74.8	83.5	67.7	171.6	47.5	83.7	49	63.6	58.5	256.7	87	134.5	196.2	56	71
5430-66_3	SL008967	Tyrosine-protein phosphatase non-receptor type substrate 1	SHPS1	P78324	140885	SIRPA	196.5	190.9	192.6	204.6	168.9	173.1	145.3	134.4	128	162.1	178.8	214.9	520.9	642.2	577	478.2	526.2	627.6	242	223.6	233.3	200.3	215	193.6	387.1	246.4	216.2	172	156.4	150.2	289.3	258.5	312	491.4	198.3	204.1
5493-17_3	SL010524	Serine/threonine-protein kinase WNK3	WNK3	Q9BYP7	65267	WNK3	12516.5	12087.3	11874.1	15679.2	12993.1	15116.2	14015.7	18020.9	14321.6	15381.3	14215.7	10096.6	15191.4	20136.6	11527.9	8206.3	4063.4	3051.1	9335.3	9648.4	11062.2	4467.3	4243.1	8595.3	3173.1	17841.4	14844.7	11844.8	7334.1	12905.6	7748.8	20837.3	15589	4658.8	9679.7	7737.3
5032-64_1	SL009868	FACT complex subunit SSRP1	SSRP1	Q08945	6749	SSRP1	87.6	84.6	92.2	73.2	79.6	85.8	1042.5	477.5	883.6	607.3	1232.3	485.3	4453.9	5940.6	3452.5	2984.2	1465.4	3016	419.7	419.9	560.9	112.2	118.7	171.8	576.1	1952.5	1269.6	115.5	205.3	425.5	1199.3	4385.5	3910	462.6	234.8	151.4
5236-2_3	SL007145	Nuclear receptor subfamily 1 group D member 1	NR1D1	P20393	9572	NR1D1	155.8	158.6	154.2	72.6	81.1	83.2	60.9	58	60.3	134.8	121.8	140.6	69.3	79.4	84.3	99.3	102.7	121.5	103.5	98.6	110.7	103.4	93.5	92.4	122.5	118	109.8	79.4	87	70.9	121.6	98.1	87.9	109.8	88.6	98.1
4551-72_3	SL014094	Adhesion G-protein coupled receptor G5	GP114	Q8IZF4	221188	ADGRG5	146.9	143.5	152.4	160.1	151.9	162.9	159.1	168.9	147.7	127.4	140.5	136	119.4	140.1	137.7	126.2	140.5	155.7	111.4	116.2	125.9	145	171.9	127.4	168.3	121.3	125.1	140.7	91.9	118.2	183.4	114.6	121	185.7	135.8	134.4
3394-81_2	SL005258	Serine/threonine-protein kinase PLK1	PLK-1	P53350	5347	PLK1	51.7	50.6	55.4	26.3	38.7	43.2	45.8	50.2	47.8	70.8	85.4	82.5	100.1	204.9	85	61.7	77.4	73	41.9	46.7	46	71.9	68.2	54.5	97.3	37.7	60.9	40	55.8	44.8	152.3	52.3	80.2	109.7	43.1	53.4
3503-4_2	SL003179	Integrin alpha-I: beta-1 complex	Integrin a1b1	P56199, P05556	3672 3688	ITGA1 ITGB1	32346.3	34915	33519.9	95838.3	65721.3	70515	80627.1	101801	66841.7	54891.5	41525.8	30766.1	31609.6	26132.3	34367	23532.1	20813.4	18657.1	54214.6	58610.5	56430.6	46168.9	46742.3	83264.9	10296.5	49059.6	31212.5	53828.3	39837	48380.8	14298.2	29134.3	29043.9	17027.8	26998.5	26905
4134-4_2	SL000138	Heparin-binding EGF-like growth factor	HB-EGF	Q99075	1839	HBEGF	32.7	38.9	38.1	24.3	43.7	47.9	47.4	53.3	56.1	38.7	40.5	31.6	51.9	56.4	41.2	29.5	36.5	28.7	31.8	31.1	35.3	64.4	57.2	56.2	39	40.7	47.7	31	47.4	45.4	52.7	46.8	50.3	47.3	40.5	37.2
13109-82_3	SL008810	Neuronal growth regulator 1	NEGR1	Q7Z3B1	257194	NEGR1	178.4	173	146.7	140.2	138.3	130.5	128.7	160.9	128.3	104.1	133.1	122.5	106.7	100.5	115	111.3	112.2	127.8	109.8	126.5	114.8	150.2	152.2	196.5	179.6	183.3	215.3	225.4	160.6	185.4	254.3	341.1	372.5	216.8	186.2	184
2708-54_2	SL004326	Tumor necrosis factor ligand superfamily member 18	TNFSF18	Q9UNG2	8995	TNFSF18	102.8	95.9	102.6	80	92.8	89.6	78.9	78.5	80.2	104.6	116.7	118.5	126.8	136.4	113.2	125.1	122.9	127.8	103.9	103.9	103	94.3	94	85.2	142.3	106.4	102.2	90.2	95.1	89.8	167.7	118.7	129.4	150.5	94.5	100
3022-4_2	SL000384	Cytotoxic T-lymphocyte protein 4	CTLA-4	P16410	1493	CTLA4	10	8.5	10.8	16.1	9.7	9.6	14.5	12.4	10.5	12.7	11.1	12.6	10.8	8.8	9	12.7	5.9	7	13.7	18.4	13.5	25.7	24.9	16.7	5.5	16.2	13.2	12.7	18.2	12.7	8.9	16.7	10.7	8.6	10.3	12
14149-9_3	SL005179	Interleukin-36 beta	IL-1F8	Q9NZH7	27177	IL36B	88.8	84.3	85.4	64.8	76.9	79	64.9	61.3	67.4	75.4	79.6	93.7	81.4	82.5	104.9	96.9	100.2	124	97.7	90.7	96.8	89.7	105.5	72.8	121	67	76.8	70.1	85.4	78.3	110.5	95.8	91	97.4	82.3	85.7
2796-62_2	SL000424	Fibrinogen	Fibrinogen	P02671 P02675 P02679	2243 2244 2266	FGA FGB FGG	2071.7	2900.7	2564.4	21882.4	23524.1	27839.8	22202.5	19604.6	18599.7	37574.6	46921.6	47454.6	9138.4	14620.5	9814.1	4741.4	13382.2	6328.2	57293.9	43025.3	45281.6	87450	97860	65294.4	16832.1	31444	9017.8	14399.1	12542.3	19429.3	5857	21448.9	11887.9	23443	10161.3	9302.7
11094-104_3	SL007361	Galectin-10	LPPL	Q05315	1178	CLC	139.6	130.2	117.4	108.2	120.1	106.8	87.8	89.5	85.5	96.1	89.9	108.4	99.8	90.7	109.4	122	113.7	142.1	121.1	116.1	120.4	117.4	111	108.4	142.5	94.2	82.2	110.1	118.2	108.1	93.1	94.8	84.4	90.6	125.7	122.1
3646-7_4	SL010518	Tyrosine-protein kinase Tec	TEC	P42680	7006	TEC	215.7	191.3	196.1	196.5	175.2	176.5	244	208.6	185.1	264.4	371.9	306.4	432.7	557.4	415.3	349.9	370.9	562.1	601.5	473.8	572.8	222.7	249.4	215.4	486.6	396.4	634.2	195.2	257.1	302	1017.6	2578.8	2016.8	445.5	256.4	224.6
5028-59_1	SL005764	Scavenger receptor cysteine-rich type 1 protein M130	sCD163	Q86VB7	9332	CD163	55.2	52.6	54.1	37.6	55.2	51.5	40.1	49	53.4	49.1	59.5	61.4	50.9	50.8	60	55	56	73.7	54.5	62.6	62.8	61.5	65.1	46.7	82.8	38	81.7	57.3	59.9	49.8	65.4	50.2	51.2	64.2	53.1	51.3
3419-49_2	SL010493	Calcium/calmodulin-dependent protein kinase type II subunit delta	CAMK2D	Q13557	817	CAMK2D	8738	11908.1	9156.6	15557.3	19093.5	22411.6	14069.7	20284.8	12288.4	17008.7	20473.7	17289	4738.5	9968.3	8928.7	16607.6	7921.1	3086.2	8202.2	10917	13458.7	13994.4	10271.1	18482.5	1924.6	9693.5	19314.2	20392.8	10861.5	12632.5	5760.9	9188.1	10133.3	6064.1	4473.6	3938
13090-17_3	SL004827	Protein S100-A6	S100A6	P06703	6277	S100A6	2806.2	2881.8	2871.8	7399.7	6359.8	6632.1	13452.8	15604.9	10243.4	10346.7	16074.4	15347	48196.6	58339.2	35969.9	22136.2	15524.6	17871.7	5055.2	3952.5	4120.5	5167.1	4939.5	7909.5	15323.2	69867.9	52859.9	7565.4	7605.3	9878.7	8257	35768.6	26966.5	29616.8	9076.3	4409
5091-28_3	SL005191	Leukocyte immunoglobulin-like receptor subfamily B member 2	ILT-4	Q8N423	10288	LILRB2	76.7	68.3	64.3	71.4	81.6	71.4	95.5	102	107.3	78.2	104	93.8	160.7	202.9	184.1	138.7	98.7	122.3	351.4	371.9	338.1	107	98.2	91.2	97.4	102.8	133.9	90.6	99.6	85.8	85.7	80.3	81.6	102.4	82.5	76.6
4306-4_2	SL003655	Transketolase	Transketolase	P29401	7086	TKT	248155	214097	301689	499402	314452	255076	458798	430079	321681	435645	343339	381489	242282	226943	232008	261053	157792	174269	470869	454709	289989	876599	828789	707993	185158	593165	501934	461045	443230	441085	149921	498603	282274	262145	271515	280901
5308-89_2	SL000401	Neutrophil elastase	Elastase	P08246	1991	ELANE	115.2	109.8	120	124.4	103.7	119.2	1063.3	1256.7	954.9	707.1	1360.9	529.8	1947	2181.9	1635.1	339.8	361.1	293.6	142.5	106.8	116.2	344.3	538.4	537.5	201.9	293.9	201.4	114	150.1	147.3	1602.5	1607.4	1488.5	264.7	191.6	174.9
2960-66_2	SL003192	Properdin	Properdin	P27918	5199	CFP	47.5	48	60.6	44.8	55.6	62.1	1280.5	977.2	934.4	386.7	757.1	440.4	115.9	145.1	161.6	142.5	135.4	151.6	522.5	318.3	295.4	874.7	679.6	756.4	704.9	822.2	5397.4	235.4	468.9	603.8	226.9	417.6	457.6	4294.4	295.8	136.7
4673-13_2	SL000087	Interleukin-6	IL-6	P05231	3569	IL6	103.9	102.8	108.7	125.4	126.2	137.4	112	132.4	131.2	107.5	152	111.1	131.4	141.2	135.4	111.9	147.8	158.8	177.1	175.9	168.9	120	118.7	107.8	189.6	98.1	124.9	114.6	113.2	116.8	155.8	232.9	235.9	187.3	108.6	92
3853-56_1	SL008102	Malate dehydrogenase, cytoplasmic	MDHC	P40925	4190	MDH1	244610	205994	301189	478675	307396	252288	441358	414611	313685	429355	324374	378341	239880	223419	235139	254949	153323	168087	432502	446680	283350	724383	690553	650292	184985	568723	491192	427565	403396	406344	136696	438375	276815	259470	279207	286131
2642-4_1	SL004760	Platelet-activating factor acetylhydrolase IB subunit beta	PAFAH beta subunit	P68402	5049	PAFAH1B2	2243.9	2532.5	1633.1	1509.4	1458.8	1487	2086	1849.2	1919.9	1368.6	1185.5	1017.3	2240.1	1782.9	1538.2	765.8	805.4	765.7	945.2	876.7	816	761.2	852.3	1119.8	831.9	2389.8	1553.1	1406.2	883.6	1412.7	1679.5	2933.2	2109.5	969.8	1772.6	1664.1
5066-134_3	SL014270	CMRF35-like molecule 6	CLM6	Q08708	10871	CD300C	96.9	99.1	98.2	98.9	108.6	102.9	330.5	326.8	330.6	210	310.1	210	539.1	684.6	715.7	388.6	355.7	495.7	5639	4835.7	5141.2	363.5	513.7	350.8	244	327.9	403	434.3	632.2	1360.1	221.6	422	453	361.3	680.6	357.2
5087-5_3	SL005183	Interleukin-22 receptor subunit alpha-2	IL-22BP	Q969J5	116379	IL22RA2	58	60.9	61.4	48.7	60.2	64.6	60	56.9	58.3	65.4	64.3	73.8	195.2	409.9	224.8	107.1	117.5	86.9	63.8	53.7	56.9	86.8	86.9	71.6	92.2	53.6	81.3	53.3	70.7	62.7	109.4	51.2	59.8	94.4	55.1	60
3608-12_1	SL008916	Dipeptidyl peptidase 2	DPP2	Q9UHL4	29952	DPP7	2729.4	2559	2507.5	3321.2	3026.5	3142.2	2959.9	3042.4	3097.8	2638.1	2630.2	2289.7	5987.5	6639.9	4649.4	3814.7	2344.5	2446.4	1976.5	1989.3	2110.8	1516.5	1600.2	2190.7	1522	3977.2	3321.6	2834.9	1893.4	2371.6	2173.1	3763.2	3363.7	1768.6	2494	2172.7
3457-57_1	SL005084	Periostin	Periostin	Q15063	10631	POSTN	81.4	81	77.6	105.6	113	119.5	132.4	139.8	122.7	140	137.4	126.1	101.7	128.1	99.9	89.1	106.6	98.2	85.1	79.6	90.3	135.9	127.3	140.5	143	137.8	141.7	89.5	92.8	97.3	192.5	119.2	159	179.2	74	75.6
4559-64_2	SL013969	Kynureninase	KYNU	Q16719	8942	KYNU	165.2	166.7	150.8	196.7	213.3	211.8	257.4	298.9	254.6	180.5	191	159.7	230.1	252.6	230.7	138.5	133.9	141.3	284.8	227.5	225.1	160.3	160.1	189.9	279	1112.9	747.1	275	307	453.5	189.1	242	243.6	549.5	265.8	176.8
3311-27_1	SL008609	Low affinity immunoglobulin gamma Fc region receptor III-B	FCG3B	O75015	2215	FCGR3B	44.3	48.3	49.7	40.4	52	53.3	235.7	206.8	183.1	87.6	203.2	130.8	48.9	44.2	46.4	44.7	66.2	67.1	93.5	64.8	69.2	73.5	74.5	61.9	114.7	47.6	203.2	49.1	74.9	52.2	95.8	40.9	55.1	273.5	48.1	48.8
5475-10_3	SL000553	Protein kinase C beta type (splice variant beta-II)	PKC-B-II	P05771	5579	PRKCB	247.5	228.4	215.2	79.1	101.7	113.8	190.1	202.2	337.7	211.4	572.8	219.7	550.4	1162.8	453	209.5	95.9	171.6	755.8	386	563.6	332	432.1	507.8	91.1	170.2	270.8	109.6	106.3	111	277.5	1725.1	484.7	535	287.8	113.1
3321-2_2	SL007385	Interleukin-24	IL24	Q13007	11009	IL24	111.3	103.3	104.2	111.2	116.2	127.7	113.7	118.4	125	149.5	183.1	138.4	255	256.6	202.7	138.5	139.5	123	128.3	113.7	123.4	108	98.4	116.7	160.9	112.5	152.1	123.8	118	109.6	255.7	198.6	209.5	186.1	99.7	108.6
4920-10_1	SL000510	Lysozyme C	Lysozyme	P61626	4069	LYZ	226.8	106.9	160.5	154.8	128.8	118.8	56910.7	38086.5	49470.1	25795.5	48358.1	34335.8	8559.4	8959.5	5679.2	2036.4	1446.8	971	543.6	251.3	249.5	11293.6	7144.7	13357.1	51420.3	149514	163405	13470.7	16468.9	14526.1	2546.6	8596.3	7286.2	65131	18821.5	5850.8
10364-6_3	SL004101	Mothers against decapentaplegic homolog 2	SMAD2	Q15796	4087	SMAD2	1361.1	1559.4	1006.2	522.9	627.5	718.5	456.3	392.1	669.2	843.9	890	590.3	1619.7	2430.1	964.2	555.6	690	219.3	1020.9	739.2	1272	239.3	223.4	379.2	249.3	748	644.8	637.9	427.1	836.7	708.2	1499.2	691.9	214.3	1116.5	867.9
2192-63_10	SL003168	C-C motif chemokine 27	CTACK	Q9Y4X3	10850	CCL27	121.3	122.6	105.4	103.8	122.2	134	157.3	170.8	152.2	149.2	187.3	160.8	180.1	204.9	163.2	138.5	182.2	194.2	116.2	110.8	131	104.4	111.6	116.9	216.9	139	172.5	117.7	121.2	121.5	267.1	171.8	218.5	249	116.7	113
8447-11_3	SL004269	Appetite-regulating hormone	ghrelin	Q9UBU3	51738	GHRL	134.6	117.5	122.8	87.6	99.7	106.4	80.6	72.2	74	98.9	116.3	147.2	152.1	104.7	178.4	362.9	342.8	240.9	148.9	133.1	135	124.2	125.2	94.9	241.2	145.6	86.8	104.3	125.7	138.1	182.8	92.4	109.3	151.1	138.8	139.2
5021-13_1	SL004914	Inorganic pyrophosphatase	PPase	Q15181	5464	PPA1	12655.8	15056.8	11763.5	15931.2	12324.2	13329.9	29013.7	22852.1	23082.9	33439.4	28343	21774	69153.9	77759.3	64679.3	43525.8	29186.5	40366.4	23174.6	17322	19816.7	5974.1	7221.9	16069.2	15249	74435.2	61183.4	13396.3	16944.7	36908.2	27838	108151	62668.4	19254.3	16047.3	10171.3
3357-67_2	SL010495	Cyclin-dependent kinase 2:Cyclin-A2 complex	CDK2/cyclin A	P24941 P20248	1017 890	CDK2 CCNA2	1039.6	859.5	641.7	242.9	314	343	333.6	201.4	442.4	303.3	529.9	250.4	4217.1	6890.9	2007.2	891.4	570	187.3	172.2	142	192.5	78.4	83.5	100.4	213.1	491.8	421.9	340.6	153.7	214.6	519.4	1007.3	1012.8	204.8	604.7	584
3431-54_2	SL004137	Ephrin type-A receptor 1	EphA1	P21709	2041	EPHA1	185.3	177.8	175.5	175.3	180.5	187.3	154.2	147.3	155.4	139.7	149.4	160.1	163	195.5	168.6	167.4	158	163.2	201.6	187	183.1	140.5	143.1	145.9	163.3	156.9	141.3	164.2	171.5	166.5	190.7	187.8	194.4	173.2	161.6	157.8
4280-47_2	SL008865	Proteasome subunit alpha type-2	PSA2	P25787	5683	PSMA2	404.2	392	349.4	1147.5	629.5	739.2	1529.7	1103.9	1260.6	2135	2576.3	858.2	911.1	1116.6	738.2	675.9	657.1	630.1	1112.3	1048.7	869.9	545	569.1	688.3	974.6	1269.4	2462.5	449.1	524.2	656.7	904.7	2472.2	2697	983.5	531.8	443.6
5864-10_3	SL004910	Fructose-bisphosphate aldolase A	aldolase A	P04075	226	ALDOA	293179	242457	341104	524854	349871	284789	507144	432235	350624	477125	358316	423862	253070	232660	237308	281411	164186	195504	527059	520194	290928	1.15555e+06	1.09506e+06	839609	207569	633377	524584	498481	470100	468506	160997	508284	290626	280529	349614	391022
5459-33_3	SL010456	Cystatin-SN	CYTN	P01037	1469	CST1	135.6	128	174.3	181.9	154.8	136.8	166	162.1	144.4	153.7	134.3	149.9	129.3	116.2	132.1	178.4	105.6	131.5	181.6	182.9	160.6	371.7	303.2	247.1	123.9	188.6	188	212.8	203.6	165.7	82.3	185.4	161.1	129.5	208.2	171.6
4989-7_1	SL003341	Fibrinogen gamma chain	Fibrinogen g-chain dimer	P02679	2266	FGG	4094.7	4640.7	5376	42470.4	37735	44809.9	50000.7	43077.6	38299.3	85100	98825.4	97808.8	16783.4	26180.6	16531.7	7006.7	16701.2	7580.7	119753	90187	90490.5	40091.4	49284.1	70788.3	18622.4	57017.1	19121.9	24354.4	21953.5	36121	13071.6	46108.6	24865.1	17280.5	21260.1	20044.2
3143-3_1	SL002524	T-cell surface glycoprotein CD4	sCD4	P01730	920	CD4	88.6	92.3	88.3	72.6	81.8	90.6	93.9	105	91.6	123.6	151.8	155.5	110.7	124.9	113.8	120.7	154	166.4	90	95	102.7	93	94	86.4	207.8	89	124.5	73.2	89.1	87.2	284.9	118.1	161.3	228.5	81	92.7
2474-54_5	SL000573	Serum amyloid P-component	SAP	P02743	325	APCS	337.6	311.3	341.2	454.2	377.8	413.9	322.7	326	316.7	253.9	281.5	282.9	227.5	251.4	291.2	336.8	319.3	403.6	403.6	369.7	352.2	307.9	326	315.9	360.3	255.6	229.4	362.4	310.1	295.6	312.5	423.5	417.5	396.2	300.4	295.1
4987-17_1	SL010373	Immunoglobulin alpha Fc receptor	FCAR	P24071	2204	FCAR	74.6	73.6	70.6	47.2	63.2	61.1	50.9	53.8	55.4	76.7	86.5	100.3	73.2	73.6	81.2	88.6	109.5	134.6	72.2	69.8	78.5	70.6	83	64.6	150.8	48.1	75	60.8	74.6	62.8	164	70.5	93.4	147.1	71.2	80.8
5036-50_1	SL004782	Tumor necrosis factor-inducible gene 6 protein	TSG-6	P98066	7130	TNFAIP6	27.5	31.6	33.7	20.3	31.4	32.3	33.7	36.9	35.8	39.3	52.5	54.4	31.2	32.7	30.3	28.9	50.4	55.7	28.1	32.3	32.4	44.9	45.7	41.2	77.7	21.5	37.4	24.6	37	28.8	95.3	24	49.1	80.6	28.2	33.9
4480-59_2	SL000314	Complement C3b	C3b	P01024	718	C3	9.3	9.1	13.3	16.4	10.7	10	14.5	12.4	9.8	14.1	11.3	12.5	10.2	8.8	9	12.7	7.1	6.8	13.9	11.2	14.7	34.5	28.4	21.2	6.5	16.2	14.2	12.8	21.3	16.3	10.4	16.2	10.8	10.3	9.6	15
2632-5_2	SL004148	Interleukin-12 receptor subunit beta-1	IL-12 Rb1	P42701	3594	IL12RB1	105.3	98.1	101.5	71.4	82	84.9	77.4	78.4	72.9	111.5	137.4	145.3	95.9	107.6	107.7	125.3	163.7	190.4	116.5	106.7	110.7	103.7	106.8	85.8	216.1	75.1	99.7	75	107.7	80.8	240	100.2	143.6	222.4	91	103.6
5478-50_2	SL000158	Glutamate carboxypeptidase 2	PSMA	Q04609	2346	FOLH1	38.8	46	51.7	42.5	51.3	59.8	53.6	49.7	48	55.1	54.6	55.1	34.1	31.9	33.8	38.2	50.8	59	48	46.4	45.7	96.2	84	72.4	68.8	45.7	45.8	48.4	62.7	56.4	78.1	38.2	49.6	78.1	43.6	48.8
4891-50_1	SL000433	Glucagon	Glucagon	P01275	2641	GCG	78	76.3	82.6	46.3	59.1	62.4	54	52.7	54.9	60.7	67.3	64.8	65	67.3	64.9	64	65.9	76.5	75.7	76.3	74.8	121.6	101.6	82.5	76.9	65.1	63.6	68	82.9	63.9	77.8	81	68.6	74.3	68.3	65.9
2763-66_2	SL004338	Fibroblast growth factor 20	FGF-20	Q9NP95	26281	FGF20	36	40.5	40.3	28.7	44.6	47.6	50.5	59.2	48.9	57	81.1	62.7	40.5	42.5	38.7	35.6	54.5	50.8	33.6	38	40.8	58.9	59.3	52.1	74.1	26	50.3	35.5	52.4	47.7	116.9	38.9	63	92	37.7	40.7
4450-26_2	SL009791	Heterogeneous nuclear ribonucleoprotein A/B	hnRNP A/B	Q99729	3182	HNRNPAB	145872	123806	125328	166036	135221	130871	82651.2	41582.4	107753	75495.8	83448	93829	160674	30642.6	142072	140999	93831.7	92924.1	128422	94401.7	95877	52374.5	61809	122734	51007.2	289239	50319.6	129815	97115.4	133564	12999.7	29945.8	44415.7	60733.3	170263	151740
4960-72_1	SL004208	Annexin A1	annexin I	P04083	301	ANXA1	304.9	305.5	284.7	346.3	332.8	341.7	5509.2	4221.6	4423.5	2173.4	3832.9	1818.4	502.5	907.7	474.4	339.2	217.6	195.5	515.8	353.5	398.9	2294.3	4899.3	10642.1	7698.6	19440.3	33291.8	1524	4752	11293.1	41767.6	132223	96466.8	10876.9	8554.8	4161.8
4469-78_2	SL007502	Carbohydrate sulfotransferase 15	ST4S6	Q7LFX5	51363	CHST15	169.1	182.7	152	140.6	144.7	145.8	292.6	258.2	370.4	228.2	290.6	187.7	609.2	271	631.8	263	263	374.5	101.1	104.3	81.3	201.9	214.5	325.1	219.5	600.6	427.7	134.3	117.6	111.4	224.1	434.3	601.8	318.9	234.5	123.2
3316-58_1	SL004466	Heparin cofactor 2	Heparin cofactor II	P05546	3053	SERPIND1	2217.6	2670.1	2348	866.7	595.9	716.6	1018.8	1000.5	773.6	1194.9	1111.8	1192.3	281.8	440.1	531.7	571	529.2	612.2	1284.2	811.4	1015.2	2646.4	2547.6	3138.4	370.7	559.3	897.8	478.9	823.8	478	168.2	531.7	358.3	827.4	112.5	129.2
3053-49_2	SL004343	Fms-related tyrosine kinase 3 ligand	Flt3 ligand	P49771	2323	FLT3LG	107.7	96.5	101.3	77.8	86.7	85.6	54.8	49.7	54.8	64.9	62.1	76.8	82.1	86.7	96.9	91.1	95.2	116.4	89.1	86.3	95.3	93.6	91.6	63.8	115.8	59.8	66.6	88.8	92.4	81.3	82.3	65.5	68	80.4	86.5	94.6
5843-60_3	SL003542	Histone-lysine N-methyltransferase EHMT2	NG36	Q96KQ7	10919	EHMT2	245.7	227.2	206.9	272.3	253.9	248.6	356.1	366	470.3	581.9	645.3	503.9	6505.4	9442	2865.2	840.5	412.4	197.9	199.9	222.6	223.6	206.1	259.3	389.5	250.5	796.4	1277.7	252	224.2	207	1209.3	1510.6	1552.9	272.8	310	262.4
3489-9_2	SL004331	Ciliary neurotrophic factor	CNTF	P26441	1270	CNTF	18.3	27.9	31.4	16.5	32.5	33.6	23	26.4	29.2	26.2	28.3	25.6	31	31.4	23.9	22.2	27.2	24.2	27.7	33.4	31.9	51.4	49.9	39.9	25.2	22.2	30.1	28.1	45.8	36	30.6	20.8	26.2	32.1	25.3	28.7
4224-7_2	SL007022	Heterogeneous nuclear ribonucleoprotein Q	HNRPQ	O60506	10492	SYNCRIP	1433.6	1385.2	1313.2	2900.4	2795.1	2847.1	8048.6	6278.3	7689	4549.4	5381.2	3057.6	20596.6	16661.4	17195.9	8079.9	4437.4	4208.6	1687.4	1597.5	1579.3	1835.8	1711	3100.6	2504.5	13748.5	10295.3	3213.3	2753.6	3533.6	4294	12734.1	11781.2	3128.5	2350.5	1593.7
3494-71_3	SL004335	Fibroblast growth factor 17	FGF-17	O60258	8822	FGF17	55.7	59.1	65.2	30.1	44.2	43.8	35.9	34.5	35.7	46.3	46.6	58.8	59.1	84.3	53.5	65.4	59	60.5	53.8	54.3	53	75.1	72.5	59.7	63.6	44.6	49.9	49	65.5	52.8	72.7	37.9	46.4	70.1	47.2	63.8
4135-84_2	SL000461	Immunoglobulin E	IgE	P01854	3497 50802 3535	IGHE IGK@ IGL@	67.8	67.3	70.7	64.8	82.6	71.5	66.9	71.7	68.2	62.9	80.8	75.7	54.1	59.4	54.1	53.4	70.9	81.6	80.6	82.3	68.3	101.8	88.5	87.7	90.6	56.9	71.9	79.8	78.5	70.2	88.8	55.4	68.1	94.4	76.9	70.5
2839-2_1	SL004649	Tumor necrosis factor ligand superfamily member 4	OX40 Ligand	P23510	7292	TNFSF4	80.3	80.5	81.5	74.3	79.7	85.8	98.5	101.5	82.3	118.4	132.8	128.6	72.7	81.3	83.5	78.2	127.5	128.5	72.4	69.2	79.2	108.9	115	100	185.4	63.6	102.7	74.4	116.8	83.7	223.6	77.5	121.9	219.6	77.2	81.8
4318-12_3	SL004940	Tyrosine-protein phosphatase non-receptor type 6	PTP-1C	P29350	5777	PTPN6	2907.5	3823.6	1481.6	1282.7	1598.3	1374.3	5205.9	2965.3	5104	2906.4	4070.4	1858.7	6795.8	5406.9	4125.5	2518.1	1966.9	1018.7	2529.7	2135.5	1817.5	503.3	512.4	772.5	3113.3	11113.8	8825.1	2815.6	2358	4747.1	3168	9351.9	6313	3162.8	3895.6	3278.1
5225-50_3	SL016550	Casein kinase II 2-alpha:2-beta heterotetramer	CK2-A1:B	P68400 P67870	1457 1460	CSNK2A1 CSNK2B	19194.5	18310.4	16482.7	13302	18909.9	20798.4	18995.2	17191.7	19515.9	10424.3	13292.5	11620.6	52935	60026.7	48550.8	28612.2	25018.2	22861.9	12203.7	10432.7	13442.2	6123	5671.6	8621.4	6163.7	24398	16158.8	14903.8	10928.9	16600.4	11653.2	25699.6	26994.3	8996.2	16783.8	15202.6
2603-61_2	SL003738	T-lymphocyte activation antigen CD80	B7	P33681	941	CD80	123.1	116.3	119.2	87.7	93.2	91.3	79.5	77.9	80.4	108.4	118.7	130.9	114.1	132.3	125.4	133.1	153.6	175.3	127.1	130.8	121.6	111.2	121.3	93.6	183	91.5	105.7	96.8	126.6	96	162.9	106.7	124.3	178.3	101.1	117.9
5089-11_3	SL005189	Interleukin-7 receptor subunit alpha	IL-7 Ra	P16871	3575	IL7R	65	64.9	68.6	48.1	62.5	62	51.7	57.1	57	69.3	89.5	98.6	55.5	53.9	65.3	78.4	94.8	117	64.6	70	68.2	86.8	87.7	66.5	140.8	50.9	65.8	54.7	66.5	60.8	167.3	63.5	81.1	140.1	58.3	72.2
3593-72_3	SL003711	Caspase-3	Caspase-3	P42574	836	CASP3	56.1	60.4	63.6	54.2	66.7	69.1	7508.3	4941.4	5841.9	6304.3	9882.3	4442.8	12069.8	16790.7	8374.6	4762.4	4182.6	2072.6	11858.1	8095.1	9162.2	618.1	856.3	1671.1	3390.7	15449.3	11307.4	1174.1	3155.1	7095.8	26918.6	97975	69259.6	4617.9	2806.5	1335
3186-2_2	SL002525	Complement C2	C2	P06681	717	C2	147	136.9	150.1	174.4	173	185.8	165.6	181.4	173.9	161.7	208	177.3	186	212.7	200.4	147.3	183.8	200.1	223.2	204.8	202.3	148.9	144.1	149.8	215.2	177.9	180.4	161.1	138.5	162.3	278.5	312	319.4	287.7	139.1	124.6
3326-58_2	SL004805	Cell adhesion molecule 1	Nectin-like protein 2	Q9BY67	23705	CADM1	108.8	119.2	116.4	124.7	118.5	113.6	110.4	95.8	100.8	104.9	121.9	119.7	136.2	161.2	120.6	132.2	133	139.4	148.8	128.2	144	123.9	115.8	110.5	136.2	126.8	122.2	102.6	109.2	104.2	157.9	129.6	138.3	143.3	113.7	118.7
3440-7_2	SL004298	Granzyme A	granzyme A	P12544	3001	GZMA	37.3	42.7	42.5	30.1	48.3	51.3	54.4	58.5	53.1	59.4	73.6	63.1	54	67.6	54.6	46.6	50.5	46	61.4	53.9	54.1	75.4	63.5	60.3	326	492.1	653.4	45.7	62.6	48.3	96.3	54.5	76.6	345.9	43.3	44.3
3078-1_2	SL002640	Placenta growth factor	PlGF	P49763	5228	PGF	37.1	40.3	42.3	22.2	38.1	36.7	29.6	27	30.5	34.7	40.2	39.9	36.5	32.9	41.2	43.3	42.9	53.2	42.2	39.3	42.9	61.1	65.9	44.4	48	23.3	29.2	32.5	50.2	41.4	46	38.7	34.5	38.2	40.1	47
14147-50_3	SL001802	Interferon gamma	IFN-g	P01579	3458	IFNG	213.4	207.5	227.4	218.4	231.4	211.8	203.8	245.2	221.8	258.3	248.3	166.8	326.3	377.9	237.8	202.2	124.6	76.2	132.1	156.1	138.9	156.1	154.3	182.7	78.2	238.2	208.5	211.5	160.9	186.8	216.9	352.8	244.1	87.5	183.9	186.8
5359-65_3	SL002702	Serine/threonine-protein kinase pim-1	PIM1	P11309	5292	PIM1	309.3	292.3	305.7	254.4	238.4	238.3	154.1	135.4	154	163.6	186.1	254.3	217.4	229	234.9	268.2	301.6	437.7	304.2	284.5	286.4	185.7	187.9	155.2	355.3	170.8	175.2	235.7	202.5	222.8	309.4	181.8	207.4	287.3	247.1	276.8
9178-30_3	SL004297	Neuregulin-1	NEUREGULIN-1	Q02297	3084	NRG1	14.1	18.6	23.6	19.6	24.8	20.6	17	24.5	20.9	20.5	17.7	13.7	22.7	20.1	14.9	17.4	22.3	10.7	25	24	24.8	65	50.7	36.2	13.3	19.2	21.4	28.4	36.5	29.5	18.5	24.7	16.5	16.9	25.7	23.2
2652-15_1	SL002506	Urokinase plasminogen activator surface receptor	suPAR	Q03405	5329	PLAUR	269.4	256	271.5	281.5	240.3	252.7	252	230.1	220.3	234.9	284.9	318.7	992.3	1165.5	911.6	883.8	775.1	674.1	301	256.2	285.4	204.8	222.1	218.7	499.5	340.3	350.9	256.4	250.8	266.1	507.9	372.1	434.7	561.2	256.4	263
4703-87_2	SL000597	Lymphotoxin-alpha	TNF-b	P01374	4049	LTA	323.1	282.6	253.8	237	236.6	238.3	138.9	119.2	120.7	172.8	202.2	268.9	164.9	163.3	208.9	267.6	336.4	358	241.7	231.8	215.5	190.2	175.1	180.1	359	149.4	149	225.7	199.2	147.7	343.8	147.1	211.3	303.3	251.9	284.5
4474-19_2	SL004070	Ubiquitin	Ubiquitin	P62979	6233	RPS27A	124751	103386	146622	229948	142708	118876	211391	189872	143461	188752	145986	165485	113141	104660	100376	113182	66340	72643.4	202104	180246	134439	245097	229633	271440	78940.8	253014	205573	211017	210193	214970	61611.5	206184	117350	111661	162799	171555
2846-24_2	SL000605	Ubiquitin+1, truncated mutation for UbB	Ubiquitin+1	P62979	6233	RPS27A	62678.3	53106.9	69509.2	93210	58505.7	50645.3	79272.3	76084.8	66220.4	64117.9	49037.2	55572.1	50404.9	46725.2	33490.5	30033.5	21061.5	13087.7	35350.4	32050.7	34977.4	15293.7	14801.6	37432.9	22219.1	72305.3	54552.6	88421	65567	85521.2	21209.4	67545.8	41596.3	23257.6	82894.5	82492.6
3520-58_1	SL000089	Transforming growth factor beta-3	TGF-b3	P10600	7043	TGFB3	104.4	102.7	103	91.5	81.8	91.6	135	150.8	101.7	229.1	286.3	253.5	117.7	150.6	142.3	133.9	208.6	213.7	99.1	92.8	105.2	116.1	134.7	116.5	329.5	96.8	178.2	73.5	92.4	89.9	564.1	161.4	275.7	435.4	89.4	103.3
5358-3_3	SL008574	Osteomodulin	OMD	Q99983	4958	OMD	46.6	45	46.4	29.2	46.7	41.1	38.6	26.6	36.6	31.8	32.7	37.7	43.4	36.7	42.3	43.1	47.9	55.8	50.1	56.3	51.4	85.2	71.4	50.4	57.4	31.6	42.4	46.4	54.3	41.4	41.2	40.8	35.5	44.9	49.7	50.4
3344-60_4	SL000272	Antithrombin-III	Antithrombin III	P01008	462	SERPINC1	2627.7	3496	2224	1500.4	1522.9	1691.1	8472.2	4988.7	4419.1	14475.2	14379.5	15960.1	2035.3	1284.3	3878.1	5555.5	4765.7	5741.9	16616.7	10861.2	15895	89530.3	73157.2	75156.5	7291.3	4329.5	11472.7	1365.1	2234.3	2708.1	979	5446.7	4192	12532.2	277.5	406.4
5939-42_3	SL004365	Tumor necrosis factor ligand superfamily member 12	TWEAK	O43508	8742	TNFSF12	78.9	80.8	77.4	141.7	118.5	125.7	98.4	117.3	102.9	80.7	78.2	71.7	62.3	60.8	71.6	65.2	66.8	72.3	57.2	66.6	66.6	115.4	121.5	117.5	83.9	79	70.3	110.3	114.2	97	90.2	95	101.6	79.5	68.3	68.4
2579-17_5	SL000527	Matrix metalloproteinase-9	MMP-9	P14780	4318	MMP9	288.4	275.8	275.6	304.8	240.1	222.7	5390.9	3597.3	4258.4	681.2	1917.5	1253.4	127.7	111.6	139.5	363.9	284.1	357.3	278.8	252.7	235.1	265.7	268.5	247.1	350.1	174.6	150	256.1	211.1	146.1	172	105.7	134.8	278.8	294.1	290.6
3293-2_4	SL006108	CD5 antigen-like	CD5L	O43866	922	CD5L	53.3	53.6	60.9	46.2	65.1	66.2	66.6	79.8	74.7	56.2	60.4	55.5	58.4	58.4	53.5	51.5	53.9	49.7	52.2	55.2	52.3	87.1	72.2	72.2	64.6	60	58.8	60.7	70.4	64.6	79.6	54.7	58.7	70.5	57.4	55
4588-1_2	SL011499	Pancreatic hormone	PH	P01298	5539	PPY	128.3	114.6	115.8	101.7	99	91.6	87.7	77.6	95.6	99.9	119.3	141.8	106.6	97.2	122.4	138.5	143.4	187.6	125.8	119.1	112.8	133.3	135.2	99.2	190.4	106.5	102.2	103.6	122.4	94.3	173.8	101.8	115.1	153.7	115.6	125.7
3795-6_2	SL004642	Disintegrin and metalloproteinase domain-containing protein 9	ADAM 9	Q13443	8754	ADAM9	75.1	77.6	80.3	65.6	72.5	73.3	60.9	56	60.7	61.7	66.1	65.3	443.6	573	390.4	203.4	173.2	171.8	90.4	80.7	93.6	83.2	85	67.7	82.7	143.1	116.6	69.1	84.4	73	71.5	66.5	66.1	98.4	79.7	81
3290-50_2	SL008773	CD109 antigen	CD109	Q6YHK3	135228	CD109	114	112.5	113.4	118.7	114.3	121.1	108.1	113.2	111.5	99.8	119.8	117.2	112.3	127.5	122.1	113.4	141.8	146.7	183.3	180.9	168.7	111.9	102.1	103.3	160.5	102.8	116.9	126.8	115.1	96	159.1	123	147.2	175.1	112.1	108.8
2966-65_2	SL004362	Stem Cell Growth Factor-beta	SCGF-beta	Q9Y240	6320	CLEC11A	66.1	69.2	78.1	49.1	70	59.5	57.2	68.2	80.4	73.4	98.2	80.4	553.7	738.3	432.7	429.6	309.9	199	73.4	78.6	75.4	83.9	78.8	76.1	345.1	746.4	2448.1	77.4	99.2	84.1	332	592.9	539.7	780.5	301.6	150.5
2697-7_2	SL003041	Platelet factor 4	PF-4	P02776	5196	PF4	247.6	238.8	219.2	322.5	296	316.7	26687.8	34173.1	22110.3	2842.2	30677.6	8767.5	2653.4	3300	1745.5	1392.7	1061.5	620.2	61810.1	29054.2	33130.4	313.1	323.9	588.3	583.2	2114.1	1739.9	2103.1	15060.1	15568.3	982.1	2181.9	1840.6	895.6	2842.2	1152
2615-60_2	SL004141	Ephrin-A5	Ephrin-A5	P52803	1946	EFNA5	133.8	149.9	113.5	163.7	128.4	146.3	189.6	183.2	165.8	142.7	115.4	124.3	77.9	81.8	73.5	66.9	82	86.1	85	80	86.4	140.5	147.5	200.2	94.2	144.6	111.9	103.3	105.6	105.3	102.7	89	105.2	102.4	179.6	158.3
2911-27_2	SL002621	Midkine	Midkine	P21741	4192	MDK	133.9	126.7	125.4	100.6	101	93.7	154.1	123.3	152.8	157.1	174.2	142.5	133.5	137.9	124.3	138.5	137.5	160.9	409.9	445.8	396.9	112.2	117.3	126.3	149.4	138.7	189.6	130	145.7	194.1	666.6	1584.6	1613.3	142.1	114.1	117.7
3348-49_2	SL003994	Bone morphogenetic protein 1	BMP-1	P13497	649	BMP1	108.2	128	113.9	99.1	95.9	88.2	98.9	90.8	86.7	119.7	120.2	140.8	89.2	110.4	85.2	111.7	131.4	150.2	97.6	95.5	94.6	237.4	236.5	186.8	166.1	113	96.9	89.2	98.6	67.6	189.3	125	134.3	183.4	100.8	115.6
5106-52_3	SL007356	Neurogenic locus notch homolog protein 2	NOTC2	Q04721	4853	NOTCH2	32.2	34.4	39.4	38.5	34.9	36.3	26.1	31.3	30.9	34.4	35.4	22.9	34.4	35.5	32.3	31.4	35.1	35.4	36.6	39.7	39.2	75.1	71.7	57.8	32.1	34.3	35.5	34.5	63.8	47.5	33.7	35.1	34.2	32.8	37	46.7
5034-79_1	SL010388	Trypsin-2	Trypsin 2	P07478	5645	PRSS2	33.6	32.7	34.7	26.4	43.6	38.7	41.9	91.1	42.5	44.2	44	44.3	44.6	43	42.8	45.3	40.3	46	404.1	311.2	314.9	94.9	69	54.1	50.3	32.5	41	41.8	57.2	42.2	50.3	43.4	45.9	48.7	39.9	38.9
2742-68_2	SL005218	Sialic acid-binding Ig-like lectin 7	Siglec-7	Q9Y286	27036	SIGLEC7	54.1	62.1	57.9	40.4	63.9	56.6	89.7	103.7	109.1	59.4	82.9	74.2	1020	1139.3	1559	871.3	532.5	1113.2	45	51.3	49.4	80	78.8	80.3	417.8	1261.5	871.2	89.9	98	106.5	136.2	170.9	196.8	1385.7	78.6	59.2
5249-31_3	SL016566	Serine/threonine-protein kinase 17B	DRAK2	O94768	9262	STK17B	1587.2	1449.8	1694.3	1772.6	1436.7	1298.6	1580.2	1168	1655.1	1647.8	2269.4	1736.4	4369.2	5837.4	3010.1	2549.7	2301.5	1398.7	2352.8	1910.6	2175.7	870.4	924.8	909.1	1574.6	3189.8	3367.7	2083.5	1703.3	2356.2	2341.3	7157.8	3901.3	1637.8	2039	1781.8
2333-72_1	SL000584	Transforming growth factor beta-1	TGF-b1	P01137	7040	TGFB1	830.4	783.6	815.9	951.8	798.2	850.9	594.2	605.1	554.2	549	657	765.1	505.7	537.8	677.6	667.2	958.1	1061.3	765.6	719.2	726.1	431.8	495.3	478.2	1178.2	443.9	485.6	784.4	498.6	520.7	992.8	644.1	757.8	1276.9	694.4	733.9
8450-36_3	SL011498	Pituitary adenylate cyclase-activating polypeptide 38	PACAP-38	P18509	116	ADCYAP1	48.4	46.3	47.4	44.8	56.1	41.2	28.9	32.9	34.6	39	42.6	46.9	38.4	32.3	42.2	66.2	55.9	70.2	48.9	50.3	43.6	76.7	75.3	53.5	75.7	45.2	35.6	50.8	65.5	46.5	60.6	34.8	48.4	61.1	54	54.6
3007-7_2	SL005219	Sialic acid-binding Ig-like lectin 9	Siglec-9	Q9Y336	27180	SIGLEC9	18.1	21.8	25.8	16.2	24.1	23.6	111.5	123.1	152.3	36.1	75.2	43.7	30	25.9	29.5	20.9	28.1	27.2	33.4	38	27.6	63.7	46.5	38.7	221.3	892.4	575.5	48.6	38.6	25.6	54.5	45.6	55.9	608.9	58.1	43.8
13125-45_3	SL000616	Vitronectin	Vitronectin	P04004	7448	VTN	8603.1	8429.7	9251.2	13873.4	12289.2	9740.6	1886.3	1966.1	3114.2	5159.1	4171.3	3902.5	27082.9	24243.3	14390.8	30003.9	14745.5	2427.2	7949.2	7610.5	7843.9	5183.3	4894.1	7024	5578.9	13978.4	6257.2	15368.4	8046.3	11831.7	2064.8	4351.9	3693.8	2888.7	14836.4	13655.7
3894-15_2	SL005629	N-acetyl-D-glucosamine kinase	NAGK	Q9UJ70	55577	NAGK	519.9	611.4	431.5	207	245.8	259.2	522.1	547.1	555.1	321.2	554.3	244.7	2455.8	3764.3	1713.4	698.5	541.4	587.5	437.9	263	468.3	270.9	262.2	302.9	209.4	660.4	447	548.4	467.5	866.2	539.2	1265.6	1055.7	246.9	1502.6	809
3587-53_2	SL007056	Bone morphogenetic protein 10	BMP10	O95393	27302	BMP10	286	242.2	239.3	229.3	202.3	217.1	350.9	327.8	257.5	472.7	620.4	639.2	270.6	309.3	336.8	369	572	664.3	248.4	269.2	279.2	255.2	284.6	253.5	972.9	196.8	379	199.8	198.2	190.6	1230.7	362.8	615	1064.1	216.2	267.9
3216-2_2	SL005797	Polymeric immunoglobulin receptor	PIGR	P01833	5284	PIGR	84.7	88.1	102.2	115.3	127	108.4	150.8	151.3	134.7	117	103.1	110.5	83.4	252	66	111.4	58.5	52.8	128.8	120	101.9	277.7	203.2	180.7	79.3	137	152.1	625.1	538.6	883.5	69.9	136.3	103.7	99.6	133.3	104.7
3629-60_4	SL006805	Serine/threonine-protein kinase MRCK beta	MRCKB	Q9Y5S2	9578	CDC42BPB	577.4	526.9	523.2	443	371.2	365.5	270.8	215.5	236.5	280.5	318.6	447.3	319	306.6	394.8	538.5	566.8	726.7	490.3	442.1	454.4	272.2	290.8	258.4	711.2	287.3	262.7	397.3	315.7	280.3	505.5	251.1	343.8	528.1	475.6	509.8
2981-9_3	SL005160	Endothelial cell-selective adhesion molecule	ESAM	Q96AP7	90952	ESAM	45.7	43.5	49.7	28.5	51	37.6	111.4	115.9	126	61.4	117.8	88.9	64	61.4	54.4	61.4	54	55	550.9	485.6	503.1	78	68.8	53.7	71.2	46.7	55.6	62.6	77.6	69.9	60.4	63.8	58.7	56.3	57.7	49.7
5128-53_3	SL014228	SLAM family member 6	SLAF6	Q96DU3	114836	SLAMF6	41.8	44.2	42	20	38.2	33.1	27.6	22.6	36.8	29.7	35.8	39	35.7	34.5	42.6	42.9	45.8	62.8	74.4	69.2	69.1	55.3	57.2	38.3	52.7	17.9	24.5	36	46.7	40.8	42.9	29.8	31.9	34.9	48.5	48.4
4904-7_1	SL003710	Caspase-2	Caspase-2	P42575	835	CASP2	71.9	71.6	73.5	63	81.4	87.8	68.7	77	76.7	72.2	83	70.1	85.3	84.2	91.1	66.4	76.7	82.6	82.9	85.8	79.2	81.3	89	74.7	98.4	59.7	67.5	78.4	76.3	72.6	112.4	108.2	120.1	122.9	67.6	63.9
4889-82_1	SL009951	Protein Wnt-7a	WNT7A	O00755	7476	WNT7A	1104	1734.3	941.1	2291.2	1184.4	1378.8	269.1	803.3	245.6	887.9	215.6	355.5	85	233	580.2	207.8	272.7	899.1	361.1	383.1	202.5	2378.8	2050.9	4962.4	82.5	591	241.8	493.8	352.1	288.9	223.7	382.4	254.8	127.1	161.7	91.5
4543-65_2	SL014048	Collagen alpha-1(XXIII) chain	CONA1	Q86Y22	91522	COL23A1	167.7	161.4	177.4	207.1	208.1	246.6	223.6	248	234.1	204.4	279.5	195.3	223.1	253.7	291.2	145.1	204.3	225.3	335.6	291.8	283.8	158.4	179.6	185	248.4	158.5	184.7	203.5	161.5	186.2	381.7	496.9	519.8	395.2	169.9	139.3
2755-8_2	SL003220	C3a anaphylatoxin des Arginine	C3adesArg	P01024	718	C3	39.2	44	50.2	48.1	41.1	192.7	49.4	577.3	61.9	61.7	406.3	60.9	46.8	64.7	242.5	45.6	47.4	50	52.5	519.5	482	160.3	113.4	81.9	60	61.6	71.5	56.3	54.8	56.4	203.1	299.8	66.8	325.8	44.9	46
5813-58_3	SL000408	Erythropoietin	Epo	P01588	2056	EPO	36.3	62.7	51.9	51.8	63.7	57.7	61.7	51.5	49.2	41.3	51.6	41.1	154.4	43	113.6	74.9	79.9	61.5	48.9	41.4	55.7	80	75.1	58.9	55.9	70.2	59.6	59.5	69.1	45.6	67.3	49.7	68.1	62.7	92.1	48.8
2431-17_3	SL000345	Cathepsin G	Cathepsin G	P08311	1511	CTSG	562.8	505.3	513.9	575.2	436.4	446.9	10294	12434	6476	10168.9	15035	2779.8	30143.6	32168.3	20436.4	1666.9	1445.3	1337.6	534.1	461.1	531.4	673.1	1453.7	1721.3	3035.9	5785.7	20418.8	482.1	511.1	532.7	16130.3	44158.9	39531	3701.1	536.9	561.2
5031-10_1	SL008190	Spectrin alpha chain, non-erythrocytic 1	SPTA2	Q13813	6709	SPTAN1	45.2	48.4	45.5	35.7	57.3	55.5	43.7	63	59.8	53.8	56.5	57.7	45.1	33.8	53.9	45.4	53.3	56.9	49.2	56.7	51.7	68	73	64.8	72.8	29.5	35.1	61.9	56	48.3	87.1	35.8	47.7	72.2	45.7	59.6
7655-11_3	SL002785	N-terminal pro-BNP	N-terminal pro-BNP	P16860	4879	NPPB	118	107.2	113.5	86.9	97.8	96.2	59.3	56.9	69.8	69.8	77.8	87.2	112	111	128.8	134.4	126.3	159.3	97.2	100.6	101.1	94.9	109.2	81.3	115.5	85.5	77.7	95.6	102.3	93.3	105.6	79.1	89.6	87.1	106.8	111.7
5825-49_3	SL000458	Interferon gamma receptor 1	IFN-g R1	P15260	3459	IFNGR1	40.2	42.3	53.6	31.8	37.7	43.3	33.4	32.9	38.6	49.6	47	41.3	43.2	46	51	33	38.1	39.9	56.1	42.9	49.4	109.6	99.5	89.1	40	31.9	43.3	34.1	58.9	44.3	43.5	43.7	46.5	46	45	39
5351-52_3	SL004891	Heterogeneous nuclear ribonucleoproteins A2/B1	hnRNP A2/B1	P22626	3181	HNRNPA2B1	164022	140830	165394	276665	198435	166932	313212	261908	222726	263039	218322	216204	184818	159572	169179	182994	105356	122133	234398	191713	157040	196811	232701	350855	108882	380646	335878	245275	222955	244888	101270	335555	196796	156324	229506	205880
5275-28_2	SL014488	Proto-oncogene vav	VAV	P15498	7409	VAV1	4121	3615	3786.2	4098.5	3354.7	4421.3	4887.3	5044.6	5158.9	5780.7	8699.8	4439.6	16741.7	30530.1	7519.6	3542.7	1768.2	727.8	11442.2	8816.5	11439.1	733.6	767.3	1764.9	2050.6	5509.9	10102.5	3831.4	3766.9	6487.6	7611.2	22175.9	16004.4	3106.7	4689.1	3766.4
9177-6_3	SL007306	Protein FAM3B	FAM3B	P58499	54097	FAM3B	61.3	58.4	67.8	109.6	69.3	53.8	32.2	36.8	46.7	41.3	37.8	47.1	53.3	43.3	65.6	60.3	49.9	64.4	61	68.8	61.8	90.1	85.8	64.8	59.1	46	43.5	60.5	75.5	58.2	33	44.6	39.2	38.6	73.6	70
5437-63_3	SL001774	Fatty acid-binding protein, heart	FABP	P05413	2170	FABP3	208583	171786	238872	352669	224626	180870	349118	311090	247750	326968	262787	302502	176421	161129	154232	165761	95001.8	104355	337411	317696	200841	515053	470554	483748	128191	375700	298489	312437	306444	309019	81024.6	299530	174504	157991	270791	271097
3800-71_2	SL000377	Creatine kinase B-type	CK-BB	P12277	1152	CKB	2813.8	3368.5	1799.4	1603.6	1397.9	1436.6	5514.1	3481.6	5807.9	2012.1	851.5	1090.1	413.3	327.9	604.9	429.4	448.2	445.7	598.8	615.2	514	1588.7	1996.6	2323.6	1144.7	1320.5	632.8	1942.9	1109.5	1456.1	742.7	1454.3	1253.9	795.4	3428.6	4118.2
3403-1_2	SL010617	Tryptase beta-2	TPSB2	P20231	64499	TPSB2	88.5	96.8	100.2	121.2	125.7	128.8	2109.8	2170.1	2108.3	534.9	1165.6	998.1	3631.9	5918.1	3730.8	2396.5	2361.7	555.1	108.9	114.7	126.9	134.6	124.2	160.3	66.8	208.7	231.8	115.4	105	125.5	213.4	254.6	196	92	809.8	459.9
4985-11_1	SL005352	Fatty acid-binding protein, epidermal	FABPE	Q01469	2171	FABP5	1555.6	1446.7	1363.3	480	353.3	414.2	450.4	364.8	547.1	658.2	653.5	931.2	617.6	689.4	426.9	166.9	194.5	209.3	420.4	356.1	331.5	218.2	182.7	292.4	665.9	1092.1	400.7	841.4	588.1	796.7	222.3	636.5	502.7	235.8	1838.4	1761.1
4163-5_2	SL002093	Histone H2A.z	Histone H2A.z	P0C0S5	3015	H2AFZ	4117.5	4787.8	2456.3	2436	2163.1	2394	368.5	151	861.7	908.8	760.6	1927.2	884.6	362	5913.5	8038.9	6384.3	11866.2	5656.1	3048.5	5558.6	809	1711.5	596.3	2547	1075.4	598	2595.2	1010.9	2678.7	415	110.3	158.5	498.6	4508.2	3576.9
9175-48_3	SL018891	Down syndrome cell adhesion molecule	DSCAM	O60469	1826	DSCAM	165.6	157.4	143.3	100	107.9	105	80	62	90.4	90	103.4	113.9	115.7	105.6	144.9	149.8	130.9	173.6	150.1	119.8	136.8	123.6	125.7	90.5	146.4	122.2	83.5	108.5	141.5	108.8	77.6	89.6	80.6	86.2	133.6	138.9
3847-56_2	SL011532	Persulfide dioxygenase ETHE1, mitochondrial	ETHE1	O95571	23474	ETHE1	282	236.1	218.3	281.3	256.9	270.7	127.8	122.7	141.1	154.6	156.2	133.7	339.5	357.7	218.8	354.6	283.4	118	225.2	235.6	212	189.2	175.1	193.6	103.3	161.7	122.7	263.2	251.6	345.5	163.2	307.2	216.6	109.4	331.9	318.8
4440-15_2	SL014088	Fc receptor-like protein 3	FCRL3	Q96P31	115352	FCRL3	70.5	67.9	80.3	61.7	68.9	71.1	63.3	70.8	63.3	71.9	77.1	82.3	65.3	54.3	53.2	73.6	78.3	76.3	71.5	70.6	69.8	108.9	94.2	87.2	87.3	50.9	65	74.3	85.1	65.7	110.1	62.9	71.9	94.6	66.8	77.2
4464-10_2	SL001753	Sialoadhesin	Sialoadhesin	Q9BZZ2	6614	SIGLEC1	11.8	21.4	21.6	16	26.8	21.7	22.7	27.4	30.2	19.1	18	15.3	21.5	21.8	16.5	15.5	14.5	10.5	17.3	22.9	21.3	46.8	45.9	36	16.3	16.8	21.5	21.4	40.6	28.6	17	21.9	15.5	19.2	21.9	24.6
2829-19_2	SL006915	Interleukin-27	IL-27	Q8NEV9 Q14213	246778 10148	IL27 EBI3	146.4	146.5	141.3	177	161.6	162	143.1	153	147.4	139.8	135.7	152.3	152.1	149	211.5	179.9	170.5	206	168.2	157	164.4	140.8	168.3	122.4	178.2	132.5	136.5	156.1	140.2	148	139.4	132.6	129.3	149.7	140.8	142.2
5139-32_3	SL005230	Netrin receptor UNC5C	UNC5H3	O95185	8633	UNC5C	48.4	45.3	50.7	34.4	48.6	42.8	32.6	36.3	42.2	38.4	46.3	42.2	3238.5	5786.4	3548.1	1633.8	1676.2	755.6	524	380.9	337.5	77.7	71.1	57.6	60.8	116.2	42.1	59	62.9	63.7	45.7	34.5	44.3	44.3	48.5	51.2
2913-1_2	SL003302	C-C motif chemokine 23	MPIF-1	P55773	6368	CCL23	108.2	104.5	112.7	93.6	106.3	90.8	69	58	73.5	69.3	76.6	85.4	702.6	902.4	555.3	301.5	286.3	153.6	95.8	105.4	96.8	93	106	96.1	408.1	657.3	1131.4	116.1	112.8	117.4	104.7	210	184.9	351.4	187.4	140.9
3730-81_2	SL011448	Tumor necrosis factor receptor superfamily member 4	TNR4	P43489	7293	TNFRSF4	275.4	230.8	158.4	207.7	267.8	138.5	95.1	72.6	100.9	103.9	112.9	182.3	109.3	94.2	139.1	289	205.5	344.1	181.9	226.4	132	184.7	130.5	142	254	111.5	105.9	282.7	183.3	144	198.5	139.2	166.8	148.6	265.5	255.7
4336-2_1	SL000572	Serum amyloid A-1 protein	SAA	P0DJI8	6288	SAA1	37.5	37	36.1	18.6	35.1	34.1	28.1	22.4	31.5	34.4	36	38.5	42.1	42	38.8	34.2	42.1	45.8	33.1	35.4	37.1	43.6	47.2	32.7	57.9	23	29.9	25.2	44.7	29.8	50.7	33.9	40.5	50.6	33.8	39.9
4158-54_2	SL000613	Urokinase-type plasminogen activator	uPA	P00749	5328	PLAU	161.4	153.6	142.3	113.3	114.7	113.6	83.4	90.8	87.1	120.4	138.2	158.1	385.9	522.2	364.7	412.5	382	231.7	145.8	137.9	126.8	136.9	123.4	111.9	219.5	128.8	131.3	117.5	145.9	97	276	217.7	251.3	232.6	141	157.5
5105-2_3	SL005208	Reticulon-4 receptor	Nogo Receptor	Q9BZR6	65078	RTN4R	47.7	53.2	52.5	60.2	63.6	69.3	77	73.2	91.3	73.3	83.2	73.1	243.6	264.3	210.3	165.7	167.4	173.6	50.3	52.4	52.1	96.9	100	112.4	85.6	46	54.1	83	112.9	172.3	343.8	594.1	890.2	92.7	84.9	75.3
3450-4_2	SL001797	Kallikrein-6	Kallikrein 6	Q92876	5653	KLK6	581.4	554.2	562	799.8	707.6	776.2	692.3	710.2	735.1	578	551.9	527.9	1441.3	1556	1131.8	946	449.6	647.8	386.7	392.8	415.1	368.4	360.9	494.7	292.2	999.4	701.3	675.5	455	634	592.5	924.6	838.3	353.2	536.1	540.7
4337-49_2	SL000051	C-reactive protein	CRP	P02741	1401	CRP	78.4	77.4	72.8	51.2	71.4	64.1	65.5	59.7	68.6	77.1	93.3	95.1	89.4	94.3	127.6	98.2	146	197.7	78.6	73.3	87	66.7	82.7	60.7	191.8	56.3	80.9	56.9	68.8	66	151.8	69.9	102.6	157	71.2	77.9
4569-52_2	SL014091	VPS10 domain-containing receptor SorCS2	SORC2	Q96PQ0	57537	SORCS2	36.3	43	42.2	24.8	46.7	44.6	34.7	41.9	46	43.8	37.1	35.1	40.7	43.6	40.1	34.6	32.5	28.2	38.2	43.7	38.8	69.9	66.1	65.6	35.1	35.6	41.9	39.8	58.5	46.5	39.7	41.5	34.2	42	41.3	44.9
10339-48_3	SL001731	Gamma-enolase	NSE	P09104	2026	ENO2	221.8	216.5	204.2	332.3	286.6	266	438.6	417.1	421.8	250	173.3	216.9	169.7	142	202.5	185.8	189.6	214.3	205.6	196.3	186.2	329.1	315.3	239.7	212.9	227	179.7	359.1	223	244.8	130.8	206.3	175.8	173.1	187.4	205.4
4428-1_2	SL013988	Carbohydrate sulfotransferase 2	CHST2	Q9Y4C5	9435	CHST2	129.7	121.2	120.5	137.8	121.6	128.2	131.8	124.5	107.2	149.7	204.9	192.9	138.7	126.9	160.1	160.1	202.6	219.4	147.6	130.4	142.4	123.9	128.1	124.5	294.3	105.2	124.5	120.6	126	101.6	363.3	167.3	227.3	320.3	122.6	125.8
11102-22_3	SL012561	Regenerating islet-derived protein 4	REG4	Q9BYZ8	83998	REG4	60.8	59.7	73.3	50.2	62.2	54	42.2	58.4	45.3	55.3	51	64.9	61	48.1	57.6	65.6	61.5	64.5	64.5	73.5	66.2	106	87.9	64.2	81	49.7	54.2	64.2	80.4	53.2	65.6	54.4	51.3	65.8	65.5	67.3
4309-59_3	SL004812	Triosephosphate isomerase	Triosephosphate isomerase	P60174	7167	TPI1	160933	148925	217328	361484	248295	212636	362282	349291	249435	363743	276701	322125	141843	157478	155592	170373	109461	111683	326444	334206	231947	461369	422808	441604	121617	431849	397949	295172	276797	302019	106690	355072	228061	180059	136702	131334
6647-55_3	SL017290	PolyUbiquitin K63-linked	PolyUbiquitin K63	P0CG48	7316	UBC	320.5	359	335.2	331.8	299.8	350.9	273.8	270	369.9	280.2	293.2	290.3	365.8	457.1	411	262.5	258.3	299.3	401.1	349.5	381.2	329.1	370.9	339.1	259.3	296.2	336.7	303.4	213.4	231.9	323.6	268.9	311.5	228.8	262.6	286.8
3171-57_2	SL004469	Amyloid beta A4 protein	amyloid precursor protein	P05067	351	APP	106	103.1	106.2	80.5	96.4	85.6	1083.8	1008.7	1062.8	571.9	1317.4	530.2	2151	2691.2	1832.7	1316.5	1217.5	645.2	795.5	605.3	649.8	89.7	98.2	98.6	154.2	77.4	103.2	95.1	100.3	78.3	1534.2	3597.8	3908	161.1	101.7	103.2
3809-1_2	SL004063	Fibroblast growth factor receptor 3	FGFR-3	P22607	2261	FGFR3	246.3	215.8	212.4	213.9	205	199.6	129	109.8	137.1	154.2	162	213.7	168.9	156.9	305.6	260.6	310.5	448.6	205.7	200.5	195.2	131.4	153.6	135.8	377.6	121.6	128.1	182.4	156.1	144.2	243.8	124.6	169.1	238	193.2	216.2
4131-72_2	SL000426	Fibronectin	Fibronectin	P02751	2335	FN1	1260.8	1533.7	1025.2	7187	5594.6	4719.8	6308.2	6392.9	5046.3	3569.7	4568.9	4255.1	13428.8	11675.4	9329.8	5284.4	12018.6	6791.7	2775.8	2198.5	1724.9	42541.1	65821.1	37276.1	5564.9	4199.9	4668.5	5833.1	6275.8	4076.8	2932.7	4334.5	3451	24580.3	4084.5	2880.4
3310-62_1	SL010460	Low affinity immunoglobulin gamma Fc region receptor II-b	FCG2B	P31994	2213	FCGR2B	143.9	140.2	154.7	159.8	143.5	146.6	274.5	276.4	281.6	160.6	230.5	216	1703.8	2230.6	1922.4	819.9	636.6	720.3	151.1	141.2	149.8	112.5	134.1	118.5	832	1725.5	2086.7	153.7	146.6	119.8	250.8	173.9	215.9	1210	170	158
4544-4_3	SL004708	Connective tissue-activating peptide III	CTAP-III	P02775	5473	PPBP	26.3	30	34.9	25.9	36.5	38.4	58303.7	64785.8	28996.8	5468.3	54338.7	20557.5	31.2	27	48.8	29.3	34	37	138569	70655.4	74339.2	72.5	59.3	47.1	38.3	56.2	37.3	2704.6	26718	22496	49.4	53.2	37.6	124.3	1175.4	474.4
3220-40_2	SL010378	Proto-oncogene tyrosine-protein kinase receptor Ret	RET	P07949	5979	RET	57.2	63.2	58.8	49	63.2	54	53.6	43.8	51.5	49.3	63.8	53.3	52.5	55.2	48.2	59.3	50.7	51.5	61.6	73.3	63.5	82.3	75.6	70.8	238.9	859.7	443.3	61.2	77.2	54.3	62.1	50.4	52.2	622.3	60.6	64.1
5085-18_3	SL005181	Interleukin-20 receptor subunit alpha	IL-20 Ra	Q9UHF4	53832	IL20RA	32	33.1	32.3	26.4	42.1	40.4	38.6	43	38.5	34.4	35	32.3	32.5	29.7	32.1	26.7	33.9	30.2	31.8	38.1	31.9	56.9	58.3	48.8	32.8	30.4	34.6	39.4	43.7	45.6	45.3	27.6	34.7	36.5	31.7	34.1
4563-61_2	SL012108	1-phosphatidylinositol 4,5-bisphosphate phosphodiesterase gamma-1	PLCG1	P19174	5335	PLCG1	496.1	508.2	426.6	417.3	399.6	416.7	430	499.9	482.8	351.4	291.3	237.9	1912.7	1521.3	1379.3	539.7	426.3	742.7	184.5	196.7	181.9	197.7	202.4	279.2	168.8	436.2	335.9	287.2	194.4	210.7	361	1049	871	161.6	262.7	260.1
5035-7_1	SL000142	Thymidylate synthase	TS	P04818	7298	TYMS	94.9	75.7	84	118.8	86.9	88.7	107.8	188.5	129.8	55.5	58.3	55	65.3	60.7	61.4	54.7	53.9	52.1	59.2	67.4	63.6	117.4	115.5	89.3	56.9	59.7	63.5	78.5	103.9	84.6	58.9	75.9	61.2	54.9	138.7	71.5
3350-53_2	SL010491	Calcium/calmodulin-dependent protein kinase type II subunit alpha	CAMK2A	Q9UQM7	815	CAMK2A	1836	2688.8	1859.9	4056.7	5059.3	5994.6	3673.1	5322.4	3164.9	4314	4912.2	4378	1112.4	2563.1	2173.9	4457.7	2156.3	829.1	2220.8	2850.4	3393.3	3833.3	2646	4792.4	471.3	2180.6	4422.2	5665.1	3247.9	3568.6	1592.6	2463.6	2976.8	1498.1	1033.7	996.1
5006-71_1	SL006993	Mitogen-activated protein kinase 13	MK13	O15264	5603	MAPK13	77.8	77.7	75.5	61	73.8	70.9	259.5	168.8	230.4	164.5	262.3	159	65.5	70.2	69.7	64	75.8	100.4	74.8	70	77.4	89.7	89.8	75.3	250.3	812.9	644.8	74.3	80.9	76.7	117.4	84.8	85	321.5	70.1	74.3
3710-49_2	SL000268	Angiostatin	Angiostatin	P00747	5340	PLG	94.8	97.9	89.8	93.2	118.5	116.2	100.1	122.5	127	94.2	90.4	103.3	81.3	74.7	84.4	75.9	85.9	92.7	63.2	74.7	74.4	95.9	98.4	99.6	118.5	70.2	78.7	122.2	94.5	85.7	131.4	60	84.8	112.8	95.6	86.3
4429-51_2	SL014130	Carbohydrate sulfotransferase 6	CHST6	Q9GZX3	4166	CHST6	102.8	96.8	110.4	100.2	91.7	90.5	99.8	95.7	78.9	135.3	168.1	164.4	101.1	101.5	113.8	132.8	160.5	164.1	91.4	89.3	95.9	107.3	105	99.6	229.7	82.9	117.5	93.7	98.5	81.6	292.7	109.7	157	249.4	109.8	105.1
3194-36_2	SL008759	Platelet glycoprotein VI	GPVI	Q9HCN6	51206	GP6	65.9	64.8	65.7	74.6	91.4	85.8	479.4	432.9	269.5	108.2	247.2	160.5	53.2	55.7	56.3	46.6	49.7	49.4	551.6	300.8	316.3	84.5	81.1	77	64.4	49.1	58.3	91.2	204.2	175.1	75.8	63.8	74.3	79.2	69.8	62.1
3298-52_2	SL010454	Contactin-4	Contactin-4	Q8IWV2	152330	CNTN4	150.8	146.8	145	106.1	129.9	111	87.3	96.6	99.5	99.6	100	126.6	96.4	97	98	120.6	125.6	149.5	105.7	122	111.4	111.9	113.4	97.3	167	86.4	101.3	122.6	120.9	95.1	166.6	83.1	110.3	162.3	126.7	130.8
3082-9_2	SL005228	NKG2D ligand 2	ULBP-2	Q9BZM5	80328	ULBP2	46.3	49.3	49.4	50.5	68.1	70.7	43.1	64.9	54.8	49.5	45.6	39.8	46	41.7	46.4	37.9	38.5	37.5	36.9	38.4	41.4	76.4	71.9	72.8	39	35.5	38.2	51.8	61.9	56.4	41.5	46.2	38	37.4	44.9	47.7
3296-92_2	SL008623	Contactin-2	CNTN2	Q02246	6900	CNTN2	118.9	110.3	104	76.4	77.4	82.5	98.4	98.3	76.4	142.7	184.1	203.7	89.8	99.9	113.8	119.8	185.9	202.6	111.6	101	108.9	93.6	100.8	86	275.8	60.4	118.3	81.9	95.6	68.7	394	106	185.5	307.6	93.4	114
4500-50_2	SL004363	Stem cell growth factor-alpha	SCGF-alpha	Q9Y240	6320	CLEC11A	181.8	185.8	155.1	201.8	231	218.2	214.9	235.5	264	161.1	179.7	183.5	460.7	578.8	473.2	567.3	415.9	296.5	128	146.1	138.6	176.2	174	217.7	449.7	876.8	2819.4	243.6	204	194.4	365.2	637.8	495.4	934.7	466.2	248.4
2790-54_2	SL003191	Neutrophil-activating peptide 2	NAP-2	P02775	5473	PPBP	18.2	22	29.1	16.8	27.4	25.5	20646.7	22688.7	9378.7	1767.7	18861.3	6618.8	33.1	43.2	33.1	18.6	24.4	24.9	50679.1	20948.6	24426.7	46.8	42.8	28.8	22.5	52.6	31.6	829.6	8510	7213.5	33.1	36	24.3	67.9	382.5	159.9
7648-9_3	SL017328	Myosin-binding protein C, slow-type	MYPC1	Q00872	4604	MYBPC1	135332	122584	184796	285218	223231	201163	284641	255197	191126	215630	105605	158189	19806.4	60745.9	76921.3	87086.6	38214.3	30137.6	134538	176724	152666	163366	165728	347672	34067.3	167171	218921	238641	228303	230356	44613.6	85913.9	73759.5	78899.7	77214.7	90620.8
2475-1_3	SL004010	Mast/stem cell growth factor receptor Kit	SCF sR	P10721	3815	KIT	848.9	752.3	860.9	807	650.3	610.3	589.8	522.7	558.4	641.6	836.4	939	959.7	1096.4	932.1	1143.6	1203.7	1387.6	1359.8	1233	1502	376.2	465.1	426.6	1420.7	829.5	850.3	707.6	449.6	582.2	1522.4	895	1039.3	1530.4	928	921.2
3438-10_2	SL009324	Follistatin-related protein 3	FSTL3	O95633	10272	FSTL3	158.4	159.5	158.4	148	139.2	126.8	165.6	154.6	158.2	171	154.8	175	138.5	120	125.8	138.8	156.8	127.2	155.3	158.3	134.1	828.2	776.7	659.9	171.8	175.4	162	168	155.4	132.1	132.6	159.7	133.1	276.4	139	127.7
3376-49_2	SL010613	Interleukin-17 receptor D	IL-17 RD	Q8NFM7	54756	IL17RD	106.5	105.4	112.7	91.5	88.9	87.1	75.7	65.8	70.8	84.1	90.5	103.5	108.1	117.8	98.7	132.6	137.3	150.7	124.4	108	113.7	108.6	100.5	92.6	138.4	97.7	93.3	91.2	101	88.1	115.7	88.3	96.6	136.5	106.2	113.7
3484-60_2	SL000271	Angiotensinogen	Angiotensinogen	P01019	183	AGT	19.3	27.4	30.7	15.8	30.5	28.7	20.2	30.5	29.1	30.3	26.6	24.5	532.9	598.8	775	601.6	496.8	919.8	26.4	28.7	27.8	53.7	50.1	37.9	62.8	364.5	171.2	24.1	38.6	32.6	28.5	19.7	26	131.9	22.3	27.7
5822-22_3	SL004248	Glial cell line-derived neurotrophic factor	GDNF	P39905	2668	GDNF	85.6	83.3	83.2	62.7	73.5	83.2	63.4	66.7	60.9	79.9	99.7	107.7	73.5	74.8	104.9	92.8	132.4	172.2	73.7	76.2	80	94.3	90.6	84.6	159.9	60.6	79.3	71.5	94.5	66.9	163.3	71.8	94.4	152.9	78.8	91
14114-18_3	SL019019	PILR alpha-associated neural protein	PIANP	Q8IYJ0	196500	PIANP	159.3	143.3	139	113.5	124.2	118.4	82.6	68.3	85.7	86.6	92.8	105.9	120.2	109.2	121.4	120	115.3	118.1	117.3	119.3	111	159.7	168.5	134.4	120	106.4	76	112.6	130	94.5	92.7	129	117.3	76.6	150.3	144.8
5265-12_3	SL005725	GRB2-related adapter protein 2	GRB2-related adapter protein 2	O75791	9402	GRAP2	128.4	120.9	129.4	140.6	119.5	112.2	96.1	81.5	91.9	99.3	110.3	122.9	135.2	136.3	136.8	206.3	150.9	188	136.5	128.7	130.1	142.4	144.9	111.9	174.5	131.3	113.9	116.9	134.4	119.2	125	139.1	120.5	143	134.4	136.6
4978-54_2	SL011628	Drebrin-like protein	DBNL	Q9UJU6	28988	DBNL	7191.9	6671.7	5865	5153.7	4676.9	4701.4	9733.9	7885	9749.8	10792.1	13075.2	8907.8	15122.4	14757.2	10883.4	6283.7	4797.6	1372	9489.5	7359.7	8422	2164.9	2563.6	3773.7	4244.2	15338.6	11128.2	5402.1	5230.3	8970.9	6230.9	16885.3	12753.2	4465.2	7740.6	5921.1
3822-54_2	SL004765	MAP kinase-activated protein kinase 3	MAPKAPK3	Q16644	7867	MAPKAPK3	5203.3	5914.6	4586	5427.2	5132.7	6054.2	5574.6	6032.6	5603.1	6717.4	6292.3	5012	25903.3	37841	19427.8	11176.3	7076.1	6134.9	9212.6	7061.5	9731.1	1567.6	1483.1	3241.5	3016.6	20610	13305	4769.8	4656.8	8574.9	9176.2	31724.8	22015.3	3799.6	5935.2	4335.5
3855-56_1	SL004919	Peroxiredoxin-1	Peroxiredoxin-1	Q06830	5052	PRDX1	91628.3	92395.8	99755.7	119828	96593.9	88735.5	128295	119268	106099	205019	184124	172684	117182	141954	109765	87286.9	56067.1	58771.1	362737	355437	241646	72468.4	52373.5	74641	58280.7	193056	177930	79312.2	71734.8	113433	60786.7	236166	147375	70657	110136	104028
2857-70_2	SL006914	Glucocorticoid receptor	Glucocorticoid receptor	P04150	2908	NR3C1	63.8	68.6	65.8	72.8	93.7	90.6	102.3	123.2	115.3	73.2	58.8	57.2	53.2	49.9	49	36.9	42.9	37	49.4	58.9	49.7	102.4	84.5	94.7	52.3	63.7	66.8	91.6	80.7	67.7	57.4	52.5	52.7	61.9	68.8	63.2
2816-50_2	SL001902	Basal Cell Adhesion Molecule	BCAM	P50895	4059	BCAM	58	60.4	61.6	50	65.3	72.8	56.7	65.8	61.4	49.1	46.8	48.5	44.8	41.2	46.4	38.1	54.6	54.4	50.1	52.6	49.4	72.8	64	64.6	53	58.5	56.6	49.5	74.2	64.1	61	42	45.4	56.5	54.6	56.2
2693-20_3	SL000530	Oncostatin-M	OSM	P13725	5008	OSM	405.9	367.2	426	327.7	300.7	267.4	206.1	189.8	220.4	203.5	233.8	256	434	459.7	395.2	452.6	321.4	349.1	410.3	390.7	375.2	245.2	249.6	234.6	260	392.3	310.9	357.9	264.3	324.3	238.3	343.2	300.8	264.4	372.1	375.8
13114-50_3	SL006230	Lumican	Lumican	P51884	4060	LUM	48.1	47.5	52.5	39	41.6	40.1	43.7	45.7	41.7	43.1	51.3	43	63.9	58.6	61.3	53.5	56.1	60.2	60.3	59.7	56.5	96.6	78.5	60.9	62.6	51.2	54.2	39.5	60.2	59.9	407.4	969.9	875.4	54.8	47.2	54.9
5508-62_3	SL000344	Cathepsin D	Cathepsin D	P07339	1509	CTSD	148612	131532	151123	200377	130599	123874	175644	144423	144915	104850	96258.8	98170.4	168073	176086	140593	109304	85443.9	61973.3	123897	107480	95513.2	81638.5	74634.3	112499	52271.8	149685	132767	173084	153216	161384	59233.2	199595	132583	57437.6	195964	182376
5070-76_3	SL003739	Tumor necrosis factor receptor superfamily member 6B	DcR3	O95407	8771	TNFRSF6B	92.3	87.1	91.3	69.3	83.3	82.2	68.4	66.3	60	81.8	93.1	108.2	73.7	77.1	84.3	97.7	112.3	139.9	92.7	89	95.7	95.9	113.7	82.9	153	62.4	76.6	77.3	86.1	75.1	155.4	82	90.9	142.1	79.5	90.4
2711-6_2	SL005153	Ciliary neurotrophic factor receptor subunit alpha	CNTFR alpha	P26992	1271	CNTFR	83.1	89	86	88.3	91	100.1	102.7	116	100.4	86.2	80.5	75.7	73	76.2	74.5	78.6	82.3	75.7	76.4	72.7	79.4	99.2	94.2	96.1	87.8	68.5	79.2	92.9	92.4	85.2	105.2	70.3	68.4	97.3	76	70.7
4549-78_2	SL014008	Alpha-(1,3)-fucosyltransferase 5	FUT5	Q11128	2527	FUT5	21.5	28	31.7	17.1	32.8	30.4	17.2	24.1	31.5	25.3	23.9	23.6	27.9	27.4	20.2	17.2	22.9	20.6	21.5	28.6	29.7	51	48.3	40.3	25.3	19.8	26.2	27.3	51.2	33.1	30.3	20.3	24.4	29.7	31	31.2
3879-50_1	SL011232	Hsp90 co-chaperone Cdc37	CDC37	Q16543	11140	CDC37	133.7	140.3	123.6	117.4	128.3	145.3	141.8	133.8	146.9	130.3	119.7	110.5	187.7	195.3	157.3	95.6	122	95.6	108.4	105.3	114.4	155.1	99.2	120	112.1	181.8	124.4	111.6	107.8	127.3	131.7	123	124.1	122.7	117.4	116
5509-7_3	SL000084	Epidermal growth factor	EGF	P01133	1950	EGF	100	98.9	97.3	151.3	98.5	82.2	57.4	61.4	71.4	66.4	72.9	82.5	79	65.1	98.8	97.5	93.1	116.3	104	116.1	104.7	132.3	121.3	91.2	98.8	63.9	66.2	100.3	104.3	76.7	60	81.7	73.7	62.8	109.4	109.6
4482-66_2	SL000321	Complement C5b-C6 complex	C5b, 6 Complex	P01031,P13671	727 729	C5 C6	26.9	28.8	31.2	17.2	36.8	31.4	24.4	30.6	34.8	31.9	24.2	20	29	26.5	23.1	19.8	24.2	23.8	26.6	33.6	31.9	62.4	55.4	38.3	30.2	31.3	28.8	26.6	44.4	33.3	28.6	17.8	23.6	38.3	27.7	31.1
4567-82_2	SL014468	SH2 domain-containing protein 1A	SH21A	O60880	4068	SH2D1A	1326.1	1313.3	1211.9	1321.5	1022.1	1087.5	314	284.8	307.8	354.8	355.4	675	183.4	192.7	299.9	1236.7	1101	1297.5	2239.6	1717.3	2198.8	423.7	375.9	366.5	826.9	393.7	241	984.1	885.9	1419	615.5	169.8	269	672.5	1394	1297
2751-16_2	SL004589	Azurocidin	Azurocidin	P20160	566	AZU1	104.6	105.3	88.8	103.5	129.1	131.3	367.8	381.3	314.8	188.6	253.4	144.4	98.4	104.5	81.1	54.7	62.9	48	56.5	58.4	54.8	454.9	807.5	602.1	66.7	95.1	102.4	108.8	111.9	105.7	170.8	300.9	308.6	78.9	134.5	92.6
9187-2_3	SL013165	Non-histone chromosomal protein HMG-14	HMGN1	P05114	3150	HMGN1	406.1	321.7	168.9	159.2	190.3	158.7	80.3	64.9	170.9	156.3	190.7	136.9	965.1	306.3	5431	2012.5	1952	3860.9	1105.2	195.1	351.7	154.8	132.3	136	1468.2	560	168.1	199.3	131.7	215.2	120.5	224.5	282.5	121.6	1297.7	1022.5
3320-49_2	SL005087	Insulin-like growth factor-binding protein 7	IGFBP-7	Q16270	3490	IGFBP7	160.3	146.5	160.2	137.5	144.2	123.6	194.4	181	196.6	223.7	375	198.5	828.3	769.3	746.7	490.4	379.3	536.5	148.9	162	139.9	122.9	118.1	111.9	605.3	690.5	1755.7	173	190.3	165.5	116.9	81	97.9	613.3	361.5	229.3
5489-18_3	SL010250	Stress-induced-phosphoprotein 1	Stress-induced-phosphoprotein 1	P31948	10963	STIP1	75187	74171	84868.6	125525	100704	110087	116142	138857	100728	100642	87374.3	71405.2	100188	107094	103689	68790.5	47146.4	53163.3	78963.2	74091.4	81623.5	41895.7	41095.4	69279.6	33713.1	172108	119044	89328.5	61749.1	89340.7	48552	135054	97482.2	48565.3	66194.7	63208.7
3327-27_1	SL007673	Netrin-4	NET4	Q9HB63	59277	NTN4	345.8	333.6	341.5	334.1	278.7	258.8	292.2	258.3	259.8	360.1	420	460.6	502.1	386.4	466.2	460.2	601.9	612.7	302.2	296.5	299.4	253.3	276.7	256.8	819.8	303.2	389.9	307.6	279.9	218.9	754.2	416.4	524.1	876.4	390.8	350.2
5404-53_3	SL004871	Tumor necrosis factor receptor superfamily member 21	DR6	O75509	27242	TNFRSF21	111.9	136.4	122.2	19.9	45.1	38	101	78.2	109.8	80.6	136	66.1	147.4	249.4	148.5	100.5	115.2	97.6	136.5	140.9	142.2	99.2	77.7	77.6	55.7	37.7	56.1	63.5	108.7	176.6	223.9	471.9	575.2	48.5	71.7	57.8
2212-69_1	SL000053	Tissue-type plasminogen activator	tPA	P00750	5327	PLAT	169.3	166.7	184.2	197.2	157.3	147.6	146.3	134.3	134.6	170.9	183.6	226.5	169.3	182.5	183.5	207.8	249.3	257.5	177.3	170.4	185.7	172.7	182.7	146.3	327.1	155.8	186.8	166.8	158.5	159.8	305.6	157.2	189.2	325.7	184	187.5
9213-24_3	SL018900	Formimidoyltransferase-cyclodeaminase	FTCD	O95954	10841	FTCD	49.6	56.7	55.4	40.6	53.4	55.3	34.6	34	42.9	45.1	47.8	45.3	48.5	52.2	64.9	52.8	63.6	81.1	53.5	53.4	62.4	79.7	79.5	54.9	69.7	40.7	46.2	50.8	65.1	56.4	66.2	37.9	42.7	61.2	52.7	58.9
2870-29_2	SL004009	Ras-related C3 botulinum toxin substrate 1	RAC1	P63000	5879	RAC1	93321.3	87528.6	90173	88311.8	76247.8	76492.8	68536	56664.8	67430.1	108250	81922.6	84989.7	86458.3	94548.8	68007.3	47179.1	31933.7	22864.6	82199.8	78415.4	71225.7	38234.7	38409	71337.6	28326.1	137000	105509	76329	56200.5	67004.3	35238.6	116026	84860.9	25037.9	89556.6	87116.4
2875-15_2	SL006923	TATA-box-binding protein	TBP	P20226	6908	TBP	587.6	517.9	499.6	523.2	487.1	464.6	686	543.6	805.1	587.3	807.1	440.6	2855.9	4435.4	2677.2	1416.5	787.1	1030.2	705.7	519	771.6	358.6	318.4	394.1	369.9	876.2	982.8	529.3	369.9	562.2	1109.6	1408.7	1220.1	324.4	568.1	508.3
5918-5_3	SL008176	Proteasome activator complex subunit 1	PSME1	Q06323	5720	PSME1	6576.1	6706.8	5613.8	6048.9	5020.3	6383.7	9368.6	9353.4	9858.5	9668.4	11891.8	8072.3	9643.2	9570.3	6492.5	3067.7	3061.7	3243	13651.8	9626.2	12431	1999.7	2045.4	3452.9	3169.4	19485.9	8952	6048.3	4941.1	11403.5	6134.5	17971.4	12884.8	3413.1	7548.8	6067.2
2813-11_2	SL006924	Agouti-related protein	ART	O00253	181	AGRP	65.8	65.2	70.2	72.2	70.7	71.6	42.9	48.6	55	47.9	48.1	50.6	60.5	59.2	55.7	58	54.2	47.1	61.6	67.1	62.7	88.4	75.9	76.3	43.2	57.6	56.1	70.1	84.4	67.9	42.9	50.7	48.1	47.6	66.4	71.8
4866-59_2	SL004160	BDNF/NT-3 growth factors receptor	TrkB	Q16620	4915	NTRK2	31.6	38.4	53.1	24.8	37.8	35.9	28.1	30.9	29.6	26.4	36.1	34.5	66.6	37	49.9	29.4	29.8	27.9	37	37.2	39.3	75.4	62.5	46.1	31.3	27.6	46.8	52.5	50.7	38.9	27.7	32.8	48.6	30.1	43.3	43.5
5183-53_3	SL016548	AMP Kinase (alpha1beta1gamma1)	AMPK a1b1g1	Q13131 Q9Y478 P54619	5562 5564 5571	PRKAA1 PRKAB1 PRKAG1	66.7	61.9	67.3	45.1	52	60.7	44.3	42.7	40.6	55.7	56.7	60.1	51.5	53.5	57.3	60	69.9	82.9	65	58.8	64.6	77.1	81.1	67.5	81.7	51.2	48.6	46.2	63.7	55.8	87.2	53.2	60.4	78.4	58.9	64.9
2877-3_1	SL004306	SUMO-conjugating enzyme UBC9	UBC9	P63279	7329	UBE2I	64365.9	54787.5	53488.5	65043.9	50326.4	52619.2	101680	70791	81033.9	92950.7	93905	77211.4	90484.5	94958.7	72919.6	55500.8	33511.7	42340.8	112564	82585	88009.4	19510.3	19595.1	35943.5	38179.6	179125	113921	46069.5	50369.9	80993	54641.5	225134	144420	38262.2	72249.9	63087.3
3030-3_2	SL005158	C-type lectin domain family 4 member M	DC-SIGNR	Q9H2X3	10332	CLEC4M	47397.6	41913.2	48196.2	75371.3	61267.1	52655.4	58626	61629.9	52083.2	58591.7	47080.6	45813.3	62229.1	59013.5	50909.5	44679.9	26031.9	12203.4	44467	49306.6	44637.3	42883.5	46092.1	50132.9	19454.6	77002.9	61931.2	59407.5	45403	55172	26661.4	63197.6	46591.8	30038	50335.3	48760.2
2833-20_1	SL003800	Kallikrein-4	Kallikrein 4	Q9Y5K2	9622	KLK4	77.4	84.1	78.4	67.9	77.2	87.2	79.8	82	77.7	93.8	102.7	105.2	64.7	71.1	72.8	89.5	114.3	124	68.8	67.8	76.9	108.9	100.3	83.1	157.3	56.5	82.7	70.6	96.6	74	181	62.1	94.2	173.5	74.7	83.2
5259-2_3	SL016567	Mitogen-activated protein kinase kinase kinase 7:TGF-beta-activated kinase 1 and MAP3K7-binding protein 1 fusion	TAK1-TAB1	O43318 Q15750	6885 10454	MAP3K7 TAB1	535.6	485.6	466.6	473.8	401.7	446.8	489.2	436.3	500.9	465.1	582	450.1	1256	1610.6	936.8	878.9	603.6	576.8	624.2	506.1	621.9	241.6	278.2	354.3	459.4	967.5	783.9	407.1	400.4	565.6	505.5	1055.7	819.1	465.4	615.1	509.1
5316-54_3	SL000558	Prothrombin	Prothrombin	P00734	2147	F2	31480.6	33834.1	27109.2	58551.6	33558	39888.4	63457.8	50556.1	48607	87424.6	100399	124322	11009.8	13688.4	12627.1	10409.6	7883.6	8325.5	127199	87179.9	87062.2	103792	81790	157798	16927	33967.8	44592.3	31010.2	38935.8	34024.6	9566.8	32322.4	24513	20558.9	36569.5	35186.4
2505-49_3	SL004144	GDNF family receptor alpha-3	GFRa-3	O60609	2676	GFRA3	700.6	645.7	741.4	878.7	620.8	567	403.6	357.6	366.9	474	501.3	726.8	347.3	357.1	406.7	724.5	788.6	868	686.9	691.3	627.5	447.7	466.5	470.6	922.6	468.2	420.4	657.4	563.5	471.6	827.9	380.8	484.5	971.3	706.8	741.5
4162-54_2	SL000601	Serotransferrin	Transferrin	P02787	7018	TF	22.6	42.8	38.9	15.7	17.1	43.4	29.9	96	29.1	29.3	82.9	17.5	49.7	72.7	47.2	30.2	30.8	24.4	27.2	152.8	57.5	781.3	184	94.7	34.2	29.5	44.8	22.1	40.3	34.5	49.7	69.2	166.7	78.9	23.9	24.1
3367-8_3	SL006777	Fetuin-B	FETUB	Q9UGM5	26998	FETUB	48.3	47.1	49.7	31.1	44.3	42.6	23.9	28.3	31.9	35.4	51.5	42.9	41.7	37.3	35.7	42.7	44.2	41.3	46.3	49.9	48.9	76.4	73	54.1	42.4	34.7	34.8	43.2	57	44.3	45.8	45.9	34.6	48.7	49.8	51.5
4697-59_2	SL001726	Granulocyte-macrophage colony-stimulating factor	GM-CSF	P04141	1437	CSF2	204.2	263	249	469.2	438.5	475.6	788.8	1079.3	800.2	964.9	1056.8	445.5	4149.2	6356.3	2015.2	990.7	457.5	73.3	148.4	171.4	165.7	301.4	410.3	625.1	131.5	813.1	1219.3	383.6	330.3	384.1	1170.7	1610.8	1534.8	226.5	265.4	239.6
2950-57_2	SL005171	Insulin-like growth factor-binding protein 4	IGFBP-4	P22692	3487	IGFBP4	244.5	238.3	220.4	207	212.2	220.3	210.8	227.1	218.3	190.5	222.9	259.5	650.4	764.1	1015.1	581.1	550	1125.4	187.7	179	196.5	145.3	154.1	163.2	462.9	377.6	491	197.4	163.7	172.9	475.8	431.1	479.2	475.5	185	196.3
2876-74_2	SL004305	DNA topoisomerase 1	Topoisomerase I	P11387	7150	TOP1	1418.7	1021.7	861.6	1273.6	2041.6	2120.2	3699	3104.6	2712.5	2665.1	3449.3	2595.2	6113.8	15653.4	9549	3491.2	3397.9	4628.2	1828.5	1837.4	2922.3	285.5	339.9	571	1318.5	2352.7	4944.5	1284.9	1185.8	2449.5	4647.4	9760.1	12704.2	1532.7	1096.6	977.9
2754-50_2	SL000312	Complement C3	C3	P01024	718	C3	98.2	95.5	125.9	131.3	104.5	430.2	110.9	1894.2	104	101.1	918.8	124.8	94.4	130.3	1005.5	106.5	107.5	123.1	135.6	1519	899.6	230.5	191.1	147.5	112.8	108.2	122.9	179.4	125.1	113.4	675.7	388.4	95.7	712.8	105.4	110.7
4880-21_1	SL007756	Growth/differentiation factor 2	GDF2	Q9UK05	2658	GDF2	206.9	196.2	196.6	169	173.2	170.8	106.7	103.5	112.5	123.4	132.3	169.3	156	139.4	197.9	211.7	253.4	302.7	178.8	167.4	173.7	144.4	150.2	136	277.7	116.6	122.4	166.5	158.6	132.9	206.3	111	136	237.7	184.4	197.3
14143-8_3	SL014983	Histone H2B type 2-E	H2B2E	Q16778	8349	HIST2H2BE	166030	134612	150784	226861	160586	146181	251116	186670	168265	273298	227511	235481	153845	135725	187026	170472	118309	147789	243910	192262	173785	122987	325827	188047	154154	208199	273870	155360	107325	188005	110503	244037	195696	186348	151184	186935
14115-34_3	SL002782	Adrenomedullin	Adrenomedullin	P35318	133	ADM	2395	2417.7	2701.3	2952.3	2526	2549.4	2453.7	3248.3	2774.8	3912.3	2690.8	3992.9	4682.9	5205	3419.4	2500.7	1212.4	840.3	1833.5	2432.8	2127.7	1301.6	1341.6	2299.5	916	3561.8	4452.4	2040.3	1713.8	2100.3	1481.4	3914.4	2667.8	1339.9	2127.3	1616.9
3206-4_2	SL008904	Lymphatic vessel endothelial hyaluronic acid receptor 1	LYVE1	Q9Y5Y7	10894	LYVE1	66.4	70.7	71.8	57.1	71.4	70.6	63.8	71.2	70.4	70.9	76.2	77.7	63.4	63.4	55.9	61.3	75.2	86.6	70.9	74.4	70.8	87.8	81.6	74.5	88	53.2	62.7	68.7	74.8	62.2	107.7	58.3	73.8	94.3	60.8	67.5
8474-6_3	SL006114	Tyrosine-protein kinase transmembrane receptor ROR1	ROR1	Q01973	4919	ROR1	15	21.4	24.2	17.1	28.5	23	54.4	60.4	78.3	34.4	52.1	29.6	18.2	14.9	13.7	13.6	11.5	9.5	22.6	27.4	25.8	57.2	53	35.6	13.9	19.2	21.9	22	35.2	29.7	15	19.9	19.3	15.6	24.3	24.1
3331-8_1	SL010468	RGM domain family member B	RGMB	Q6NW40	285704	RGMB	190.2	175.9	185.9	165.4	157.3	149.8	184.3	186.8	161.8	285.4	367	381.7	215	187	241.8	228.5	341.7	355.1	133.8	138	142.4	135.3	167.2	155.8	595.2	127.4	222.2	154.5	171.8	125	667.8	200.8	330.9	705.1	177	192.7
2631-50_2	SL004147	Interleukin-10 receptor subunit beta	IL-10 Rb	Q08334	3588	IL10RB	361.9	336.6	347.7	340.6	273.2	260	174.4	160.1	174.1	196.1	218.5	293.2	226.2	237.6	247.4	380.6	481.7	606.1	302.4	297	276.4	233.5	245.7	189.1	531.4	198.6	193	301.7	259.6	231.1	298.2	183.1	231.4	440.4	305.1	342.9
2501-51_3	SL000055	Cadherin-1	Cadherin E	P12830	999	CDH1	190.6	173.7	186.3	182.6	162.1	166.9	154.7	143.5	143.8	174.3	210	212.4	141.2	172.6	162.1	176.4	234.7	267.7	193.4	180.7	179.2	200	191.9	165	322	141.2	161.6	170	193.9	148.9	273.3	185.1	208.2	333.2	169	183.4
4145-58_2	SL004359	Neurotrophin-3	Neurotrophin-3	P20783	4908	NTF3	12.1	19.2	19.3	18.6	25.9	26.1	19.3	23.5	27.4	18.8	22.2	18.1	20	17.1	14.8	12.8	16.9	13.8	16.6	20.6	17.4	38.7	33.9	34.6	21.1	15.2	19.9	21.1	33.5	26	25.4	14.8	21.8	23.9	18	19.5
3209-69_1	SL005437	Matrix extracellular phosphoglycoprotein	MEPE	Q9NQ76	56955	MEPE	83.5	90.9	107.1	65.8	74.9	76.2	72.5	68.2	64.3	82	90.2	95.7	118.6	78.1	111.8	136.6	84.1	77.3	61.4	63.1	57	112.5	110	93.2	97.9	89.6	84.1	110.6	130	77.5	129.6	69.5	85.7	119.5	79.4	107.1
4149-8_2	SL000537	Platelet-derived growth factor subunit B	PDGF-BB	P01127	5155	PDGFB	71.8	60.9	59.9	140.9	154.2	153.4	68	73.6	80.9	65.4	87.4	75.5	80.8	55.3	76.5	49.4	70.3	65.6	57.5	52.6	56.5	79.7	73	61.1	91.7	52	62.8	134.8	102.7	120.5	132.6	53.8	76.3	105.5	97	181.1
4471-50_2	SL008945	Protein-glutamine gamma-glutamyltransferase E	TGM3	Q08188	7053	TGM3	22.4	55	42.7	21.4	27.5	61	155.2	47	453.6	33.6	38.7	22.1	53	108.6	23.8	92.8	65.4	20.1	315.2	39	38.7	93	69	104.5	83.1	35.2	37.2	94.1	55	38.1	35.3	1735.4	282.5	47.5	624.8	31.1
3351-1_1	SL010492	Calcium/calmodulin-dependent protein kinase type II subunit beta	CAMK2B	Q13554	816	CAMK2B	5204.3	7751.9	5773.3	11655.2	14676.5	17273.4	10426.2	15005.4	8717.4	13063.6	14526.7	13962.7	2945.4	7401.7	6365.6	13520	6411.1	2393.4	7095.3	9128.4	11189.2	11956	8257.7	14722.6	1155.9	6638.9	13378.7	16034.8	9493.2	10325.5	4388	7342.9	8539.2	4412.1	2781.6	2645.9
4907-56_1	SL000022	D-dimer	D-dimer	P02671 P02675 P02679	2243 2244 2266	FGA FGB FGG	178.6	190.6	196.6	635.8	531.4	637.1	658.1	608.6	540.6	1088.1	1331.9	1297.6	325	429.4	284.8	174.3	249	147.4	1571	1132.6	1381.1	433.8	533.9	808.7	238.1	709.4	292.3	359.4	312.6	465.2	246	570.4	361	231.8	316.6	308.3
4179-57_3	SL017611	14-3-3 protein family	2003-03-14	P31946, P62258, P61981, Q04917, P27348, P63104, P31947	7529, 7531, 7532, 7533, 10971, 7534, 2810	YWHAB,YWHAE,YWHAG,YWHAH,YWHAQ,YWHAZ,SFN	42953.3	41578.4	40058.4	57003.6	47414	51213.2	62147.7	60613.3	51253	62510	49967.2	50406.5	41036.4	38426.6	39545	31970.7	27328.2	28377.9	32423.9	32694.1	34230.8	26041.1	23043.3	37113.9	25118.9	80944	64431	43138.5	29933	40444	20168.4	67822.6	54407.9	24379.7	38818.4	36440.7
5124-69_3	SL005169	Intercellular adhesion molecule 5	sICAM-5	Q9UMF0	7087	ICAM5	33.2	41.2	43.8	45.9	52.6	55.8	45.8	59.8	47.6	57	42.8	49.8	31.9	29.1	30.9	32.6	36.8	35.3	44.6	48.6	44.6	94	91.9	84.6	52.4	41.9	42.2	45.2	57.3	43.9	54.1	37.7	37.5	53.2	44.3	37.8
10351-51_3	SL007108	Interferon regulatory factor 1	IRF1	P10914	3659	IRF1	1748.1	1399.8	1646.3	1825.9	1533.5	1669.7	2346.4	1728.4	2507.3	2829.3	2635	2194.1	2663.2	3553.4	2229.3	1769.1	1050.4	777.7	2283.2	1894	1989.1	1164.7	1111.2	1213	1153.7	4226.6	3333.3	1779.8	1329.6	2521.6	1779.4	6114.9	3755.3	1024.9	1562.7	1337.9
5238-26_3	SL013928	Peptidyl-prolyl cis-trans isomerase E	PPIE	Q9UNP9	10450	PPIE	725	704.8	726.5	407.5	380.7	410.1	546.3	455.5	587.6	750.6	944.4	675.5	2263.9	2889.9	1829.9	1019.9	893.2	742.5	977.9	769.6	874.4	368.4	331.3	534	308.1	994.9	954.2	487.2	363.2	560	624.7	2172.6	1838.1	360.3	781.7	589
3642-4_1	SL008588	SLAM family member 5	SLAF5	Q9UIB8	8832	CD84	586	558.9	518.7	687.7	587.9	607.3	554.1	552.8	532.5	431.1	455.1	530.5	382.7	440.3	446.8	570.6	715.3	882.2	494.8	471.1	470.9	389.5	400.3	443.6	910.4	525.3	468.9	562.5	480	500.3	642.7	427.8	520	830.4	532.5	531.1
3329-14_2	SL004515	Peptidoglycan recognition protein 1	PGRP-S	O75594	8993	PGLYRP1	36.2	39.3	36.7	20.3	41.2	35.2	150.9	109.8	142.9	51.3	103.4	70.9	29.1	26.1	24.9	24.8	39.8	32.2	32.5	39.7	34.9	46.5	45.9	40.5	46.4	22.2	33	33.6	50.2	25.8	53.8	27.2	38.6	45.9	39.2	41.5
2665-26_2	SL004672	Tumor necrosis factor receptor superfamily member 17	BCMA	Q02223	608	TNFRSF17	92	96.2	93	102.3	115.5	121.6	145.8	130.2	134.5	93.2	117.5	115	64.9	63	75.7	87.4	98	112.3	64.5	84.3	75.9	90.7	87.9	91.8	129.6	55.4	83.5	103.2	94.4	83.4	150.9	60.2	92.6	137.6	92.4	91.9
3435-53_2	SL010348	Fibronectin Fragment 4	FN1.4	P02751	2335	FN1	2092.4	2512.7	1919.5	7650.4	5893.1	4931	5112.5	7091.2	4722.4	3497.4	2689.8	2291.8	12449.5	9092.1	8311.6	3675.5	7966.2	4645.8	1407.7	1570.9	1131	20474.1	31854.6	17944.4	4700.5	5744.4	3351.4	6535	5035.2	4012.8	2715	3912.2	3615.9	18770.5	3410.6	2586.6
2571-12_3	SL000045	Insulin-like growth factor-binding protein 3	IGFBP-3	P17936	3486	IGFBP3	120.3	107.3	109.9	77.8	86	85	67.9	73.8	72.2	97	102.6	123.8	94.7	106.4	101.6	120.4	127.4	157.1	106.6	104.3	111.7	117.4	116.8	83.3	161.7	83.7	89.4	87.5	105.8	83.5	163.1	85.7	101	166.2	96.9	106.4
5076-53_2	SL014294	Ephrin type-A receptor 10	EPHAA	Q5JZY3	284656	EPHA10	31.3	38.9	42.8	24.5	42.9	51.8	31.3	35	40.8	38.1	48	45.3	34.2	33.1	61.8	35	62.6	78.9	38.3	43.9	43.3	42.6	55.9	45.7	67.3	25.8	38.6	32.1	43	40.5	75	25.6	43.8	61.9	37	39.9
2917-3_2	SL002541	Tumor necrosis factor ligand superfamily member 11	sRANKL	O14788	8600	TNFSF11	64.4	64.9	75.3	46.9	63	60.2	34.4	35.5	37.7	48.4	43.6	41	56.8	55.6	61.1	58	44.4	40.2	64.3	59.5	62.1	88.8	73.5	62.6	36.7	42.5	43.6	62.6	69.7	58.8	43.6	38.6	37	45.3	57.9	65.4
5858-6_5	SL005688	14-3-3 protein zeta/delta	14-3-3 protein zeta/delta	P63104	7534	YWHAZ	215192	181406	239853	350699	237929	205248	344638	297831	259994	318645	259446	276565	201136	183283	191214	192628	124931	148133	304234	255387	203051	272298	284251	362110	148032	450490	366188	304016	274018	312969	108914	376863	214610	173997	268666	276176
3033-57_1	SL005164	Galectin-2	Galectin-2	P05162	3957	LGALS2	175.9	174.2	174.6	177.3	155.2	163	219	184.9	176.7	358	580.4	344.9	152.6	178.8	161.3	150.6	190.6	203.6	234.6	156.4	208.1	147.9	154.9	148.6	221.8	171.8	203.2	309.3	399.3	838.2	259.2	145.3	169.1	223.3	139.4	133.9
4435-66_2	SL009045	Ectonucleotide pyrophosphatase/phosphodiesterase family member 7	ENPP7	Q6UWV6	339221	ENPP7	14.8	27.6	25.6	20.1	30.5	30.1	32.6	60.4	35.4	23.4	22.8	16.7	23.6	20.6	17.6	16	18.6	11.6	18.8	25.4	22.6	54	53.8	47.3	18.1	18.3	29.8	30.3	48.5	33.7	20.1	19.6	20.7	22.5	27.6	28.9
5352-11_3	SL004145	Tumor necrosis factor receptor superfamily member 14	HVEM	Q92956	8764	TNFRSF14	97.6	89.7	93.9	74.4	83.1	84.1	43.9	57.3	50.5	57.6	59.1	63.6	91.5	78.4	110.9	93.5	90.6	113.5	97.1	100.6	92.6	100.5	104.7	78.2	81.6	64.5	53.2	81.8	91.7	75.6	53	58.1	58.5	51.4	88.1	97.7
14123-34_3	SL017424	Platelet receptor Gi24	GI24	Q9H7M9		C10orf54	848.4	772.4	702.9	725.2	696.6	672.2	188.2	186.3	241.8	242.9	262.6	451.9	576.9	675.8	485.7	593	715.5	517.3	1002.4	870.2	895.6	334.3	325.2	393.6	583.7	718.9	549.6	624.6	552.8	351.8	403.6	753	640.9	802	987.2	811.6
5110-84_3	SL009054	Neurexin-1-beta	NRX1B	P58400	9378	NRXN1	21.2	27.3	28.2	16.9	29.5	29.9	18.5	21.2	22.8	24.2	22.5	23.1	29.8	29	22.5	16.9	22.4	20	23.2	28.4	29	49.1	44.9	36.8	24	17.4	22.1	22.5	47.4	33.9	24.9	21.9	24.6	23.4	27.3	28.7
3654-27_5	SL007531	BMP-binding endothelial regulator protein	BMPER	Q8N8U9	168667	BMPER	135.3	128	130.9	131.5	128.3	133.2	127	128	111	158.4	183.7	195.1	149.7	128.9	146.8	142.6	220.7	237.4	113.1	106.7	115.2	130.1	141.8	134.4	300.7	102.8	134.2	116	129.3	111	282.8	164.6	212.8	320	122.2	130.8
3607-71_1	SL009412	Dickkopf-related protein 3	DKK3	Q9UBP4	27122	DKK3	163.9	160.8	162.9	168.6	150.5	150.4	154.8	148.8	126	194	223.5	269.6	126	130.7	155.2	220.5	272.9	354.9	155.6	156.2	174	167.1	180.9	139.5	407.8	119.9	159.1	140	143.3	124.3	424.3	159.2	224.9	425	147	166.6
5457-5_2	SL007471	Collectin-12	COLEC12	Q5KU26	81035	COLEC12	145.4	136.8	136.3	135	125.1	137.2	170.6	180.9	135.7	218.9	271.5	278.7	114.3	131.6	149.7	149.4	227.6	260.3	98.9	107.7	110.3	138.8	143.3	134	347.5	96.3	156.6	144.4	116.3	118.7	537.5	150.6	256.4	427.5	126.8	137.7
3506-49_1	SL000508	Lymphotoxin alpha2:beta1	Lymphotoxin a2/b1	P01374, Q06643	4049 4050	LTA LTB	368.8	325.6	361.5	325.8	292.9	264.5	188.5	174.1	169.1	226.3	267.4	345.3	188.5	209.8	235.9	324.6	365.9	404.6	326.9	307	308.1	230.2	237.6	183.5	457.5	190.5	213	290.6	198.9	199	469.9	165.7	224.5	451.2	297.8	350.2
2516-57_3	SL003193	C-C motif chemokine 21	6Ckine	O00585	6366	CCL21	86.2	89	87.9	90.5	105.3	99.8	103.2	113.4	114	102.7	115.3	117.2	64.6	60.7	72.7	72.4	101	107.1	79.2	90.7	75	124.9	114.7	111.1	149.9	66.1	88.1	105.8	123.2	87.1	160.9	75	104.7	161.1	86.7	84.6
2441-2_4	SL004333	Fibroblast growth factor 10	FGF-10	O15520	2255	FGF10	47.7	56.4	56.5	60.2	66.4	64.4	62.6	55.8	60.7	46.9	45	38.5	41.9	35.8	40.5	46.1	45.1	48.8	87.8	98.5	67.7	93.3	75.1	70.8	47.9	60.1	51.9	68.5	75.8	80.3	38.7	50.4	42.2	46.3	66.8	60.9
2585-2_5	SL000546	Prolactin	PRL	P01236	5617	PRL	622.1	607.1	650.4	819.1	553.6	526.1	379.9	275.5	352	365	364.8	559.1	399.5	365.8	451.2	894.4	724.9	958.3	570.7	570.9	569.5	524.8	590.4	452.5	957	582.4	539.5	607.3	510.9	469	432.7	473.5	453.3	703.2	680.4	670.2
5084-154_3	SL005174	Interleukin-17 receptor B	IL-17B R	Q9NRM6	55540	IL17RB	97.8	98.5	108.1	109.1	115	111.1	90.4	91.4	89.1	94.1	88.7	88.1	93.1	106.4	99.5	97	77.1	75.5	98.4	101.9	100.6	136.6	127.6	118.7	67.3	109.1	97.3	111.3	100.3	103.5	71.9	94.8	81.3	84.7	88.5	95.8
5467-15_3	SL000454	Heat shock protein HSP 90-beta	HSP 90b	P08238	3326	HSP90AB1	244792	206619	280019	403899	305282	239653	406157	354916	289250	371955	289381	323476	219297	198976	206555	234783	135948	158989	384877	343764	241016	301846	343300	430455	148925	504956	410808	352486	322574	361357	139190	439861	251373	211066	283838	320835
2949-6_2	SL004067	Group 10 secretory phospholipase A2	GX	O15496	8399	PLA2G10	125.7	125.9	127.9	125.1	124.3	128.4	124.1	135.4	122.9	140.6	162	180.9	110.8	115.9	121.2	139.6	162.5	176.8	114.3	120.9	120.6	142.1	139.7	132.1	225	98	134.9	125.4	121.4	116.2	295.9	115.5	162.6	246.3	112.8	126.1
5069-9_3	SL004556	Complement decay-accelerating factor	DAF	P08174	1604	CD55	438.2	424.4	384.1	527.1	531.4	552.6	707.2	729.6	788.6	411.6	488.4	446.5	611.9	680.2	715.3	677.2	584.5	741.4	512.2	521.7	510.7	347.3	337.6	443	699	1217.9	810.8	515.1	385.5	413.5	533.4	547	541.4	1142.9	481.1	396.3
3399-31_2	SL007560	Stabilin-2	STAB2	Q8WWQ8	55576	STAB2	232.6	218.9	236	200.9	186.5	187	137.9	139.3	149.8	175.3	236	234.8	197.6	211.4	224.1	235.7	265.3	296.7	342.8	318.2	311.7	158.4	162.8	151.2	292.1	159.9	178.9	195.3	174.2	171.7	349.3	278.4	316.9	312.6	212.6	225.7
5532-53_3	SL003060	Fibroblast growth factor receptor 1	bFGF-R	P11362	2260	FGFR1	1417.8	1640	1294.2	1278	930.6	1047.1	1054.3	1067.8	858.5	892	591.6	672.9	282.4	360.4	445.3	297.1	370.2	455	727.6	699.1	650.7	2891.9	2523.2	2555.7	477.8	812.8	741.3	735	574.3	708.3	259.9	510.5	502.8	814.4	442.4	444.1
4232-19_2	SL003304	Insulin-like growth factor 1 receptor	IGF-I sR	P08069	3480	IGF1R	42.1	55.9	54.3	44.4	53.4	75.1	53.1	66.3	63.6	53.2	61.9	37.6	143.3	239.9	163.6	97.2	48.4	46.6	33.9	40.3	45.6	74.8	63.5	65.8	36.8	68.1	63.6	51.9	58.3	50.1	147	127.4	146.1	46	50.2	57.4
3872-2_1	SL005679	Translationally-controlled tumor protein	TCTP	P13693	7178	TPT1	181524	154379	228527	370907	231423	192031	323169	316983	238739	307545	247315	268455	170783	160364	171158	189230	106309	120282	263731	270679	206096	332545	332365	394414	116829	396436	326930	316110	264133	304486	101609	312885	196765	147795	230726	234608
3414-40_2	SL006374	Cytoplasmic tyrosine-protein kinase BMX	BMX	P51813	660	BMX	85	86.7	80.1	81.6	97.4	103	93.9	113.3	100.5	87.8	81.2	88.3	65.1	68.2	65.2	58.3	81.6	75.9	62	65.1	61.2	86.8	81.9	88.5	98.5	56.5	69.7	80.9	98.2	77.4	126.8	62	84.2	113.4	75.3	76.3
2869-68_3	SL000554	Protein kinase C delta type	PKC-D	Q05655	5580	PRKCD	6470.1	5580.9	4368.3	5077.8	4709.4	3822.7	5517.1	3270	6481	4553.8	5376	6058.2	7872	7884.7	5096.2	5926.5	4500.4	5778	7609.7	6840	5175.4	2100.2	1913.9	3051.2	5351.2	10807.9	6517.3	5155.5	5195.6	6439.6	4415.5	20309.5	14632.6	3782.5	6930	5726.3
3859-50_2	SL010973	Proteasome subunit alpha type-1	PSA1	P25786	5682	PSMA1	635.4	617.9	545.8	1312.8	984.3	1121.5	1907	2487.8	2127.3	2031	3053.5	793.8	2130.7	2341.2	1528.8	762.3	811	657.9	890	839.8	685.7	694.5	724.5	779.1	802.6	1434	1995.3	1012.6	692.5	874.4	1319.4	2054.3	2622.1	938.7	736.5	695.3
3412-7_1	SL000104	Apoptosis regulator Bcl-2	Bcl-2	P10415	596	BCL2	751.2	734.5	646.3	891.2	852.6	919.9	954.9	1010.6	859.8	825.5	889.7	911.8	446.8	527.9	575.1	556.5	764.5	761.6	451.6	486.7	479	461.7	510	677	1109.2	516.6	713.2	736	579.9	644.6	1374.1	464.7	786.1	1266.9	589.7	585.6
5957-30_3	SL011510	Somatostatin-28	Somatostatin-28	P61278	6750	SST	176.3	161.3	129.3	143.1	146.2	191.3	170.1	196.8	204.8	185.3	230.2	130.4	1516.3	1756.3	646.7	223.9	174.1	121.1	158.6	129.1	162.6	109.3	120	138.7	97.5	305	346.4	124.7	113.6	151.8	352.5	478	395.7	104.2	177.9	178.4
4194-26_3	SL011769	Acidic leucine-rich nuclear phosphoprotein 32 family member B	AN32B	Q92688	10541	ANP32B	632.1	554.8	534.9	3116.5	2795.7	2588.4	2807.4	6172.3	2237.4	1070.1	793.7	574.2	1404.8	1854.4	1046.1	1289.1	815.1	366.2	529.1	718.8	643.4	786.6	878.1	1113.8	224.5	613.8	962.8	3522.2	2500.2	2782.5	1226.6	1938.2	2417	796.3	610.7	623.5
3347-9_2	SL002792	beta-adrenergic receptor kinase 1	BARK1	P25098	156	ADRBK1	4969.1	4998.7	3545.4	2753.8	3337.3	3563.6	5984.4	3949.7	6169.7	5486	9209.7	4674.6	9622	12480.1	6141.8	3802.9	2619	774.7	7565.9	6098.1	7017.8	685.1	631.8	1498.4	2641.4	13829.1	6802.7	3168.4	2731.2	5075	3614.6	10424.6	9514.9	2817.1	5526.6	3928.4
3836-51_2	SL010528	Ubiquitin-fold modifier 1	UFM1	P61960	51569	UFM1	3442.1	3537.8	2822.7	3755	2930.4	3404.7	5120.4	4572.1	4841.6	4550.7	4452.4	3725.8	5865.7	7435.3	4825	2696.6	1977.8	2088.9	3855.2	2924.4	3479.7	1603.3	1436.9	2709.4	2094.6	10333.8	6448.4	3459.6	2620.1	4606.2	3483.7	12230.4	10260.3	2529.5	3833.1	3229
5117-14_3	SL014148	Roundabout homolog 3	ROBO3	Q96MS0	64221	ROBO3	164.9	147.6	144.4	130.1	127.4	126.4	81	65.3	126	130.8	144.6	177.9	103.9	79.5	118.1	179.8	148.9	193.1	160.5	149.4	134.6	97.5	94.8	86.6	164.1	152.8	76.1	126.7	112.9	123	160.6	61.7	93.2	150.9	172.6	164.2
13098-93_3	SL003320	Vascular endothelial growth factor D	VEGF-D	O43915	2277	FIGF	70.6	81.9	77.5	97.7	104	110.6	60.6	70.1	58.4	64.8	58.3	61.7	47.4	47.9	47	61.2	58.5	46.3	65.4	65.5	58.3	137.9	134.1	142.2	51.5	96.5	77	85	86.1	74.8	43.2	57.6	48.9	58	67.7	65.1
2449-1_4	SL004182	Calcium-dependent phospholipase A2	GV	P39877	5322	PLA2G5	106.4	107.6	99.7	100.6	126.6	131.5	113.6	126.5	121.5	96.3	105	102.8	73.1	82.8	85.5	88.5	117.1	122.1	83	80.8	89.5	100.1	98.4	105.1	150	70.8	93.4	110.3	110.8	98.5	146.5	81.4	101.1	149.1	90.7	94.1
5363-51_3	SL010470	Semaphorin-3E	Semaphorin 3E	O15041	9723	SEMA3E	156.4	140.2	153	142	121.3	136.5	85.8	91.9	86.2	93.6	99.5	141.2	89.2	89.2	105.6	145.5	153.4	226.1	157.8	145.1	152.5	134.6	131.2	103.5	197.6	87.3	92	124.5	128.7	121.1	155.1	88.3	98	159.9	128	144
6151-18_3	SL007242	Dual specificity mitogen-activated protein kinase kinase 3	MP2K3	P46734	5606	MAP2K3	432	382.2	500.9	202.9	202.3	216.3	181.6	164	186	470.1	591.9	546.6	244.1	441.7	207.6	176.7	161.4	160.8	469.6	335.7	546.4	155.7	156.7	195.1	167.3	320.7	363.7	185.3	152.2	180.8	229.6	469.2	342.1	164.2	227.4	194
13095-51_3	SL005357	Lithostathine-1-alpha	PSP	P05451	5967	REG1A	12.8	18.5	20.7	17.1	15.4	15.6	16.5	15.1	14.6	14.1	14.4	14.2	19	16.4	13.3	13.5	12.4	10.5	12.1	17.9	21.2	36.1	38.6	23	10.6	16.8	15	14.9	28.4	25.2	13	18.3	14.4	11.9	17.4	18.9
3617-80_4	SL006512	Hepatocyte growth factor activator	HGFA	Q04756	3083	HGFAC	4781.6	4487	3575.9	2982.6	2273.7	2674.3	4851.8	4088.5	3592.1	5069.9	5984.9	7340.8	1235.5	1758.9	2170.1	2395.4	2039.8	2006.9	6902.1	4782.4	5916.1	22506	19448.4	17845.4	2180.9	2438.8	2473.1	2829.2	3986.5	1825.4	520.1	1537.2	1281.3	5611.8	2193.2	2197.4
9183-7_3	SL004475	Interferon alpha/beta receptor 1	IFN-a/b R1	P17181	3454	IFNAR1	105.3	99.8	102.6	95.7	87.5	99.6	81.8	71.1	71.3	86.5	85.1	101.5	92.9	92.9	121.3	101.6	103.9	131	106.4	102.3	110.7	127.1	135.7	107.6	110.3	88.2	77.3	91.1	116.9	101.6	88.8	111	98.5	81.5	98.3	122.5
5885-55_3	SL004924	Eukaryotic translation initiation factor 4H	eIF-4H	Q15056	7458	EIF4H	48359.9	44501.2	41481	49234.1	35695.4	37300.1	119892	92430	98132	89597.5	95340.6	59559.6	146541	154134	103090	49355.6	31549.5	18617.9	40539.5	36522.2	34355.7	18792.4	18965.4	33577.1	29008.2	147650	112840	37755.7	33837.4	48332.6	55455.2	214294	144020	35190.4	43929.4	39774.7
3378-49_2	SL000064	Kallikrein-7	Kallikrein 7	P49862	5650	KLK7	270.9	177.7	487.3	408.6	266.2	301.4	604.2	742.7	1297	214.8	149.1	173.3	231.1	260.7	205.3	907.2	225	142.6	225	165.7	129.6	756.3	663.3	579.7	177.8	212.3	228.5	524.6	493.6	263.2	228.5	1235	514	207.8	1249.7	176.9
3212-30_3	SL010375	Neutral ceramidase	ASAH2	Q9NR71	56624	ASAH2	112.3	110.1	116.3	92.6	99	99.9	123.4	123.1	108.3	93	114.1	115.6	83.1	94.9	81.7	92.2	99.8	111.6	137.9	139.4	116.5	128.4	113.7	107.4	124.8	77.2	88.4	110.5	137.2	113.3	124.4	83.1	101.5	119.2	92.1	101.6
4493-92_1	SL000470	Interleukin-11	IL-11	P20809	3589	IL11	91.2	94.1	92	102.1	108.9	117.1	131.7	131.9	115.8	105.9	108.7	103	84.6	89.4	87.2	87	106.5	107.3	89.7	84.4	85.9	130.4	116.5	122.8	129.7	91.8	101.8	107.4	111.2	103.2	144	92.4	107	150.2	89.1	94.1
2421-7_3	SL003951	Brain-derived neurotrophic factor	BDNF	P23560	627	BDNF	515.7	462.8	462.3	460.4	350.9	357.6	469.6	446.6	346.8	689.7	844.2	1032.6	319	381.9	480.7	622.8	1142.1	1295.5	419.4	410.7	466.9	267.9	373	324.5	1809.3	193.2	543.4	338.3	270.1	288.9	1793.2	389.4	890	1898.2	375.1	476.3
4126-22_1	SL004511	Bactericidal permeability-increasing protein	BPI	P17213	671	BPI	723.9	667.7	600.3	594.1	557.7	559.1	286	282.2	412.3	854.3	1967.4	735.5	221.4	232	264.9	430	649	510.9	474	468.4	434.7	481.2	424.5	566.1	564.7	293.5	1473.3	505.9	421.5	170.7	605.9	265.2	354.5	587.1	612.7	639.4
3427-63_2	SL007324	Casein kinase II subunit alpha	CSK21	P68400	1457	CSNK2A1	595.4	679.5	595.8	1171.1	1914.5	1941.4	1658.3	1769.6	1770.3	524.8	665.4	871.9	1829.8	1517.4	1573.2	1254.3	913.8	853.1	475.6	598.3	495.4	938.4	777.5	1282.6	452.4	1341.7	703	1374.4	1109.9	1173.9	900.6	1635.8	1829.9	873.2	637.6	619.8
3299-29_2	SL010455	Contactin-5	Contactin-5	O94779	53942	CNTN5	63.3	68.8	68.7	59.7	74.6	78.3	70.5	80	73.6	69.5	77.1	75.4	74.8	74.4	64.9	60.1	72.5	66.5	65.1	65.6	66.4	75.4	77.4	82.9	81.8	55.9	68	62.6	75.9	72.1	110.1	65.7	83.6	89.9	62.1	65.7
4890-10_1	SL003461	Corticotropin	ACTH	P01189	5443	POMC	93.1	87.9	85.4	65.3	74.5	72.8	57.1	55.8	55	69.4	74	90.1	71.4	65.7	82.3	87.3	100.3	123	87	81.7	77.4	111.5	110	71.2	119.3	59.8	64.6	70.6	97.6	67.3	118.5	69.9	77.1	106.2	87.3	89.6
2617-56_35	SL002519	Receptor tyrosine-protein kinase erbB-3	ERBB3	P21860	2065	ERBB3	30	32.2	33.2	16.5	32.4	28.2	20.4	18	26.1	27.5	26.1	31.4	25.2	21.2	18.5	27	29.7	26.4	27.7	31.2	29.1	49.1	46.5	33.5	38.1	17.3	22.3	23.4	39.6	25	38.6	23.7	26.2	36.5	33.2	35.6
4250-23_3	SL006268	NSFL1 cofactor p47	NSF1C	Q9UNZ2	55968	NSFL1C	1293.7	1286.2	1162.1	2113.2	1809.6	1978.2	2370.7	3058.5	2220.3	2212.2	1836.8	1611.1	3571	3845.7	3612.9	2374.3	1513.9	2372.6	1523.1	1633.2	1499.1	1188.1	1081.5	1611	565.5	2002.7	1821.9	1589.3	1168.1	1556.8	771.3	2381.7	2155.5	678.7	1129.8	1087.9
14156-33_3	SL004815	14-3-3 protein beta/alpha	14-3-3 protein beta/alpha	P31946	7529	YWHAB	176996	146996	177891	227746	169668	154897	280958	238777	216832	252719	227221	218876	186362	167620	169509	161845	112764	142218	220487	194372	154346	128066	129922	211790	127283	420895	319668	187345	177616	240098	97873	344520	206104	139459	205441	196798
3875-62_1	SL011549	AT-rich interactive domain-containing protein 3A	ARI3A	Q99856	1820	ARID3A	430.6	476.2	365.8	508.8	508.6	518.1	727.4	674.9	800.2	347.8	470.3	255.8	3620.6	4523.8	1770.3	843.6	557.5	250.3	166.2	168.6	171.3	251	238.6	384.6	242.4	579	640.7	540	372.6	508.7	372	773.5	583.2	298.9	517	446.2
2948-58_2	SL005168	Growth hormone receptor	Growth hormone receptor	P10912	2690	GHR	53.9	57.5	57.2	32.5	61.5	53.1	36.4	41.8	68.8	50.3	50.2	61.7	47.7	43.4	51.4	50.7	56.4	67.9	52.2	57.9	55.9	69.6	65.9	58.2	71.9	34.7	41.2	52.4	64.7	51.6	71.3	48.1	47.9	69.4	54.1	55.7
2945-25_1	SL000007	Estrogen receptor	ER	P03372	2099	ESR1	253.8	260.2	244.4	277.6	262.1	281.7	306.2	299.7	255.8	416.6	481.2	449	267.6	324.8	318	302.5	429.5	417.4	242.6	235.6	301.6	175.3	219.4	229.2	534.2	272.6	326	209	191.4	234.2	782.6	287.3	460.8	675.6	223.2	242.9
2828-82_2	SL004645	Kunitz-type protease inhibitor 1	HAI-1	O43278	6692	SPINT1	134.1	120.1	127.3	102.7	107.1	107.3	93	95.4	90.6	105.2	114.6	133.5	122	132.6	132.1	138.1	158.6	191	142.5	133.1	137	118	123.9	95.3	192.3	90.3	108.1	110.2	112.8	105	196.8	97.4	125.3	197.5	110.8	118.3
3026-5_2	SL000338	Calpastatin	Calpastatin	P20810	831	CAST	4083.7	4289.5	3262	9187.8	8130.5	8478	19628.9	15948.6	15686.9	15322.7	16579.6	7771.4	24880.2	27576.7	16581.2	4557	3003.8	2250.2	3877.7	4952.2	5293.1	5382.3	5200.4	7043	2356.9	10593.4	21262.8	6676.7	4832.4	5798.3	12757	47178.4	35263.1	4229.5	3906.5	3289.9
4297-62_3	SL005115	Spondin-1	Spondin-1	Q9HCB6	10418	SPON1	207.1	223.4	182.6	225.8	210.4	210.8	410.5	365.6	320.4	407.6	281.6	223.7	130.2	147.5	126.4	76.4	99.9	99.3	116.8	135.2	116.7	274.4	302.7	306.2	149.2	343.4	229.1	105.8	128.1	114.1	156.6	157	167.1	229.4	146	116.2
13130-150_3	SL007272	Hexokinase-2	HXK2	P52789	3099	HK2	665.4	824.7	1103.7	4753.5	4131.8	5401.1	3766.1	4814.4	2507.7	3081.2	2645.6	1912.4	37066.7	64027.2	19357.8	13628.2	10452	2456.1	1275.5	1326.8	1583.9	1789.7	1541.9	2882.9	1102.3	5948.5	6168.5	3560.9	3678.9	5654.6	7819.2	23736.9	15602.4	1940.7	1681.5	944.9
4533-76_2	SL012740	A disintegrin and metalloproteinase with thrombospondin motifs 15	ATS15	Q8TE58	170689	ADAMTS15	109.2	117.9	101.7	94.3	104.2	107.3	109.6	117.1	105.3	131.8	160.6	159.8	94.3	117.1	104.6	106.1	132.3	141.3	88.3	86.7	90.3	99.5	110.8	98.6	202.4	79.3	118.3	93.9	90.5	88.1	272	140.7	166.7	229.4	95.8	101
2700-56_2	SL000049	Vitamin K-dependent protein S	Protein S	P07225	5627	PROS1	10264.7	11191.8	8907.5	10719.3	9813	11659.7	6983.8	6957.8	9048.1	5905.3	5507.3	6196.5	4628.5	2112.2	4657.9	1428.4	3402.3	3846.7	5129.5	3576.6	4134.3	25733.2	21620.5	21184.9	2857.9	4062.4	4212.2	7890.3	4813.4	6301.8	893.1	2329.9	1986.1	4089.8	9278.1	11420.3
4284-18_3	SL011535	RNA-binding protein 39	RBM39	Q14498	9584	RBM39	1410	1393.2	1086.7	3397.9	3383.5	3403.3	7293.5	5570.9	7394.5	3415.3	5039.8	2382.2	16233.5	18338.3	13985.8	8042.6	4469.3	4650.2	1220.6	1009.2	1418.8	1217.1	1377.1	2956.7	1575.7	6847.7	6436	2555.9	1954	3177.8	3926.4	9084	8164.6	2376.4	1860.8	1514.7
4963-19_1	SL011708	cAMP-regulated phosphoprotein 19	ARP19	P56211	10776	ARPP19	252.9	233	149.8	106.3	116.3	115.3	142.5	76.5	186.9	260.4	268.3	253.3	251.7	332	183.7	123.8	185.1	92	317.1	208.5	253.9	116.7	108.4	118.9	163.8	334.3	165.6	97.4	104.6	151.7	169	382.4	291.1	123.3	193.8	200
14135-3_3	SL020172	Relaxin receptor 1	RXFP1	Q9HBX9		RXFP1	56.7	55	59.9	32.3	48.8	45.8	33.8	30	49.2	42.5	39.6	49.8	49.1	41.7	55.1	52	77.1	66.3	59.4	55.4	53.8	69.9	65.6	50.2	53.6	37.6	39.1	47.4	64.8	44.1	53.4	51.3	49.6	46.3	57.7	59.7
2692-74_2	SL002528	Phospholipase A2, membrane associated	NPS-PLA2	P14555	5320	PLA2G2A	190.6	181.3	192.1	162.2	165.7	153.5	113.6	128.5	125.6	115.2	133.6	163.4	124.3	144	136.9	169.5	200.6	244.2	188	181.1	159.4	158.4	150.4	118.5	231.4	104	125	194.9	155.8	143.4	180.5	112.6	128	206.9	189.6	185.5
5109-24_3	SL005210	Neuronal cell adhesion molecule	Nr-CAM	Q92823	4897	NRCAM	126.6	117.7	108.7	84.7	89.6	83.6	84.9	78.2	80.4	103.2	115.5	142.6	93.5	89.1	107.8	127	121.1	161.7	102.7	105.4	105.7	138.8	123.4	90.5	178.2	78.6	89.9	84.4	101.3	86.6	186	95.9	111.5	159.2	96.3	101.6
3005-5_2	SL004939	Tyrosine-protein phosphatase non-receptor type 1	PTP-1B	P18031	5770	PTPN1	3169.9	2817.3	3065.7	2435.3	2006.7	2028.6	1375.5	1237.2	1709	2938.4	2921.4	2081.3	3819.4	5054.2	1830.2	1929.4	1019.4	930.2	2689.5	2133.7	2960	987.2	934.8	1631.4	909.2	4408.4	2619.1	1807.8	1314.9	2326	1534.6	3961.5	3800.5	1217.4	2611.3	2050.7
2987-37_3	SL005256	Histone H1.2	Histone H1.2	P16403	3006	HIST1H1C	902.9	982.5	632.9	2047.6	2485.1	2386.5	1505.4	996.8	3864	7867.6	9931.6	2937.1	8316.3	4047.5	21696.4	8948	4352.2	6571.7	2212.9	1618.3	2299.8	708.2	681.5	768.4	4566.9	4399.7	3339.4	1609	1244.3	2335.4	1883.5	2635.8	3598	516	909.4	1140.7
4973-18_1	SL003728	Baculoviral IAP repeat-containing protein 3	cIAP-2	Q13489	330	BIRC3	39.1	44.8	41.1	30.5	44.5	44.8	32.5	62.5	40.9	38.6	44.7	42.2	30.4	36.6	29.2	35.2	41.6	43.7	39.2	43.3	43.4	68.6	67.2	55.1	48.1	30.2	30.3	34.1	55.3	39.6	54.5	27.8	36.2	47	43.9	44.2
5494-52_3	SL009790	Small nuclear ribonucleoprotein F	RUXF	P62306	6636	SNRPF	2092.2	1849.4	1755.4	2729.9	2431.4	2850.5	2843.4	2343.6	3180.3	2859.6	3411.6	1973	12569.1	14469	8548.6	6390.1	3709.2	3249.5	2638.4	1993.5	2278.7	902	909	1663.7	1364.8	8474.7	6201.3	2027.8	1738.9	2883.2	2368.4	7508	6315.8	1904.7	2182.1	1939.4
5852-6_3	SL004783	Protein S100-A12	S100A12	P80511	6283	S100A12	264.5	247.8	249.6	263.5	262.1	248.4	5571.4	3694.4	4341.5	3946.3	6388.3	4981.3	255.9	270.5	246.4	249.3	208.7	247	214	235.4	223.5	277.4	269.1	292.6	323.4	575.2	893	258.9	210.7	211.8	215.2	224.5	199.2	481.8	332.4	229.5
2744-57_2	SL000467	Immunoglobulin G	IgG	P01857	3500 3501 3502 3503 50802 3535	IGHG1 IGHG2 IGHG3 IGHG4 IGK@ IGL@	284.8	245.7	308.9	313.7	257.1	243.1	232.3	379.2	215	212.1	311.5	260.5	204.6	243.6	317.8	297.3	204.5	299.4	343	490.7	385.6	924.7	451	240.8	266.2	315.4	272.2	327.6	117.1	217.5	216.4	271.4	243.3	324.5	285.4	304.8
4187-49_2	SL000247	6-phosphogluconate dehydrogenase, decarboxylating	6-Phosphogluconate dehydrogenase	P52209	5226	PGD	148427	139383	141476	105313	131500	138191	49329.1	63636.5	84461.7	75317	95347.1	114438	118066	128102	119015	59757.8	62522.8	84691.5	96931.3	73963	96603.6	33065.7	30161	86660.6	33004.1	238355	148378	130156	73540	110213	83473.6	294482	172266	66004.7	114842	112018
4553-65_3	SL014009	Hepatoma-derived growth factor-related protein 2	HDGR2	Q7Z4V5	84717	HDGFRP2	278.5	278.6	258.9	214.5	210.9	241.5	316.7	207.1	316.1	395.4	443.3	256.4	921.1	1109.7	659.1	308.9	302.6	316.3	230.6	200.6	269.9	128.1	148	146.9	256.9	424.8	476.8	184.5	174.8	242.1	400.3	755.5	651.9	251	302.7	260.9
13111-79_3	SL007223	B-cell lymphoma 6 protein	BCL6	P41182	604	BCL6	669.3	603.8	693.9	1081.6	799.5	744.1	900.1	978.2	773	847.7	712.4	763	630.1	644.9	578.7	612.2	381.2	380.3	823.2	904.5	627.8	1772.1	1419.3	1153.4	424.3	1100.4	893.3	1009.5	888.7	957.2	395.8	951	643.6	542.6	711.7	691.1
2985-35_1	SL003173	Growth-regulated alpha protein	Gro-a	P09341	2919	CXCL1	786.9	729.4	675	839.8	758.7	784.2	778.2	743.2	725.9	664.4	737	766.7	563.5	644.5	628.4	694.1	871.8	928.9	571.9	547	547.5	467.6	495.9	603.5	1128.3	602.1	683	716.9	561	635.5	1034.4	540.6	743.5	1210.7	659	670.3
2994-71_2	SL004875	Interleukin-1 receptor-like 2	IL-1Rrp2	Q9HB29	8808	IL1RL2	106.2	101.1	91.9	92.4	107.1	109.5	112.4	138.4	128.9	106.8	129.7	121.4	123.6	159.8	138.6	112.7	132.7	135.3	92.2	85.1	94.7	86.8	90	93.6	140.7	98.3	116.4	109.1	101.6	92.9	173.9	113.8	139.6	149.4	105	93.3
14128-121_3	SL017106	Interferon alpha-10	IFN10	P01566	3446	IFNA10	48.6	51.7	49.9	40.9	58.4	55.1	34.2	40.8	54.8	43.3	33.6	34.1	52.2	50.6	48.4	45.7	36.1	31.1	39.7	53	44.6	74.1	64.3	52.5	28.8	40.6	43.6	53.3	57	53.5	34.1	43.9	37.5	30.3	44.1	47.2
3390-72_2	SL010512	PIK3CA/PIK3R1	PIK3CA/PIK3R1	P42336 P27986	5290 5295	PIK3CA PIK3R1	1103.1	1206.8	966.7	658.1	700.7	823.1	1090.8	1132.7	987.1	652.9	833.6	695.7	1170.7	1684.5	767.5	438.9	332	227.7	540.3	521.7	568.7	333.3	320.2	552.7	209.1	775.4	659.1	739.4	470.3	565.4	868.6	2261.9	1978.1	273.7	732.2	710
2500-2_3	SL004643	Angiopoietin-4	Angiopoietin-4	Q9Y264	51378	ANGPT4	167.1	149.6	150.9	186.7	176.2	193.6	209.3	212.1	177.6	175.9	202.5	196	129.7	141.3	159.9	128.1	181.8	208.3	164	180.3	155.1	179.2	189.5	180.1	259.3	124.6	155.1	166.9	157.2	154.8	305.4	206.2	247	319.1	132.9	136.4
5801-72_3	SL000305	beta-nerve growth factor	b-NGF	P01138	4803	NGF	43.6	48.3	53	37.4	50.2	52.2	45	41.8	41.5	51	39.7	39.1	44.8	45.7	39.8	39.7	36	34.3	48.9	49.4	49.9	96.6	85.8	71.4	33.2	47.8	52.4	49.5	65.3	59	35.1	48	36.1	36.8	44.9	46.2
6641-60_3	SL017289	PolyUbiquitin K48-linked	PolyUbiquitin K48	P0CG47	7314	UBB	1106.9	1192	1278.3	1307.1	1018.6	1155.4	2669.8	1874.6	6590.7	3418.7	3236	2490.6	2732.2	2837.4	2191.7	1206.5	849.2	386.9	2598.4	2144.1	2038.1	601.9	612.7	1169.6	1078	3674.4	3731.3	1558.6	434.3	761.2	922.9	1807.2	1878	639.5	769	716.5
14134-49_3	SL015046	Amphoterin-induced protein 2	AMGO2	Q86SJ2	347902	AMIGO2	72	60.5	61.5	25.2	57.9	41.4	16.4	17.3	40.8	27.9	22	33.8	43.6	35.7	39.7	52.9	48.8	60	59.4	68.7	52.5	69.6	52	46.9	42.6	43.7	21.5	53.3	56.6	48.6	27.7	27.8	29.7	20.5	58.5	68.7
2630-12_2	SL004588	Interleukin-1 Receptor accessory protein	IL-1 R AcP	Q9NPH3	3556	IL1RAP	3280.3	3383.8	2439.4	3578.1	2449.2	2578.6	3978.3	2966.1	3617.6	3320.6	3048.1	3773.6	1461	1866.7	1631.1	1512.6	1600.2	1741	3674.1	3008.7	3248.7	17777.6	13508.2	12335.2	1836.5	1942	2156	2664.4	2223.3	2464.7	1007.2	2117.3	1958.7	4198.3	2665.2	2173.7
4491-4_2	SL005188	Interleukin-5 receptor subunit alpha	IL-5 Ra	Q01344	3568	IL5RA	92.6	93.7	94.3	73.3	81.9	81.7	59.6	57.4	62.2	82.6	94	106.4	67.2	83.7	89.7	99.4	125.2	141.3	95.7	95.4	94	92.7	95.5	75.1	151.2	52.1	74.6	77.1	100.9	69.6	146.7	71.2	92.2	144.5	84.1	99.4
2681-23_2	SL000441	Hepatocyte growth factor	HGF	P14210	3082	HGF	106	114.5	98.6	128.3	135.4	150.9	157.6	188.3	166.8	104.5	111.4	87.8	103	105.6	92.4	84.1	82	71.5	69.2	70.9	74.9	98.5	98.4	124.5	299.8	508.9	2007.1	120	112.9	109.4	132.2	153.5	167.7	465.9	102	91.8
3815-14_1	SL007620	Interleukin-12 receptor subunit beta-2	IL-12 RB2	Q99665	3595	IL12RB2	130.7	127.6	127.4	124.8	129.7	141.4	116.8	136.1	109.3	130.6	140.1	129	174.2	161	150.7	127.5	128	137	119.2	127.7	129.9	126.5	131.5	118.3	138.1	122.5	116.9	131	111.9	121.7	159.2	126.5	107.2	143.2	125.3	116.9
3043-49_2	SL000532	SPARC	ON	P09486	6678	SPARC	56337	67228	55166.8	104539	81571.9	78729.7	63881	62901.3	49178.4	111241	36636.8	41203.5	16857.8	22502.5	54575.3	14350.8	41407.3	44316.7	29568.5	27993.1	25283.2	175619	194382	146396	50934	68453	21686.3	24909.3	17196	26510.7	12657.2	38873.5	37456.9	64558.1	20710.7	20512.5
4991-12_1	SL012469	Glypican-5	GPC5	P78333	2262	GPC5	60.6	61.7	65.5	49.4	58.5	60.6	43.6	52.7	50.1	62.5	62.3	66.3	53.6	57.8	59.4	60.1	72.9	97.7	62.4	67	66.7	74.5	78.5	52.9	96	40.6	51	54.3	64.8	56.7	99.7	41.1	49.8	87.4	58.2	66
3448-13_2	SL004125	Insulin receptor	IR	P06213	3643	INSR	84	109.2	99.7	151	132.2	179.5	128.8	153.7	134.7	100.5	109.2	73.2	267.5	329.5	256.1	173.1	88.8	77.3	70.5	64.8	77.4	124.9	118.4	130.3	68.7	128	165.6	138.1	103.3	112.5	147.2	122.7	149.4	106.9	117.8	122.5
3600-2_3	SL006029	Chitotriosidase-1	Chitotriosidase-1	Q13231	1118	CHIT1	674.3	628.9	673.6	773.5	568	527.4	629.6	441.7	584.6	417.4	507.4	598.4	675.8	693.8	701	935.3	785	974.9	736.7	666.9	684.9	380.1	455.4	380.7	851.8	635.6	515.5	642.4	505.5	538.7	483.3	636.5	570.8	666.3	716.3	700.3
2774-10_3	SL000474	Interleukin-16	IL-16	Q14005	3603	IL16	1310.4	1468.1	1079.9	779.8	765.7	810.9	1835.4	1681.2	2160.7	1750.4	2666.7	1136.3	1247.8	1378.5	844.2	445.2	373.9	304.8	4665.9	4234.7	4927.6	337.8	293.2	399	333.2	1403.9	1019	1153.8	749	1747.6	458.8	1129.6	771.5	356.5	1840.5	1310.3
2788-55_1	SL000524	Stromelysin-1	MMP-3	P08254	4314	MMP3	90.5	91.4	82.6	81.9	89.1	87.3	88.8	78.2	96.5	66.5	68.3	79.4	74.1	82.5	68	94.9	74.2	73.5	73.6	80.3	73.6	108.3	101.6	88.7	78.9	72.4	65.4	89.5	110.7	91.8	69.4	63.2	63.1	80.8	89	86.5
3459-49_2	SL004155	Platelet-derived growth factor receptor beta	PDGF Rb	P09619	5159	PDGFRB	153.6	149.6	134.6	140.2	164.3	182	176.5	207.7	189	157.4	167.9	185.4	109.2	121.6	126.5	111.4	141.2	141.7	96.8	113.1	102.4	119.3	116.8	144.2	181.3	113.7	136.6	150	137.2	132.1	253.6	116.8	161.2	211.7	131.5	127.2
9169-14_3	SL018938	Small ubiquitin-related modifier 3	SUMO3	P55854	6613	SUMO3	62820.3	55171.8	55810.4	72247.8	53135.7	55128.8	103659	76317.7	80382	89448.3	78924.2	72545.4	74390.4	69218.7	67207.2	51942.2	37247.4	44625.8	96115	72801.4	71568	26306.4	25979.9	40678.5	35356	143452	101770	60280	53895.5	82775.8	42792.4	151066	88438.2	36203.9	70418	65817.5
3854-24_1	SL011631	Nascent polypeptide-associated complex subunit alpha	NACA	Q13765	4666	NACA	2449.4	2387.9	2008.3	2213.4	2723.2	2973.9	2963.8	2320.4	4903	2396.1	2912.2	3427.3	3235.7	3593.6	1606.1	2094.8	1735.4	993.1	2325.5	2626.6	2576.9	902	829.8	1743.7	2033.4	3675.9	2390.4	2009.3	1623.8	2165.5	1268.7	4283.5	3433.7	1606.4	2084.2	1533.7
9204-33_3	SL009210	Pro-opiomelanocortin	Corticotropin-lipotropin	P01189	5443	POMC	51	52.9	59.5	36.1	50.4	58	44.7	40.9	42.2	44.2	49.2	44.5	58.7	63.2	54.2	52.4	51.8	50	45.5	43.8	47.7	78.7	73.5	62.3	48.5	49.6	56.6	45.5	62.6	45.2	53.7	53.1	54.1	51.3	53	57
4774-62_3	SL016129	Protein FAM107B	FAM107B	Q9H098	83641	FAM107B	228.9	201.4	195.3	189.5	166.2	181.5	217.9	178	228.7	238.8	300.4	231.4	483.3	571.8	343.5	161.6	204.6	217.7	179.3	168.2	181.6	127.8	136.2	138.5	236.4	274.5	238.3	171.6	145.1	195.5	333.3	336.2	300	219.9	239.7	226.7
3405-6_2	SL010529	Ubiquitin-fold modifier-conjugating enzyme 1	UFC1	Q9Y3C8	51506	UFC1	7460.3	7334.7	6090.3	8108	6337.7	7151.4	10087.8	8762.2	9620.4	8326.6	6698.6	6170.3	6384.7	7895.4	5132.6	3054.3	2398.9	2158.9	4524.3	3993.6	4289.1	3414.5	3295.4	5483.6	2495	11332.1	6286.6	6055.1	4655.1	7709.1	4488.4	14723.8	11697.1	2444.4	6205.2	6062.2
5019-16_2	SL002803	Ubiquitin carboxyl-terminal hydrolase isozyme L1	PGP9.5	P09936	7345	UCHL1	11785.2	11476	9954.4	12301.2	10818.7	10365.9	10660.5	12801.4	11067.8	14818.7	11032.5	11362.9	13721.5	14946.9	11148.6	8702.2	5993.8	4055.6	9141.7	9410.4	8880.1	8858.9	8028.3	9871.7	4010.5	17241.4	14536.1	11999.8	6877.1	10702.2	6855.1	17498.4	14456.8	4175.8	8639.6	7892.2
4498-62_2	SL003764	Neural cell adhesion molecule 1, 120 kDa isoform	NCAM-120	P13591	4684	NCAM1	301.6	316.4	255.2	422.6	447	458.7	414.6	484.4	468.9	225.7	180.7	193.8	143.8	127	162.7	152.7	161.7	136	129.4	189.2	147.8	232.8	219.7	344.9	378.4	840.6	482.5	414.5	313.7	278.8	113.2	95.2	111.5	698.3	279.6	218
2952-75_2	SL000047	Insulin-like growth factor I	IGF-I	P05019	3479	IGF1	2642.7	2907.2	2136.4	1496.7	1321	1302	1505.4	1300.6	1401.9	1821.8	1729.7	1879.8	1193.5	1594.3	1165.5	823.3	981.7	1067.1	2291.5	1694	1675.8	4541.5	3441.6	3282.7	1104.2	1003.2	947.3	1164.3	875.7	915.6	1039.6	867	849.4	1407.5	1111.9	1127.5
14139-16_3	SL007828	Neuregulin-4	NRG4	Q8WWG1	145957	NRG4	95	85.9	85.2	69.1	75.8	69.7	60.3	48.5	59.1	67.8	70.8	81.7	76.6	71.7	95.3	104.3	94.8	126	94	91.4	82.1	103.1	103.4	70.4	116.5	70.6	61.9	75.1	107.8	82.2	75.7	70.8	74	76.4	84.7	87.2
3196-6_2	SL008023	Hyaluronan and proteoglycan link protein 1	HPLN1	P10915	1404	HAPLN1	1341.3	1819.8	1250.4	918.2	514.4	474.4	1095	951.1	706	3710.6	1014	941.6	466.6	619.6	3038	512.3	2336.8	2726.6	767	979.9	457.5	1002.5	1621.7	1045.7	615	1009.3	480.3	1019.2	732.8	609.4	447	2234	1146.3	1113.3	444.9	330.8
3453-87_2	SL006917	Tyrosine-protein kinase Lyn	LYN	P07948	4067	LYN	905.9	970.4	733.1	1871.7	1592.3	1896.5	1711.3	1669	2301.7	782.8	1344.7	584.8	2019.6	2577.3	1642.3	1251.4	629.3	276	2700.1	2644	2699.9	281.9	272.7	577.2	410.9	1441	1712.7	1720.1	1158.4	1966.6	1336.9	2908.2	3062.3	552.7	1841.2	1760.9
8479-4_3	SL000645	Stromelysin-2	MMP-10	P09238	4319	MMP10	49.8	51.7	54.5	31.8	52.9	47.8	31.5	35.5	36.9	38.9	34.5	33.9	50.9	44.5	56.1	58.3	52.3	63	55.3	54.6	55.8	79.3	71.7	56.4	50.3	45.1	37.4	49.4	57.2	46.7	39	39.6	37	39.4	56.5	59.5
3346-72_2	SL010520	Aurora kinase B	AURKB	Q96GD4	9212	AURKB	194.4	183.4	194.2	186.9	163.3	154.7	149.9	125.2	134.5	158.4	202.2	195.9	216.3	248	221.4	248.5	207	217.8	228.3	203.6	213.8	156.4	160.9	131.9	207.3	172.5	192.7	174.5	177.6	137.2	237.7	164.8	215.5	211.7	201.6	207
2358-19_2	SL003322	Vascular endothelial growth factor receptor 3	VEGF sR3	P35916	2324	FLT4	157	154.3	140.7	153.4	127	152.9	166.6	158	162.9	168.8	173.4	177.6	143.3	180.7	153.6	112.8	140.8	142.5	165.3	132.2	158	454.2	415.3	391	114.7	110.6	131.2	105	130.5	110.6	108.7	104.4	108	268.2	127	124
3823-9_1	SL010505	Megakaryocyte-associated tyrosine-protein kinase	MATK	P42679	4145	MATK	142.4	132.7	130.2	138.7	138.4	151.6	102.6	106.2	93.1	124.4	143.1	148.6	144.9	164.7	148.2	146.3	179.3	208	136.9	118.8	143.4	108.3	117.9	99.8	215	90.3	114.7	125.4	129	121.5	293.8	238.2	243.2	243.3	122.6	154.5
10342-55_3	SL019096	E3 SUMO-protein ligase PIAS4	PIAS4	Q8N2W9	51588	PIAS4	461.8	406	338.8	251.3	252.5	242.2	207.1	154.5	256.9	259.2	374	248.2	1574.4	2951.2	624.6	342.2	320.3	175.7	296.2	240.2	292.7	122.6	111.6	131.5	160.7	255.3	319.3	251.1	224.7	272.9	365.6	782.1	402.9	121.2	350.1	323
3723-1_2	SL000306	Brain natriuretic peptide 32	BNP-32	P16860	4879	NPPB	97.3	86.3	86.8	83.4	93.7	101.8	80.3	78.7	72.3	82.5	81.9	93.2	67.9	64.6	73.7	79.7	96.4	112.3	90.6	87.1	90.4	111.5	114.5	98.4	157.4	63.7	68.5	91.5	99.9	81.5	129.7	85.1	87.7	153.7	83.1	87.3
13097-11_3	SL003774	Bcl-2-like protein 2	Apoptosis regulator Bcl-W	Q92843	599	BCL2L2	59.3	61.6	59.7	52.3	67.6	60.3	47.9	53	57.9	54.9	49.7	47.1	79.7	79.1	67.6	57.9	53.2	48.3	52.5	57.7	54.6	79.7	76.6	62.8	46.3	52.3	51.7	60.5	64.8	64.6	40.9	58.1	49.6	33.7	57.7	59.5
4996-66_1	SL006448	Histidine-rich glycoprotein	HRG	P04196	3273	HRG	77.7	72.9	75.2	61.4	68.7	61.9	45.2	48.2	59.5	56.5	59.2	60.7	70.2	73	76.7	77.7	68	81.1	72.8	79	75.2	104.7	104.2	74.1	74.5	64.9	54.7	68.3	90.2	69.4	62	61.1	59.5	60.5	74	78.8
5526-53_3	SL004859	Tumor necrosis factor receptor superfamily member 18	GITR	Q9Y5U5	8784	TNFRSF18	119.4	128.3	135.5	141.2	149.5	162.8	115	143.7	134.8	138.1	117.6	111.6	169.9	174.4	164.2	138.5	107.3	106.1	111.1	111.6	119.5	199	221	172.2	74.3	152.8	135.2	135.4	111.4	129.2	82.9	141.5	107.5	77.2	109.1	115.3
4545-53_3	SL006197	Mitochondrial import inner membrane translocase subunit TIM14	DnaJ homolog	Q96DA6	131118	DNAJC19	318.8	400.9	447.3	563.6	496.2	608.3	466.9	757.1	402.1	279.4	339.2	261.2	235.1	331.7	354.2	207.4	196	243.2	209.1	259.9	263.3	285.2	285.1	337.9	218.3	209.6	222	544.8	327.3	344	1554.7	534.9	565.9	249.6	229.3	233.8
3172-28_2	SL008956	Arylsulfatase B	ARSB	P15848	411	ARSB	254.1	236.4	241.9	252.4	239.9	246.2	269.3	321.6	271.5	240.2	251.5	255.6	274.6	344.2	268.7	257.5	248.8	217.1	225.9	225.1	234.5	217.2	219.4	240.8	254.2	240.9	253.8	244.7	211.8	220.2	419.4	399.9	398.8	286.7	239.9	223.9
13088-397_3	SL000137	Betacellulin	BTC	P35070	685	BTC	146.7	135.3	134.3	108.2	108	109.6	77.3	65.9	68.1	94.9	100.9	117.3	96.7	89.2	110.4	129.9	162.8	194.8	137	119.1	123.6	110.6	110.5	93.2	187.7	83.7	84.2	107.9	111.4	86.5	131.5	81.7	95.7	147.4	129.3	139.5
5954-62_3	SL003970	Parathyroid hormone	PTH	P01270	5741	PTH	97.4	91.4	87.5	64.2	77.6	65.1	57.5	53.8	71.9	69.3	80.2	74.6	114.3	136.4	104.5	96.7	78.6	84.4	133	110.6	113.5	84.2	79	73.3	74.7	92	53.3	90.6	72.8	84.6	68.9	99	99.5	46	96.1	91.2
4961-17_1	SL004209	Annexin A2	annexin II	P07355	302	ANXA2	13656.5	19449.6	18587.1	78271.6	38957.5	65785.3	65827.1	41746.4	44657.8	58348.7	50037.4	42373	6839	20312.8	15213.7	6536.8	3976.7	6272.1	27784.4	32683.5	31720.4	30432	35237.2	47233	28318.5	73228.7	70029	19850.6	14916.3	16335.2	18993.9	47859.5	38412.9	33602.9	10062.1	10743.1
5360-9_2	SL003722	RAC-beta serine/threonine-protein kinase	PKB beta	P31751	208	AKT2	2475.3	2670.4	2312.6	2227.8	1907.6	2591.6	2755.7	2832.8	2414.5	2099.8	2372.2	1731.8	3526.3	5450	2411.7	1276.3	1126.9	633	1606	1177.5	1627	651.9	770.4	1362.6	759.5	2411.6	2873.2	1789	1351	2496.4	2431.1	5675.8	4181.3	1182.9	2046.7	1837.1
3323-37_1	SL004610	Low-density lipoprotein receptor-related protein 8	LRP8	Q14114	7804	LRP8	283.9	268.8	268.8	272.9	231.4	229.9	222	197.9	167.1	295.7	337.8	413.2	376.3	345.5	406.8	369.3	605	695.5	235.9	206.2	226.1	204.5	255.7	208.2	788.8	171.5	263.1	229.8	221.5	181.7	666.8	193.2	310.2	779.9	247.2	284.4
3065-65_1	SL004339	Fibroblast growth factor 5	FGF-5	P12034	2250	FGF5	204.9	190.7	194.8	186	163.7	173.7	115	102.7	97.2	135.2	151.2	184.5	118	123.2	163.2	200.8	270.3	359.9	196.3	162.2	185.7	144.4	159.1	112.8	302.5	118.6	118.7	148.5	150.5	131.4	261.4	97.7	133.8	275.4	162.7	191.9
3052-8_2	SL000633	Tumor necrosis factor ligand superfamily member 6, soluble form	Fas ligand, soluble	P48023	356	FASLG	68.2	67.1	69.1	78.9	80.3	80.3	69	73.5	68	73	67.1	62.4	71	70.9	68.4	68.1	57.2	68.3	72.4	70.9	67.8	250.4	172.2	159.3	54.4	67.8	72.9	74.4	88.5	77.3	50.7	68.1	56.4	55.8	67	63.2
3613-62_1	SL010462	Ficolin-1	FCN1	O00602	2219	FCN1	424.1	403.9	420.6	479	368.1	374.2	358	297.4	326.7	367.4	415.6	484.8	503.4	538.6	522.9	626.5	707.8	820.1	453.8	398.2	449.1	290.4	340.7	302.9	871.5	470	429.1	381.8	354.3	350.8	582.5	372.3	448.5	798.5	433.3	452.6
2878-66_2	SL006372	Tyrosine-protein kinase Yes	YES	P07947	7525	YES1	1094.7	1028.1	911	1058.7	979.6	1123.7	976	1001.3	1043	715.5	772.4	733.2	2361.8	2470.4	1990	1338.5	1126.5	1102.4	1126.2	973.9	1132	439.3	421.8	612.6	444.4	1673	1249.2	880.1	717.1	898.8	594.6	1564	1394.8	692.5	1008.8	899.1
8464-31_3	SL012517	R-spondin-4	RSPO4	Q2I0M5	343637	RSPO4	47	54.1	54.7	19.9	45.1	47.5	30.1	38.4	36.1	46.3	47.1	49.8	41.4	56.8	39.7	67	50.2	58.2	37.4	37	36	67	75.9	47.9	65.9	25.5	37	41.1	48.5	53.6	90.8	31.3	52.2	76.8	33.9	42.9
5121-3_2	SL014248	Semaphorin-6B	SEM6B	Q9H3T3	10501	SEMA6B	199.1	189.9	175.4	186.1	167.7	196.4	180	150.3	161.8	190.9	206.5	213.2	249.7	286	220.6	190.6	239.4	244.2	125	129.1	126.5	135.6	142.8	161.5	255.6	118.6	158.3	151	151.2	153.4	308.3	114.3	179	274.2	193.6	190.7
3896-5_2	SL004820	Phosphoglycerate mutase 1	Phosphoglycerate mutase 1	P18669	5223	PGAM1	149660	136650	148942	116913	94484.9	97218.1	141132	113091	120870	183766	157191	142299	177970	181325	141174	95528.2	76630.4	51195.1	122552	100365	100272	46994.1	49965.3	106525	112653	441953	311435	126891	83042.4	147232	85213.6	309847	188839	111990	152466	137932
3839-60_2	SL011629	AH receptor-interacting protein	AIP	O00170	9049	AIP	1239.7	1145.1	1164.7	1210	1082.3	1306.1	1268.8	1625.3	1721.3	2200.8	2432.5	1647.8	2235.3	7677.9	1189	1138	692.1	493.5	1580.6	1171.9	2951.6	449	492.2	963.2	570	1665.5	2610.4	1208.9	1014.6	1886.6	1145.9	3279.1	1747.4	803.4	1080.8	839.2
5347-59_3	SL000130	G2/mitotic-specific cyclin-B1	Cyclin B1	P14635	891	CCNB1	160.4	135.3	138.9	108.7	110.1	110.3	73.8	78.9	77.8	89.5	89.6	115.4	305.5	302.9	240.2	186.5	193.6	184.4	174.3	140.2	147.6	126.2	128.1	93	197.9	121.4	100.4	108.4	124.3	103.9	141.7	174.7	138.1	137.6	131.8	144.6
5002-76_1	SL002646	Matrix metalloproteinase-14	MMP-14	P50281	4323	MMP14	72.5	74.6	72.8	81.9	83	81.6	70.1	73.8	70.7	60.8	57.9	58.2	93.4	100.6	79.9	77.2	73.9	60.7	74.9	68.2	65.7	103.7	84.8	88.5	44.9	83.8	75.1	66.6	76.9	66.7	50.7	89.6	77.1	59.3	75.1	77.6
2682-68_1	SL000450	60 kDa heat shock protein, mitochondrial	HSP 60	P10809	3329	HSPD1	35822.1	31704.2	28557.6	50756	44830.6	46557.4	45603.2	61819.7	45566.6	26997.8	34960.5	31423.7	142982	107791	135761	54745.7	101130	97118	62138.4	49821.7	46052.1	12658.3	16498.1	22744.2	16912.1	52842	25552.9	36947.9	23319	32076.4	21532	70314.5	40037.4	52965.4	24955.2	20371.1
2278-61_4	SL000592	Metalloproteinase inhibitor 2	TIMP-2	P16035	7077	TIMP2	4803.4	4835.7	4072.3	8607.3	6074.3	6934.5	6456.7	7642.4	6596.1	6450.9	3707.8	3802.1	2393.6	2986.2	2953.1	2334.8	2946.3	2768.4	2790.2	3092.7	2510.6	11824.6	12311.2	12115.3	2927.2	4671.2	5187.7	5149.7	3609.4	4285.4	1378.7	3341.9	3541.9	4549.2	2793.1	2736.1
2771-35_2	SL000462	Insulin-like growth factor-binding protein 1	IGFBP-1	P08833	3484	IGFBP1	69.7	81.6	74	72.1	98.3	97.8	89.1	113.4	112.5	62.3	56.7	54.3	225	468.5	77.6	207.8	104.4	107.4	42.9	55	50.2	74.5	71.7	83.3	53.6	66.3	161.4	98.4	151.1	67.1	45.4	44	51.7	64.5	70.5	63.5
8467-9_3	SL004837	Inhibin beta A chain:Inhibin beta B chain heterodimer	Activin AB	P08476 P09529	3624 3625	INHBA INHBB	93.5	93.4	81.2	100	104.7	110.7	68.3	75.5	86	79.4	73.7	69.7	77.7	79.1	66.1	69.6	108.3	72.4	62.7	63.3	59.8	560.6	380.6	263.4	105.4	88.8	68	96.5	82.6	76.7	58.7	57.6	61.5	157	84	78.1
2838-53_1	SL003332	Matrix metalloproteinase-17	MMP-17	Q9ULZ9	4326	MMP17	1180.2	1118.8	1144.9	1235.6	886.4	842.9	617.4	536	512.9	717.7	854.5	1074.5	667.4	768	763.2	1281.5	1833.9	2118.3	847.6	756.5	821.6	503.3	621.9	515.5	2184.9	507.6	686.1	947	690.1	700.5	1560.8	527.3	865	1969.8	1016.9	1141.4
5223-59_3	SL015728	Glucokinase regulatory protein	GCKR	Q14397	2646	GCKR	94.6	88.4	88.9	65.9	82.6	87	73.7	72.7	70.5	77.5	84.1	89.4	78.7	76.2	95.3	100.7	106.9	139.7	75.7	75.8	99.5	108	107.1	82.1	143.6	57.3	62.6	78.5	90.8	76.7	129.3	77.2	81.1	118.1	83.5	85.1
5936-53_3	SL002517	Tumor necrosis factor	TNF-a	P01375	7124	TNF	49	52.8	55.7	38.5	55.1	51.8	32.7	36.2	41.5	37.6	45.8	42.4	49.9	46.3	53.1	51.3	53	64.4	52	54.4	53.9	77.7	83.7	54.7	50.1	43	41.2	50.8	68.4	54.1	48.5	40.2	42.3	42.4	53.2	56.6
4906-35_1	SL000622	Coagulation Factor V	Coagulation Factor V	P12259	2153	F5	87.2	88.5	73.3	91.9	104.3	134.8	38.5	57.4	58.4	63.9	76.2	70.5	67.9	48.7	90.8	34.5	37.8	62.9	85.3	53.7	65	191.5	179.6	152.3	34.8	34.3	37	101	66.8	70.3	48.4	25.4	39.1	40.4	115.6	146.4
3232-28_2	SL004118	Tartrate-resistant acid phosphatase type 5	TrATPase	P13686	54	ACP5	3899.7	4190.7	3590.4	1218.5	1138.9	1159.5	3160.1	2963.3	4596.5	3983.2	3308.6	2834.8	697.1	1272.3	847.8	464.4	575.6	481.1	2301.6	2454.7	2724.6	1142.3	1306.2	1231.5	2093.6	1903.4	2806.6	1704	1209.1	1367	1318.8	2773.7	3236.7	1902.8	4563.7	3715.5
9207-60_3	SL018887	Quinone oxidoreductase-like protein 1	QORL1	O95825	9946	CRYZL1	1048.8	1055	1080.9	1005.5	1069.9	1133.3	405.7	349.1	607.3	532	671.7	670.2	1247.5	888.3	935.4	609.3	676.1	751.7	1213.5	763.9	1043	339.8	425	481.7	688.8	1444.3	1176	903.9	551.2	420.7	761.7	1862.2	2042.3	866.4	1039.1	959.8
2677-1_1	SL002644	Epidermal growth factor receptor	ERBB1	P00533	1956	EGFR	2693.5	3626.9	2856.7	10192.6	6786.8	8084.1	3599.7	2223.3	3787	3286.2	1988.8	2666.2	3912.3	6104.9	5703.5	4479.2	4550.4	5763.5	2493.8	1944.2	2411.1	40576.5	31255.9	30700.6	2276	2105.5	2898.7	7173.9	6200.6	7022.1	2539.6	5224	4213.3	4142.1	2405.4	1982.4
5280-68_5	SL016563	Mitochondrial glutamate carrier 2	GHC2	Q9H1K4	83733	SLC25A18	138.9	128.2	138.6	124.5	125	137.8	94.8	86.3	89.2	102.9	110.9	138.3	107.5	120.7	126.2	137.4	148.9	200.6	129.3	120.7	132.6	111.9	124.4	101.9	186.3	93	98.6	116.8	114.8	117.3	191.4	75	113.5	168.2	117	128.4
5228-25_2	SL006189	Kinesin-like protein KIF23	KIF23	Q02241	9493	KIF23	725.9	713.4	686.2	868.3	791.4	924.1	944.5	1072	959.1	803.7	1137.1	644	3528.2	8274.9	3399.6	3075.8	738.4	3020.2	342.4	358.3	408.7	421.4	405.3	655.4	376.1	999.4	1275.1	730.8	566.2	685.8	673.9	1505.7	1480.5	557.8	541.7	424.1
4997-19_1	SL011616	Eukaryotic initiation factor 4A-III	IF4A3	P38919	9775	EIF4A3	701.5	670	551.4	693.9	612.7	732	1068	923.3	1479.6	1057	1584.4	721.8	3608.5	5480.6	1976.1	1469.3	860.6	299.3	812.7	511	834.9	219.5	223.1	498.4	317.9	1182	1319.1	571.1	432.9	739.4	907.8	2594.4	1989.6	406.2	669.8	473.5
11081-1_3	SL007151	Glycerol-3-phosphate dehydrogenase [NAD(+)], cytoplasmic	GPDA	P21695	2819	GPD1	160.3	147	168.5	154.3	117.1	133.8	160.8	126.6	105.5	140	128.9	122.1	175.5	175.2	151	135.1	125.7	137.2	186	118.7	150	174.3	183.5	157.4	135.6	195	160	104.6	189.6	167.2	101.5	236.4	138.2	120.1	134.5	154.7
2695-25_1	SL001721	Platelet endothelial cell adhesion molecule	PECAM-1	P16284	5175	PECAM1	288.8	265.1	264.4	255.9	240.1	251	250.3	239.5	216.7	293.4	366.1	383.7	239.5	276.4	280.9	296.2	436.3	473.6	240.8	231.3	248.8	185.7	203.2	206.6	614.5	198.9	265.4	221.2	200.1	217.9	646.1	235.3	356.3	640.5	235.8	259.9
3040-59_1	SL000519	C-C motif chemokine 3	MIP-1a	P10147	6348	CCL3	87.2	89.7	84.7	83.4	96.6	103.3	87.9	81.5	87.1	80.2	82.9	87.3	62.6	62.7	91.5	89.8	109.1	134.3	72.6	72.9	73.6	92.3	89.5	82.1	138.9	55.1	70.7	87.1	94.5	81.3	115	49.9	74.2	119.7	80.6	85
3620-67_2	SL007806	Interleukin-22 receptor subunit alpha-1	IL22RA1	Q8N6P7	58985	IL22RA1	365.4	322	326	322	271.6	294.7	270.3	215.9	221.5	305.2	344.9	428.2	337.5	391.1	380.8	448.7	541.6	707.9	383.4	329	369.6	220.1	239.7	196.5	700.6	305.8	301.1	263.4	251.4	267.1	574.5	323.6	381.9	597.1	295	327.5
14150-7_3	SL005177	Interleukin-36 alpha	IL-1F6	Q9UHA7	27179	IL36A	128.9	122.5	120.1	104.8	116.2	105.7	91.5	94.9	105.1	96.5	109.7	100.5	154.3	148.9	160.7	141.1	124.2	160.7	128	128.4	133.2	108.9	117.1	92.6	130.2	115.7	120.6	136.9	108.3	108.3	100.8	173	161.9	90.8	119.7	117.3
4842-62_2	SL000070	Glypican-3	Glypican 3	P51654	2719	GPC3	134.4	177.8	171	178.4	160.6	193.2	135.1	192.3	143.4	140.5	80.4	80.7	41.6	44.6	54.7	37.7	44.9	37.2	154.3	175	196.2	120.6	138.9	207.4	304.6	1210.8	1327.1	103.2	109.5	100.1	44.2	41.1	47.5	250.8	101.4	77
2666-53_2	SL004081	Decorin	Bone proteoglycan II	P07585	1634	DCN	545.4	536.8	476.5	669.3	589.9	655	777.3	838.8	724.4	575.3	636.3	607.9	542.6	641.5	519.3	520.2	660	623.9	379	367.5	410.5	314.8	351.8	509.9	817.8	527.7	588.9	555	439.4	486.7	884.8	503.4	659	895.2	492.1	439.6
4557-61_2	SL014111	Kin of IRRE-like protein 3	KIRR3	Q8IZU9	84623	KIRREL3	48.5	54.5	50.8	43.2	58.6	57.6	55.7	64.1	58.3	45.5	49.3	40.5	46	53.3	47.1	44.5	47.2	39.4	44.1	50.8	44.1	72.8	67.7	62.8	44.6	48.8	49.2	56.3	65.7	55.1	60.9	54.5	51.6	53.8	49.9	46.6
5803-24_3	SL003362	Complement C3d fragment	C3d	P01024	718	C3	42395.4	47145.2	40903.2	39776.2	31598.9	36039.6	63923.1	49452.5	45833	48401.4	36479.2	36265.6	33895.6	31143.3	55120.4	38646.4	45234.7	64297.5	38961.3	31672.4	36409.1	123107	150522	117366	33202.7	50956.9	23482.3	31466	33615.6	37078.2	7451.7	19420.4	14399.5	57302.6	43140	37596.9
3280-49_2	SL004661	Aggrecan core protein	Aggrecan	P16112	176	ACAN	113	110	99.5	95.7	103	105.9	106.7	111.9	107.7	111.7	136.2	140.2	102.8	110	119.7	105.4	128	146.7	87.5	85.4	89.3	92.7	96.1	99.4	168.4	81	104.9	96.3	110.1	91.7	219.5	105.6	146.4	178.4	97.4	96.9
5115-31_3	SL005213	Tumor necrosis factor receptor superfamily member 19L	RELT	Q969Z4	84957	RELT	64.6	56	58.6	46.6	62.6	62.3	45.5	43.8	49.6	51.8	67.2	63	48.1	48.3	49	59.8	68.4	59.3	42.7	53.1	49.6	83.9	75.1	60.1	76.1	51.1	56.1	58.4	65.1	38.8	93.6	46.4	59.5	81.2	61.2	65.8
2859-69_2	SL004723	Histone deacetylase 8	HDAC8	Q9BY41	55869	HDAC8	1485.4	1292.1	1507.8	1351.8	1246.9	1191.2	715.4	598.7	679.6	763.8	862.3	895.9	2468.8	3424.5	1674.7	1786.2	1337.2	963.2	2187.9	1961.5	2027.3	598.9	605.3	676	781.4	2446.9	1293.4	1368.5	1078.6	1299.3	1323.3	3496.8	2705	791.7	1449.3	1565.2
5364-7_3	SL007336	Protein SET	SET	Q01105	6418	SET	3548.4	3028.7	2406.2	2491.7	2142.6	2371	3736.9	2563.1	3918.4	3903.2	4479.3	3164.7	6163.9	7994.5	4025.9	1640.7	1998.8	668.6	4247.5	3074.5	3596.7	913	933.5	1411.2	1489.8	5749.1	2951.5	1827.5	1494.1	2912.9	2745.1	10427.3	7849.6	1031.9	3057.2	3032.7
4414-69_2	SL004484	Pulmonary surfactant-associated protein D	SP-D	P35247	6441	SFTPD	259162	217875	295558	377417	268394	230380	295564	115086	324635	370807	326119	375922	227368	65004	224637	269023	157530	176901	432389	382731	269834	130607	124441	227306	164905	562271	57033.7	329400	303869	380036	12817.8	19359.2	63207.5	139516	331356	339552
12060-28_3	SL004345	Growth/differentiation factor 11	GDF-11	O95390	10220	GDF11	172.1	152.1	161.4	132.1	130.9	132.3	101.8	97	98.8	112.1	125.9	144.4	125.4	118.8	137.2	160.1	163.7	204.5	150.6	153.9	158	154.8	134.7	106.6	191.1	117.7	110.9	131.4	116.8	125.4	179.7	124	122	163	135.8	157.5
4436-1_2	SL014093	Ectonucleoside triphosphate diphosphohydrolase 3	ENTP3	O75355	956	ENTPD3	492.5	431.6	462.9	404.3	376.5	395.6	350.2	372.3	324	365.3	404.7	489.3	308.3	353.7	340.1	435.2	482.7	569.1	419.6	392.8	396.3	272.8	283.8	294.7	610	271.4	353.7	382.2	312.7	334.6	723.9	274.6	401.3	629.2	360.3	417.1
5491-12_3	SL010471	Testican-2	Testican-2	Q92563	9806	SPOCK2	167.8	182	165	257.5	195.2	221.4	56.5	49.9	76	137.5	68.1	125.3	37.7	40.1	41.4	61.3	69.7	59.1	520.6	420	375.2	210.7	191.4	194.7	63.7	153.4	83.9	149.3	125.3	151	44.1	60.4	42.1	60.4	70.4	69.2
3359-11_2	SL010522	Cyclin-dependent kinase 8:Cyclin-C complex	CDK8/cyclin C	P49336 P24863	1024 892	CDK8 CCNC	612.5	575.6	537.7	451.8	385.3	419.3	307	280.4	326.5	365.6	400.5	348.6	648.1	850.2	518.6	538.1	401.7	337.8	497.2	429.3	503.4	285.5	276.2	361.1	314.3	597.4	492.7	412.2	358.1	371.6	500.5	928.1	638.4	334.7	541.3	439.8
3805-16_2	SL010458	Endothelial cell-specific molecule 1	Endocan	Q9NQ30	11082	ESM1	181.2	170.4	156.4	134.8	152	138.8	121.4	122.6	130.3	156.5	173.9	216.9	146	147.8	188.3	183.1	222	303	147.2	162.6	162.2	129.7	139.4	120.6	332	112.2	144.9	145.4	149	123.6	306.9	124.9	186.7	278.7	149.6	153
2443-10_4	SL004342	Fibroblast growth factor 8 isoform B	FGF-8B	P55075	2253	FGF8	265.9	248.9	241.9	226	209	223	206.1	190.9	180.5	237.2	269.6	322.3	180.5	211.6	227.3	280.6	367.7	457.7	257.3	229.9	240.6	199.6	211.8	186.6	498.5	171.2	220.5	210.1	194.5	179.3	495.9	179.7	272.4	490.9	204.8	250.7
3168-8_2	SL004626	A disintegrin and metalloproteinase with thrombospondin motifs 5	ADAMTS-5	Q9UNA0	11096	ADAMTS5	127.2	120.8	117.6	105.9	109	111.2	82.5	82.1	83.8	81.8	73	115.6	64.1	72.6	69.1	102.6	163.6	260.3	91	109.5	105.7	111.2	120.2	100.2	187.2	75.4	72.9	94.6	103.1	90.7	119.9	52.1	61.7	207.5	98.3	119.3
2962-50_2	SL002561	Parathyroid hormone-related protein	PTHrP	P12272	5744	PTHLH	98.8	99.7	101.8	97.4	103.8	102.3	71.7	86.8	85	75.7	85.4	86.4	89.3	100.3	96.1	98.9	96	106.1	119.5	115.5	110.2	104.7	104.2	93	109.9	75.6	81.4	105.1	127.7	95.6	98.5	109.1	104.7	113.5	95.2	98.9
2841-13_2	SL004650	Secreted frizzled-related protein 3	sFRP-3	Q92765	2487	FRZB	500.8	468.6	491.7	588.5	491.4	434.9	386.9	371.7	391.9	381.5	380.1	402.5	699.5	790.4	650	681.7	566.6	562.5	488.2	492.5	487.6	312.1	346.2	429.4	566.3	622.4	555.1	475.2	348	434.9	425.9	597	533.8	542.6	477.6	432.3
4282-3_2	SL005034	GTP-binding nuclear protein Ran	RAN	P62826	5901	RAN	17236.9	15357.5	14949.9	13504	10746.4	14472.3	19060.2	13255	20387	26407.5	28067.2	21627.6	24580.3	32471.8	16112.9	9811.4	7260.6	3963.9	19276.4	13762.9	18625.3	2103.1	2541	5658.1	7879.7	35699.3	29763.7	8995.5	7253.8	15045.5	16283.3	65400.6	45226	6896	13361.3	10490.4
5470-69_2	SL010328	Mediator of RNA polymerase II transcription subunit 1	MED-1	Q15648	5469	MED1	8519.5	7926.7	6294.8	8937.9	8185.3	8523	11736.7	9944.4	12795.1	11597.8	13557.9	9153.6	21744.5	21476.5	19790.4	15470.5	8569.6	8859.8	7943.7	7305	8887.8	4632.8	5099.1	7001.6	4481	16272.2	13486.4	7333.5	5034.9	8692.2	7792.2	19027.6	17128.6	4971.1	9677.8	8196.9
5098-79_3	SL014209	Killer cell lectin-like receptor subfamily F member 1	KLRF1	Q9NZS2	51348	KLRF1	82.8	80.2	82.6	72.6	79.9	79.1	72.5	66.8	68.4	69.9	76.3	83.3	66.4	61.2	79.7	77	91	112.9	76.1	75	85.7	93.3	97.7	72.4	118.5	52.6	64.9	71.6	90.2	73.7	124.2	67.6	71.9	111.8	78.9	81.2
2973-15_2	SL000668	Platelet glycoprotein 4	CD36 ANTIGEN	P16671	948	CD36	192.2	196.8	176.9	209.9	221.4	255.2	347.8	522.7	317.2	197.6	291.1	276.6	164.9	179.9	188.9	242	250.1	273.7	272.1	231.6	253.8	130.1	137	173.1	286.8	182.6	251.2	233.2	254.1	327.8	323.8	104	182.8	344.5	183.7	168.2
4815-25_3	SL016128	Thioredoxin domain-containing protein 12	TXD12	O95881	51060	TXNDC12	1034.1	1030.6	986.2	1628.1	1619.1	1288.3	1763.2	2009.1	1820.5	1826.5	1298.9	1181.9	1488.5	1283.8	1154.2	1172.3	708.3	434.5	795.7	1165	770.3	3822.2	2315	1392.5	599.4	1674.5	1731.8	2247.6	1157	1255.6	838.5	1734.5	1306.7	771.4	1222.2	1003
3714-49_2	SL000382	Creatine kinase M-type:Creatine kinase B-type heterodimer	CK-MB	P12277 P06732	1152 1158	CKB CKM	117689	98377.2	152099	243568	149360	145614	226625	233887	145376	234404	167145	192760	27280.8	58858.1	49894	69797.1	38702.1	24883.5	153297	171106	125348	179544	164090	252811	54360.4	172556	182543	204298	159351	206140	46463.1	120126	96982	78956.9	48514.4	39804.2
13101-60_3	SL007631	Sclerostin	SOST	Q9BQB4	50964	SOST	647.9	663.5	596.6	1072	875.8	872.1	1051.2	942.7	964.3	741.5	713.7	683.2	874.3	808.2	877	818.6	560.8	631.1	683.8	579.4	600.4	482.2	517.1	893.5	513.4	1170.3	1230.7	863.9	652.2	689	513.3	971.2	786.5	555.6	848.4	705
10365-132_3	SL005184	Interleukin-23	IL-23	P29460, Q9NPF7	3593 51561	IL12B IL23A	94.6	91.4	87.1	80.6	77.7	75.3	43.4	45.1	52.5	54.6	63.4	69.7	67.2	65.6	84.3	100.7	100.6	126.3	92.3	92.5	86.1	100.5	93.2	82.9	100.7	63.7	54.7	84.2	95.3	68.3	71.3	62.6	60.8	72.9	87.5	93
3898-5_2	SL007266	26S proteasome non-ATPase regulatory subunit 7	PSD7	P51665	5713	PSMD7	695.4	650.3	551.6	985.9	957.4	1005.3	786.7	1204.4	925.6	1032.2	812.1	777.5	988.5	1063.4	528.7	409.5	484.1	276	745.5	646.7	692.3	792.1	769.1	1088.3	402.2	1319.2	972.5	646.2	599.2	600.5	410.8	1177.2	872.1	536.1	670.4	579.6
3391-10_2	SL007250	Phosphatidylinositol 4,5-bisphosphate 3-kinase catalytic subunit gamma isoform	PK3CG	P48736	5294	PIK3CG	321.3	290.1	309.1	252.2	232.6	212.3	162.1	158	165	190.9	229.1	252.1	305.9	377.4	327.9	319.8	322.6	361.4	340.7	289.8	320.2	189.2	192.4	170.4	324.3	239.2	247.7	251.8	207.1	233.6	321.3	218.6	220.9	322.5	260.8	286.6
3003-29_2	SL005205	Natural cytotoxicity triggering receptor 3	NKp30	O14931	259197	NCR3	55.6	51	50.9	40.3	53.5	56.1	48.6	59.8	56.5	48.8	51.8	42.7	62.9	77.3	51.9	53.2	51.6	37.2	60.2	57	60.1	77.7	69.6	67.5	33.9	40	49.8	50.9	66.4	59.9	54.9	40.7	45.3	42.2	43.6	47.8
3891-56_1	SL009629	Methyl-CpG-binding domain protein 4	MBD4	O95243	8930	MBD4	158.5	151.6	149.8	189.3	178.3	185.8	217.3	218	200	199.3	220.8	224.2	120.9	130.4	139.6	145.8	199.2	219.5	130.3	134.4	129.8	170.4	167.2	187	286.2	125.5	170.6	185.2	164.7	157.4	337	136.4	197.4	305	143.8	144.9
3858-5_1	SL008063	Low molecular weight phosphotyrosine protein phosphatase	PPAC	P24666	52	ACP1	1161.4	1155	999.7	1554.9	1456.1	1609	2061.7	2188.8	1938.5	1547.1	1280.2	1235.2	2231.9	2925.2	1694.6	1297	1001.5	1091.8	897.4	870.6	909.9	811.3	794.6	1479.3	851.5	2644.8	2224.4	1320.2	1055.2	1123.1	1384.8	4665.7	4074.2	1044.2	1009.7	828.7
5112-73_3	SL014268	OX-2 membrane glycoprotein	OX2G	P41217	4345	CD200	320.3	286.8	295.4	266	253.3	258.2	232	205.7	256.4	201.6	245.5	250.4	154.9	158	251	309.9	319	493.7	984.9	984.7	1031	174.9	186.4	157.8	346.8	141.8	144	247.5	186	195.6	276.6	125.6	177.4	258.2	250.1	291.2
2668-70_2	SL000337	Calpain I	Calpain I	P07384 P04632	823 826	CAPN1 CAPNS1	47338.8	50213.9	48724.6	87137.8	80752.8	80674.3	98813.2	123360	83623.9	90876.9	79065.6	61709.6	51955.4	59938	50988.2	42201.8	32313.9	32456.8	56125.3	62744.2	57155.8	50372.5	44305	74977.9	29426.3	126587	98044	75652.4	64985.1	92263.6	48428.5	149453	110259	77927.7	49933.8	36742.8
5097-14_3	SL014289	Killer cell immunoglobulin-like receptor 3DS1	KI3S1	Q14943	3813	KIR3DS1	95.2	93.6	88.3	85.4	87.6	94.8	90.3	88.4	90.1	91.2	96.2	106	67.4	69.4	79.6	82.9	97.7	119.3	82.1	72.9	78.3	108.6	111.3	95.3	131.8	63.9	76.2	78.4	102.6	85.2	165.3	76.6	88.8	139.6	81.4	91.3
2567-5_6	SL003328	Complement factor I	Factor I	P05156	3426	CFI	1682.5	1723.1	1590.2	1188.5	1083	1328.5	1347.7	1052.4	1192.8	1364.5	1224	1526.4	1003.3	1815.9	1032.6	871.8	705.2	699.4	1768.8	1303.8	1671.4	6280.4	5166.3	4605.4	662.3	840	1171.8	1137.5	1227.8	864.7	346.6	858.3	623.8	1501.7	1041	828.2
3363-31_4	SL004781	Tyrosine-protein kinase CSK	CSK	P41240	1445	CSK	38778.9	35756.6	29028.9	21015.2	16812.1	21222	32845.6	24823.7	32608.5	37841.3	49795.9	28353.7	72346.9	110508	47813.2	28572.4	21313.2	4311	51044	34835.2	45927.7	3327.6	3402.8	10293.8	12940.1	43187.4	42764	19829.6	18967.8	35926.9	22576.3	80531.6	62069.5	13010.1	34293.6	28423.9
8469-41_3	SL000466	Insulin-like growth factor-binding protein 2	IGFBP-2	P18065	3485	IGFBP2	1701.3	2212	1754.8	148.9	144.9	150.9	183.2	180.7	156.3	688.2	606.3	774.6	721.1	868.5	1761.3	1019.9	796	1720.9	683.1	474.1	463.6	1923.3	1703.6	1728.1	277.8	253.5	491.4	128.8	219.2	157.7	836.6	2695.5	2162.7	435.5	115.3	138.6
14144-3_3	SL019979	Histone H2A type 3	H2A3	Q7L7L0		HIST3H2A	112115	92134.1	86524.6	127868	98846.2	83583.8	126967	96673.8	90203.4	147727	127898	138485	81981.1	67049.1	111219	103597	79219.1	98312.3	146931	120041	109392	72674.6	172774	91572.8	99383.1	98937.4	141769	89439.2	58313.2	100064	65270.9	116792	115150	105841	89111.4	115322
5340-24_3	SL003717	Caspase-10	Caspase-10	Q92851	843	CASP10	9540.7	9859.6	10374	19660.9	18616.7	15198	25617	33860.8	22566.1	26985.7	18633.6	12566.1	12353.3	10177.5	11576.7	10201.9	5835.3	3046.8	6151.5	10197.1	6265.1	24879.6	23557.8	18396.5	5030.9	14772.7	18898.2	16393.8	13900.3	15803.2	6970.5	13755.1	9885.2	6778.5	8108.8	7869.8
3831-21_1	SL003761	Phosphatidylinositol 3,4,5-trisphosphate 3-phosphatase and dual-specificity protein phosphatase PTEN	pTEN	P60484	5728	PTEN	512.4	523.3	447.1	284.3	235.4	311.5	350.6	325.7	343.3	416.3	408.8	261.5	204.8	338.2	151.1	118.7	116.7	110.7	247.1	200.5	248.9	165.8	155.7	154.3	155.3	238	279.8	222.1	213.2	365.6	494.8	1173.7	899.5	168.4	324.8	292.5
14121-24_3	SL004159	Tumor necrosis factor receptor superfamily member 10D	TRAIL R4	Q9UBN6	8793	TNFRSF10D	362.2	325.4	311.4	237	222.9	196.4	168.5	126.1	171.6	162.7	184.6	244.6	422	422.4	403.9	377.5	340.5	502.4	395.1	336.7	328.3	150.9	172.5	147.7	376.6	267.9	221.4	240.5	219.8	252.1	201.2	291.1	285.3	196.2	297.5	316.1
2514-65_3	SL004142	Ephrin-B3	Ephrin-B3	Q15768	1949	EFNB3	757.4	747	708.7	913.9	646.8	674.7	476.5	453.6	398.3	520.2	630.5	768	337.7	388.3	474.2	841.4	1473	1749.7	524.6	472	550.4	373	473.6	405.2	1807.5	293	448	589.5	443.7	469.7	1182.2	378.3	652.7	1534.1	638.5	729
5005-4_1	SL007281	Mitogen-activated protein kinase 12	MK12	P53778	6300	MAPK12	514.3	540.9	786.4	1283.3	943.8	1091.2	1399.9	1766.3	1075.6	1615.5	896.7	1396.6	271.9	397.3	385.7	608	332	229.7	1222.2	1391.7	1394.8	803.8	699	1073.1	385.1	1134	1482.1	1000.6	817.1	946.9	569.8	1549.8	1306.6	585.5	296.8	271.4
3235-50_2	SL010391	WAP, Kazal, immunoglobulin, Kunitz and NTR domain-containing protein 2	WFKN2	Q8TEU8	124857	WFIKKN2	80.7	87.1	81.1	72.5	91.7	101.5	131.9	168	135.3	83.4	87.9	71.8	81.4	96.1	78.6	63.5	69.1	68.3	72.1	74.4	71.3	85.2	86.9	91.8	82.1	68.4	89.8	87.4	93.9	81.1	99.3	86	97.8	93.7	74.6	71.6
2834-54_1	SL003915	Kallikrein-8	kallikrein 8	O60259	11202	KLK8	396.9	353.7	372	354	291.2	329.7	273.6	261.2	246.9	374.6	448.8	541.5	224.5	255.1	291.2	386.4	573.6	678.4	345.4	330	338.1	276.4	278.2	238.1	834.7	188.6	291.3	292.2	255.2	252.9	911.4	254.1	411.1	849.4	304.3	368.6
5534-49_2	SL004157	Tumor necrosis factor receptor superfamily member 10B	TRAIL R2	O14763	8795	TNFRSF10B	145.6	139.6	142.5	128.3	119.6	124.6	99.8	80.3	88.2	121.5	125.8	150.3	86	96.1	116.5	159.4	208.3	267.5	151.6	138.7	142.6	138.2	132.6	111.9	249.9	87	98.2	125	122.7	102.6	232.3	88.9	132.6	229.8	126.8	144.3
5029-3_1	SL006528	Prolyl endopeptidase FAP	SEPR	Q12884	2191	FAP	76.8	76.5	77.1	57.1	77.9	72.8	56.4	63.9	69.1	68	69.6	81.4	78.3	70.5	94.9	74.4	78.2	104.8	68.8	84.7	84.6	88.4	86.9	66.5	93.2	57.3	67.5	70.2	75.1	66.5	77	68.3	76.4	68.9	71.7	75.9
5443-62_2	SL002505	Atrial natriuretic factor	ANP	P01160	4878	NPPA	211.3	197	193.1	188.1	166.6	184.9	151.6	145.2	126.7	198.5	236.8	287.7	138.7	159.6	192.7	229.9	318.6	425.1	193.8	175.8	195.4	143.7	155.1	135.6	429.9	105.3	155.2	155.6	162.5	139.2	487	133.4	245.9	407.3	160.1	200.5
4905-63_1	SL004814	Coactosin-like protein	Coactosin-like protein	Q14019	23406	COTL1	3782.3	3391.9	3592.9	5460.4	4844.2	4126.2	3997.4	3776.1	3990.9	3437.9	2857.4	2960.7	5051.3	4653.9	4726.5	4628.5	2579.8	2300.7	3351.5	3959.9	3167	3658.7	3289.4	3871.8	1409.3	7314.5	5306.8	5142.7	3371.1	4774.1	2609.7	6356.8	4294.7	2231.1	3364.7	3371.3
3208-2_4	SL006992	Matrilin-3	MATN3	O15232	4148	MATN3	254.8	219.3	246.9	162.3	152.2	149.4	137.4	134.9	131.2	162.3	189.8	229.1	183.5	191.4	179.1	237.6	268.6	310.5	272.7	245.2	242.7	154.4	161.4	142.8	330.7	156	172.1	171	159.3	178.7	296.5	161.1	194	323.5	183.5	220.9
4467-49_2	SL005488	SPARC-like protein 1	SPARCL1	Q14515	8404	SPARCL1	1454.9	1289.7	1290.8	1916.3	1446.7	1617.4	1754.7	2168.3	1708.9	1643.2	1053.4	1406.3	1331.6	1185.4	778.1	1023.8	745.8	783.9	1020.2	1091.1	1009.2	3695.1	3567.4	3268.5	697.9	1088.5	1018.7	1170	667.1	1032.7	309.7	721.9	660.3	872.4	1004.4	905.4
5122-92_2	SL005214	Semaphorin-6A	Semaphorin-6A	Q9H2E6	57556	SEMA6A	293.8	278	253.8	235.8	191.8	224.3	324.7	298.9	257.3	379.7	431.9	404.8	283.5	332.6	306.9	216.3	331.5	299.5	154.7	153.7	160.2	197.4	210.3	249.4	446.7	176.7	262	173.7	175.9	196	730.4	214.5	361.9	561.6	248.5	254.2
5355-69_3	SL004648	Tumor necrosis factor ligand superfamily member 14	LIGHT	O43557	8740	TNFSF14	103.9	98.2	94.5	70.2	81	79.6	60.1	49.6	68.5	63.5	69.8	80	72.3	71.7	103.7	91.1	94.2	137.2	105.7	87	92.6	94.3	113.9	83.7	115.1	78.7	72.4	76	90.2	77.7	82	82	85.5	102.9	89.2	98.2
3828-54_2	SL011071	Platelet-derived growth factor C	PDGF-CC	Q9NRA1	56034	PDGFC	40.1	46.7	47.6	39.7	41.9	40.2	31.2	30	38.3	28.5	31.7	28.8	46.1	44.2	41.2	39.3	37	38.3	34.7	40.3	40.6	68.6	71.1	46.7	36.5	49.4	38.2	41.7	64.1	47.9	35.1	34.1	36	34.2	43.4	42.7
4990-87_1	SL006460	Platelet glycoprotein Ib alpha chain	GP1BA	P07359	2811	GP1BA	135.7	131.1	129.1	126.4	127.1	123.2	134.5	145.1	127.4	129.8	149.1	187.7	86	84.7	104.5	127	153.5	200.4	136.3	142.9	143.2	124.9	134.1	112.1	247.2	76.5	108.5	120.6	117.2	106.9	225.6	85	118.8	214	121.6	125.1
4769-10_3	SL008590	Olfactomedin-4	Olfactomedin-4	Q6UX06	10562	OLFM4	117.8	149.9	125.1	29.7	40.1	42.6	69.5	52.4	45.8	54.1	70.4	65.8	39.2	40.3	40.3	43.1	63.2	65.7	42.4	40.2	41.2	1150.4	67.7	63.2	106.1	32.3	49.7	38	218.5	43.9	116.4	42.6	64.7	113	40.4	49
3070-1_2	SL000478	Interleukin-2	IL-2	P60568	3558	IL2	79.4	82.6	82.5	53	73.8	75.9	71	75.1	82.8	79.7	85.9	83.3	87.8	93.8	82.3	64	78.2	84.3	66.5	70.2	76.3	87.8	87.7	74.7	94.6	51.4	69.8	67.7	81.6	66.8	95.7	71.1	82.5	90.9	70.1	75.7
2625-53_4	SL017612	Heat shock protein HSP 90-alpha/beta	HSP 90a/b	P07900 P08238		HSP90AA1 HSP90AB1	196567	166764	208395	302010	227993	199735	272363	254279	210893	238483	200440	195240	221080	204056	203448	229992	123743	146261	213565	200062	195325	74001.5	74116.9	149504	98252.7	411828	303217	222436	169328	245212	117120	389096	236625	120507	202159	187425
4910-21_1	SL004064	Phospholipase A2	GIB	P04054	5319	PLA2G1B	120.6	124.4	138.2	163.3	154.2	178.1	217.5	279.2	211.5	203.3	174.5	132.6	299.8	331.2	253.4	143.3	111.8	86.8	118	122.4	136.6	165.8	152.5	155.8	79.8	236.7	210.9	162.7	128.1	161.3	169.8	220.1	187.1	112.5	124	118.8
7660-21_3	SL003646	Tropomyosin alpha-4 chain	Tropomyosin 4	P67936	7171	TPM4	57893.3	59131.2	54030.7	78781.2	63292.6	69772	68480.7	63464.4	69683.2	64181.1	53239.1	40519.3	77777.7	69709.2	73682.5	36728.4	52709.4	62964.6	51631	36238.3	41244.4	22003.3	26645.8	44155	33639.7	82618.2	43811.6	48036	32091.1	41541.5	49132	178904	124060	30450.3	70122.5	77094.6
2647-66_2	SL003648	Rab GDP dissociation inhibitor beta	Rab GDP dissociation inhibitor beta	P50395	2665	GDI2	177266	155646	182795	234813	175311	164340	277750	242795	223586	257735	225064	217177	177934	171446	168711	139165	98007.4	123970	196602	177256	154674	108602	115505	197360	113574	349819	293328	185589	156117	225529	109795	361858	232754	128772	199901	187835
5328-33_37	SL016828	Epidermal growth factor receptor variant III	EGFRvIII	P00533		EGFR	98.5	86.8	88.3	63.5	80.7	80.3	57.1	52.4	60.4	67.4	65.1	79.7	75.6	75.5	71.2	82.9	76.3	87.9	82.2	83.8	72.6	99.5	90	78	91.1	64.2	60.1	85	83.9	72	91.2	72.4	67.9	84.7	86.8	93
4986-59_1	SL012248	Focal adhesion kinase 1	FAK1	Q05397	5747	PTK2	47.7	51.4	49.7	33	45.2	45.7	37	47.9	55.6	47.9	51.6	43.6	49.2	44.9	43.9	36.4	36.9	34.1	39.3	46.8	46.3	68.6	65.6	58.6	36.3	49.7	45.2	45.3	50.2	48.3	41.1	32.8	38.8	41	46.3	46.6
5264-65_3	SL003520	Calreticulin	calreticulin	P27797	811	CALR	392.7	356.3	366.8	379.9	340.5	332.9	307.3	274.3	272.6	290.6	313.9	322.6	449	482	364.5	441.7	410.1	426.8	401.8	356.3	382.5	296.2	317.6	286.6	398.7	422.1	329.1	329.3	298.2	315	323.4	446.4	408.3	341.7	361.2	354
5138-50_3	SL004366	Tumor necrosis factor receptor superfamily member 12A	TWEAKR	Q9NP84	51330	TNFRSF12A	80.8	99.2	96.4	102.4	101.4	103.4	136.6	165.9	135.4	144.3	124.6	108.2	204.6	238.7	141.9	90	74.3	53.7	72.7	77.2	74.2	126.2	114.2	135.8	56	123.8	162.9	82.5	87.4	90.9	103.4	167.3	145.7	70.1	78.6	77.8
3585-54_4	SL009341	Basigin	BASI	P35613	682	BSG	691	657.5	669	710.3	580.6	541	474.7	411.4	436.5	587.3	685.8	878.2	643	695.4	765.7	912.4	1116.2	1323.4	633.1	616.9	622.7	376.2	461.5	385	1413.6	509.2	578	573.3	455.3	453	1223.4	552.6	798.6	1441.9	674.1	704.9
5248-68_2	SL005793	Peptidyl-prolyl cis-trans isomerase F, mitochondrial	Cyclophilin F	P30405	10105	PPIF	2180.4	2102.7	2496.1	7380.5	8260.2	9381.2	5070.6	5561.3	5206.3	2534.1	3463.9	2635.8	18878.2	17247.2	14546.2	11420.4	6638.9	8712.5	5386	4448.2	4388	1714.2	1602.8	2614.3	2995.7	6272.6	8209.5	6137	3989.4	5640.3	3858.2	9392.9	10447.2	3885.2	2912.5	2888.4
2937-10_2	SL004668	Apolipoprotein E (isoform E3)	Apo E3	P02649	348	APOE	632.9	624.5	436.1	370.8	411.5	340.6	414.8	306.7	634.6	395	494.3	421.9	510	497.2	326.5	368.9	256.7	246.4	908.2	992.8	670.1	228.3	213.9	247.5	228.1	436.4	303.3	491.6	344.5	460	195.6	353.3	274.6	221.4	644.1	544.4
3210-1_2	SL010374	Methionine aminopeptidase 1	METAP1	P53582	23173	METAP1	4101.5	3829.3	4353.1	10032.4	6871.9	9028.7	7547.2	10553.6	7152.1	7452.1	7891.5	5200.2	8388.2	13524.5	6874	5853.4	2750.9	2651.5	8895.5	8175.7	8537.4	3842.7	3694.7	6134.9	2035	8679.2	9453.5	7044	5410.7	6821.3	5327	16330.4	15044.4	3578.2	3731.1	3325.1
2635-61_2	SL004646	Layilin	Layilin	Q6UX15	143903	LAYN	344.1	308.5	310.4	286.3	255	276.3	211.6	221.7	180.5	281.9	344.5	422.9	199.5	240	262.3	344.6	466.3	592.9	305.5	296.4	310.9	217.9	243.3	205.4	647.1	153.9	255.7	243.2	220.5	246.1	705.4	195.6	336.7	667.7	246.7	300
3379-29_1	SL007228	Protein kinase C iota type	KPCI	P41743	5584	PRKCI	1525.2	1531.1	1391.6	1685.2	1321.5	1501.2	1917.7	1636.6	1767.7	1766.1	1834.1	1437.8	3298.5	5556.7	2048.2	1271	1115.9	574.8	1356.6	1104.8	1347	521.2	588	1085.7	896.5	1902.2	1509.2	960.8	785.4	1067.1	2667	7722.5	5128.2	985	1109.2	992.3
2968-61_1	SL004686	Tumor necrosis factor ligand superfamily member 15	TNFSF15	O95150	9966	TNFSF15	116.6	116.5	113.8	118.8	112.2	129.3	126.2	126.7	118.5	120.8	131.2	133.9	92.1	98.8	94.9	100.5	136.6	149.6	102.7	93.9	101.2	132	129.2	122.4	178.9	101.9	112.8	103.6	117.1	109.6	198.4	87.1	118.4	192.1	102.9	105.9
14116-129_3	SL004821	Protein S100-A4	S100A4	P26447	6275	S100A4	45948.6	45881.9	41540	93505.4	78756.8	73579.7	55814.4	76650	46317.3	66768.1	36704.2	44841.5	31615.5	31744.6	31504.6	18229.8	15800.5	17703.3	54942.4	52141.3	42902	43157.6	54006.2	83159	36661.2	145190	103415	50186.8	41659.6	59306.3	24193.1	97959.5	59604.7	48127.5	30225.4	22785.5
4141-79_1	SL003183	C-X-C motif chemokine 10	IP-10	P02778	3627	CXCL10	161.4	165.1	158	169.7	160.6	178.6	153.4	144.3	132.6	158.2	192.8	212.2	132.9	148.7	163.3	160.7	284.8	301.7	161.7	147.3	158.6	110.2	126.5	128.6	338.7	92.4	139.6	140.9	136.6	115.9	342.4	169.8	239.8	344.7	143.1	155.1
5252-33_3	SL016555	Dual 3',5'-cyclic-AMP and -GMP phosphodiesterase 11A	PDE11	Q9HCR9	50940	PDE11A	990.6	951.1	997.4	1192.3	994.8	962.8	656.5	550	858.4	779.5	968.8	943.6	1041.3	1100.3	1359.4	1577.9	1239.8	737.4	1371.5	1288.8	1308.5	602.8	641	801.7	901	1567.4	1287.4	1040.4	852.1	956.5	708.7	1440.7	987.5	868.6	1285	1112.2
13089-6_3	SL003349	Hypoxia-inducible factor 1-alpha	HIF-1a	Q16665	3091	HIF1A	78.4	78.2	83.2	62.5	76.3	67.3	46	38.6	52.6	49.4	50	55.2	73.8	63	98.9	85.6	90.4	116.9	84.4	85.8	80.2	92.7	87.9	67.5	82.2	65.1	50.1	75.7	90	67.6	44.9	47.8	47.6	54.4	84.4	85.6
2612-5_2	SL004759	Eukaryotic translation initiation factor 5	eIF-5	P55010	1983	EIF5	1299.5	1264.1	1027.3	1127.7	1272.8	1295.5	2143.7	1910.1	2105	1079.9	1153.2	744.5	5130.7	3356.7	2592.7	1079.4	895.6	403.4	767.9	819.3	610.9	462.7	505.1	631.5	573.8	2061.8	1596.1	1152	742.6	1057.2	2089.5	5325.3	3596	726.5	1231.4	1116.3
2993-1_2	SL004861	Interleukin-18 receptor accessory protein	IL-18 Rb	O95256	8807	IL18RAP	55.4	58.7	56.2	49.8	64.6	65.5	72.7	78.9	73	61.9	62.8	61.8	52	55.2	57.1	45.7	51.5	49.4	47.2	47.9	45.3	74.5	68.5	66.5	59.9	43.9	58.1	57.6	78.9	59.3	90.8	44.9	60.9	69.9	55.7	54.5
3389-7_2	SL000550	Plasma serine protease inhibitor	PCI	P05154	5104	SERPINA5	252.5	225.8	247.3	183.9	185.1	175.7	135.8	125	128.5	161.9	186.1	221.1	204.1	236	212.2	250.6	259.8	315.3	239.9	228.5	231.1	152.5	160.4	143.8	279.5	175.4	180.1	190.7	183.9	168.8	284.2	167.1	197.9	277.2	198.4	231.9
3421-54_2	SL004635	Tumor necrosis factor ligand superfamily member 8	CD30 Ligand	P32971	944	TNFSF8	194.8	193.1	179.7	199.3	198.9	195.9	183	196.5	187.3	161.7	179.9	185.9	137.1	139.6	151.4	150.5	180.1	197.6	258.1	262.8	240.2	154.8	145.4	154.3	219.5	123.8	146.7	178.7	162.6	158.5	266.2	143.7	187.7	230.3	170.7	166.5
3077-66_2	SL003324	Coagulation factor Xa	Coagulation Factor Xa	P00742	2159	F10	7745.2	8028.7	4042.5	3481.5	2708.4	3384.4	7119.1	3995.5	6659.2	11684.7	15262.2	16009.8	1607.1	1076.9	842.4	280.6	447.2	191.3	17910.2	10715.7	14155	3896.3	2802.7	11534.8	1281.5	2740.4	4827.7	1572.5	1863.7	2351.7	1081.2	3751.4	2724	1918.8	7395.8	8251.6
3905-62_1	SL008143	Ubiquitin-conjugating enzyme E2 N	UBE2N	P61088	7334	UBE2N	77606.8	75579.8	74753.6	92349.6	78467.4	81201.8	120068	113856	92931.1	123244	95583.1	94747.2	84061.8	89307.7	72174.1	50978.4	36721.7	38171.9	76926.2	67630.2	67517.6	38082.9	35486.1	64331.4	28835.3	156066	112299	68557.9	52931.7	90267.8	49168.5	173777	103284	32387.9	64143.9	60270.2
3302-58_1	SL007049	Cystatin-F	CYTF	O76096	8530	CST7	256.2	248.6	242.1	279.4	229.4	227.3	395.8	504.7	351.4	372.1	613.1	424	1692.5	1666.1	1348.9	868.4	1051.6	924.7	175.5	161.3	183.7	144.4	181.4	173.1	632.5	174.8	226.9	213.3	204.7	184.2	526.7	232.9	315.9	617.7	240	237.9
5061-27_3	SL004853	ICOS ligand	B7-H2	O75144	23308	ICOSLG	543.6	542	555	899.9	747.5	679.8	10971.6	7875.3	14794.7	2396.6	3930.9	2516.7	2632.2	1597.9	1549.4	439	394.5	357.1	819	976.8	598.6	1392	1242.9	1490.6	286.2	1021.3	591.2	716.5	571.5	576.1	278.4	582.4	406.5	292.8	505.2	472.3
3852-19_2	SL000449	DnaJ homolog subfamily B member 1	HSP 40	P25685	3337	DNAJB1	1178.8	1051.8	999.9	1200.2	1127.7	1294.3	1119.3	1174.8	1454.1	1225.2	1504.4	805.9	4780	6024.8	2925.9	1749.9	800.8	542.2	652.2	627.8	829.4	255.6	238.1	466.5	332.6	1841.9	1382.7	958.4	572.1	975.6	1366.6	3681.6	2093.4	418.1	994.7	847.8
3469-74_1	SL010515	Ribosomal protein S6 kinase alpha-3	RPS6KA3	P51812	6197	RPS6KA3	5244.7	5882.9	4566.4	4087	3504.6	3719.7	5206.2	4250.4	5202.7	6272.1	6212.4	3904.2	6136.3	9868.7	3662.9	1601.5	1802.5	309	4345.4	3464.8	4330.6	1256.1	1316.7	2621.5	1668.9	5969.4	6925	3846.9	2762.7	5057.3	4092.2	11509.2	7791.4	1822.7	3185.7	2710.3
7640-29_3	SL013872	Low-density lipoprotein receptor-related protein 1B	LRP1B	Q9NZR2	53353	LRP1B	506.5	554	404.6	398.5	346.7	363.2	290	252.1	256.2	359.9	338.2	339.5	1291	1037.9	432.6	462.9	356.8	292.7	333.6	322.9	321	1523	1435.6	1152.5	154.3	247	238.5	542.5	442.7	348.9	146.2	256.6	166.6	310.6	440.2	348.9
3591-51_3	SL004865	Cadherin-6	Cadherin-6	P55285	1004	CDH6	5949.8	7142.9	5475	7336.7	4647.4	5024	5871.9	5288.5	5238	5777.8	4900.8	5831.2	4239.2	5092	3754.4	3453.4	3298.6	2849.8	5492.9	3965.4	4290.3	26047.3	21183.5	22642.4	2318.4	2959.6	2835.4	5538.4	4807.7	4348	889.6	2621.6	2455	3554.5	4488.9	4224.5
2658-27_1	SL004639	NT-3 growth factor receptor	TrkC	Q16288	4916	NTRK3	235	238.6	212.8	266.3	232.7	253.9	269.4	274.3	236.4	251	291	311.3	184.3	214.7	206.5	243.4	416.2	477.7	191.1	183	211.5	172.3	185.1	202.1	530.8	164.7	232	217.4	189	186.8	524.6	183.4	301.3	521.9	196.1	210.6
5178-5_3	SL011406	High affinity cAMP-specific 3',5'-cyclic phosphodiesterase 7A	PDE7A	Q13946	5150	PDE7A	137.7	134.2	128.2	134.9	130.1	125.2	111	106.9	109	106	113.3	124.9	112.4	134	107.3	139.4	200.7	218.8	111.8	102.2	111.1	108.6	106.8	107.2	237.4	102.3	130.3	120.7	114.8	116.8	188.3	164.6	159.8	226.5	124.4	128.8
2974-61_2	SL004855	Contactin-1	contactin-1	Q12860	1272	CNTN1	827.6	1044	861.1	98.1	107	118.3	154.2	165.8	144.7	102.1	93.9	86.9	54.9	56.4	51.2	45.6	57.1	57.3	82.9	82.6	85	369.7	468.6	550	69.8	85.5	82.7	107	98.2	86.9	819.8	2038.6	2213.4	121.4	158	131.5
3332-57_1	SL010469	Hemojuvelin	RGM-C	Q6ZVN8	148738	HFE2	173.1	171.6	166.8	198.7	181.5	202.1	161.7	188.4	152.9	179.8	193.9	231.7	108.2	118.8	134.7	162	243	282.7	123.9	127.6	141.3	140.5	158.8	146.9	323.6	97.8	132.1	161.3	148	132.6	336.1	107.3	178.3	361.4	135.5	154.4
4903-72_1	SL003657	Calcineurin	Calcineurin	Q08209 P63098	5530 5534	PPP3CA PPP3R1	6900.7	5602.9	8756.1	11565.6	8217.5	10773.9	10732.9	14072.4	7596.1	16686.4	14319.3	13056	4373.5	8534.3	4389.5	3459.4	2412.9	2857.9	12645.3	13516.1	14761.2	4815.2	4795.6	8951.5	3995	17042.7	15035.8	5130	6405.7	7561.9	5516.2	17399.7	14176.9	6162.3	4923.3	3527.7
4930-21_1	SL005789	Stanniocalcin-1	Stanniocalcin-1	P52823	6781	STC1	141.5	240	134.7	161.2	161	168.8	155.7	157	163.4	113.4	87.4	72.7	250.5	322	185.7	140.2	131.9	73.3	47.8	58.2	57.6	759.6	757.3	816.7	94.1	150.1	157.5	80.5	91.8	88.7	45.8	68.3	68.3	103.1	75.6	74.8
3887-90_2	SL010927	Importin subunit beta-1	IMB1	Q14974	3837	KPNB1	35607	34466.1	32104.5	32557.6	36045.3	38917.6	45911.9	39254.6	37971.5	31879.5	37731.6	31390.4	61353.2	72200.3	45105.6	30685.4	21027.9	12657.4	35856.5	32154.1	34509.4	17646.2	16677.9	30024.9	9315.8	52816.3	45253.8	34727.3	24727.8	34452	22789.5	66649.6	60776.3	12868.8	35135.1	30189
5134-52_2	SL007547	Hepatitis A virus cellular receptor 2	TIMD3	Q8TDQ0	84868	HAVCR2	398.8	394.5	346.5	473.5	433.2	498.8	592.1	602.1	530.1	551.5	662.9	613.3	339.9	395.1	415.4	357.3	478	458.4	311.1	295	328.6	248.1	276.4	387.7	693.4	329.2	471.4	406.6	330.9	372.2	1152.4	363.8	611.8	886.6	345.3	323.4
3601-54_3	SL008936	Neural cell adhesion molecule L1-like protein	CHL1	O00533	10752	CHL1	148.4	132.2	137.5	125	127.9	121.8	89.3	77.7	93.4	96.4	106	130.3	105.3	94	132	179	143.7	203.5	145.9	145.8	139.8	133.3	136	102.9	208.4	92.9	93.4	127.6	119	104.5	132.6	112.3	125.5	140.9	131.6	132.6
4220-39_2	SL005588	Tyrosine-protein kinase Fer	FER	P16591	2241	FER	335	364	316.6	275.4	279.8	317	272.6	304.4	305.1	342.7	319.6	219.7	213.3	305	128.1	79.8	65.9	19.8	475.3	465.5	514.6	125.5	120.5	253.9	67.1	267.6	279	242.9	188	330	223.7	634.2	404.6	120.1	351	288.1
5412-53_3	SL004134	CD27 antigen	CD27	P26842	939	CD27	10245.4	9253.2	7844	11691.5	11264.7	12097.1	9742.8	9833.9	10688.3	9316.5	10974.9	7641.2	26389.3	25888.4	22629	18596.7	11555.2	10500.6	8187.2	7314.3	8200.1	10369.2	11896.2	11062.5	5662.2	15214.5	12449.1	10480	8441	12907.8	6837.2	19591.3	16361.7	5751.1	14042.4	10079.6
4123-60_2	SL003171	Fibroblast growth factor 4	FGF-4	P08620	2249	FGF4	77	86.8	75.2	75.7	86.2	98.1	82.1	92.3	89.5	89.8	105.4	94.4	63.2	68	74.3	62.2	99.9	107.8	71.8	75.5	74.8	68.6	70.4	78.2	128.2	49.4	66.2	81.5	80.7	75.2	158.8	77.5	118.4	140.3	68.6	70.8
3281-19_1	SL006803	Angiopoietin-related protein 3	ANGL3	Q9Y5C1	27329	ANGPTL3	201.2	202.9	196	233.3	189.1	220.8	244.6	201.3	186.2	227.4	219.2	273.4	191.9	218.5	145.8	244.8	239.5	288.4	184	168.3	185.7	368.4	331.5	307.8	283.9	118.6	146.3	172.7	197.9	162.3	282.3	125.3	170.1	301.5	174	197
3067-67_1	SL005234	Growth/differentiation factor 9	GDF-9	O60383	2661	GDF9	200.3	202.8	170	235.2	235.1	237.1	197.9	210.1	227	283.9	249.7	299.6	229.1	206.2	289.5	261.8	346	410.2	182.8	177.6	171.6	127.5	141.2	127	405.3	201.8	187.1	188.2	131.7	171.4	370	175.9	211.5	351.1	170.5	189.1
3073-51_2	SL002508	Interleukin-18-binding protein	IL-18 BPa	O95998	10068	IL18BP	88	93	91.2	68.4	80.5	85.6	63.5	57	67	83.4	91.5	81.1	88	102	99.3	119.1	89.2	91.2	85.1	79.5	85.9	151.2	148	125.5	78.4	55.9	60.8	74	87.7	80	72.4	81	67.8	70.2	81.9	86.2
5440-26_3	SL004594	Troponin I, fast skeletal muscle	Troponin I, skeletal, fast twitch	P48788	7136	TNNI2	59435.3	59157.8	71728.2	310155	215294	177051	255764	254275	164694	130656	75536.6	71041.7	46144	53377.1	66957.8	138137	78054.7	51790	57158.3	80071.5	62196.5	248904	257898	281891	14558.9	80537.2	94127.4	275198	263429	281468	55667.4	116988	104876	102681	40097.8	46904.2
2748-3_2	SL001938	Inhibin beta A chain	Activin A	P08476	3624	INHBA	205.1	214.9	173.8	336.9	336.4	353.6	312.4	393.3	343.9	228.7	174.4	141.5	110.5	125.7	116.8	87.1	194.2	116.8	88.6	102.6	97.3	1229.1	881.2	729.1	207.3	227.3	167.3	264.6	186.6	205.5	91.6	133.1	131.4	391.3	183.5	141.3
14158-17_3	SL003848	Annexin A5	Annexin V	P08758	308	ANXA5	365.6	470.5	407.9	2685.8	1085.3	1757.1	870	2348.9	940.1	298.8	287.2	340.2	561.8	544.6	1315	546.9	558.6	298.2	301.3	323.1	313.3	3226.2	3139.2	2974.9	408.6	1142	589.2	2265.6	1474.1	2902.7	148.5	258.7	212.8	1140.4	509	1187.2
2939-10_2	SL004670	Artemin	Artemin	Q5T4W7	9048	ARTN	84.5	78.2	74.6	58.9	75.1	73.1	57.1	61	60.7	65.8	72.4	83	62.9	65.5	65.1	72.1	98.2	113.9	59.8	65.1	69.2	86.5	76.9	68.1	122	47.5	67.6	66	78.3	72.6	108.2	47.8	77.1	104.5	73.9	76.9
3388-58_2	SL010510	Serine/threonine-protein kinase PAK 7	PAK7	Q9P286	57144	PAK7	251.9	234.3	267.6	282.2	264.6	279.2	226.6	233.1	220.5	219.3	254.1	256.8	247	267.5	273.6	248.9	258.3	278.7	301.9	293.8	272.1	194.4	207.1	205.2	295.9	201.4	202.8	265.8	230.7	220.1	333.2	311.2	348.5	321.9	218.7	222.1
3198-4_1	SL008639	Iduronate 2-sulfatase	IDS	P22304	3423	IDS	275.9	276.7	261.2	308	302	314.4	288.1	291.6	288.7	235.8	232.7	238.5	245.3	263.2	226.2	233.4	268.4	217.4	501.9	431.5	419.1	188.3	185.3	221.8	251.6	234.1	239.2	282	263.6	252.9	287.7	265.1	262.3	266.2	277.9	240.3
2879-9_2	SL000248	Alpha-1-antichymotrypsin	a1-Antichymotrypsin	P01011	12	SERPINA3	153.9	164.5	139.6	209.8	211.5	427.8	252.9	467.1	268.9	138.6	550.7	108	112.8	122.3	250.9	84.7	85.8	71.5	75.8	1172.8	439.1	225.7	182.7	238.3	87.9	127.1	125.7	216.4	160.3	154.7	123.3	260.3	83.7	427.8	139.7	117.9
2683-1_2	SL000456	Complement C3b, inactivated	iC3b	P01024	718	C3	3400.6	3873.7	2692.1	2024.3	2007.7	2300.3	3754.2	3040	3164.7	3310.7	1993.4	2661.1	870.5	929	1238.9	883	1507.7	1429.1	2067.9	1621.3	1801.5	10446	10688.2	9632.4	1589.8	2205.3	1352.8	1427.8	1616.4	1528.5	310.4	831.9	756.9	2768.9	1974.5	1976.7
5065-8_2	SL014229	CD83 antigen	CD83	Q01151	9308	CD83	27.3	37.2	42.5	18.1	36.9	49.7	22.9	33.7	30.9	31.2	37.6	25.4	30.5	35.2	34.7	25.1	40	38.6	22.9	28	36.3	50.4	45.4	36.6	36.2	24.3	25	27.9	36.5	37.4	49.9	26.2	29.6	37.4	27.8	40.3
3046-31_1	SL004260	Resistin	resistin	Q9HD89	56729	RETN	241.5	223.4	210.2	185.7	186.9	185.8	1271.4	634.2	828	393.7	693.2	659.5	625.5	648.8	622	458.9	539.3	608.2	189.1	175.9	191.2	237	248.3	234	299.4	177.5	326	169.4	167	170.4	233.5	131	152	319.7	191.5	182.1
4160-49_1	SL000124	72 kDa type IV collagenase	MMP-2	P08253	4313	MMP2	604.4	593.3	517.7	1182.4	909.1	938.8	868.1	979	809.8	987.9	499	630.9	273	325.8	362.4	331.2	389.7	392.7	392.5	438.5	393.3	1751	2052.2	1852	466.9	773.7	660.8	576.3	487.5	531.7	321.2	612.8	623.3	784.4	315.3	305.7
4541-49_2	SL014092	Cell adhesion molecule-related/down-regulated by oncogenes	CDON	Q4KMG0	50937	CDON	217.4	216.8	209.2	199.7	203.8	206.1	208	258.5	239.6	179.7	217.3	194.4	333.1	428.5	356.2	236.2	286.4	242.2	232.6	241.5	222	155.7	152.8	158.2	236.6	178.7	194.2	197.3	155.4	157.4	286.4	328.3	338.7	292.4	176.2	151.2
5227-60_3	SL006921	[Pyruvate dehydrogenase (acetyl-transferring)] kinase isozyme 1, mitochondrial	PDK1	Q15118	5163	PDK1	156.8	177.6	175.7	156.3	160.4	193.5	162.6	158.7	163.9	166	176.7	124.5	1801.1	2929.3	1375.6	646	634.3	176.6	164	142.5	196.3	127.8	137	131.5	108.2	286.3	243.7	144.4	137.1	202	156	284.4	219.1	148.9	172.8	141.9
8476-11_3	SL002762	Chromogranin-A	CgA	P10645	1113	CHGA	253.2	232.2	211.4	177.3	170.6	163.5	128.3	121.8	158.3	196.8	205.8	222.7	220.1	275.1	198.9	194.9	181.9	189	205.7	202.7	215.6	185.3	173.8	160.9	212.8	195.8	209	175.8	145.1	131	231.2	381.1	342.5	149	201.6	205.1
8488-33_3	SL000542	Integrin alpha-IIb: beta-3 complex	gpIIbIIIa	P08514 P05106	3674 3690	ITGA2B ITGB3	186	171.2	175	155.9	148.8	139	159.4	164	138.4	129.4	152.7	160.7	130.2	125.3	198.6	183.1	166.4	246.9	247.3	221.4	231.6	157.4	171.4	126.8	191.4	126.4	121.5	154.5	145.6	148.7	135.4	140.8	121.6	123.1	138.5	164.1
4914-10_1	SL001766	Human Chorionic Gonadotropin	HCG	P01215,P01233	1081 1082	CGA CGB	58.5	61.7	64.6	53	65.9	72.2	65.3	78.5	65.1	83.1	64.1	66.1	50.5	50.9	46.8	42.9	40.2	41.1	54.7	60.6	61.7	86.8	76.9	70.8	43.7	59.7	67.1	65.4	78.9	66.9	43.6	61.4	57.8	47.9	51.6	53.8
11089-7_3	SL000459	Immunoglobulin A	IgA	P01876 P01877	3493 3494	IGHA1 IGHA2	153.9	138	143.3	148.5	133	126.2	133.5	122.7	110.2	130.7	109.8	129	122.2	120.8	122.1	142.2	104.6	115.6	145.5	138.5	124.1	240.9	200	184.2	106.5	148	126.6	148.8	155.9	143.9	90.9	148.1	109.5	96.2	135.4	140
3400-49_2	SL007747	Serine/threonine-protein kinase TBK1	TBK1	Q9UHD2	29110	TBK1	84.4	84.3	80	75.1	92.1	100.4	90.6	104.6	96.1	90.9	99.3	107.3	55.5	64.4	67.3	67.9	95.9	102.9	61.2	64.2	68.8	82.9	85.6	83.3	133.9	54.5	76.5	85.6	88.5	78.1	179	55.6	93.2	156.2	74.8	75.9
5353-89_2	SL001990	Interleukin-1 receptor antagonist protein	IL-1Ra	P18510	3557	IL1RN	800.8	816.7	802.7	873	806.6	889.3	744.7	747	646.7	617.4	682.9	711.5	2104.4	3700.1	1446	809.1	702.3	799.7	690.5	659.3	701.2	499.8	463.3	545.9	837.9	1560.2	1542.6	771.1	625.7	820.1	875	873.7	872.6	883.9	682.4	632.3
3305-6_1	SL010457	Delta-like protein 4	DLL4	Q9NR61	54567	DLL4	99.6	100.3	93.4	101.9	104.3	108.1	94.4	102.2	112.5	92.8	89.8	102.5	102.3	70.1	88.6	89.8	111.4	117.9	74.9	72	80.2	113.8	127.6	115.4	127.3	77.4	85.5	92.9	111.9	92.1	132.3	69.7	76.4	146.5	100.2	93
2823-7_1	SL004704	COMM domain-containing protein 7	COMMD7	Q86VX2	149951	COMMD7	2660.8	2589.2	2129.9	1436.1	1295.5	1317.7	1417.3	1388.2	1378.6	1713	1685.7	1416.4	5631.7	6848.2	3672.3	2214.3	1800.7	1231.1	1641.1	1332.5	1627.2	627.2	689.3	1160.3	940.3	3214.6	2675.4	1008.3	938.3	1441.7	2005.5	4865.3	3861.9	1242.2	1951	1369.5
4867-15_2	SL003310	Vascular endothelial growth factor A, isoform 121	VEGF121	P15692	7422	VEGFA	58.8	68	69	109.7	118.9	122	56.6	79	69.9	73.2	52.7	54.1	152.9	156	144.5	88.3	189.3	128.2	53.9	63.1	56.4	166.5	159.1	147.5	128.7	65.8	55.9	134	95.2	101.6	51.9	54.5	60.1	199	56.4	59.4
5012-67_1	SL004296	Adenylate kinase isoenzyme 1	Myokinase, human	P00568	203	AK1	141217	129382	181827	301612	196972	161085	254962	245469	172898	279941	200234	254477	37165.5	70436.9	61910.8	93544.1	55136.5	29325	224288	245710	174096	328643	316266	366633	79765.7	271863	275860	202248	186223	184598	56609.4	176170	127391	116138	66649.5	73806.1
3152-57_1	SL001800	Tumor necrosis factor receptor superfamily member 1B	TNF sR-II	P20333	7133	TNFRSF1B	1064.5	985.9	921.9	906.9	818.2	782.4	1022.9	673.8	836	656.4	780	937.1	1473.8	2207.6	1472.6	1328.9	1522.9	1292.1	1609.5	1570.6	1448.2	436	455.7	469.2	1036.7	621.5	950.4	867.5	744.7	893.7	668.4	788.9	835	771.9	1615.9	1188.7
3081-70_2	SL005227	NKG2D ligand 1	ULBP-1	Q9BZM6	80329	ULBP1	128.8	123.2	120.5	105.6	103.5	105.4	89.8	75.9	86.9	88.3	102.6	115.7	103	102.8	116	133	152.4	209	119.6	107	121.3	95.3	106.8	88.3	179.8	87.9	90.6	96	105	103.6	147.7	98.3	115.1	141.7	104.5	120
3056-11_1	SL005204	NKG2-D type II integral membrane protein	NKG2D	P26718	22914	KLRK1	136	132.4	120.5	126.4	137.1	146.3	120.9	123.8	122	121.2	130	146.5	92	96.5	119.4	124.8	186.9	218.7	94.8	95.2	99.5	104.7	118.7	115	260.6	75.1	104	116.4	133.1	107.5	217.4	82.5	119.7	238.8	121	121.5
3472-40_2	SL000582	Baculoviral IAP repeat-containing protein 5	Survivin	O15392	332	BIRC5	129.6	120.8	129.7	111.1	115.7	106.8	96.2	75.6	90.5	108.8	117.2	122	183.2	197.4	185.4	182.1	158.8	169.5	130.2	121.8	120.5	117.4	115.2	97.7	135.6	99.5	109.1	105.5	127.1	94.8	153.6	126.5	118	134.9	120.9	134
5888-29_3	SL005687	Eukaryotic translation initiation factor 5A-1	eIF-5A-1	P63241	1984	EIF5A	24876.4	21669.4	21230.6	29281.3	22717.6	24881.5	30074.7	25657.5	26877.8	33550	33042.6	28322.3	32811.1	36770.7	30877.9	24978.4	14463.9	18820.5	21494.3	17686	18983	10118.8	9460	17995.2	11523.2	50331.7	42650.5	19029.5	16132.5	23862	13465.5	55683.3	36372.1	12377.4	20517.9	18073.9
5854-60_3	SL004230	Microtubule-associated protein tau	tau	P10636	4137	MAPT	143	153	182.5	35	50.5	54.1	42.9	40.4	43.6	405.6	190.3	301.2	46	42.2	46.8	40.4	52.3	44.1	109.3	171.9	229	110.9	117.6	153.7	119.5	269	198.2	39.4	52.6	41.8	85.1	38	47.5	84	37.9	51.2
5111-15_3	SL008728	Neurexin-3-beta	NRX3B	Q9HDB5	9369	NRXN3	80.2	76.8	76	67.6	73.6	73.4	53.6	48.1	52.3	69.3	67.1	72.5	64.1	59.3	76.3	67.1	71.6	99.9	74	75.9	77.8	85.5	87.7	71.8	99.4	50	54.7	63.9	83.6	65.8	83.5	57.3	64.3	77.9	70.4	83.8
4258-15_2	SL008331	Proliferation-associated protein 2G4	PA2G4	Q9UQ80	5036	PA2G4	32128.8	27283.7	26004	33051.7	29003	29396.4	32381.6	28805.6	37651.1	26270.1	34112.2	25088.5	59320.5	61990.7	50238.1	35858.9	17170.5	19363.5	28884	26130.3	24604.4	8441	8218.1	15516.1	14435.3	62486.7	47346.9	27946.5	20873.8	27400.3	21547.9	74043.8	62053.2	20152.1	35051.8	27769.6
2946-52_2	SL003327	Complement factor D	Factor D	P00746	1675	CFD	286.9	262.6	284.1	257.5	239	217.2	151.6	135	166.1	165.7	175	215.1	298.2	326.9	294.2	327.1	257.1	269.8	270.2	266.9	260.4	240.3	224.4	224.3	264.1	290.9	353.6	260.8	215.9	242.1	186.3	286.6	279.5	276.7	271.6	273.1
2789-26_2	SL000525	Matrilysin	MMP-7	P09237	4316	MMP7	60.3	65.1	68.6	60.3	82.3	84.9	81.3	96.1	87	59	63.4	56.1	57.7	66.9	56.9	42.7	51.4	47	59.4	61.6	56.2	77.4	79.5	80	72.3	54.8	66.2	86.1	83.3	63	79.1	58.3	65.3	71.1	72.8	64.8
5335-73_3	SL003647	Annexin A6	annexin VI	P08133	309	ANXA6	1760.1	1762.5	2056.3	3698	2428.1	2508.1	4145.8	4546.8	3296.9	3263.7	2309.8	2160.1	1540.5	1663.4	1943.6	1454.9	1029.2	695.4	2269.4	2474.4	2188	5138.4	4142	2815.2	914.7	3278	2597.2	3352.6	2270.1	2554.7	1038.1	2130.3	1632.3	1837.5	1555	1721.9
4712-28_2	SL005361	Apolipoprotein D	Apo D	P05090	347	APOD	1070.6	1005.3	1117	1176.5	1013.2	911.3	748.8	665.3	784.8	769.6	857.9	1100.2	1369.7	1420.5	1194.8	1304.5	1261.5	1364.8	1271.6	1274.9	1282.6	665.9	687.5	714.9	1319.7	1149.7	1046.4	1157.1	808	843.8	1042.6	987.4	1038.8	1113.6	1145.9	1102.2
5226-36_3	SL016551	Casein kinase II 2-alpha':2-beta heterotetramer	CK2-A2:B	P19784 P67870	1459 1460	CSNK2A2 CSNK2B	1062.7	880.3	851.2	743.7	753.6	777.8	1108.5	1088	1175.2	931.7	1101.7	439.5	3371.3	3887.6	2993.6	1084.3	1325.5	1282.5	480.3	380	474.2	274.8	292.7	384.8	503.2	1558.4	1263.9	636.1	486.4	830.8	1061.2	2661.6	2459.3	527.3	834.6	837.3
5909-51_3	SL003687	Nucleoside diphosphate kinase A	Nucleoside diphosphate kinase A	P15531	4830	NME1	12336.4	12778.3	23436.4	28075.9	21273	22743.3	26794.3	54284.9	20868.9	45558.6	22138.5	40867.1	10079.4	13207.4	16282.7	12600.9	8084.4	11247.6	19491	25234.5	19413.2	19438.8	21821.9	35682.2	6268.9	37362.4	40078	13660.1	18770.6	14849.1	7740.4	21132.8	15512.2	14505	10522.9	10032.2
3825-18_2	SL010502	Mitogen-activated protein kinase 8	MK08	P45983	5599	MAPK8	1674.5	1792.2	1520.9	926.2	997.3	1133.8	1048.8	848	1242.1	2476.7	1734.6	1802	3487.8	5319.8	2220.3	1421.7	967.5	199.1	928.7	947.2	1373.3	490.7	396.9	1055	525.5	1918.9	2450.5	1261.8	905.6	1502.1	1168.1	4313	2629.4	631.8	1443.5	1162.2
3799-11_2	SL004867	Carbonic anhydrase 3	Carbonic anhydrase III	P07451	761	CA3	69868.2	67768.2	79141.2	139331	91602.5	86765.6	151730	158700	109710	182516	131964	157355	10568.1	16370	17637.1	36215.8	19443.4	11744	92364.9	138006	102253	152227	125276	155387	33241.8	109627	145162	96442.9	85390.4	78587.4	20716.5	43477.3	46668.6	60401	40399	35186.5
4719-58_2	SL003524	Protein disulfide-isomerase A3	Protein disulfide isomerase A3	P30101	2923	PDIA3	3174.3	2922.7	3036.2	3200.6	2562.4	2432.7	1131	904.5	1316.5	1264.4	1678.6	2184.2	6046.6	5658.9	7292.9	4187.2	4833.5	6684.2	3683	3404.6	3088.7	1383.9	1462.1	1465.1	2535.5	3509.6	2724.5	2819.7	2144.5	1612.4	2181.3	4679.7	5359.5	2058.3	3559.4	3326.5
3432-21_2	SL010498	Ephrin type-A receptor 3	EPHA3	P29320	2042	EPHA3	31.3	39.2	46.7	90.3	85.1	86.9	69.9	89.3	66.3	85.5	56.4	48.2	37.8	43.5	41.5	30.8	32.7	34.9	59.7	60.1	53.3	104.7	99.2	111.5	36.5	61.5	60.2	57.1	61.7	66.1	58	72.8	71.9	46.6	39.2	40.2
4237-70_3	SL011770	Leucine carboxyl methyltransferase 1	LCMT1	Q9UIC8	51451	LCMT1	1377.7	1351.5	1305.7	1512.5	1388	1379.5	1198.1	1181.7	1077.2	1169.1	1084.8	1142.9	1885.5	2364.4	1541.7	1452.6	1223.8	1017.9	1266.1	1196.2	1216.2	789.5	727.4	958.5	945.4	2678.4	1576.1	1266.2	994.3	1196.1	1316.7	3397.8	2736.8	862.7	1259.5	1179.5
2670-67_4	SL000383	Creatine kinase M-type	CK-MM	P06732	1158	CKM	127880	113389	174218	252753	165314	142211	229034	226316	136091	289690	206605	251685	31939.6	67245.8	61258.7	103656	44835.8	28173	239822	254167	177965	226500	178724	284192	68548.7	253079	284425	182675	171618	190043	48545.9	124896	113573	108890	50994.3	40309.9
13112-179_3	SL009349	Follistatin-related protein 1	FSTL1	Q12841	11167	FSTL1	3208.1	3831.1	3445.3	4267.8	4189.3	4803.6	2695.3	3215	2471.1	3192.4	2242.2	2391	1008.3	1092.7	1183.6	753.5	1561.7	1608.9	1595.2	1476.6	1445.5	17396.2	14854.1	13738.6	2592.2	5813.2	1419.7	1630.9	1307	1767.6	691.7	1728.9	1651.6	3077.8	1648.4	1620.3
4775-34_3	SL005572	Gelsolin	Gelsolin	P06396	2934	GSN	19501.2	20470.5	16479.9	16571.1	11849.3	13852.3	19945.8	14891.9	15886.1	20448.3	17109.3	18242.4	5123.9	5400.7	5708.5	3098.1	4317.5	4891.9	35991	26880.4	28526.8	25559.5	23809.8	29593.3	9345.3	18187.2	11820.9	9188.6	9895.4	16849.9	2213.7	7998.6	6345.5	12721.6	16143	12588.2
11067-13_3	SL001791	Osteocalcin	Osteocalcin	P02818	632	BGLAP	3496.2	3941.6	3235.3	4093.6	4200.1	4261.7	4533.6	3805.1	5665.1	3940	4357.3	3326.6	16529.4	11869.4	11799.8	5663	4109.4	4189.3	3361.6	3451.7	4014.8	1603	1733.3	2921.6	2155.2	7304.8	6440	4236.7	2355.9	4050.2	3224	6589.8	5815.1	1916.4	4133.8	3088.7
4150-75_2	SL000540	Plasmin	Plasmin	P00747	5340	PLG	278	244.9	251	245.2	216.1	218	176.3	184.4	173.2	216.2	254.2	310	170.9	185	203.7	268.8	312.3	378.2	243.9	233.6	232.4	177.9	192.7	169.8	419	154.5	195.3	218.3	202.5	174.8	466.4	185.4	258.5	409.6	238.1	253.6
2436-49_4	SL004016	C-X-C motif chemokine 16	CXCL16, soluble	Q9H2A7	58191	CXCL16	288	258.5	272	235.2	232.3	216.5	175.2	179.1	178.4	202.8	242.3	303.6	178.2	201.5	225.8	277.5	312.5	396.4	251	260.2	255.5	195.1	200.3	166.7	424.9	172.1	205.1	239.9	225.4	190.6	370.7	185	220.2	390.7	245.2	254.6
3470-1_2	SL001945	E-selectin	sE-Selectin	P16581	6401	SELE	1203.3	1170.7	882	684.8	671.9	690.3	626.1	543.3	671.7	705.6	607.6	749.3	753.1	630.7	619.9	577.6	502.2	618.7	478.4	432.6	405.1	2352.2	1821.8	2089.6	629.1	618.9	516.4	675.5	486.4	571.2	393.8	362.2	399.2	938.1	1158.3	1155.7
11513-92_3	SL002722	ADP-ribosyl cyclase/cyclic ADP-ribose hydrolase 1	CD38	P28907	952	CD38	85.7	82.3	89.7	78.6	80.9	83.1	65.8	58.3	60.2	76.8	62.1	74.2	78.3	74.8	87	81.5	77.1	92.8	96.2	79.4	83	98.8	110.5	94.7	81.8	80.1	64.4	76.4	107.7	86.1	64.7	88.5	67.5	64.7	77	88.4
2794-60_2	SL000581	Superoxide dismutase [Cu-Zn]	SOD	P00441	6647	SOD1	808.6	776.6	661.3	950.1	849.8	907.2	1172.2	1196.2	1143	771.5	858.1	767	1167.8	1442.4	943.6	969.9	1081.2	1032.9	688.4	645.9	704.3	460.4	483	732.3	1070	1056.1	1034.3	849.6	683	831.2	976.7	928.4	1017.6	1090.7	794.2	694.5
3416-2_2	SL010521	Tyrosine-protein kinase BTK	BTK	Q06187	695	BTK	18978.3	13984.7	15031	9767.5	7907.9	9518.8	14296.2	8929.7	18566.6	20481.4	29998.2	16206.1	41890.1	50555.3	26992.7	12849.8	8063.7	1536	14564.5	10679.1	12075.7	707.2	518.4	1793.1	8312.5	20052.7	21216.7	9226.7	11038.8	21590.4	8484.4	28545.3	21603.3	8348.7	17608.8	13819
3204-2_2	SL007100	Leukotriene A-4 hydrolase	LKHA4	P09960	4048	LTA4H	319.3	338.3	317	285.3	267.3	286.6	188.9	181.2	180.3	254.4	227.8	270.2	246.6	264.7	302.9	313.3	339.4	356.3	260.5	250.1	260.6	252.6	212.1	179.6	411.6	645.8	464.8	300.6	252.7	224.8	328.7	233.1	240.6	370.3	285	328.9
4449-67_3	SL007024	Gremlin-1	GREM1	O60565	26585	GREM1	316.8	285.8	274.5	291.1	275	284.3	239.4	239.8	198.7	304.6	334.8	381.3	193.9	200.6	212.4	277.2	348.4	336.1	239.1	241.5	222.7	220.8	221	229.4	440.2	193.7	247.6	250.2	232.7	169.3	607.2	236.6	325.5	505.9	253.9	287.6
13119-26_3	SL004467	Protein Z-dependent protease inhibitor	protein Z inhibitor	Q9UK55	51156	SERPINA10	163.2	151.3	141.2	120.5	139.8	132.9	104.1	112.5	130.8	117.6	136.6	144.2	174.1	146.5	180.7	148.1	160.1	184.9	141.2	158.5	150.5	129.4	126.8	101.9	224.6	128.6	138.7	144.8	119.2	112.9	163.1	128.5	133	168.1	143.1	147.2
5464-52_3	SL003792	Growth factor receptor-bound protein 2	GRB2 adapter protein	P62993	2885	GRB2	13538.3	13392.3	9793.6	10833.2	9200.6	10341.9	13795.2	12052.4	14147.4	11174.5	12042.5	9291.7	22779.6	29121.3	19803.1	10646.1	8517	10553.3	10023.1	7876.2	8470.9	3948	3448.2	6321.7	7039.9	25779.5	16529.2	9571.6	8409.2	13286.1	6754.7	25746.7	21022.5	6211.5	12184.4	11697.4
2761-49_2	SL004336	Fibroblast growth factor 18	FGF-18	O76093	8817	FGF18	32.4	38.5	44.6	70.4	80.9	84.3	52	82.8	54.2	55.7	47.9	48.4	31.6	31.4	32.1	28.3	39.6	36.3	37.8	39.9	42.6	74.5	74.3	73.5	55.3	45.8	44	48.8	65.1	59.6	79.7	90.5	93.9	60.5	27	30.4
5016-61_2	SL008933	Protein deglycase DJ-1	PARK7	Q99497	11315	PARK7	553.4	490.2	501.4	1408.8	1029.7	1003.3	1136.7	1733.4	897.9	1250.7	828.6	614.2	578.2	737.1	513.8	299.5	250.6	209.5	412.8	412.8	461.9	505.9	526.6	961.2	513.7	2040.7	1921.6	708.7	639.6	987.1	761.3	1533.2	1263.5	693.1	449.3	387.1
3197-70_2	SL007122	Insulin-degrading enzyme	IDE	P14735	3416	IDE	1314.9	1263.4	1225.8	1068.8	992.4	1140.7	1079.3	916.4	904.9	1178.7	1114.1	1077.4	1402.1	1580.4	1437.2	920.3	755.8	854.2	819.9	817.9	836.9	661	605.1	894.7	540.3	2129.1	1541.8	904.1	692.1	886.7	930.9	3076.2	2688.6	747.5	1061.1	920.7
4209-60_2	SL004757	Vacuolar protein sorting-associated protein VTA1 homolog	DRG-1	Q9NP79	51534	VTA1	3001.4	2988.6	2708.2	3678	3170.8	3937.6	3823.1	4595.7	3895.2	4347.7	5036.7	3161.5	8924.2	10811.8	6246.1	5869.2	2219.7	2938.9	4067.9	3334	4115.9	1202.4	1114.8	2403	1008.6	5836.7	4291.9	2677.7	1895.7	3191.7	2590.4	7884.4	6495.6	1336.3	3124.4	2536.5
4192-10_2	SL008039	Alcohol dehydrogenase [NADP(+)]	AK1A1	P14550	10327	AKR1A1	155108	136133	142389	119069	97198	97741.6	173172	123571	138075	155042	128454	145720	114204	120214	80971.8	54510	44480.2	28955.6	229974	189972	155497	49977.1	50728.4	83620.1	47045.9	164098	101750	110369	84846.7	129760	58329.5	235225	154680	33907	174407	166881
9182-3_3	SL004733	Low-density lipoprotein receptor-related protein 1, soluble	sLRP1	Q07954	4035	LRP1	213.5	194.4	179	213.1	187.3	183.3	183.8	170	197.4	163	169.9	186.9	238.7	255.1	258.4	242.1	247.8	316.6	215.4	190.9	206.2	176.6	185.8	182.1	269	237	184.7	197.7	186.4	184.3	156.8	205.3	197.7	181.1	183	180.7
5009-11_1	SL005846	Moesin	Moesin	P26038	4478	MSN	271.3	277.5	241.5	823.8	736	822.9	902.3	1190.6	813.3	445.1	568.9	222.2	2097.9	1826.4	1866	1582.3	522	1721.2	299.5	303.9	308	284.8	285.3	397.1	234.7	785.6	785.3	589.4	364.5	595.4	461.1	1344.4	1252.7	287.8	418.3	404.2
5230-99_3	SL016557	3-hydroxy-3-methylglutaryl-coenzyme A reductase	HMGR	P04035	3156	HMGCR	99.9	77.6	85.4	196.6	205	270.4	118.3	139.4	145.9	118.6	145.7	111.2	134	183	232.2	166.4	165.1	192.1	77	79.1	96.6	97.5	100.5	117.7	179.7	239.2	156.2	151.3	132.9	166.2	228.4	186.9	233.9	209.3	162	210.5
11510-31_3	SL005699	Apolipoprotein L1	Apo L1	O14791	8542	APOL1	84.7	78.2	86.6	66.9	79	70.3	43.9	51.9	55.6	52.5	51	59.1	99	82.3	101.6	92.5	76.8	91.7	89.7	90.1	86.1	107	98.7	72	71.4	74.8	65.4	81.1	88.4	71.8	53.7	65.9	60.1	49.1	87.5	88.8
5078-82_3	SL008414	Ephrin type-B receptor 6	EphB6	O15197	2051	EPHB6	361.3	354.7	365.5	474.1	385.1	376.4	270.4	284.3	287.7	253.9	216.5	288.6	288.2	296.8	352.7	414	309.3	351.6	651.8	730.8	665.9	287.4	318.2	343.6	257	338.2	252.2	370.1	306.3	313	270	463.4	469	206.7	389.4	357.2
4542-24_2	SL001896	Clusterin	Clusterin	P10909	1191	CLU	181.3	170.2	167	136.2	144.7	138.7	116.2	128.1	121.6	159.8	190.9	199	125.8	135.6	142.4	155.6	171	180.4	148.4	136.2	142.3	133	133.6	118.7	214	106.2	130.8	145.9	134.1	128.4	293.1	132	164.3	243.5	142.5	155.6
13126-52_3	SL008631	Desmocollin-2	DSC2	Q02487	1824	DSC2	94.9	99.1	86.3	67.7	75.5	69.3	38	36.9	52.4	40.1	39.6	42.3	61.8	67.9	72.1	52.2	46.9	61	46.2	53.9	43.9	100.8	76.4	65.2	62.1	56.8	79.6	77.4	80.7	59	114.1	189.2	195.5	39.4	77.1	70.6
5092-51_3	SL007328	Protein jagged-1	JAG1	P78504	182	JAG1	62.6	66.3	63	83.4	86.4	92.9	71.8	87.8	80.9	71.5	64	71.6	59.1	64.6	68.3	56	60.3	68.2	59.4	73.1	68.1	98.8	99.2	110.5	82.6	78.4	72.4	65.6	81.7	63.3	81.3	55.3	70.7	77.1	66	58
4886-3_1	SL000516	C-C motif chemokine 7	MCP-3	P80098	6354	CCL7	50.7	58.1	55.7	89.8	74.9	83.6	52.4	81.1	71	122.8	64.1	67	41.9	40.2	66.5	39.7	72.5	63.3	58.5	69.7	55.9	89.7	85.6	102.3	72.5	57.7	67.1	93.4	91.9	74.5	66.6	48.3	56.2	64.5	38.4	47.9
11096-57_3	SL018921	HemK methyltransferase family member 2	HEMK2	Q9Y5N5	29104	N6AMT1	2523.7	2479.4	2176.9	3091.7	3353.2	3110.6	3229.4	3641.4	3705	2791.8	2717.7	2403.9	9739.1	11784.8	8250.5	4748.4	2824.7	3388.4	2413	2501.5	2657.3	1378.7	1446.4	2219.9	1303.6	6341	5078.1	3115.6	1862	2733.3	1907.8	5019.3	3484.4	1726.2	2793.8	2096.7
3069-52_3	SL000468	Immunoglobulin M	IgM	P01871	3507 3512 50802 3535	IGHM IGJ IGK@ IGL@	143	136.7	137.6	135.7	137.5	143.9	606.2	399.6	528.4	377.9	556.6	331.6	133.5	149.3	134.6	119.8	130.4	136.1	210.3	198.8	239.4	114.8	119.7	107.8	143.8	116	111.7	126.9	119.5	143.4	144.4	122.4	119.4	134.2	113	115.1
2967-8_1	SL001720	Vascular cell adhesion protein 1	VCAM-1	P19320	7412	VCAM1	444.5	423.3	427.9	427.8	401.7	370.9	362.2	377.5	344.2	443.6	528.3	554.9	364.8	414.2	408.4	403.6	519.3	524.5	312.5	340.1	311.3	252	291.1	296.1	782.9	298	411.8	386.6	262.5	280.6	799.3	326.7	468.4	880.6	374.7	409.2
4133-54_2	SL004068	Granzyme B	Granzyme B	P10144	3002	GZMB	50	55.9	55.5	28.1	48.3	53.4	61.9	68.9	101.6	66.6	96.2	65.6	33.8	40.6	33.9	38.2	59.4	46.2	37.3	44.5	44.5	54.6	54.1	45.1	62.5	28.2	42.4	41.9	55.8	34.5	71	32.5	46.3	66.6	53.6	58.2
